# Supplementary material for: Comparative transcriptome analysis reveals molecular regulation of salt tolerance in two contrasting chickpea genotypes
Source: Front Plant Sci. 2023 May 30;14:1191457. doi: 10.3389/fpls.2023.1191457 (PMC10289292; doi:10.3389/fpls.2023.1191457)
Supplement: Supplementary file 2 [file Table_2.xlsx]

## Sheet: Rupali salt-responsive DEGs
Salt-responsive genes in Rupali
Gene ID	Chr	Start	End	logFC	AveExpr	t	P.Value	adj.P.Val	B	Chickpea Annotation	At Homologue	At Annotation	Mt Homologue	Mt Annotation
Ca06817	Ca1	53296	67872	-0.322763	6.66987	-5.33549	1.94383e-05	0.000304932	2.47411	Methionine S-methyltransferase n_6 Tax_Papilionoideae RepID_G7IL50_MEDTR	AT5G49810.1	methionine S-methyltransferase	Medtr2g005110.1	methionine S-methyltransferase
Ca06827	Ca1	151872	154348	0.684205	5.41833	6.36727	1.58184e-06	6.33649e-05	4.9819	Transmembrane protein - putative n_1 Tax_Medicago truncatula RepID_G7IL59_MEDTR	AT1G57680.2	FUNCTIONS IN: molecular_function unknown;	Medtr2g005260.1	transmembrane protein%2C putative
Ca06847	Ca1	209308	210108	-0.91035	3.54165	-6.00898	3.73464e-06	0.00010578	4.22862	PREDICTED: ras-related protein RABA2a n_1 Tax_Cicer arietinum RepID_UPI00032A8A3A	AT1G09630.1	RAB GTPase 11C	Medtr2g005510.1	RAB GTPase-like protein A1D
Ca06839	Ca1	214400	217160	0.697723	7.48568	6.18786	2.42778e-06	8.12536e-05	4.55226	PREDICTED: elongation factor 1-gamma n_1 Tax_Cicer arietinum RepID_UPI00032AA277	AT1G09640.1	Translation elongation factor EF1B,	Medtr3g058940.1	translation elongation factor EF1B%2C gamma chain
Ca06864	Ca1	332318	338438	1.00932	3.78388	5.71678	7.60101e-06	0.000167037	3.54758	PREDICTED: ribosome biogenesis protein BOP1 homolog n_1 Tax_Cicer arietinum RepID_UPI00032A7585	AT2G40360.1	Transducin/WD40 repeat-like superfamily	Medtr2g006020.1	transducin/WD40 repeat protein
Ca06879	Ca1	407433	413820	0.533297	6.28573	7.25046	2.03199e-07	2.00604e-05	7.04544	Uncharacterized protein n_11 Tax_Papilionoideae RepID_A0A0S3S1S1_PHAAN	AT1G10950.1	transmembrane nine 1	Medtr8g088730.1	endomembrane protein 70 family protein
Ca06904	Ca1	493586	501429	0.638104	4.69308	6.51184	1.1231e-06	5.22604e-05	5.34708	Importin beta-4 n_2 Tax_Papilionoideae RepID_G7IPF0_MEDTR	AT4G27640.1	ARM repeat superfamily protein	Medtr2g006750.1	importin beta-4
Ca06896	Ca1	594188	599786	-0.39856	4.98463	-6.51908	1.10409e-06	5.21204e-05	5.34189	Ribosomal protein S7 n_3 Tax_Medicago truncatula RepID_A2Q3T8_MEDTR	#N/A		#N/A	#N/A
Ca06895	Ca1	619801	622288	-0.381841	6.47812	-4.75948	8.1799e-05	0.000806169	1.04352	PREDICTED: probable plastid-lipid-associated protein 4 - chloroplastic isoform X1 n_1 Tax_Cicer arietinum RepID_UPI00032A8822	AT3G26070.1	Plastid-lipid associated protein PAP	Medtr2g007300.1	plastid lipid-associated protein
Ca06887	Ca1	650430	652850	-0.60804	4.94361	-6.33397	1.71229e-06	6.681e-05	4.90401	PREDICTED: probable plastid-lipid-associated protein 4 - chloroplastic n_1 Tax_Cicer arietinum RepID_UPI00032A78DF	AT3G26070.1	Plastid-lipid associated protein PAP	Medtr2g007640.3	plastid lipid-associated protein
Ca06893	Ca1	679217	681275	1.05333	3.6672	4.76328	8.10225e-05	0.00080106	1.21786	PREDICTED: mRNA turnover protein 4 homolog n_1 Tax_Cicer arietinum RepID_UPI00032ACC76	AT1G25260.1	Ribosomal protein L10 family protein	Medtr2g007780.1	ribosomal protein L10 family protein
Ca06914	Ca1	684145	699175	1.0511	1.3051	4.79708	7.44404e-05	0.000754517	1.63602	PREDICTED: separase isoform X1 n_2 Tax_Cicer arietinum RepID_UPI00032AA92E	AT4G22970.1	homolog of separase	Medtr2g007790.1	separase-like protein
Ca06915	Ca1	705766	709485	0.483231	4.76771	5.94712	4.33788e-06	0.000115993	3.98227	PREDICTED: pinin n_1 Tax_Cicer arietinum RepID_UPI00032A565A	AT1G15200.2	protein-protein interaction regulator	Medtr2g007800.1	protein interaction regulator family protein
Ca06938	Ca1	822292	824960	-0.344352	4.98041	-4.80861	7.23199e-05	0.000738407	1.16122	Cytochrome b-c1 complex subunit 6 n_12 Tax_fabids RepID_C6SZG8_SOYBN	#N/A		#N/A	#N/A
Ca06943	Ca1	841087	845105	0.451335	4.12022	5.82236	5.87399e-06	0.000142864	3.72729	Serine decarboxylase n_3 Tax_Papilionoideae RepID_G7IL92_MEDTR	AT1G43710.1	Pyridoxal phosphate (PLP)-dependent	Medtr2g008120.1	serine decarboxylase
Ca06948	Ca1	857113	858197	0.438871	6.46681	5.39078	1.69515e-05	0.00027939	2.60945	Uncharacterized protein n_3 Tax_Soja RepID_K7M9P7_SOYBN	AT4G14320.1	Zinc-binding ribosomal protein family	Medtr4g094308.1	60S ribosomal protein L36a
Ca06927	Ca1	962238	968062	-0.471627	7.59038	-5.25449	2.37641e-05	0.000348153	2.26646	PREDICTED: probable protein phosphatase 2C 62 n_1 Tax_Cicer arietinum RepID_UPI00032AB6A1	#N/A		Medtr2g008590.2	SpoIIE-like protein phosphatase domain protein
Ca06969	Ca1	1036154	1039254	0.503598	4.7081	5.6181	9.68036e-06	0.000192953	3.17767	PREDICTED: ribosome biogenesis regulatory protein homolog n_1 Tax_Cicer arietinum RepID_UPI00032A6AE8	AT2G37990.1	ribosome biogenesis regulatory protein	Medtr2g008870.1	ribosome biogenesis regulatory family protein
Ca06962	Ca1	1110972	1114236	-0.262125	8.3846	-4.8289	6.87352e-05	0.000712749	1.19419	2-oxoglutarate/malate translocator n_2 Tax_Papilionoideae RepID_G7IPL2_MEDTR	AT5G64290.1	dicarboxylate transport	Medtr2g009220.1	2-oxoglutarate/malate translocator
Ca07379	Ca1	1285198	1286484	0.34857	4.4497	5.0905	3.57402e-05	0.000452147	1.87099	PREDICTED: 40S ribosomal protein S5-like n_1 Tax_Cicer arietinum RepID_UPI00032AA9CC	AT2G37270.2	ribosomal protein 5B	Medtr7g107380.1	40S ribosomal protein S5-2
Ca07354	Ca1	1513212	1515312	-0.806409	3.58108	-7.00372	3.56961e-07	2.72986e-05	6.51594	PREDICTED: uncharacterized protein LOC101507431 n_1 Tax_Cicer arietinum RepID_UPI00032A717E	AT5G64510.1	unknown protein; FUNCTIONS IN:	Medtr2g010460.1	nicotiana tabacum ORF protein
Ca07360	Ca1	1661998	1662969	-0.509342	5.08678	-5.2059	2.68137e-05	0.000374193	2.14738	PREDICTED: uncharacterized protein At5g39570 n_1 Tax_Cicer arietinum RepID_UPI00032ABCDF	AT1G11440.1	BEST Arabidopsis thaliana protein match	Medtr2g010980.1	hypothetical protein
Ca07335	Ca1	1677535	1680115	-0.948679	2.38787	-7.34556	1.63879e-07	1.84974e-05	7.42144	PREDICTED: transcription factor bHLH112-like isoform X1 n_2 Tax_Cicer arietinum RepID_UPI00032AAE63	AT1G61660.3	basic helix-loop-helix (bHLH) DNA-binding	Medtr2g011070.1	BHLH transcription factor-like protein
Ca06984	Ca1	1750428	1752891	-0.59269	2.11521	-4.85952	6.36594e-05	0.000677572	1.59052	PREDICTED: protein PLANT CADMIUM RESISTANCE 8-like n_1 Tax_Cicer arietinum RepID_UPI000640F4EA	#N/A		Medtr2g011490.2	PLAC8 family protein
Ca06986	Ca1	1752956	1753238	-0.680604	0.741356	-5.03266	4.1289e-05	0.000497649	2.20961	No Hits	#N/A		#N/A	#N/A
Ca07017	Ca1	1963170	1963610	0.761725	5.67681	6.94485	4.08791e-07	2.89364e-05	6.3414	Uncharacterized protein n_8 Tax_Phaseoleae RepID_I1J9E4_SOYBN	AT5G67510.1	Translation protein SH3-like family	Medtr2g012450.1	60S ribosomal protein L26-1
Ca07055	Ca1	2185737	2193039	0.328905	4.08421	5.38766	1.70828e-05	0.000279947	2.65925	PREDICTED: allantoinase isoform X1 n_2 Tax_Cicer arietinum RepID_UPI00032A830C	AT4G04955.1	allantoinase	Medtr2g013060.1	allantoinase
Ca07049	Ca1	2215491	2217349	-0.620514	2.09975	-5.13844	3.17152e-05	0.000418537	2.30347	PREDICTED: CBS domain-containing protein CBSX5-like n_1 Tax_Cicer arietinum RepID_UPI00032AAB26	AT4G27460.1	Cystathionine beta-synthase (CBS) family	Medtr2g013110.1	CBS domain CBSX5-like protein
Ca07073	Ca1	2331047	2331736	0.859619	2.78265	5.09226	3.5584e-05	0.000450917	2.208	PREDICTED: E3 ubiquitin-protein ligase RMA1H1-like n_1 Tax_Cicer arietinum RepID_UPI00032A95BD	AT4G27470.1	RING membrane-anchor 3	Medtr2g013550.2	E3 ubiquitin-protein ligase RMA1H1-like protein
Ca07080	Ca1	2431116	2431742	-0.962452	1.93359	-6.12952	2.79286e-06	8.71772e-05	4.68013	PREDICTED: VQ motif-containing protein 4 n_1 Tax_Cicer arietinum RepID_UPI00032A95A0	AT1G28280.2	VQ motif-containing protein	Medtr2g013950.1	VQ motif protein
Ca07079	Ca1	2483219	2485583	0.554046	6.84973	6.47423	1.22747e-06	5.50704e-05	5.23881	40S ribosomal protein S6 n_24 Tax_Mesangiospermae RepID_K4CI93_SOLLC	AT4G31700.2	ribosomal protein S6	Medtr2g014030.1	40S ribosomal protein S6-2
Ca07087	Ca1	2583980	2589651	0.336282	4.18743	5.23499	2.49434e-05	0.000355164	2.24661	Receptor-like kinase plant-like protein - putative n_2 Tax_Papilionoideae RepID_G7ISE3_MEDTR	AT1G28340.1	receptor like protein 4	Medtr2g014290.1	receptor-like kinase plant-like protein%2C putative
Ca07154	Ca1	2987749	2991699	-0.626957	1.95172	-5.98674	3.94102e-06	0.000108609	4.3373	PREDICTED: GDSL esterase/lipase At5g45920 n_1 Tax_Cicer arietinum RepID_UPI00032A719D	AT5G45920.1	SGNH hydrolase-type esterase superfamily	Medtr2g015500.1	GDSL esterase/lipase plant-like protein
Ca07155	Ca1	3028559	3030190	0.608659	5.1931	5.13768	3.17754e-05	0.000418969	1.98711	40S ribosomal protein S27 n_14 Tax_Spermatophyta RepID_A0A0D2MUG4_GOSRA	AT3G61110.1	ribosomal protein S27	Medtr2g015680.1	40S ribosomal protein S27-1
Ca07228	Ca1	3582987	3590980	-1.2186	1.34473	-6.05793	3.31834e-06	9.64904e-05	4.5736	AGAMOUSa n_2 Tax_Papilionoideae RepID_T2DRL2_MEDTR	AT3G58780.2	K-box region and MADS-box	Medtr2g017865.1	MADS-box transcription factor
Ca07229	Ca1	3633027	3634760	-0.584121	1.77309	-5.23646	2.48522e-05	0.000354909	2.57285	PREDICTED: uncharacterized protein LOC101495581 n_1 Tax_Cicer arietinum RepID_UPI00032A4D3D	AT5G45660.1	unknown protein; FUNCTIONS IN: molecular_function	Medtr2g018105.1	transmembrane protein%2C putative
Ca07241	Ca1	3689492	3693064	-0.454406	2.91962	-5.62796	9.44899e-06	0.000190411	3.35305	Uncharacterized protein n_13 Tax_rosids RepID_C6SVK3_SOYBN	AT2G25950.1	Protein of unknown function (DUF1000)	Medtr2g018310.1	thioredoxin family Trp26 protein
Ca07247	Ca1	3838559	3843300	0.614405	6.6376	5.1532	3.05711e-05	0.000408845	2.02094	PREDICTED: CSC1-like protein ERD4 n_1 Tax_Cicer arietinum RepID_UPI00032AC61C	AT1G30360.1	Early-responsive to dehydration, has calcium activated cation channel activity	Medtr2g018780.1	early-responsive to dehydration stress protein (ERD4)
Ca07259	Ca1	3936260	3937645	0.423384	4.89002	5.26906	2.29198e-05	0.00034253	2.31125	PREDICTED: transcription factor TCP2 n_1 Tax_Cicer arietinum RepID_UPI00032A5C4F	AT1G30210.2	TEOSINTE BRANCHED 1, cycloidea,	Medtr7g015010.1	TCP family transcription factor
Ca07262	Ca1	3955163	3956371	-0.531804	4.38651	-7.97467	4.07167e-08	9.15827e-06	8.67227	F-box plant-like protein n_2 Tax_Papilionoideae RepID_G7IP60_MEDTR	AT5G46170.1	F-box family protein	Medtr2g019080.2	F-box plant-like protein
Ca07299	Ca1	4115514	4408222	0.351744	7.71777	5.36977	1.7856e-05	0.000286793	2.55102	PREDICTED: DNA-directed RNA polymerase I subunit RPA2-like n_2 Tax_Cicer arietinum RepID_UPI00032A6B80	AT1G30010.1	Intron maturase, type II family protein	Medtr2g019640.1	cytochrome P450 family monooxygenase
Ca07277	Ca1	4224911	4227096	0.547308	7.19234	5.06726	3.78729e-05	0.000466397	1.80675	60S ribosomal protein L18a n_8 Tax_Soja RepID_I1JJ27_SOYBN	AT2G34480.1	Ribosomal protein L18ae/LX family protein	Medtr5g091120.1	60S ribosomal protein L18a-3
Ca07280	Ca1	4232597	4238457	0.358828	4.18349	6.25512	2.06668e-06	7.43763e-05	4.74879	PREDICTED: zinc finger CCCH domain-containing protein 34-like n_1 Tax_Cicer arietinum RepID_UPI00032A9CBF	AT5G18550.1	Zinc finger C-x8-C-x5-C-x3-H type family	Medtr2g019740.1	zinc finger C-x8-C-x5-C-x3-H type protein
Ca07284	Ca1	4297699	4298007	-1.48918	0.103234	-5.64451	9.073e-06	0.000185029	3.63247	Uncharacterized protein n_9 Tax_Papilionoideae RepID_I1M1D2_SOYBN	AT3G21460.1	Glutaredoxin family protein	Medtr2g019950.1	monothiol glutaredoxin-S2 protein
Ca07286	Ca1	4347319	4354825	0.599313	6.75998	5.4956	1.30854e-05	0.000234202	2.8678	Uncharacterized protein n_2 Tax_Oryza RepID_A0A0E0F5Q9_9ORYZ	AT2G37270.2	ribosomal protein 5B	Medtr7g107380.1	40S ribosomal protein S5-2
Ca07308	Ca1	4544206	4568349	-0.4946	6.9679	-5.64227	9.12292e-06	0.000185552	3.2282	PREDICTED: probable 1-deoxy-D-xylulose-5-phosphate synthase - chloroplastic n_1 Tax_Cicer arietinum RepID_UPI000640C227	AT4G15560.1	Deoxyxylulose-5-phosphate	Medtr4g118640.1	1-deoxy-D-xylulose-5-phosphate synthase
Ca07324	Ca1	4678914	4679715	-0.629471	3.21963	-6.92066	4.32272e-07	2.95161e-05	6.36021	PREDICTED: uncharacterized protein LOC101505806 n_1 Tax_Cicer arietinum RepID_UPI00032A7FD4	#N/A		Medtr2g020830.1	plant/F10N7-170 protein%2C putative
Ca07309	Ca1	4679360	4679935	-0.577031	4.37623	-6.15665	2.61661e-06	8.39016e-05	4.48306	PREDICTED: uncharacterized protein LOC101505806 n_1 Tax_Cicer arietinum RepID_UPI00032A7FD4	AT3G21570.1	unknown protein; Has 43 Blast hits	Medtr2g020830.1	plant/F10N7-170 protein%2C putative
Ca07328	Ca1	4774042	4778765	-0.438467	3.83997	-4.83095	6.83829e-05	0.000710541	1.27365	Structural constituent of ribosome protein - putative n_4 Tax_Medicago truncatula RepID_B7FJS9_MEDTR	AT5G18940.2	Mo25 family protein	Medtr2g021040.2	structural constituent of ribosome protein%2C putative
Ca07402	Ca1	4974970	4979270	0.741771	5.94419	5.10429	3.45327e-05	0.000443102	1.89747	PREDICTED: polyadenylate-binding protein RBP45 isoform X1 n_2 Tax_Cicer arietinum RepID_UPI00032A7108	AT4G27000.1	RNA-binding (RRM/RBD/RNP motifs)	Medtr2g022950.2	polyadenylate-binding protein RBP47B
Ca07418	Ca1	5014543	5019230	0.324963	5.31563	5.148	3.09695e-05	0.000413154	2.00438	PREDICTED: RNA pseudouridine synthase 6 - chloroplastic n_1 Tax_Cicer arietinum RepID_UPI000640CF7A	AT4G21770.1	Pseudouridine synthase family protein	Medtr2g022770.3	RNA pseudouridine synthase
Ca07428	Ca1	5022481	5027172	-0.417269	4.43473	-6.73661	6.62719e-07	3.7801e-05	5.86686	P-loop nucleoside triphosphate hydrolase superfamily protein n_1 Tax_Medicago truncatula RepID_G7J6P4_MEDTR	AT4G12790.5	P-loop containing nucleoside triphosphate	Medtr3g080040.1	P-loop nucleoside triphosphate hydrolase superfamily protein
Ca07488	Ca1	5623972	5625533	0.601031	4.93661	5.16528	2.96652e-05	0.000402599	2.13126	PREDICTED: uncharacterized protein LOC101511259 n_1 Tax_Cicer arietinum RepID_UPI00032ABC7A	#N/A		Medtr2g024300.1	chaperonin-like RbcX protein
Ca07487	Ca1	5641459	5646351	-0.716531	1.31772	-4.609	0.000119328	0.00104592	1.09521	PREDICTED: protein STRUBBELIG-RECEPTOR FAMILY 8 n_1 Tax_Cicer arietinum RepID_UPI00032A7CEE	AT4G22130.2	STRUBBELIG-receptor family 8	Medtr2g024330.1	strubbelig-receptor family protein
Ca07526	Ca1	5792165	5796750	0.593536	7.00939	6.16785	2.5472e-06	8.28441e-05	4.50601	PREDICTED: ubiquinol oxidase 4 - chloroplastic/chromoplastic n_1 Tax_Cicer arietinum RepID_UPI00032ABEC8	AT4G22260.1	Alternative oxidase family protein	Medtr2g025140.1	ubiquinol oxidase
Ca07523	Ca1	5841330	5841950	-0.600529	2.44223	-6.69991	7.22023e-07	3.971e-05	5.95606	PREDICTED: uncharacterized protein LOC101489543 n_1 Tax_Cicer arietinum RepID_UPI00032A57CD	AT1G62422.1	unknown protein; EXPRESSED IN: 22 plant	Medtr2g025410.1	hypothetical protein
Ca07517	Ca1	5897593	5903121	0.282156	5.48726	4.87105	6.18488e-05	0.000662449	1.31575	Phosphatidate cytidylyltransferase n_3 Tax_Medicago truncatula RepID_G7IM02_MEDTR	AT4G22340.1	cytidinediphosphate diacylglycerol	Medtr2g025550.2	phosphatidate cytidylyltransferase family protein
Ca07509	Ca1	5931385	5932276	-0.658817	3.07399	-5.26233	2.33058e-05	0.000345529	2.43902	PREDICTED: BAG family molecular chaperone regulator 5 - mitochondrial n_1 Tax_Cicer arietinum RepID_UPI000640CC43	AT1G12060.1	BCL-2-associated athanogene	Medtr2g025690.1	BAG family molecular chaperone regulator 5
Ca07532	Ca1	6002304	6004115	0.773556	5.44253	6.39831	1.46941e-06	6.0907e-05	5.05789	Uncharacterized protein (Fragment) n_2 Tax_rosids RepID_R0I5H7_9BRAS	AT3G04400.1	Ribosomal protein L14p/L23e	Medtr1g069585.1	60S ribosomal L23-like protein
Ca07552	Ca1	6095067	6099331	0.620966	4.70922	4.83323	6.79923e-05	0.000707639	1.2415	PREDICTED: inositol transporter 4 n_1 Tax_Cicer arietinum RepID_UPI00032A8BAA	AT2G35740.1	nositol transporter 3	Medtr2g026160.1	inositol transporter%2C putative
Ca07589	Ca1	6530617	6539298	0.389877	4.94444	4.96095	4.93907e-05	0.000564224	1.54355	PREDICTED: enhancer of mRNA-decapping protein 4-like isoform X1 n_1 Tax_Cicer arietinum RepID_UPI00032A8C47	AT3G13300.2	Transducin/WD40 repeat-like superfamily	Medtr2g027690.2	enhancer of mRNA-decapping-like protein
Ca07660	Ca1	7190669	7194107	0.957126	1.81926	6.38305	1.52362e-06	6.21535e-05	5.33235	PREDICTED: uncharacterized mitochondrial protein ymf11 n_1 Tax_Cicer arietinum RepID_UPI00032A7E1E	AT5G46920.1	Intron maturase, type II family protein	#N/A	#N/A
Ca07667	Ca1	7195401	7200385	0.84662	4.42248	5.01498	4.31527e-05	0.000513635	1.69296	PREDICTED: lysosomal beta glucosidase n_1 Tax_Cicer arietinum RepID_UPI0006417B4B	AT5G04885.1	Glycosyl hydrolase family protein	Medtr2g030000.1	glycoside hydrolase family 3 protein
Ca07745	Ca1	7938038	7942622	1.78529	1.07244	4.639	0.000110672	0.000997479	1.15962	PREDICTED: polygalacturonase At1g48100-like n_1 Tax_Cicer arietinum RepID_UPI00032A9258	AT1G48100.1	Pectin lyase-like superfamily protein	Medtr2g032710.2	polygalacturonase plant-like protein
Ca07756	Ca1	8009164	8039576	-0.249391	5.02269	-5.70449	7.83296e-06	0.000169936	3.377	E3 ubiquitin-protein ligase UPL6 n_2 Tax_Papilionoideae RepID_G7IL24_MEDTR	AT3G17205.3	ubiquitin protein ligase 6	Medtr2g033055.1	E3 ubiquitin-protein ligase UPL6-like protein
Ca07746	Ca1	8171795	8178018	-0.434377	4.93538	-6.22844	2.20287e-06	7.64012e-05	4.64878	PREDICTED: uncharacterized protein LOC101493668 n_1 Tax_Cicer arietinum RepID_UPI00032AB86B	AT5G49580.1	Chaperone DnaJ-domain superfamily protein	Medtr2g033460.2	chaperone DnaJ-domain protein
Ca07803	Ca1	8612820	8614166	-0.539816	6.13431	-5.56566	1.10118e-05	0.00020691	3.0414	Non-specific serine/threonine protein kinase n_2 Tax_Papilionoideae RepID_A0A072VCV6_MEDTR	AT5G25110.1	CBL-interacting protein, involved in signal transduction	Medtr2g105010.1	CBL-interacting kinase
Ca07841	Ca1	8914979	8915463	-0.801016	0.981038	-6.04534	3.42071e-06	9.82166e-05	4.54268	PREDICTED: uncharacterized protein LOC101513413 n_1 Tax_Cicer arietinum RepID_UPI00032ACCC3	#N/A		Medtr2g103750.1	transmembrane protein%2C putative
Ca07840	Ca1	8953598	8955251	-0.999884	5.34965	-8.13359	2.88818e-08	7.44653e-06	9.0047	PREDICTED: DCC family protein At1g52590 - chloroplastic n_1 Tax_Cicer arietinum RepID_UPI00032AC0CA	#N/A		Medtr2g103590.1	thiol-disulfide oxidoreductase DCC
Ca07833	Ca1	8962189	8963376	0.549997	2.00087	4.6039	0.000120865	0.00105395	1.03801	PREDICTED: pentatricopeptide repeat-containing protein At1g80150 - mitochondrial n_1 Tax_Cicer arietinum RepID_UPI00032A989A	AT1G80150.1	Tetratricopeptide repeat (TPR)-like	Medtr2g103550.2	PPR containing plant-like protein
Ca07870	Ca1	9024251	9026043	-1.11251	1.24978	-5.00922	4.37779e-05	0.000517053	2.07569	PREDICTED: uncharacterized protein At1g15400-like n_1 Tax_Cicer arietinum RepID_UPI00032A88D2	#N/A		Medtr2g103380.1	hypothetical protein
Ca07887	Ca1	9137392	9140459	-0.597516	3.8886	-6.38298	1.52387e-06	6.21535e-05	5.07263	PREDICTED: biotin carboxyl carrier protein of acetyl-CoA carboxylase 1 - chloroplastic isoform X1 n_2 Tax_Cicer arietinum RepID_UPI00032A8148	#N/A		Medtr2g103280.1	biotin carboxyl carrier acetyl-CoA carboxylase
Ca07874	Ca1	9229497	9232913	1.05337	3.61424	5.39368	1.68302e-05	0.000279194	2.9065	PREDICTED: ADP -ATP carrier protein 1 - chloroplastic-like n_1 Tax_Cicer arietinum RepID_UPI00032AA4C5	AT1G80300.1	nucleotide transporter	Medtr2g102740.1	plastidic ATP/ADP-transporter-like protein
Ca07881	Ca1	9274700	9287499	-0.953703	1.69043	-4.87547	6.11681e-05	0.000657461	1.67022	Gibberellin 3-beta-hydroxylase n_10 Tax_Papilionoideae RepID_A9P5X4_MEDSA	AT1G15550.1	gibberellin 3-oxidase	Medtr2g102570.1	gibberellin 2-beta-dioxygenase
Ca07899	Ca1	9329287	9341675	0.483548	4.50626	6.71052	7.04334e-07	3.90318e-05	5.81075	Amino-terminal acetyltransferase - putative n_3 Tax_Papilionoideae RepID_A0A072VDQ9_MEDTR	AT1G80410.1	tetratricopeptide repeat (TPR)-containing	Medtr2g102435.1	amine-terminal acetyltransferase%2C putative
Ca07901	Ca1	9364276	9375975	0.590728	6.43708	5.73094	7.34223e-06	0.000164485	3.44552	Coatomer subunit beta-like protein n_5 Tax_rosids RepID_A0A072VDQ5_MEDTR	AT1G52360.1	Coatomer, beta' subunit	Medtr2g102277.2	coatomer subunit beta-like protein
Ca07905	Ca1	9427510	9438920	-0.975935	3.31245	-6.9527	4.0146e-07	2.86931e-05	6.4725	PREDICTED: regulator of telomere elongation helicase 1 n_1 Tax_Cicer arietinum RepID_UPI00032AB9B0	AT1G79950.1	RAD3-like DNA-binding helicase protein	Medtr2g102150.3	regulator of telomere elongation helicase-like protein
Ca07909	Ca1	9440928	9441815	-1.01219	4.17765	-8.91608	5.59135e-09	2.7587e-06	10.6758	PREDICTED: transcription repressor OFP14 n_1 Tax_Cicer arietinum RepID_UPI00032A50FA	AT1G79960.1	ovate family protein	Medtr2g102140.1	ovate transcriptional repressor
Ca07921	Ca1	9498619	9499477	0.465718	5.51913	5.09228	3.5582e-05	0.000450917	1.86648	Uncharacterized protein n_3 Tax_Phaseolus angularis RepID_A0A0S3SHN4_PHAAN	AT3G16080.1	Zinc-binding ribosomal protein family	Medtr0147s0070.1	60S ribosomal protein L37-1
Ca07922	Ca1	9526410	9529212	-0.740645	1.52081	-6.84238	5.18155e-07	3.26139e-05	6.3489	PREDICTED: rop guanine nucleotide exchange factor 12-like n_1 Tax_Cicer arietinum RepID_UPI00032A7521	AT4G13240.1	RHO guanyl-nucleotide	Medtr2g101830.1	RHO guanyl-nucleotide exchange factor
Ca07931	Ca1	9585423	9589168	-0.670447	2.96555	-5.6366	9.25078e-06	0.00018691	3.33057	PREDICTED: transcription factor bHLH68-like n_1 Tax_Cicer arietinum RepID_UPI00032A6162	#N/A		Medtr2g101520.1	BHLH transcription factor-like protein
Ca07947	Ca1	9643675	9648743	0.76603	3.70316	6.1286	2.79902e-06	8.71913e-05	4.55353	PREDICTED: zinc phosphodiesterase ELAC protein 2 isoform X1 n_2 Tax_Cicer arietinum RepID_UPI00032AAD85	AT3G16260.1	tRNAse Z4	Medtr2g101390.1	zinc phosphodiesterase%2C putative
Ca07954	Ca1	9876548	9880271	-0.494115	1.82167	-4.84199	6.6518e-05	0.0006978	1.60912	ATP-dependent 6-phosphofructokinase n_2 Tax_Papilionoideae RepID_G7IHY5_MEDTR	AT4G29220.1	phosphofructokinase 1	Medtr2g100710.1	6-phosphofructokinase
Ca07969	Ca1	9925001	9930381	0.373047	3.43238	5.8301	5.76431e-06	0.000141859	3.78595	PREDICTED: tRNA (uracil(54)-C(5))-methyltransferase homolog n_1 Tax_Cicer arietinum RepID_UPI00032ACCE4	AT3G21300.1	RNA methyltransferase family protein	Medtr2g100500.1	23S rRNA (uracil-5)-methyltransferase RumA
Ca07972	Ca1	10053226	10056827	1.10824	4.63863	11.8772	2.23121e-11	1.66071e-07	16.18	PREDICTED: uncharacterized protein LOC101508069 n_1 Tax_Cicer arietinum RepID_UPI00032AAD1E	AT1G55140.1	Ribonuclease III family protein	Medtr2g100220.1	ribonuclease III domain protein
Ca08194	Ca1	10142083	10143489	-0.422544	1.76851	-4.63825	0.00011088	0.000998177	1.11399	PREDICTED: F-box/LRR-repeat protein At3g58980-like n_1 Tax_Cicer arietinum RepID_UPI00032A8EB3	#N/A		Medtr2g099980.1	F-box/RNI superfamily protein
Ca07983	Ca1	10230563	10235575	-0.36437	6.16847	-7.31365	1.76118e-07	1.89699e-05	7.18997	Casein kinase I-like protein n_3 Tax_Papilionoideae RepID_G7IS36_MEDTR	AT4G26100.1	casein kinase 1	Medtr2g099670.1	casein kinase I-like protein
Ca07987	Ca1	10240529	10243516	0.465799	5.38467	4.94923	5.08594e-05	0.00057793	1.51168	Putative uncharacterized protein n_2 Tax_Vitis vinifera RepID_D7TCM7_VITVI	AT3G13920.3	eukaryotic translation	Medtr2g099620.2	DEAD-box ATP-dependent RNA helicase
Ca08003	Ca1	10433547	10437577	-0.475981	4.64429	-6.06576	3.25629e-06	9.63344e-05	4.25663	PREDICTED: uncharacterized protein LOC101502274 n_1 Tax_Cicer arietinum RepID_UPI00032A56B0	AT1G08760.1	Plant protein of unknown function (DUF936)	Medtr2g099095.1	DUF936 family protein
Ca08040	Ca1	10693819	10697040	0.348731	5.5941	5.24801	2.41497e-05	0.000349782	2.25299	PREDICTED: uncharacterized protein LOC101488901 isoform X1 n_6 Tax_Cicer arietinum RepID_UPI00032ABA46	AT5G12930.1	unknown protein; Has 1807 Blast hits	Medtr2g098330.1	hypothetical protein
Ca08072	Ca1	10994277	10996226	0.771831	4.03552	5.02462	4.21262e-05	0.000504163	1.77388	PREDICTED: uncharacterized protein C24B11.05-like n_1 Tax_Cicer arietinum RepID_UPI00032A7A50	AT5G59480.1	Haloacid dehalogenase-like hydrolase	Medtr2g097520.1	haloacid dehalogenase-like hydrolase
Ca08078	Ca1	11170568	11174609	0.382782	5.45752	5.77428	6.60464e-06	0.000153523	3.5484	Uncharacterized protein n_4 Tax_Soja RepID_I1MDG6_SOYBN	AT3G46460.1	ubiquitin-conjugating enzyme 13	Medtr2g096690.1	ubiquitin-conjugating enzyme
Ca08090	Ca1	11207904	11210790	-0.688239	1.08905	-5.39269	1.68714e-05	0.000279226	3.04577	PREDICTED: ACT domain-containing protein ACR9-like isoform X1 n_1 Tax_Cicer arietinum RepID_UPI00032A74D7	AT2G39570.1	ACT domain-containing protein	Medtr2g096640.1	four ACT domain ACT domain protein which protein
Ca08096	Ca1	11235059	11235907	0.532702	5.48967	5.6127	9.80945e-06	0.000193594	3.15305	Histone H2A n_3 Tax_Pentapetalae RepID_V7BZ15_PHAVU	AT5G02560.2	histone H2A 12	Medtr2g096610.1	core histone H2A/H2B/H3/H4
Ca08146	Ca1	11815658	11820763	0.36749	4.54575	6.78367	5.93891e-07	3.50717e-05	5.97489	PREDICTED: GATA transcription factor 11-like n_1 Tax_Cicer arietinum RepID_UPI00032A9041	AT1G08000.2	GATA transcription factor 10	Medtr2g094600.1	GATA type zinc finger transcription factor family protein
Ca08169	Ca1	11996511	11997389	-2.20254	1.02271	-5.43793	1.50864e-05	0.000258685	3.14154	PREDICTED: fasciclin-like arabinogalactan protein 12 n_1 Tax_Cicer arietinum RepID_UPI00032A675E	AT5G60490.1	FASCICLIN-like arabinogalactan-protein, plant-type secondary cell wall biogenesis	Medtr2g093970.1	fasciclin domain protein
Ca08214	Ca1	12321476	12326655	-0.995781	9.45693	-5.2467	2.4228e-05	0.000350584	2.1636	Phosphoenolpyruvate carboxylase 2 n_22 Tax_fabids RepID_A0A0B2RXX7_GLYSO	AT1G53310.3	phosphoenolpyruvate	Medtr2g092930.1	phosphoenolpyruvate carboxylase
Ca08221	Ca1	12385111	12388994	1.08384	3.78499	6.68988	7.39147e-07	3.99479e-05	5.79845	PREDICTED: ketol-acid reductoisomerase - chloroplastic n_1 Tax_Cicer arietinum RepID_UPI00032ACB61	AT3G58610.3	ketol-acid reductoisomerase	Medtr4g079780.1	ketol-acid reductoisomerase
Ca08255	Ca1	12777538	12781788	-0.434679	3.62003	-5.1543	3.04874e-05	0.000408681	2.09992	PREDICTED: probable serine/threonine-protein kinase At1g54610 isoform X1 n_2 Tax_Cicer arietinum RepID_UPI00032ACCA7	AT5G44290.4	Protein kinase superfamily protein	Medtr2g090405.1	cyclin-dependent kinase
Ca08300	Ca1	13021253	13024388	-0.327823	3.94587	-5.67955	8.32621e-06	0.000175226	3.36498	PREDICTED: tetratricopeptide repeat protein 1-like n_2 Tax_Cicer arietinum RepID_UPI00032A5D81	AT4G30480.3	Tetratricopeptide repeat	Medtr2g090135.2	heat shock protein 70 (HSP70)-interacting protein%2C putative
Ca08312	Ca1	13320173	13322603	2.28467	4.88101	5.0576	3.87971e-05	0.000473585	1.89421	Xyloglucan endotransglucosylase/hydrolase n_4 Tax_Papilionoideae RepID_G7IRJ7_MEDTR	AT4G03210.2	xyloglucan endotransglucosylase/hydrolase, cell wall biogenesis, cell wall organization	Medtr2g089140.2	xyloglucan endotransglucosylase/hydrolase family protein
Ca08321	Ca1	13420432	13425478	-0.649195	6.80743	-5.27532	2.25661e-05	0.000339379	2.32019	Beta-amylase n_1 Tax_Medicago truncatula RepID_G7IKM6_MEDTR	AT2G32290.1	beta-amylase 6	Medtr2g089030.1	beta-amylase
Ca08343	Ca1	13587397	13596247	0.458608	4.75623	8.12063	2.96985e-08	7.44653e-06	8.98732	PREDICTED: choline/ethanolaminephosphotransferase 1 n_2 Tax_Cicer arietinum RepID_UPI00032AAE97	AT1G13560.1	aminoalcoholphosphotransferase	Medtr6g018970.1	aminoalcoholphosphotransferase
Ca08341	Ca1	13606445	13612742	-0.57957	4.86383	-6.39567	1.47864e-06	6.11237e-05	5.04848	Uncharacterized protein n_3 Tax_Papilionoideae RepID_K7LTZ8_SOYBN	AT1G05230.4	homeodomain GLABROUS 2	Medtr2g088470.1	homeobox leucine zipper protein
Ca08362	Ca1	13853793	13859236	0.478443	2.76512	5.11219	3.38593e-05	0.000437028	2.17165	PREDICTED: DNA-directed RNA polymerases II - IV and V subunit 8B-like n_1 Tax_Cicer arietinum RepID_UPI00032A89F7	AT3G18524.1	MUTS homolog 2	Medtr4g111945.1	DNA mismatch repair MSH3-like protein
Ca08372	Ca1	13957825	13967653	0.484509	3.21906	6.79736	5.75272e-07	3.47778e-05	6.10003	PREDICTED: ubiquitin carboxyl-terminal hydrolase 8 n_1 Tax_Cicer arietinum RepID_UPI00032A9B66	AT5G22030.1	ubiquitin-specific protease 8	Medtr2g087710.1	ubiquitin carboxyl-terminal hydrolase
Ca08382	Ca1	14029813	14034370	-0.389747	3.16447	-5.67463	8.42708e-06	0.00017636	3.4217	Uncharacterized protein n_9 Tax_Papilionoideae RepID_A0A0S3SH60_PHAAN	#N/A		#N/A	#N/A
Ca08401	Ca1	14215074	14218816	-0.532811	3.797	-5.39171	1.69126e-05	0.000279226	2.6782	PREDICTED: probable serine/threonine-protein kinase DDB_G0278509 n_1 Tax_Cicer arietinum RepID_UPI00032AC913	#N/A		Medtr2g086950.1	protein phosphatase 1 regulatory subunit SDS22
Ca08399	Ca1	14263332	14264154	0.693228	5.83464	5.68569	8.2019e-06	0.00017351	3.33253	Ribosomal protein S25 n_42 Tax_eudicotyledons RepID_B7FGM7_MEDTR	#N/A		Medtr4g070600.2	ribosomal protein S25
Ca08420	Ca1	14310157	14312792	0.88985	6.01485	6.46474	1.25534e-06	5.59811e-05	5.21456	Ribosomal protein n_35 Tax_Mesangiospermae RepID_A0A0S3SGW2_PHAAN	AT1G08360.1	Ribosomal protein L1p/L10e family	Medtr3g070930.2	ribosomal protein L1p/L10e family protein
Ca08421	Ca1	14320587	14322461	-0.925607	4.12672	-5.54205	1.16703e-05	0.000215057	2.99973	PREDICTED: uncharacterized protein LOC101506129 isoform X1 n_2 Tax_Cicer arietinum RepID_UPI00032A6712	AT3G04030.1	Homeodomain-like superfamily protein	Medtr2g086450.1	myb-like transcription factor family protein
Ca08430	Ca1	14518479	14525623	0.35251	3.6011	4.96297	4.91411e-05	0.000563429	1.65062	Peptidyl-prolyl cis-trans isomerase - putative n_3 Tax_Papilionoideae RepID_A0A072VAB3_MEDTR	AT3G44600.1	cyclophilin71	Medtr2g085075.1	peptidyl-prolyl cis-trans isomerase%2C putative
Ca08424	Ca1	14548047	14549872	-0.309354	5.58313	-5.07162	3.74635e-05	0.000465821	1.81488	Cytochrome-c oxidases -electron carriers n_4 Tax_rosids RepID_A0A061GZS3_THECC	AT4G21105.1	cytochrome-c oxidases;electron carriers	Medtr2g085045.1	acytochrome-C oxidase/electron carrier protein
Ca08442	Ca1	14694645	14697629	1.3079	4.42308	5.23468	2.49625e-05	0.000355164	2.29604	PREDICTED: histone deacetylase HDT1-like n_1 Tax_Cicer arietinum RepID_UPI00032A9377	#N/A		Medtr2g084815.4	histone deacetylase 2a%2C putative
Ca08444	Ca1	14763229	14767272	-0.654286	2.58312	-7.61085	9.05158e-08	1.39226e-05	7.96865	PREDICTED: BTB/POZ domain-containing protein At3g44820 n_1 Tax_Cicer arietinum RepID_UPI00032AA476	AT3G44820.1	Phototropic-responsive NPH3 family	Medtr2g084595.1	phototropic-responsive NPH3 family protein
Ca08503	Ca1	15469015	15473072	-0.345574	4.66622	-5.08375	3.63471e-05	0.000457038	1.85266	PREDICTED: pentatricopeptide repeat-containing protein At4g04790 - mitochondrial-like isoform X1 n_2 Tax_Cicer arietinum RepID_UPI00032A831C	AT4G21880.1	Pentatricopeptide repeat (PPR) superfamily	Medtr2g082940.2	PPR containing plant protein%2C putative
Ca08516	Ca1	15526708	15527904	-0.615759	5.70723	-4.80675	7.26567e-05	0.000740362	1.1563	PREDICTED: uncharacterized protein LOC101514187 n_1 Tax_Cicer arietinum RepID_UPI00032AB2C8	AT3G20680.1	Domain of unknown function (DUF1995)	Medtr2g082660.1	plant/F3H11-7 protein
Ca08526	Ca1	15764723	15767811	-0.943359	2.41525	-4.97371	4.78389e-05	0.000552573	1.85178	PREDICTED: transcription factor bHLH123-like isoform X1 n_4 Tax_Cicer arietinum RepID_UPI00032AB18B	#N/A		Medtr2g081820.1	BHLH transcription factor-like protein
Ca08550	Ca1	16112456	16116715	-0.673559	4.28445	-5.02265	4.23342e-05	0.000506256	1.71493	Catalytic/protein phosphatase type 2C n_4 Tax_Papilionoideae RepID_G7I3N5_MEDTR	AT1G47380.1	Protein phosphatase 2C family protein	Medtr3g101540.2	catalytic/protein phosphatase type 2C
Ca08576	Ca1	16395157	16397198	1.83068	2.55919	5.01087	4.35977e-05	0.00051612	1.93953	PREDICTED: CBS domain-containing protein CBSX5 n_1 Tax_Cicer arietinum RepID_UPI00032A9B51	AT4G27460.1	Cystathionine beta-synthase (CBS) family	Medtr2g079630.1	CBS domain CBSX5-like protein
Ca08581	Ca1	16413006	16422123	-0.410246	4.12144	-7.22241	2.1655e-07	2.01261e-05	7.00843	PREDICTED: plant intracellular Ras-group-related LRR protein 6 n_1 Tax_Cicer arietinum RepID_UPI00032A68F3	AT3G15410.1	Leucine-rich repeat (LRR) family protein	Medtr2g079560.2	LRR receptor-like kinase
Ca08631	Ca1	17048473	17052249	-0.583236	3.01135	-6.69102	7.37191e-07	3.99479e-05	5.86807	PREDICTED: two-component response regulator ARR1-like isoform X1 n_1 Tax_Cicer arietinum RepID_UPI00032A7383	AT3G16857.1	response regulator 1	Medtr2g034960.1	B-type response regulator
Ca08633	Ca1	17276220	17278066	-0.384017	4.30237	-5.36911	1.78854e-05	0.000286793	2.56693	PREDICTED: ethylene-responsive transcription factor RAP2-3 n_1 Tax_Cicer arietinum RepID_UPI00032AA710	AT3G16770.1	ethylene-responsive	Medtr2g435590.1	ethylene response factor
Ca08648	Ca1	17352661	17357710	0.668684	1.33938	4.56756	0.000132414	0.00112515	1.06496	PREDICTED: condensin-2 complex subunit H2 n_1 Tax_Cicer arietinum RepID_UPI00032A4FBF	AT3G16730.1	CONTAINS InterPro DOMAIN/s: Non-SMC	Medtr2g436080.1	condensin-2 complex subunit H2-like protein
Ca08663	Ca1	17506425	17514672	1.50936	4.24053	9.61901	1.36924e-09	1.27221e-06	12.1122	PREDICTED: putative E3 ubiquitin-protein ligase LIN-1 n_1 Tax_Cicer arietinum RepID_UPI00032A9A31	AT3G06880.2	Transducin/WD40 repeat-like superfamily	Medtr2g436530.1	E3 ubiquitin-protein ligase LIN-like protein%2C putative
Ca08661	Ca1	17553033	17555487	0.500966	8.16395	4.96621	4.87443e-05	0.000560064	1.54128	Callus protein P23 n_2 Tax_Populus RepID_B9N4J2_POPTR	AT3G16640.1	translationally controlled tumor	Medtr2g436620.1	translationally-controlled tumor-like protein
Ca08676	Ca1	17666721	17670597	-0.742802	3.77044	-6.44096	1.32806e-06	5.72187e-05	5.20016	Uncharacterized protein n_2 Tax_Papilionoideae RepID_A0A072V7E7_MEDTR	#N/A		Medtr2g436860.1	hypothetical protein
Ca08682	Ca1	17821492	17822655	-0.628173	3.59011	-5.48701	1.33655e-05	0.000237428	2.85752	PREDICTED: B-box zinc finger protein 18-like n_1 Tax_Cicer arietinum RepID_UPI00032A9FC3	AT4G27310.1	B-box type zinc finger family protein	Medtr2g089310.1	B-box type zinc finger protein
Ca08718	Ca1	18237955	18241851	-0.568231	4.29193	-5.47983	1.36043e-05	0.000240439	2.84049	PREDICTED: haloacid dehalogenase-like hydrolase domain-containing protein 3 isoform X1 n_4 Tax_Cicer arietinum RepID_UPI0006414B91	AT5G44730.1	Haloacid dehalogenase-like hydrolase	Medtr2g035440.4	haloacid dehalogenase-like hydrolase domain protein
Ca08721	Ca1	18327446	18332361	0.358186	3.08718	5.11146	3.3921e-05	0.000437415	2.07728	PREDICTED: protein TRIGALACTOSYLDIACYLGLYCEROL 4 - chloroplastic-like n_2 Tax_Cicer arietinum RepID_UPI00032AAC11	AT3G06960.2	pigment defective 320	Medtr2g035830.1	pigment defective 320 protein
Ca08723	Ca1	18344315	18349260	-0.260651	4.82013	-5.22505	2.55672e-05	0.000360415	2.19843	Choline-phosphate cytidylyltransferase n_3 Tax_Papilionoideae RepID_G7INF3_MEDTR	AT2G32260.1	phosphorylcholine cytidylyltransferase	Medtr2g035810.1	choline-phosphate cytidylyltransferase
Ca08738	Ca1	18406626	18407033	0.643001	5.94775	5.15936	3.01055e-05	0.000404625	2.0339	60S ribosomal protein L27 n_6 Tax_fabids RepID_W9SC93_9ROSA	AT3G22230.1	Ribosomal L27e protein family	Medtr2g006170.1	60S ribosomal protein L27-1
Ca08747	Ca1	18562354	18569083	-0.37261	4.49079	-5.60202	1.00703e-05	0.000196712	3.13746	Uncharacterized protein n_14 Tax_Papilionoideae RepID_I1L2T5_SOYBN	AT5G60620.1	glycerol-3-phosphate acyltransferase	Medtr4g127910.1	phospholipid/glycerol acyltransferase family protein
Ca08836	Ca1	19719143	19749230	0.541248	6.95511	4.91176	5.58568e-05	0.000616253	1.42087	60S ribosomal protein L7 n_8 Tax_Papilionoideae RepID_Q2HVI3_MEDTR	AT1G13130.1	Cellulase (glycosyl hydrolase family	Medtr8g089775.1	glycoside hydrolase family 5 protein
Ca08886	Ca1	20948920	20952243	-0.401371	4.71499	-5.10493	3.44774e-05	0.000443102	1.90599	Methylthioribose-1-phosphate isomerase n_3 Tax_Papilionoideae RepID_G7IGG7_MEDTR	AT2G05830.3	NagB/RpiA/CoA transferase-like superfamily	Medtr2g042450.1	methylthioribose-1-phosphate isomerase
Ca08899	Ca1	21148302	21156394	0.309603	4.22528	5.16118	2.99693e-05	0.000404216	2.07961	PREDICTED: tubulin--tyrosine ligase-like protein 12 isoform X1 n_2 Tax_Cicer arietinum RepID_UPI00032A9B0B	AT1G77550.1	tubulin-tyrosine ligases;tubulin-tyrosine	Medtr2g041640.1	tubulin-tyrosine ligase family protein
Ca08949	Ca1	21875667	21882488	0.604533	2.72992	5.45111	1.46033e-05	0.000252879	2.99693	PREDICTED: DEAD-box ATP-dependent RNA helicase 17 isoform X1 n_2 Tax_Cicer arietinum RepID_UPI00032A63A8	AT2G40700.1	P-loop containing nucleoside triphosphate	Medtr4g059460.1	DEAD-box ATP-dependent RNA helicase-like protein
Ca08986	Ca1	22228878	22238357	-1.49043	4.62627	-5.80949	6.06107e-06	0.000145304	3.67164	PREDICTED: respiratory burst oxidase homolog protein E n_1 Tax_Cicer arietinum RepID_UPI00032AABA6	AT1G19230.2	Riboflavin synthase-like superfamily	Medtr2g043900.3	respiratory burst oxidase-like protein
Ca08992	Ca1	22478162	22480408	-0.690934	0.897826	-5.48473	1.34408e-05	0.000238213	3.26691	PREDICTED: E3 ubiquitin-protein ligase RNF144A-like isoform X1 n_1 Tax_Cicer arietinum RepID_UPI00032AB7DD	AT3G53690.1	RING/U-box superfamily protein	Medtr2g044440.1	zinc finger%2C C3HC4 type (RING finger) protein
Ca09015	Ca1	22832051	22835130	-0.72445	3.70299	-6.23283	2.17986e-06	7.62951e-05	4.70184	PREDICTED: protein TIFY 3B-like n_1 Tax_Cicer arietinum RepID_UPI00032A5793	#N/A		Medtr2g044910.1	divergent CCT motif protein
Ca09041	Ca1	23293545	23300107	-1.10703	0.305163	-5.41048	1.61455e-05	0.000271003	3.07405	PREDICTED: CBL-interacting serine/threonine-protein kinase 1-like isoform X1 n_2 Tax_Cicer arietinum RepID_UPI00032A9BE7	AT3G17510.1	CBL-interacting protein, involved in response to osmotic and salt stress	Medtr4g123940.2	CBL-interacting kinase
Ca09067	Ca1	23719009	23725792	1.61787	2.84804	7.03901	3.29164e-07	2.60858e-05	6.73135	Subtilisin-like serine protease n_2 Tax_Papilionoideae RepID_A0A072V7Z5_MEDTR	AT5G44530.1	Subtilase family protein	Medtr2g046740.1	subtilisin-like serine protease
Ca09111	Ca1	24444882	24448116	0.789005	3.28485	5.02577	4.20051e-05	0.000503288	1.91891	PREDICTED: pentatricopeptide repeat-containing protein At2g37230 n_1 Tax_Cicer arietinum RepID_UPI00032A8EA3	AT2G37230.1	Tetratricopeptide repeat (TPR)-like	Medtr2g437460.1	pentatricopeptide (PPR) repeat protein
Ca09177	Ca1	25432751	25460999	0.542553	4.63038	4.78905	7.59535e-05	0.000765794	1.12751	Uncharacterized protein n_2 Tax_Papilionoideae RepID_A0A072V8X8_MEDTR	AT4G19490.2	VPS54	Medtr2g047908.1	vacuolar sorting protein
Ca09213	Ca1	25829545	25837257	0.755047	4.72602	7.70371	7.36956e-08	1.23398e-05	8.06802	PREDICTED: probable inositol transporter 2 isoform X1 n_2 Tax_Cicer arietinum RepID_UPI00032AAAD2	AT1G30220.1	inositol transporter 2	Medtr2g048720.1	inositol transporter 4
Ca09239	Ca1	26744123	26746354	-0.839462	5.04502	-7.99553	3.89149e-08	8.88362e-06	8.70506	No Hits	AT2G34620.1	Mitochondrial transcription termination	Medtr2g049780.1	transcription termination factor family protein
Ca09313	Ca1	28400475	28401947	-0.715034	3.93137	-5.61183	9.83054e-06	0.00019376	3.17118	Myb/SANT-like DNA-binding domain protein n_1 Tax_Medicago truncatula RepID_A0A072U248_MEDTR	#N/A		Medtr7g094990.1	Myb/SANT-like DNA-binding domain protein
Ca09363	Ca1	29367196	29370878	0.904104	3.80262	8.53225	1.23858e-08	4.51048e-06	9.91436	PREDICTED: actin-related protein 6 n_1 Tax_Cicer arietinum RepID_UPI00032AAEF2	AT3G33520.1	actin-related	Medtr2g445210.2	actin-related protein ARP4
Ca09395	Ca1	30321652	30326607	0.566445	1.66835	4.71383	9.17207e-05	0.000873516	1.34858	PREDICTED: squamosa promoter-binding-like protein 17 n_1 Tax_Cicer arietinum RepID_UPI00032ACB3E	AT1G69170.1	Squamosa promoter-binding protein-like	Medtr2g461920.1	LIGULELESS 1 protein%2C putative
Ca09397	Ca1	30346856	30349560	1.69748	3.1101	4.98262	4.6786e-05	0.000543706	1.94482	Alpha-1 -4-glucan-protein synthase [UDP-forming]-like protein n_2 Tax_Papilionoideae RepID_A0A072V8I1_MEDTR	AT3G02230.1	reversibly glycosylated	Medtr2g461970.1	alpha-1%2C4-glucan-protein synthase [UDP-forming]-like protein
Ca09442	Ca1	31071652	31084966	-0.315574	5.70409	-5.29199	2.1652e-05	0.000329216	2.36131	PREDICTED: uncharacterized methyltransferase At2g41040 - chloroplastic n_1 Tax_Cicer arietinum RepID_UPI00032A7C72	ATMG00860.1	DNA/RNA polymerases superfamily	Medtr1478s0010.1	hypothetical protein
Ca09563	Ca1	33053234	33063653	-0.576964	4.77244	-6.71719	6.93444e-07	3.87088e-05	5.81156	PREDICTED: CBL-interacting serine/threonine-protein kinase 23 n_1 Tax_Cicer arietinum RepID_UPI00032A60A2	AT1G30270.1	CBL-interacting,response to water deprivation, stomatal movement	Medtr2g049790.1	CBL-interacting kinase
Ca09608	Ca1	33624983	33627338	0.883607	3.4971	5.35097	1.87068e-05	0.000295884	2.69157	Ribosomal protein L7Ae/L30e/S12e/Gadd45 family protein n_1 Tax_Arabidopsis thaliana RepID_F4JRD3_ARATH	AT5G20160.3	Ribosomal protein L7Ae/L30e/S12e/Gadd45	Medtr0011s0330.1	ribosomal protein L7Ae/L30e/S12e/Gadd45 family protein
Ca09605	Ca1	33682348	33683541	-0.602283	5.88427	-5.36553	1.80445e-05	0.000287789	2.54693	PREDICTED: uncharacterized protein LOC101505062 isoform X1 n_1 Tax_Cicer arietinum RepID_UPI00032AA491	AT1G79510.2	Uncharacterized conserved protein (DUF2358)	Medtr2g064370.1	plant/F3O9-12 protein
Ca09620	Ca1	33789941	33802279	-0.405414	5.84211	-4.78814	7.61265e-05	0.000767032	1.11143	Succinate-semialdehyde dehydrogenase n_2 Tax_Papilionoideae RepID_A0A072VAA5_MEDTR	AT1G79440.1	aldehyde dehydrogenase	Medtr2g067660.1	succinate-semialdehyde dehydrogenase
Ca09621	Ca1	33866014	33869602	-1.0232	1.84027	-4.80167	7.3589e-05	0.000747675	1.58575	Plant/T8K14-16 protein n_10 Tax_Papilionoideae RepID_A0A072U8X6_MEDTR	AT1G79420.1	Protein of unknown function (DUF620)	Medtr6g445110.1	plant/T8K14-16 protein
Ca09658	Ca1	34111537	34116961	-0.388495	3.50508	-5.33149	1.96317e-05	0.000307022	2.5379	Defective in cullin neddylation protein n_6 Tax_Papilionoideae RepID_I1KTX6_SOYBN	#N/A		Medtr2g064415.1	defective in cullin neddylation protein%2C putative
Ca09655	Ca1	34153764	34157070	-0.552047	6.54029	-5.65982	8.73856e-06	0.000179857	3.27166	PREDICTED: metal tolerance protein 10-like n_1 Tax_Cicer arietinum RepID_UPI00032AC2B5	AT1G16310.1	Cation efflux family protein, cadmium ion, cation transmembrane transporter activity	Medtr2g064405.1	cation diffusion facilitator family transporter
Ca09735	Ca1	35653139	35659445	-0.302009	7.06101	-5.15308	3.05798e-05	0.000408845	2.02007	PREDICTED: ABC transporter D family member 2 - chloroplastic isoform X2 n_1 Tax_Cicer arietinum RepID_UPI000640C697	AT1G54350.1	ABC transporter family protein	Medtr2g062790.1	ABC transporter D family protein
Ca09810	Ca1	37110084	37115096	-0.36728	4.6921	-5.36085	1.82547e-05	0.000290235	2.53578	Mitogen-activated protein kinase n_7 Tax_Papilionoideae RepID_Q9XF36_MEDSA	AT1G53510.1	mitogen-activated protein	Medtr2g072840.2	MAP kinase-like protein
Ca09816	Ca1	37239349	37248034	0.660932	5.24825	5.88595	5.03206e-06	0.000128705	3.8222	PREDICTED: ubiquitin carboxyl-terminal hydrolase 25 n_1 Tax_Cicer arietinum RepID_UPI00032ABB35	AT3G14400.1	ubiquitin-specific protease 25	Medtr2g070390.1	ubiquitin carboxyl-terminal hydrolase
Ca09847	Ca1	37634516	37643151	-0.415911	6.67463	-6.65823	7.96002e-07	4.12707e-05	5.6744	Probable bifunctional methylthioribulose-1-phosphate dehydratase/enolase-phosphatase E1 n_3 Tax_Papilionoideae RepID_I3SWS0_MEDTR	AT5G53850.2	haloacid dehalogenase-like hydrolase	Medtr2g079110.1	methylthioribulose-1-phosphate dehydratase
Ca09868	Ca1	37738681	37742246	-0.556683	5.82859	-5.43859	1.50619e-05	0.000258554	2.7277	Protein phosphatase 2C-like protein n_4 Tax_Papilionoideae RepID_A0A072VB67_MEDTR	AT3G15260.2	Protein phosphatase 2C family protein	Medtr8g463130.2	phosphatase 2C family protein
Ca09870	Ca1	37753958	37756486	0.368268	3.07509	5.52782	1.20867e-05	0.000221661	3.05846	Serine/Threonine-kinase WNK (WNK)-like protein n_3 Tax_Papilionoideae RepID_A0A072VKL1_MEDTR	AT5G53900.1	Serine/threonine-protein kinase WNK	Medtr2g078750.2	Serine/Threonine-kinase WNK (WNK)-like protein
Ca09890	Ca1	38026326	38031525	0.97143	3.64857	6.1714	2.52555e-06	8.28441e-05	4.60751	Glyceraldehyde-3-phosphate dehydrogenase n_4 Tax_Papilionoideae RepID_G7IQT1_MEDTR	AT1G79530.1	glyceraldehyde-3-phosphate dehydrogenase	Medtr2g065470.3	glyceraldehyde-3-phosphate dehydrogenase
Ca09891	Ca1	38331864	38337682	-0.394478	3.6376	-5.36735	1.79632e-05	0.000286793	2.61825	PREDICTED: protein CHROMOSOME TRANSMISSION FIDELITY 7-like n_1 Tax_Cicer arietinum RepID_UPI00032AB433	AT4G31400.1	damaged DNA binding;DNA-directed	Medtr0036s0040.1	N-acetyltransferase ESCO2-like protein
Ca09897	Ca1	38399177	38409227	-0.714979	1.11857	-5.0717	3.74554e-05	0.000465821	2.26773	Aspartic protease n_2 Tax_Cicer arietinum RepID_A0A0A7TYZ4_CICAR	AT5G33340.1	Eukaryotic aspartyl protease family	Medtr0036s0110.1	eukaryotic aspartyl protease family protein
Ca09933	Ca1	38466564	38569469	-0.482656	7.32686	-7.21025	2.22618e-07	2.01476e-05	6.95124	Sulfurtransferase n_2 Tax_Papilionoideae RepID_G8A093_MEDTR	AT3G01660.1	S-adenosyl-L-methionine-dependent methyltransferases	Medtr7g032900.1	methyltransferase type 11
Ca09932	Ca1	38583934	38588303	0.858062	2.83839	5.337	1.93654e-05	0.000304101	2.71828	PREDICTED: GATA zinc finger domain-containing protein 14 n_1 Tax_Cicer arietinum RepID_UPI00032AA2C1	AT5G18440.2	FUNCTIONS IN: molecular_function unknown;	Medtr2g067220.2	nuclear fragile X mental retardation-interacting protein
Ca09947	Ca1	39227589	39231235	0.41446	8.86663	4.90277	5.71266e-05	0.000625896	1.36091	Elongation factor 2 n_201 Tax_Spermatophyta RepID_EF2_ARATH	AT1G56070.1	Ribosomal protein S5/Elongation	Medtr2g069310.1	translation elongation factor EF-2 subunit
Ca09945	Ca1	39238901	39268403	0.44352	8.83189	5.09699	3.51667e-05	0.000448229	1.84659	Elongation factor 2 n_201 Tax_Spermatophyta RepID_EF2_ARATH	AT1G56070.1	Ribosomal protein S5/Elongation	Medtr2g069310.1	translation elongation factor EF-2 subunit
Ca09939	Ca1	39300296	39301815	-0.458051	4.5314	-4.97946	4.71569e-05	0.000546536	1.58918	PREDICTED: probable BOI-related E3 ubiquitin-protein ligase 3 n_1 Tax_Cicer arietinum RepID_UPI00032ACAE3	AT3G12920.1	SBP (S-ribonuclease binding protein)	Medtr2g069350.1	SBP (S-ribonuclease-binding protein) family protein%2C putative
Ca09962	Ca1	39531977	39535801	0.46008	4.09991	6.09625	3.0256e-06	9.18894e-05	4.38345	PREDICTED: pentatricopeptide repeat-containing protein At1g20230-like - partial n_1 Tax_Cicer arietinum RepID_UPI00032A8837	AT1G20230.1	Pentatricopeptide repeat (PPR) superfamily	Medtr7g076350.1	pentatricopeptide (PPR) repeat protein
Ca10012	Ca1	40389725	40393893	0.50309	7.36356	5.3823	1.73108e-05	0.00028257	2.58556	Putative uncharacterized protein n_2 Tax_Vitis vinifera RepID_D7TCM7_VITVI	AT1G72730.1	DEA(D/H)-box RNA helicase family protein	Medtr2g039960.1	DEAD-box ATP-dependent RNA helicase
Ca10013	Ca1	40545989	40549161	-0.601259	5.59134	-4.84639	6.5788e-05	0.000692084	1.25472	PREDICTED: probable protein phosphatase 2C 53 n_1 Tax_Cicer arietinum RepID_UPI00032AC94A	AT1G72770.3	homology to ABI1	Medtr2g040500.1	protein phosphatase 2C ABI2-like protein
Ca10032	Ca1	40718734	40722235	-0.381543	3.40674	-4.88779	5.93092e-05	0.000641249	1.45993	Uncharacterized protein n_1 Tax_Lotus japonicus RepID_I3SFU1_LOTJA	AT2G06530.1	SNF7 family protein	Medtr2g041190.1	charged multivesicular body protein
Ca10033	Ca1	40759816	40765747	-0.743411	6.5148	-6.16508	2.56416e-06	8.29898e-05	4.5004	PREDICTED: protein FAR1-RELATED SEQUENCE 6-like n_1 Tax_Cicer arietinum RepID_UPI00032ACF5E	#N/A		Medtr7g056020.1	F-box/RNI/FBD-like domain protein
Ca10198	Ca1	43606449	43609574	-0.540722	7.24748	-5.84113	5.61162e-06	0.000139334	3.7125	Lectin-like protein n_1 Tax_Cicer arietinum RepID_Q9M444_CICAR	AT1G10155.1	phloem protein 2-A10	Medtr0026s0010.1	phloem protein
Ca10288	Ca1	44854754	44856682	-0.865979	0.879904	-4.79114	7.55562e-05	0.000762795	1.63945	Photosystem I assembly protein Ycf3 n_1 Tax_Campanula takesimana RepID_A0A0U1YGQ6_9ASTR	ATCG00360.1	Tetratricopeptide repeat (TPR)-like	Medtr4g051210.1	photosystem I assembly protein Ycf3
Ca10321	Ca1	45884627	45892640	0.376083	5.29528	5.97993	4.00652e-06	0.000109624	4.0491	Serine/Threonine kinase receptor-associated-like protein n_3 Tax_Papilionoideae RepID_A0A072V826_MEDTR	AT3G15610.1	Transducin/WD40 repeat-like superfamily	Medtr2g054920.1	Serine/Threonine kinase receptor-associated-like protein
Ca10337	Ca1	46374014	46376680	-0.43584	3.92431	-5.12641	3.26799e-05	0.000427513	2.0148	PREDICTED: pentatricopeptide repeat-containing protein At5g55740 - chloroplastic n_1 Tax_Cicer arietinum RepID_UPI00032AA865	AT5G55740.1	Tetratricopeptide repeat (TPR)-like	Medtr8g066670.1	chlororespiratory reduction protein%2C putative
Ca10346	Ca1	46557902	46559818	-0.423802	4.3777	-5.60483	1.00009e-05	0.000195856	3.1429	UDP-glycosyltransferase n_1 Tax_Cicer arietinum RepID_A0A067XU13_CICAR	AT1G73880.1	UDP-glucosyl transferase 89B1	Medtr2g059240.1	UDP-glucosyltransferase family protein
Ca10342	Ca1	46603238	46607692	-0.4661	3.85875	-5.87449	5.17417e-06	0.000131025	3.84287	PREDICTED: pentatricopeptide repeat-containing protein At1g18485 n_1 Tax_Cicer arietinum RepID_UPI00032AA4EF	AT1G18485.1	Pentatricopeptide repeat (PPR) superfamily	Medtr2g058990.1	pentatricopeptide (PPR) repeat protein
Ca10384	Ca1	47513724	47515814	0.576767	6.04213	5.47717	1.36937e-05	0.000240742	2.82025	Putative uncharacterized protein n_3 Tax_rosids RepID_F6H2K4_VITVI	AT1G78570.1	rhamnose biosynthesis	Medtr2g073240.1	rhamnose biosynthetic-like enzyme
Ca10396	Ca1	47644599	47646736	1.13825	1.90718	8.41323	1.59126e-08	5.29095e-06	9.69084	PREDICTED: protein trichome birefringence-like 42 n_1 Tax_Cicer arietinum RepID_UPI00032A788F	AT1G78710.1	TRICHOME BIREFRINGENCE-LIKE 42	Medtr2g073500.1	Pmr5/Cas1p GDSL/SGNH-like acyl-esterase family protein
Ca10417	Ca1	47847747	47850642	1.21997	2.06384	6.35184	1.64098e-06	6.48547e-05	5.26178	PREDICTED: uncharacterized protein LOC101489138 n_2 Tax_Cicer arietinum RepID_UPI00032AC90E	#N/A		Medtr2g075470.2	plant/T3F20-21 protein%2C putative
Ca10425	Ca1	47975432	47979623	-0.538517	2.76923	-5.02563	4.20202e-05	0.000503288	1.88893	PREDICTED: ubiquitin domain-containing protein 2 n_1 Tax_Cicer arietinum RepID_UPI00032A58B3	AT1G53400.1	Ubiquitin domain-containing protein	Medtr2g075840.1	ubiquitin domain protein
Ca10461	Ca1	48525489	48528520	1.49746	5.45936	7.21861	2.1843e-07	2.01261e-05	6.98922	Nucleolar GTP-binding protein 1 n_10 Tax_Papilionoideae RepID_V7AEK0_PHAVU	AT1G50920.1	Nucleolar GTP-binding protein	Medtr8g018150.1	nucleolar GTP-binding-like protein
Ca10460	Ca1	48547265	48550470	0.793338	5.92408	7.62701	8.73277e-08	1.3665e-05	7.89301	PREDICTED: multiple organellar RNA editing factor 8 - chloroplastic/mitochondrial n_1 Tax_Cicer arietinum RepID_UPI00032A7474	AT3G15000.1	cobalt ion binding	Medtr2g078090.1	plastid developmental protein DAG
Ca10470	Ca1	48642176	48645287	-0.70656	3.64403	-4.9242	5.41451e-05	0.000604746	1.51641	PREDICTED: uncharacterized protein LOC101504963 isoform X1 n_2 Tax_Cicer arietinum RepID_UPI00032AC30E	#N/A		Medtr2g078220.1	hypothetical protein
Ca10473	Ca1	48648249	48653735	0.328052	5.25288	5.01443	4.32119e-05	0.000513686	1.67563	PREDICTED: uncharacterized protein LOC101505490 n_1 Tax_Cicer arietinum RepID_UPI00032AB640	AT1G53210.1	sodium/calcium exchanger family protein,maintenance of Ca 2+ homeostasis,cellular response to salt stress	Medtr2g078240.1	calcium-binding EF-hand protein
Ca10481	Ca1	48690155	48695604	0.391903	6.09258	4.91109	5.59497e-05	0.000616535	1.41774	Proliferation-associated 2G4-like protein n_4 Tax_Papilionoideae RepID_A0A072V9Z9_MEDTR	AT3G51800.2	metallopeptidase	Medtr2g078290.1	proliferation-associated 2G4-like protein
Ca28675	Ca2	147240	153339	-0.416197	3.95787	-5.68614	8.19292e-06	0.00017351	3.37364	PREDICTED: alpha-amylase 3 - chloroplastic isoform X1 n_2 Tax_Cicer arietinum RepID_UPI00032A6F84	AT1G69830.1	alpha-amylase-like 3	Medtr8g468990.3	alpha amylase domain protein
Ca28718	Ca2	642187	643464	-0.416667	3.89308	-5.82868	5.78428e-06	0.000142007	3.71748	PREDICTED: transcription factor TCP14-like isoform X1 n_1 Tax_Cicer arietinum RepID_UPI00032A7802	AT1G69690.1	TCP family transcription factor	Medtr5g039600.1	TCP family transcription factor
Ca28737	Ca2	807535	811095	-0.598926	2.90917	-5.88175	5.08369e-06	0.000129592	3.99227	PREDICTED: haloacid dehalogenase-like hydrolase domain-containing protein 3 isoform X1 n_2 Tax_Cicer arietinum RepID_UPI0006414CEC	#N/A		Medtr5g040090.1	haloacid dehalogenase-like hydrolase domain protein
Ca28736	Ca2	867821	872215	0.472346	5.93507	6.3379	1.69634e-06	6.63568e-05	4.91102	Methyltransferase PMT2-like protein n_2 Tax_Papilionoideae RepID_G7KDX8_MEDTR	AT1G26850.2	S-adenosyl-L-methionine-dependent methyltransferases	Medtr5g040360.1	methyltransferase PMT2-like protein
Ca28750	Ca2	985584	992149	0.944594	5.08559	5.61625	9.72442e-06	0.000192953	3.16497	PREDICTED: probable apyrase 6 n_1 Tax_Cicer arietinum RepID_UPI00032A7FF4	AT1G14250.1	GDA1/CD39 nucleoside phosphatase family	Medtr5g040710.1	GDA1/CD39 nucleoside phosphatase family protein
Ca28769	Ca2	1159620	1161736	-0.638012	1.42421	-5.08321	3.63957e-05	0.000457038	2.27055	50S ribosomal L18-like protein n_2 Tax_Papilionoideae RepID_G7KFC6_MEDTR	AT1G14205.1	Ribosomal L18p/L5e family protein	Medtr5g041290.1	50S ribosomal L18-like protein
Ca28761	Ca2	1163786	1164511	-0.982919	4.35993	-8.19522	2.53039e-08	7.03679e-06	9.14731	PREDICTED: E3 ubiquitin-protein ligase RNF167-like n_1 Tax_Cicer arietinum RepID_UPI00032A7038	AT1G26800.1	RING/U-box superfamily protein	Medtr5g041310.1	zinc finger%2C C3HC4 type (RING finger) protein
Ca28789	Ca2	1422925	1424692	-0.77267	1.21421	-6.0706	3.2185e-06	9.57722e-05	4.61261	NAC family transcription factor 3 n_1 Tax_Cicer arietinum RepID_D0PWB2_CICAR	AT1G69490.1	NAC-like, activated	Medtr5g041940.1	NAC transcription factor-like protein
Ca28796	Ca2	1499355	1500815	-0.350753	4.42631	-5.24082	2.45849e-05	0.000352822	2.23902	PREDICTED: uncharacterized protein LOC101507654 n_1 Tax_Cicer arietinum RepID_UPI00032A8185	AT1G26761.1	Arabinanase/levansucrase/invertase	Medtr5g042100.1	arabinanase/levansucrase/invertase%2C putative
Ca28842	Ca2	2004957	2010441	-0.567719	2.5645	-6.14772	2.67333e-06	8.50074e-05	4.65532	Uncharacterized protein n_11 Tax_Papilionoideae RepID_I1JE95_SOYBN	AT1G26640.1	Amino acid kinase family protein	Medtr5g042980.2	amino acid kinase family protein
Ca28852	Ca2	2013448	2022406	0.77495	5.04291	6.15022	2.65729e-06	8.46735e-05	4.46539	PREDICTED: mitotic checkpoint protein BUB3.3-like n_1 Tax_Cicer arietinum RepID_UPI000640E2E0	AT1G13950.1	eukaryotic	Medtr5g043000.1	transducin/WD40 repeat protein
Ca28863	Ca2	2155122	2159207	-0.45389	6.55323	-5.97628	4.04209e-06	0.00011037	4.04471	PREDICTED: uncharacterized protein LOC101494419 isoform X1 n_2 Tax_Cicer arietinum RepID_UPI00032A524A	AT2G03390.1	uvrB/uvrC motif-containing protein	Medtr5g043480.2	UvrB/uvrC domain protein
Ca28884	Ca2	2326913	2330285	-0.998314	0.922666	-5.97565	4.04821e-06	0.00011037	4.40333	PREDICTED: probable WRKY transcription factor 57 n_1 Tax_Cicer arietinum RepID_UPI00032A9AEC	AT1G69310.2	WRKY DNA-binding protein	Medtr5g043880.1	WRKY family transcription factor
Ca28912	Ca2	2617629	2622927	0.267047	5.82266	5.04153	4.03849e-05	0.000489063	1.74063	PREDICTED: pentatricopeptide repeat-containing protein At1g26460 - mitochondrial n_1 Tax_Cicer arietinum RepID_UPI00032A7E13	AT1G26460.1	Tetratricopeptide repeat (TPR)-like	Medtr5g044270.1	PPR containing plant protein
Ca28937	Ca2	2959423	2964377	1.49529	2.86479	5.37211	1.77531e-05	0.000286428	2.75449	PREDICTED: ninja-family protein AFP3 n_1 Tax_Cicer arietinum RepID_UPI000640F0B7	AT3G29575.4	ABI five binding protein 3	Medtr5g045370.1	ninja-family protein AFP1
Ca28942	Ca2	3018314	3021348	-0.296032	6.59524	-4.77881	7.79294e-05	0.000780917	1.09159	Uncharacterized protein n_3 Tax_Papilionoideae RepID_G7JZ19_MEDTR	#N/A		#N/A	#N/A
Ca28941	Ca2	3052762	3054428	-1.8303	0.495073	-4.55218	0.00013763	0.00115917	1.11106	PREDICTED: cytochrome P450 78A5 n_1 Tax_Cicer arietinum RepID_UPI00032A4E5B	AT5G09970.1	cytochrome P450, family 78,	Medtr5g045250.1	cytochrome P450 family protein
Ca28961	Ca2	3186428	3190210	1.35518	4.532	7.16463	2.46972e-07	2.18349e-05	6.90576	PREDICTED: fructokinase-like 2 - chloroplastic n_1 Tax_Cicer arietinum RepID_UPI00032AABA1	AT1G69200.1	fructokinase-like 2	Medtr5g044990.1	pfkB family carbohydrate kinase
Ca28952	Ca2	3190418	3193141	0.743643	1.52099	5.05968	3.8596e-05	0.000472183	2.23667	PREDICTED: folate synthesis bifunctional protein - mitochondrial n_1 Tax_Cicer arietinum RepID_UPI00032AA15E	AT4G30000.1	Dihydropterin pyrophosphokinase / Dihydropteroate	Medtr5g044980.1	dihydropterin pyrophosphokinase/dihydropteroate synthase
Ca28993	Ca2	3763282	3764139	-0.701925	1.50187	-5.28017	2.22963e-05	0.000336314	2.58772	PREDICTED: uncharacterized protein LOC101504974 n_1 Tax_Cicer arietinum RepID_UPI00032ABBBF	#N/A		Medtr5g046750.1	plant/F4N2-9 protein%2C putative
Ca29069	Ca2	4593332	4598872	-0.437234	8.44527	-5.89406	4.93387e-06	0.000127439	3.82044	Serine/Threonine kinase domain protein n_2 Tax_Papilionoideae RepID_G7JX40_MEDTR	AT1G68830.1	STT7 homolog STN7	Medtr5g053450.1	Serine/Threonine kinase domain protein
Ca29064	Ca2	4628002	4636154	0.627409	4.01708	5.46817	1.40011e-05	0.000245019	2.85239	LRR Di-glucose-binding protein n_2 Tax_Papilionoideae RepID_G7JX54_MEDTR	AT1G25570.1	Di-glucose binding protein with Leucine-rich	Medtr5g053610.1	LRR Di-glucose-binding protein
Ca29113	Ca2	5366313	5371227	-0.983799	1.99395	-7.82061	5.69839e-08	1.05469e-05	8.49668	Protein NSP-INTERACTING KINASE 2 n_7 Tax_Phaseoleae RepID_A0A0B2PJ86_GLYSO	AT5G16000.1	NSP-interacting kinase 1	Medtr0049s0070.2	NSP-interacting kinase-like protein
Ca29292	Ca2	8228818	8229924	-0.965948	2.83048	-5.58198	1.05786e-05	0.000202368	3.24256	PREDICTED: RING-H2 finger protein ATL54 n_1 Tax_Cicer arietinum RepID_UPI00032A6FC1	AT1G72220.1	RING/U-box superfamily protein	Medtr5g064890.1	RING-H2 zinc finger protein
Ca29302	Ca2	8419587	8431038	0.487969	3.38512	4.90137	5.73277e-05	0.000626807	1.53219	PREDICTED: chaperone protein dnaJ 1 - mitochondrial isoform X1 n_4 Tax_Cicer arietinum RepID_UPI00032AD1DA	#N/A		Medtr5g065160.1	DnaJ-class molecular chaperone
Ca29316	Ca2	8619947	8620871	-0.527671	3.18343	-4.77127	7.94147e-05	0.000789131	1.16171	PREDICTED: uncharacterized protein LOC101488248 n_1 Tax_Cicer arietinum RepID_UPI00032AA71E	#N/A		Medtr5g065350.1	hypothetical protein
Ca29331	Ca2	8866225	8869510	-0.392404	5.62215	-5.45484	1.44695e-05	0.000251204	2.76272	Transport inhibitor response protein - putative n_2 Tax_Papilionoideae RepID_G7KBF5_MEDTR	AT5G49980.1	auxin F-box protein 5	Medtr5g065490.1	transport inhibitor response protein%2C putative
Ca29376	Ca2	9429987	9431819	0.686208	8.18763	6.16383	2.5719e-06	8.29898e-05	4.47918	Uncharacterized protein (Fragment) n_1 Tax_Capsella rubella RepID_R0FI18_9BRAS	AT5G65360.1	Histone superfamily protein	Medtr7g013610.1	core histone H2A/H2B/H3/H4
Ca29383	Ca2	9521416	9532277	0.814556	3.36319	5.2592	2.34876e-05	0.000347093	2.43338	PREDICTED: uncharacterized protein LOC101498131 n_1 Tax_Cicer arietinum RepID_UPI00032AA278	AT2G38940.1	phosphate transporter	Medtr5g065900.1	plant/MNA5-17 protein
Ca29418	Ca2	10167686	10174666	-0.465447	2.80416	-5.75641	6.89922e-06	0.000159091	3.67736	PREDICTED: serine/threonine-protein kinase CTR1 isoform X1 n_1 Tax_Cicer arietinum RepID_UPI00032A5433	AT4G24480.1	Protein kinase superfamily protein	Medtr5g066490.1	ethylene-responsive kinase Le-CTR1
Ca29451	Ca2	10608565	10615223	-0.472473	5.01762	-5.05124	3.94175e-05	0.000480008	1.76482	Serine hydroxymethyltransferase n_4 Tax_Papilionoideae RepID_G7K5Z4_MEDTR	AT5G26780.2	serine hydroxymethyltransferase	Medtr5g067060.1	serine transhydroxymethyltransferase
Ca29474	Ca2	10987800	10992008	0.310532	3.17358	5.55222	1.13818e-05	0.000210502	3.17557	PREDICTED: glycerol-3-phosphate dehydrogenase [NAD(+)] 2 - chloroplastic n_1 Tax_Cicer arietinum RepID_UPI00032AD2D3	AT2G40690.1	NAD-dependent glycerol-3-phosphate	Medtr5g067640.1	glycerol-3-phosphate dehydrogenase [NAD(+)] protein
Ca29487	Ca2	11225299	11227175	0.538688	6.69782	6.17161	2.52429e-06	8.28441e-05	4.51549	Uncharacterized protein n_1 Tax_Spinacia oleracea RepID_A0A0K9RUN0_SPIOL	AT1G14320.1	Ribosomal protein	Medtr2g090910.1	60S ribosomal protein L10-2
Ca29503	Ca2	11405533	11407433	0.780841	6.35925	6.30289	1.84393e-06	6.98093e-05	4.82931	60S ribosomal protein L6 n_2 Tax_Papilionoideae RepID_G7K669_MEDTR	AT1G33140.1	Ribosomal protein L6 family	Medtr5g068780.1	60S ribosomal protein L6
Ca29520	Ca2	11620841	11623623	-1.40124	0.465121	-5.12341	3.29254e-05	0.000429688	2.40727	Heavy metal transport/detoxification domain protein n_2 Tax_Papilionoideae RepID_G7KDZ8_MEDTR	AT5G24580.2	Heavy metal transport/detoxification	Medtr5g069180.1	heavy metal transport/detoxification domain protein
Ca29543	Ca2	11885988	11890148	-0.51639	1.7809	-4.78219	7.72715e-05	0.000775504	1.48239	PREDICTED: protein RBL-like n_1 Tax_Cicer arietinum RepID_UPI00032A5B75	AT3G21060.1	Transducin/WD40 repeat-like superfamily	Medtr8g041740.1	retinoblastoma-binding-like protein
Ca29540	Ca2	11900421	11904587	-0.620724	5.29579	-5.59069	1.03545e-05	0.000200472	3.09758	Anion transporter 4 n_2 Tax_Papilionoideae RepID_G7KE37_MEDTR	AT3G46980.2	phosphate transporter 4;3	Medtr5g069630.1	anion transporter 4
Ca29586	Ca2	12436826	12440880	-0.274376	3.84396	-4.92324	5.42752e-05	0.000605057	1.48957	PREDICTED: rRNA-processing protein UTP23 homolog n_1 Tax_Cicer arietinum RepID_UPI00032A631F	AT2G34570.1	PIN domain-like family protein	Medtr2g097630.8	rRNA-processing protein PIN domain protein
Ca29594	Ca2	12548956	12551744	-0.614002	2.82436	-10.1005	5.41382e-10	8.28043e-07	13.0416	PREDICTED: U11/U12 small nuclear ribonucleoprotein 31 kDa protein n_1 Tax_Cicer arietinum RepID_UPI00032AA40A	#N/A		Medtr5g071540.1	RNA-binding (RRM/RBD/RNP motif) family protein
Ca29600	Ca2	12626877	12630816	-0.655615	2.69606	-5.42515	1.55703e-05	0.000264315	2.87286	PREDICTED: putative disease resistance protein RGA1 n_1 Tax_Cicer arietinum RepID_UPI00032A623A	AT3G14470.1	NB-ARC domain-containing disease resistance	Medtr5g071220.1	NB-ARC domain disease resistance protein
Ca29595	Ca2	12667092	12670495	-0.497769	4.38749	-5.69021	8.11153e-06	0.00017351	3.36096	PREDICTED: protein CHUP1 - chloroplastic isoform X1 n_2 Tax_Cicer arietinum RepID_UPI00032A6526	AT1G07120.1	FUNCTIONS IN: molecular_function unknown;	Medtr5g071817.1	SKIP interacting protein%2C putative
Ca29612	Ca2	12828865	12835036	0.534954	3.79016	5.31929	2.02342e-05	0.000312589	2.52011	Uncharacterized protein n_1 Tax_Morus notabilis RepID_W9QTF3_9ROSA	#N/A		#N/A	#N/A
Ca29613	Ca2	12874258	12875598	2.95317	1.7214	6.22919	2.19896e-06	7.64012e-05	4.27877	PREDICTED: protein CHLOROPLAST IMPORT APPARATUS 2 isoform X2 n_1 Tax_Cicer arietinum RepID_UPI00032A6E78	AT1G07050.1	CCT motif family protein	Medtr5g072780.1	CCT motif protein
Ca29640	Ca2	13178019	13179977	0.848954	2.8088	6.67508	7.65195e-07	4.03575e-05	5.93067	PREDICTED: uncharacterized protein LOC101502083 n_1 Tax_Cicer arietinum RepID_UPI00032AB56F	AT5G58430.1	exocyst subunit exo70	Medtr5g073840.1	transmembrane protein%2C putative
Ca29653	Ca2	13355036	13356295	3.18563	1.76076	8.11253	3.0221e-08	7.45534e-06	8.99098	PREDICTED: trans-resveratrol di-O-methyltransferase-like n_1 Tax_Cicer arietinum RepID_UPI00032A5AF4	AT4G35160.1	O-methyltransferase family protein , melatonin biosynthetic process, methyltransferase activity	Medtr5g074580.1	orcinol O-methyltransferase
Ca29678	Ca2	13622985	13625100	-0.385436	4.54455	-4.83424	6.78219e-05	0.000707114	1.22848	PREDICTED: CBL-interacting serine/threonine-protein kinase 11-like n_1 Tax_Cicer arietinum RepID_UPI00032A6691	AT2G30360.1	SOS3-interacting protein 4, involved in protein phosphorylation, response to pH, signal transduction	Medtr5g075100.1	CBL-interacting kinase
Ca29730	Ca2	14356609	14359869	-0.485337	2.60117	-4.74247	8.53631e-05	0.000829497	1.23305	Lecithin retinol acyltransferase n_2 Tax_Papilionoideae RepID_G7K5Y9_MEDTR	AT3G02700.1	NC domain-containing protein-related	Medtr5g076250.1	lecithin retinol acyltransferase
Ca29747	Ca2	14553988	14559334	0.361376	7.21708	5.4243	1.5603e-05	0.000264577	2.69097	Isocitrate dehydrogenase [NADP] - chloroplastic (Fragment) n_9 Tax_Pentapetalae RepID_IDHP_MEDSA	AT1G65930.1	cytosolic NADP+-dependent isocitrate	Medtr5g077070.2	NADP-dependent isocitrate dehydrogenase
Ca29875	Ca2	16108233	16109905	0.688	1.37118	5.03392	4.11593e-05	0.000497136	2.16111	PREDICTED: rRNA methyltransferase 2 - mitochondrial n_1 Tax_Cicer arietinum RepID_UPI00032A84AE	AT5G13830.1	FtsJ-like methyltransferase family	Medtr5g080020.1	ribosomal RNA large subunit methyltransferase
Ca29889	Ca2	16196351	16199779	1.22552	6.29144	8.81403	6.89493e-09	3.07854e-06	10.4449	23S rRNA m2A2503 methyltransferase n_2 Tax_Papilionoideae RepID_G7KBR0_MEDTR	AT2G39670.2	Radical SAM superfamily protein	Medtr5g079860.1	23S rRNA m2A2503 methyltransferase
Ca29911	Ca2	16552889	16556589	0.74938	4.96519	5.66583	8.61074e-06	0.000178155	3.2927	60S ribosomal L35a-1-like protein n_3 Tax_rosids RepID_A0A0B0N9V3_GOSAR	AT1G74270.1	Ribosomal protein L35Ae family protein	Medtr5g081705.1	60S ribosomal protein L35a-3
Ca29915	Ca2	16594281	16595645	-0.792342	1.40787	-4.66878	0.000102698	0.000942165	1.20431	PREDICTED: transcription factor DIVARICATA-like n_1 Tax_Cicer arietinum RepID_UPI00032AC2C2	AT2G38090.1	Duplicated homeodomain-like superfamily	Medtr5g081860.1	MYB transcription factor MYB51
Ca29929	Ca2	16747125	16749686	1.24244	6.63218	6.12411	2.82943e-06	8.77812e-05	4.39855	PREDICTED: 60S acidic ribosomal protein P0-like n_2 Tax_rosids RepID_UPI00032A9EDC	AT3G09200.1	Ribosomal protein L10 family protein	Medtr5g082180.1	60S acidic ribosomal protein P0-1
Ca29930	Ca2	16754275	16756835	0.799911	6.3438	6.21592	2.26994e-06	7.78448e-05	4.62072	PREDICTED: 60S acidic ribosomal protein P0-like n_2 Tax_rosids RepID_UPI00032A9EDC	AT3G09200.1	Ribosomal protein L10 family protein	Medtr5g082180.1	60S acidic ribosomal protein P0-1
Ca29932	Ca2	16870943	16877388	-1.13224	0.200168	-4.67822	0.000100294	0.000925208	1.37243	PREDICTED: cytochrome P450 90A1 n_1 Tax_Cicer arietinum RepID_UPI00032A9EF4	AT5G05690.2	Cytochrome P450 superfamily protein	Medtr5g082520.1	cytochrome P450 family monooxygenase
Ca29943	Ca2	16963348	16969426	0.302302	3.07999	4.75946	8.18031e-05	0.000806169	1.1752	PREDICTED: tRNA threonylcarbamoyladenosine dehydratase 2-like isoform X2 n_1 Tax_Cicer arietinum RepID_UPI00032A8D5A	AT5G37530.1	NAD(P)-binding Rossmann-fold superfamily	Medtr5g077840.1	rossmann-fold NAD(P)-binding domain protein
Ca30011	Ca2	17976236	17980227	0.719582	2.7024	8.12618	2.93462e-08	7.44653e-06	9.13391	Uncharacterized protein n_10 Tax_Papilionoideae RepID_I1JVB1_SOYBN	AT4G09012.1	Mitochondrial ribosomal protein L27	Medtr5g045910.1	LRR receptor-like kinase family protein
Ca30090	Ca2	18852360	18858987	0.535054	5.17679	5.8693	5.23989e-06	0.000132251	3.78461	T-complex protein 1 subunit eta n_72 Tax_Mesangiospermae RepID_TCPH_ARATH	AT3G11830.1	TCP-1/cpn60 chaperonin family protein	Medtr5g087560.1	TCP-1/cpn60 chaperonin family protein
Ca30099	Ca2	18940637	18944525	0.67978	2.16852	6.08543	3.10548e-06	9.36852e-05	4.59258	PREDICTED: uncharacterized protein LOC101511610 n_1 Tax_Cicer arietinum RepID_UPI00032A59D0	AT2G27090.1	Protein of unknown function (DUF630	Medtr5g087740.2	BZIP transcription factor
Ca30107	Ca2	19057564	19059717	-0.579038	1.62656	-5.39778	1.66604e-05	0.000277284	2.99142	PREDICTED: ABSCISIC ACID-INSENSITIVE 5-like protein 2 n_1 Tax_Cicer arietinum RepID_UPI00032A65A4	AT3G56850.1	ABA-responsive element	Medtr5g088230.2	bZIP transcription factor
Ca30119	Ca2	19100085	19104282	-0.541597	2.16704	-4.7015	9.4603e-05	0.000894838	1.20155	PREDICTED: oligoribonuclease n_1 Tax_Cicer arietinum RepID_UPI00032A94FA	#N/A		#N/A	#N/A
Ca30138	Ca2	19358608	19360273	0.950887	2.47016	5.99853	3.83019e-06	0.000106973	4.38611	Small nuclear ribonucleoprotein family protein n_1 Tax_Theobroma cacao RepID_A0A061G7A6_THECC	#N/A		#N/A	#N/A
Ca30173	Ca2	19820125	19824906	0.651258	5.8833	4.93976	5.2078e-05	0.000584826	1.48817	PREDICTED: DEAD-box ATP-dependent RNA helicase 53-like n_1 Tax_Cicer arietinum RepID_UPI00032A9B6D	AT3G22330.1	putative mitochondrial	Medtr5g090120.1	DEAD-box ATP-dependent RNA helicase-like protein
Ca30208	Ca2	20224336	20231135	0.751346	5.26361	5.90735	4.77724e-06	0.000123951	3.87957	PREDICTED: aspartic proteinase nepenthesin-1 n_1 Tax_Vigna radiata var. radiata RepID_UPI000711AA99	AT3G59080.1	Eukaryotic aspartyl protease family	Medtr5g091130.1	eukaryotic aspartyl protease family protein
Ca30213	Ca2	20231012	20232505	-0.604958	5.46963	-5.84964	5.49653e-06	0.000137368	3.73348	PREDICTED: uncharacterized protein LOC101504758 n_1 Tax_Cicer arietinum RepID_UPI00032A7134	AT2G42975.1	unknown protein; FUNCTIONS IN: molecular_function	Medtr5g091190.1	transmembrane protein%2C putative
Ca30215	Ca2	20330892	20331653	-0.704307	5.70991	-5.24852	2.41188e-05	0.000349748	2.25649	AT hook motif DNA-binding family protein n_5 Tax_Papilionoideae RepID_G7K3C4_MEDTR	AT2G42940.1	Predicted AT-hook DNA-binding family	Medtr5g091630.1	AT hook motif DNA-binding family protein
Ca30248	Ca2	20493203	20495597	1.18303	5.0366	5.09258	3.55548e-05	0.000450917	2.00825	PREDICTED: uncharacterized protein LOC101488254 n_1 Tax_Cicer arietinum RepID_UPI00032ABC62	#N/A		Medtr5g091960.1	peroxisomal small heat shock protein
Ca30251	Ca2	20557333	20558178	0.8171	4.15881	8.3562	1.79544e-08	5.60434e-06	9.53377	Small nuclear ribonucleoprotein-associated protein n_9 Tax_Papilionoideae RepID_I1JJ67_SOYBN	AT4G20440.4	small nuclear ribonucleoprotein associated	Medtr5g092010.1	snRNP Sm family protein
Ca30278	Ca2	20772680	20774055	-0.46432	4.67777	-4.84443	6.6112e-05	0.000694972	1.25487	Eukaryotic translation initiation factor SUI1 n_1 Tax_Medicago truncatula RepID_G7K3H5_MEDTR	AT5G54940.2	Translation initiation factor SUI1	Medtr5g092820.1	eukaryotic translation initiation factor SUI1
Ca30288	Ca2	20812582	20814600	1.0883	1.33476	6.53479	1.06391e-06	5.08754e-05	5.65566	PREDICTED: mitochondrial acidic protein MAM33 n_1 Tax_Cicer arietinum RepID_UPI00032AA5DD	AT4G32605.1	Mitochondrial glycoprotein family protein	Medtr5g093000.1	glycoprotein family protein
Ca30290	Ca2	20835868	20839098	-2.96046	0.459784	-5.01271	4.33975e-05	0.000514547	2.02427	PREDICTED: GDSL esterase/lipase At5g55050-like n_1 Tax_Cicer arietinum RepID_UPI00032AA7ED	AT5G55050.1	GDSL-like Lipase/Acylhydrolase superfamily, involved in lipid catabolic process	Medtr5g093090.2	GDSL-like lipase/acylhydrolase
Ca30315	Ca2	21047496	21051586	1.43807	3.83334	5.40675	1.62949e-05	0.000272981	2.765	Microtubule associated protein - MAP65/ASE1 family protein n_6 Tax_Papilionoideae RepID_G7K8P9_MEDTR	AT5G55230.2	microtubule-associated proteins	Medtr5g093860.1	microtubule associated protein%2C MAP65/ASE1 family protein
Ca30314	Ca2	21080394	21083343	-0.674958	4.60248	-7.37144	1.54597e-07	1.82651e-05	7.32321	PREDICTED: syntaxin-52-like isoform X1 n_2 Tax_Cicer arietinum RepID_UPI00032A902C	AT1G16240.2	syntaxin of plants 51	Medtr3g055200.1	syntaxin of plants protein
Ca30352	Ca2	21349069	21351686	1.22693	4.58643	7.23743	2.09291e-07	2.01261e-05	7.05312	PREDICTED: uncharacterized protein LOC101503690 n_1 Tax_Cicer arietinum RepID_UPI0006417812	AT5G55580.1	Mitochondrial transcription termination	Medtr5g094610.1	transcription termination factor family protein
Ca30373	Ca2	21432116	21433800	-0.639925	1.26703	-5.58001	1.06298e-05	0.000202475	3.46224	Serine acetyltransferase (Fragment) n_2 Tax_Cicer arietinum RepID_Q8L5G2_CICAR	AT3G13110.1	serine acetyltransferase 2;2	Medtr5g095470.1	serine acetyltransferase
Ca30370	Ca2	21440793	21444650	0.566541	3.16411	5.22111	2.58189e-05	0.000363628	2.38974	PREDICTED: mitochondrial import inner membrane translocase subunit TIM50 n_1 Tax_Cicer arietinum RepID_UPI00032AC8E0	AT1G55900.1	Haloacid dehalogenase-like	Medtr5g095530.1	import inner membrane translocase subunit TIM50
Ca30365	Ca2	21463624	21465318	-0.64174	2.662	-5.37598	1.75836e-05	0.000284593	2.7365	PREDICTED: two-pore potassium channel 1 n_1 Tax_Cicer arietinum RepID_UPI00032AABBD	AT5G55630.2	Outward rectifying potassium	Medtr5g095650.2	outward rectifying potassium channel protein
Ca30400	Ca2	21686026	21689176	-0.653289	3.87306	-4.77342	7.89878e-05	0.000786535	1.13685	PREDICTED: probable LRR receptor-like serine/threonine-protein kinase At4g26540 n_1 Tax_Cicer arietinum RepID_UPI00032A94D2	AT4G26540.1	Leucine-rich repeat receptor-like protein	Medtr5g096530.1	LRR receptor-like kinase family protein
Ca30420	Ca2	21942141	21949559	0.473929	3.51415	4.84975	6.52362e-05	0.000688604	1.41896	PREDICTED: nuclear pore complex protein NUP133 isoform X1 n_2 Tax_Cicer arietinum RepID_UPI000640F676	AT2G05120.1	Nucleoporin, Nup133/Nup155-like	Medtr5g097260.1	Nup133/Nup155-like nucleoporin
Ca30439	Ca2	22056410	22059887	0.528912	4.29978	4.91885	5.48738e-05	0.000609067	1.48821	PREDICTED: 50S ribosomal protein L3-2 - chloroplastic n_1 Tax_Cicer arietinum RepID_UPI00032AB552	AT3G17465.1	ribosomal protein L3 plastid	Medtr1g093060.1	50S ribosomal protein L3P
Ca30450	Ca2	22160894	22164696	0.556402	2.89271	7.75259	6.61671e-08	1.16325e-05	8.28081	PREDICTED: RPM1-interacting protein 4-like n_1 Tax_Cicer arietinum RepID_UPI00032A5C95	AT5G55850.2	RPM1-interacting protein 4 (RIN4)	Medtr5g098300.1	transmembrane protein%2C putative
Ca30452	Ca2	22165566	22170244	0.681473	3.99322	5.54539	1.15749e-05	0.000213814	3.04162	Acetoacetyl-CoA thiolase n_6 Tax_Papilionoideae RepID_D0EUY6_MEDSA	AT5G48230.1	acetoacetyl-CoA thiolase	Medtr0449s0040.1	peroxisomal acetoacetyl-coenzyme A thiolase
Ca30479	Ca2	22431167	22434791	-0.420479	5.38018	-6.0628	3.27958e-06	9.64904e-05	4.24854	PREDICTED: chloride channel protein CLC-e n_1 Tax_Cicer arietinum RepID_UPI00032A5AF3	AT4G35440.1	chloride channel	Medtr5g099290.3	ClC chloride channel family protein
Ca30488	Ca2	22488100	22494133	0.370711	7.42514	5.57605	1.07339e-05	0.000202744	3.0624	Pyruvate dehydrogenase E1 component subunit beta - mitochondrial n_3 Tax_Papilionoideae RepID_A0A0B2QV25_GLYSO	AT5G50850.1	Transketolase family protein	Medtr7g005380.2	pyruvate dehydrogenase E1 beta subunit
Ca30490	Ca2	22519043	22524115	-0.579344	1.56953	-4.94354	5.15878e-05	0.000582744	1.90828	PREDICTED: 125 kDa kinesin-related protein-like n_1 Tax_Cicer arietinum RepID_UPI00064177DC	AT3G61520.1	Pentatricopeptide repeat (PPR) superfamily	Medtr8g098755.1	PPR containing plant-like protein
Ca30666	Ca2	26636758	26643099	-0.68334	9.14991	-4.8767	6.09794e-05	0.000656354	1.25479	Nitrate reductase n_2 Tax_Papilionoideae RepID_E7ELN7_MEDTR	AT1G77760.1	nitrate reductase 1	Medtr5g059820.1	nitrate reductase [NADH]-like protein
Ca30758	Ca2	28325206	28334717	0.313541	3.74866	4.90176	5.7271e-05	0.000626807	1.46369	Katanin p80 WD40 repeat-containing subunit B1 homolog n_3 Tax_Papilionoideae RepID_A0A072U4U0_MEDTR	AT5G23430.2	Transducin/WD40 repeat-like superfamily	Medtr6g004040.1	katanin p80 WD40 repeat subunit B1-like protein
Ca30759	Ca2	28360098	28364137	0.446269	4.29639	5.20538	2.68482e-05	0.000374333	2.19631	PREDICTED: U2 small nuclear ribonucleoprotein A'''' n_1 Tax_Cicer arietinum RepID_UPI00032A5A6E	AT1G09760.1	U2 small nuclear ribonucleoprotein	Medtr6g004180.2	U2 small nuclear ribonucleoprotein A
Ca30762	Ca2	28446219	28450258	1.97785	0.504602	4.60485	0.000120578	0.00105273	1.20061	PREDICTED: uncharacterized protein LOC101503999 n_1 Tax_Cicer arietinum RepID_UPI00032A7DCF	AT3G27550.1	RNA-binding CRS1 / YhbY (CRM) domain	Medtr6g004480.1	CRS1/YhbY (CRM) domain protein
Ca30779	Ca2	28557517	28561930	-0.825289	2.77485	-5.93057	4.51545e-06	0.000119902	3.98487	PREDICTED: galactinol--sucrose galactosyltransferase n_1 Tax_Cicer arietinum RepID_UPI00032A627E	AT5G40390.1	Raffinose synthase family protein	Medtr6g004880.1	raffinose synthase or seed inhibition protein
Ca30794	Ca2	28580161	28607737	0.530757	5.67985	5.91247	4.71819e-06	0.00012357	3.88556	Uncharacterized protein n_1 Tax_Glycine max RepID_K7KNP5_SOYBN	AT5G40480.1	embryo defective 3012	Medtr6g004840.1	embryo defective 3012 protein
Ca30809	Ca2	28682076	28690591	2.26506	1.23099	4.71397	9.16895e-05	0.000873516	1.47018	Uncharacterized protein n_1 Tax_Phaseolus vulgaris RepID_V7C0V9_PHAVU	AT5G14580.1	polyribonucleotide nucleotidyltransferase,	Medtr6g005460.1	polyribonucleotide nucleotidyltransferase
Ca30808	Ca2	28724133	28729628	0.465923	6.76943	5.32834	1.97857e-05	0.000308169	2.45502	PREDICTED: DEAD-box ATP-dependent RNA helicase 46 n_1 Tax_Cicer arietinum RepID_UPI0006412D97	AT5G14610.2	DEAD box RNA helicase family protein	Medtr6g005550.1	DEAD-box ATP-dependent RNA helicase-like protein
Ca30819	Ca2	28809989	28812245	-0.430153	4.08758	-5.36752	1.7956e-05	0.000286793	2.58846	PREDICTED: universal stress protein A-like protein n_1 Tax_Cicer arietinum RepID_UPI00032A9B04	AT5G14680.1	Adenine nucleotide alpha hydrolases-like	Medtr6g006190.1	universal stress family protein
Ca30827	Ca2	28913006	28917733	-0.353756	7.99728	-5.96136	4.19072e-06	0.000113046	3.99626	Trypsin-like serine protease n_2 Tax_Papilionoideae RepID_G7KIR6_MEDTR	AT3G27925.1	DegP protease 1	Medtr6g007030.1	trypsin-like serine protease
Ca30832	Ca2	28973014	28976358	0.828895	5.70214	4.91002	5.60998e-05	0.0006173	1.41466	Formate dehydrogenase n_5 Tax_Papilionoideae RepID_B6VPZ9_LOTJA	AT5G14780.1	formate dehydrogenase	Medtr6g007170.1	D-glycerate dehydrogenase/hydroxypyruvate reductase
Ca30830	Ca2	29062222	29066728	-0.487078	2.99574	-5.96859	4.11807e-06	0.000111677	4.17825	Serine/Threonine-kinase HT1-like protein n_1 Tax_Medicago truncatula RepID_A0A072U6Y5_MEDTR	AT3G01490.1	Protein kinase superfamily protein	Medtr6g007603.1	Serine/Threonine-kinase HT1-like protein
Ca30847	Ca2	29113811	29117241	-1.06549	5.29324	-9.05071	4.24969e-09	2.24135e-06	10.9298	Homeobox associated leucine zipper protein n_3 Tax_Papilionoideae RepID_A0A072U6Z4_MEDTR	AT3G01470.1	homeobox 1	Medtr6g007647.2	homeobox associated leucine zipper protein
Ca30875	Ca2	29363487	29364650	1.90022	1.95094	5.06487	3.80994e-05	0.00046803	2.16046	PREDICTED: zinc finger AN1 domain-containing stress-associated protein 12 n_1 Tax_Cicer arietinum RepID_UPI00032AD150	AT3G28210.1	zinc finger (AN1-like) family	Medtr6g008210.1	zinc finger AN1 domain stress-associated protein
Ca30881	Ca2	29411194	29423169	-0.829036	3.82447	-7.06895	3.07324e-07	2.51365e-05	6.67401	Peptide/nitrate transporter plant-like protein n_2 Tax_Papilionoideae RepID_G7KJG0_MEDTR	AT5G14940.1	Major facilitator superfamily protein	Medtr6g008690.1	peptide/nitrate transporter plant-like protein
Ca30890	Ca2	29555162	29559783	0.449406	4.01866	5.79828	6.22912e-06	0.000147466	3.66331	PREDICTED: uncharacterized protein LOC101503254 n_1 Tax_Cicer arietinum RepID_UPI00032A8D58	#N/A		Medtr6g009400.1	rRNA methyltransferase YlbH-like protein%2C putative
Ca30885	Ca2	29574300	29578763	-0.211808	4.92388	-4.88769	5.93245e-05	0.000641249	1.36092	PREDICTED: uncharacterized protein LOC101503571 n_1 Tax_Cicer arietinum RepID_UPI00032A9FA9	AT1G10410.1	Protein of unknown function (DUF1336)	Medtr6g009410.2	plant/F14N23-31 protein
Ca30921	Ca2	29966282	29969859	-0.256819	4.12246	-4.92084	5.46017e-05	0.000607812	1.47632	Uncharacterized protein n_9 Tax_Papilionoideae RepID_I1N643_SOYBN	AT1G26830.1	cullin	Medtr6g011700.1	cullin 3B
Ca30934	Ca2	30181275	30183137	-1.00293	3.2025	-6.43002	1.36292e-06	5.82288e-05	5.2119	Expansin A10 n_2 Tax_Papilionoideae RepID_G7KKW0_MEDTR	AT1G69530.3	expansin A1	Medtr7g011060.1	expansin A10
Ca30956	Ca2	30425397	30426106	0.583269	5.01222	5.09816	3.50644e-05	0.000448046	1.89465	Uncharacterized protein n_2 Tax_Phaseolus angularis RepID_A0A0L9TTZ2_PHAAN	AT5G03850.1	Nucleic acid-binding, OB-fold-like	Medtr6g013210.1	40S ribosomal protein S28-1
Ca30955	Ca2	30473780	30477563	-0.678728	6.948	-5.44986	1.46486e-05	0.000252879	2.75137	DUF4336 domain protein n_3 Tax_Papilionoideae RepID_G7KLT0_MEDTR	AT3G01060.3	unknown protein; Has 35333 Blast hits	Medtr6g013750.1	DUF4336 domain protein
Ca30966	Ca2	30487386	30490165	-0.626174	1.6028	-7.04074	3.27858e-07	2.60858e-05	6.8019	PREDICTED: uncharacterized protein LOC101502289 n_1 Tax_Cicer arietinum RepID_UPI00032ABF1F	AT5G39380.1	Plant calmodulin-binding protein-related	Medtr6g013485.2	plant calmodulin-binding-like protein
Ca30972	Ca2	30505872	30512831	0.409342	7.76645	5.49519	1.30985e-05	0.000234202	2.86201	Chaperone protein ClpB3 n_2 Tax_Papilionoideae RepID_G7KLS1_MEDTR	AT5G15450.1	casein lytic proteinase	Medtr6g013660.1	chaperone protein ClpB3
Ca30978	Ca2	30628840	30633979	1.50402	2.31366	5.32428	1.99857e-05	0.000310337	2.86613	PREDICTED: ribosome biogenesis protein WDR12 homolog n_1 Tax_Cicer arietinum RepID_UPI00032A9D0F	AT5G15550.1	Transducin/WD40 repeat-like superfamily	Medtr7g099170.1	transducin/WD40 repeat protein
Ca31007	Ca2	30906410	30913869	0.2954	5.71484	5.62362	9.55013e-06	0.00019119	3.18073	Sugar porter (SP) family MFS transporter n_2 Tax_Papilionoideae RepID_A0A072U7Q1_MEDTR	AT5G16150.3	plastidic GLC translocator	Medtr6g018790.1	sugar porter (SP) family MFS transporter
Ca31009	Ca2	30950027	30956723	0.48377	4.76267	8.36787	1.75155e-08	5.60434e-06	9.51707	PREDICTED: choline/ethanolaminephosphotransferase 1 n_2 Tax_Cicer arietinum RepID_UPI00032AAE97	AT1G13560.1	aminoalcoholphosphotransferase	Medtr6g018970.1	aminoalcoholphosphotransferase
Ca31021	Ca2	31012489	31017623	-0.31818	5.3962	-5.5578	1.12267e-05	0.000209405	3.01661	Uncharacterized protein n_2 Tax_Eucalyptus grandis RepID_A0A059AQ38_EUCGR	AT4G35860.2	GTP-binding	Medtr6g021790.1	small GTPase family RAB protein
Ca31016	Ca2	31029682	31055315	0.78132	11.0588	5.1863	2.81532e-05	0.000387745	1.98231	Elongation factor 1-alpha n_30 Tax_Streptophyta RepID_A0A0D3FEJ1_9ORYZ	AT5G60390.3	GTP binding Elongation factor Tu family	Medtr1g095650.2	GTP-binding elongation factor Tu family protein
Ca31037	Ca2	31231902	31235640	0.380768	4.44359	4.75341	8.30538e-05	0.0008131	1.08346	PREDICTED: plant UBX domain-containing protein 1 isoform X1 n_2 Tax_Cicer arietinum RepID_UPI00032ACE6F	#N/A		Medtr0531s0010.1	tether containing UBX domain for GLUT4-like protein
Ca31038	Ca2	31245064	31259486	-0.407787	6.36481	-5.61538	9.74521e-06	0.000192953	3.16385	Glucose-6-phosphate 1-dehydrogenase n_4 Tax_Papilionoideae RepID_A0A072U7V2_MEDTR	AT3G27300.3	glucose-6-phosphate dehydrogenase	Medtr7g029555.1	hypothetical protein
Ca31045	Ca2	31368446	31375509	0.436792	6.39293	5.72283	7.48926e-06	0.000165654	3.42413	PREDICTED: ribulose-1 -5 bisphosphate carboxylase/oxygenase large subunit N-methyltransferase - chloroplastic n_1 Tax_Cicer arietinum RepID_UPI00032ABB87	AT5G14260.2	Rubisco methyltransferase family protein	Medtr6g023320.1	rubisco methyltransferase family protein
Ca31044	Ca2	31378253	31385210	-0.233913	5.31707	-4.77107	7.94549e-05	0.000789131	1.06602	PREDICTED: COP9 signalosome complex subunit 3 n_1 Tax_Cicer arietinum RepID_UPI00032AB1D6	AT5G14250.1	Proteasome component	Medtr6g023350.1	COP9 signalosome complex subunit-like protein
Ca31072	Ca2	31581982	31587330	-0.327532	5.64061	-5.25716	2.3607e-05	0.000347639	2.27578	PREDICTED: sulfite oxidase n_1 Tax_Cicer arietinum RepID_UPI00032A5980	AT3G01910.2	sulfite oxidase	Medtr6g023975.2	sulfite oxidase-like protein
Ca31066	Ca2	31662694	31665683	0.820848	3.92328	5.95887	4.21611e-06	0.000113531	4.0833	PREDICTED: mitochondrial import receptor subunit TOM20-like n_1 Tax_Cicer arietinum RepID_UPI00032A6441	AT1G27390.1	translocase outer membrane 20-2	Medtr6g024140.1	plant-specific import receptor subunit TOM20
Ca31071	Ca2	31674466	31677085	-0.319322	3.2994	-5.16369	2.97831e-05	0.000402777	2.16476	DNA-directed RNA polymerase II subunit RPB7 n_6 Tax_Phaseoleae RepID_RPB7_SOYBN	AT5G59180.1	DNA-directed RNA polymerase II	Medtr4g096810.1	DNA-directed RNA polymerase II subunit Rpb7
Ca31077	Ca2	31699400	31701727	-0.496621	5.14906	-5.22946	2.52885e-05	0.000357806	2.20576	PREDICTED: L-2-hydroxyglutarate dehydrogenase - mitochondrial n_1 Tax_Cicer arietinum RepID_UPI00032AB92D	AT3G56840.1	FAD-dependent oxidoreductase family	Medtr6g026730.1	FAD-dependent oxidoreductase
Ca31080	Ca2	31742408	31754536	-0.333756	3.47625	-5.06169	3.84028e-05	0.000470273	1.88806	PREDICTED: cleavage stimulation factor subunit 77 isoform X1 n_2 Tax_Cicer arietinum RepID_UPI0006416B5B	AT1G17760.1	Tetratricopeptide repeat	Medtr6g026900.2	cleavage stimulation factor
Ca31108	Ca2	32128298	32133918	-0.31537	8.77596	-4.86886	6.21875e-05	0.000665145	1.2787	PREDICTED: uncharacterized protein LOC101497856 n_1 Tax_Cicer arietinum RepID_UPI00032AB015	#N/A		Medtr6g017260.1	thylakoid membrane slr0575-like protein
Ca31145	Ca2	32736918	32740812	3.84732	0.75434	5.33309	1.95542e-05	0.000306122	2.65518	PREDICTED: proline dehydrogenase 2 - mitochondrial-like n_1 Tax_Cicer arietinum RepID_UPI00032A93A5	AT5G38710.1	Methylenetetrahydrofolate reductase , oxidation-reduction process, response to osmotic stress, response to water deprivation	Medtr6g016640.1	proline dehydrogenase
Ca31198	Ca2	33138434	33139531	1.0427	4.86989	7.22539	2.15091e-07	2.01261e-05	6.99636	PREDICTED: proline-rich protein 4 n_1 Tax_Cicer arietinum RepID_UPI00032A82A0	AT5G15780.1	Pollen Ole e 1 allergen and extensin	Medtr6g015995.1	pollen Ole e I family allergens
Ca31270	Ca2	34043127	34048862	0.60409	2.1349	4.75539	8.26409e-05	0.000811813	1.31318	Uncharacterized protein n_7 Tax_Papilionoideae RepID_I1MNV4_SOYBN	#N/A		Medtr6g028140.1	syntaxin of plants 122 protein
Ca31315	Ca2	34607113	34609368	-0.465102	5.37276	-6.51245	1.12149e-06	5.22604e-05	5.32587	PREDICTED: uncharacterized oxidoreductase At4g09670-like n_1 Tax_Cicer arietinum RepID_UPI00032AD29D	AT4G09670.1	Oxidoreductase family protein	Medtr6g038390.1	oxidoreductase family%2C NAD-binding rossmann fold protein
Ca31338	Ca2	35004447	35008387	0.611192	5.28386	7.30727	1.78676e-07	1.89781e-05	7.17488	Spermidine synthase n_3 Tax_Medicago RepID_G7K1F1_MEDTR	AT1G23820.1	spermidine synthase 1	Medtr5g034470.2	spermidine synthase
Ca31360	Ca2	35321463	35350636	-0.494235	5.60608	-5.72227	7.49947e-06	0.000165654	3.4212	PREDICTED: uncharacterized aarF domain-containing protein kinase At1g71810 - chloroplastic isoform X1 n_2 Tax_Cicer arietinum RepID_UPI00032A7933	AT4G23160.1	cysteine-rich RLK (RECEPTOR-like	Medtr4g079363.1	hypothetical protein
Ca31376	Ca2	35501605	35504842	-0.371944	5.12976	-5.08187	3.65175e-05	0.000458192	1.83922	PREDICTED: uncharacterized protein LOC101490347 n_1 Tax_Cicer arietinum RepID_UPI000640E30C	AT1G24040.2	Acyl-CoA N-acyltransferases (NAT) superfamily	Medtr5g035060.1	GNAT family acetyltransferase
Ca31383	Ca2	35691242	35694383	0.826722	0.827209	5.2512	2.39591e-05	0.000349336	2.72873	PREDICTED: DCC family protein At1g52590 - chloroplastic n_1 Tax_Cicer arietinum RepID_UPI00032AC51C	AT1G24095.1	Putative thiol-disulphide oxidoreductase	Medtr5g035310.1	thiol-disulfide oxidoreductase DCC
Ca31408	Ca2	36069337	36075475	0.314031	5.80035	4.98067	4.70148e-05	0.000545593	1.58891	PREDICTED: DEAD-box ATP-dependent RNA helicase 39 n_1 Tax_Cicer arietinum RepID_UPI0006416F7A	AT4G09730.1	RH39	Medtr6g039840.2	DEAD-box ATP-dependent RNA helicase
Ca31420	Ca2	36157061	36162081	0.676711	5.36167	6.25947	2.04533e-06	7.40978e-05	4.72576	PREDICTED: ran-binding protein 1 homolog b-like n_1 Tax_Cicer arietinum RepID_UPI00032A9948	AT1G07140.1	Pleckstrin homology (PH) domain	Medtr6g042530.1	Ran-binding protein 2%2C Ran-binding domain protein
Ca31434	Ca2	36383516	36386274	-0.58993	5.41938	-5.81567	5.97058e-06	0.000144229	3.65005	PREDICTED: transcription factor MYB1R1-like n_1 Tax_Cicer arietinum RepID_UPI00032AA66E	AT1G70000.2	myb-like transcription factor family	Medtr5g037080.1	MYB-like transcription factor family protein
Ca31442	Ca2	36404174	36406211	1.41141	0.468483	6.9702	3.8559e-07	2.83409e-05	6.4784	PREDICTED: CLAVATA3/ESR (CLE)-related protein 25 n_1 Tax_Cicer arietinum RepID_UPI00032A8E14	#N/A		#N/A	#N/A
Ca31447	Ca2	36457143	36460433	-0.526149	4.30757	-5.79469	6.28379e-06	0.000147862	3.63632	PREDICTED: transcription factor bHLH79-like n_1 Tax_Cicer arietinum RepID_UPI00032A6C94	#N/A		Medtr5g037250.1	transcription factor
Ca31450	Ca2	36495405	36499778	-0.443577	4.45494	-5.07778	3.68918e-05	0.00046213	1.83323	PREDICTED: uncharacterized protein LOC101514526 n_1 Tax_Cicer arietinum RepID_UPI00032ABF6C	AT1G10410.1	Protein of unknown function (DUF1336)	Medtr5g037270.1	plant/F14N23-31 protein
Ca31467	Ca2	36697984	36714787	-0.438641	7.30449	-5.50103	1.29113e-05	0.00023315	2.87927	PREDICTED: thioredoxin H2-like n_1 Tax_Cicer arietinum RepID_UPI00032AD396	AT5G39950.1	thioredoxin	Medtr5g037890.1	thioredoxin-like protein
Ca31464	Ca2	36746089	36751473	0.836574	5.99625	5.34389	1.90376e-05	0.000300496	2.4914	PREDICTED: protein NRT1/ PTR FAMILY 2.13-like n_1 Tax_Cicer arietinum RepID_UPI00032AD278	AT1G69870.1	nitrate transporter 1.7	Medtr5g038060.1	peptide/nitrate transporter
Ca24233	Ca3	246804	252992	-0.50579	4.33817	-7.36841	1.55654e-07	1.82651e-05	7.32493	Transcription initiation factor TFIID subunit 10 n_15 Tax_Papilionoideae RepID_G7KSG1_MEDTR	#N/A		#N/A	#N/A
Ca24262	Ca3	502514	510011	0.411684	2.57463	5.78331	6.46076e-06	0.00015156	3.78977	Dolichol-phosphate mannosyltransferase-like protein n_1 Tax_Medicago truncatula RepID_A0A072UUX0_MEDTR	AT1G48140.2	dolichol-phosphate mannosyltransferase-related	Medtr3g437420.2	dolichol-phosphate mannosyltransferase-like protein
Ca24278	Ca3	722494	723941	-0.580293	4.26348	-5.72629	7.42621e-06	0.000165093	3.46888	PREDICTED: serpin-ZX-like n_1 Tax_Cicer arietinum RepID_UPI00032A8B3E	AT1G47710.1	Serine protease inhibitor (SERPIN)	Medtr3g101010.1	serpin-ZX-like protein
Ca24288	Ca3	866848	867886	-0.581716	5.29914	-4.89355	5.84611e-05	0.000634608	1.37117	PREDICTED: uncharacterized protein LOC101513848 n_1 Tax_Cicer arietinum RepID_UPI00032A8905	AT3G01660.1	S-adenosyl-L-methionine-dependent methyltransferases	Medtr7g032900.1	methyltransferase type 11
Ca24447	Ca3	3485721	3489194	-0.464527	5.60444	-5.62551	9.5058e-06	0.000190802	3.1843	PREDICTED: uncharacterized protein LOC101498161 n_1 Tax_Cicer arietinum RepID_UPI00032AAB2A	#N/A		Medtr7g059255.1	transmembrane protein%2C putative
Ca24441	Ca3	3586237	3587521	-0.868644	0.241883	-4.5513	0.000137934	0.00116109	1.10985	PREDICTED: dof zinc finger protein DOF2.4-like n_1 Tax_Cicer arietinum RepID_UPI00032A6E5C	AT5G02460.1	Dof-type zinc finger DNA-binding family	Medtr7g059400.1	Dof domain zinc finger protein
Ca24479	Ca3	3888637	3893055	0.557592	3.89506	5.03277	4.12771e-05	0.000497649	1.79254	PREDICTED: putative G3BP-like protein n_1 Tax_Cicer arietinum RepID_UPI00032A5AFF	AT3G25150.1	Nuclear transport factor 2 (NTF2) family	Medtr7g055610.1	nuclear transport factor 2 and RNA recognition motif protein
Ca24486	Ca3	4022293	4117518	-0.579976	1.77964	-4.7275	8.86305e-05	0.000855009	1.31151	PREDICTED: BEL1-like homeodomain protein 9 n_1 Tax_Cicer arietinum RepID_UPI00032A891B	AT5G02030.1	POX (plant homeobox) family protein	Medtr7g065050.1	BEL1-like homeodomain protein
Ca24485	Ca3	4118237	4120367	-0.771366	1.56002	-5.02679	4.18988e-05	0.000503016	2.15376	PREDICTED: probable 39S ribosomal protein L17 - mitochondrial n_1 Tax_Cicer arietinum RepID_UPI00032A8CA1	#N/A		#N/A	#N/A
Ca24529	Ca3	4857964	4861653	-0.870083	5.38895	-5.23773	2.47739e-05	0.000354516	2.22753	PREDICTED: ultraviolet-B receptor UVR8-like isoform X1 n_2 Tax_Cicer arietinum RepID_UPI00032AC1ED	AT3G53830.1	Regulator of chromosome condensation	Medtr7g063440.3	chromosome condensation regulator RCC1 repeat protein
Ca24533	Ca3	4877631	4878814	-0.628179	3.60097	-5.74193	7.14755e-06	0.000160767	3.50932	PREDICTED: ultraviolet-B receptor UVR8-like isoform X1 n_2 Tax_Cicer arietinum RepID_UPI00032AC1ED	AT3G53830.1	Regulator of chromosome condensation	Medtr7g063440.3	chromosome condensation regulator RCC1 repeat protein
Ca24577	Ca3	5387446	5392923	0.434872	3.49379	5.10667	3.4328e-05	0.000441587	1.98474	PREDICTED: translation initiation factor eIF-2B subunit delta-like isoform X1 n_2 Tax_Cicer arietinum RepID_UPI00032A5B17	AT5G38640.1	NagB/RpiA/CoA transferase-like superfamily	Medtr6g017100.2	translation initiation factor eIF-2B delta subunit
Ca24711	Ca3	7305690	7313077	0.310489	4.66281	6.25067	2.08879e-06	7.48198e-05	4.71411	Uncharacterized protein n_4 Tax_Papilionoideae RepID_I1KKF7_SOYBN	AT3G51850.1	calcium-dependent protein kinase, intracellular signal transduction	Medtr7g068710.1	calmodulin-domain kinase CDPK protein
Ca24752	Ca3	7937328	7948345	1.196	1.9754	6.00713	3.75143e-06	0.000106059	4.47124	PREDICTED: nuclear pore complex protein NUP62 n_1 Tax_Cicer arietinum RepID_UPI00032A98BC	AT2G45000.1	structural constituent of nuclear	Medtr7g045280.1	structural constituent of nuclear pore protein%2C putative
Ca24766	Ca3	8014135	8027887	0.615028	4.77911	5.6783	8.35172e-06	0.000175226	3.33399	Translation elongation factor EFG/EF2 protein isoform 1 n_9 Tax_rosids RepID_A0A061DWC0_THECC	AT2G45030.1	Translation elongation factor EFG/EF2	Medtr7g044770.1	translation elongation factor EF protein
Ca24786	Ca3	8512115	8521239	-0.416137	3.71729	-5.17678	2.88279e-05	0.000394739	2.14992	PREDICTED: pentatricopeptide repeat-containing protein At5g48730 - chloroplastic n_1 Tax_Cicer arietinum RepID_UPI00032A7D38	AT5G48730.1	Pentatricopeptide repeat (PPR) superfamily	Medtr7g056613.1	PPR containing plant-like protein
Ca24853	Ca3	9437891	9471542	-0.409542	4.01242	-6.00264	3.79232e-06	0.000106477	4.13658	PREDICTED: probable anion transporter 3 - chloroplastic n_1 Tax_Cicer arietinum RepID_UPI00032AC251	AT2G38050.1	3-oxo-5-alpha-steroid	Medtr4g064025.1	3-oxo-5-alpha-steroid 4-dehydrogenase
Ca24942	Ca3	11423390	11426989	-0.62258	3.14541	-7.2344	2.10735e-07	2.01261e-05	7.10059	Plant U-box protein n_1 Tax_Medicago truncatula RepID_G7I5N0_MEDTR	#N/A		Medtr4g065073.1	DUF688 family protein
Ca25001	Ca3	13706064	13707131	-1.04317	0.983058	-5.24557	2.42962e-05	0.000351239	2.66475	Uncharacterized protein n_3 Tax_Papilionoideae RepID_A0A072TY19_MEDTR	#N/A		Medtr7g445390.1	zinc ion-binding protein
Ca25013	Ca3	13977138	13978656	-1.23612	2.5009	-6.3262	1.74425e-06	6.77116e-05	5.09545	Uncharacterized protein n_2 Tax_Papilionoideae RepID_B7FJB0_MEDTR	AT3G60550.1	cyclin p3;2	Medtr4g028060.1	cyclin p4
Ca25164	Ca3	17941444	17949298	-1.02561	3.47404	-4.74258	8.53408e-05	0.000829497	1.07608	Transmembrane amino acid transporter family protein n_2 Tax_Papilionoideae RepID_G7II25_MEDTR	AT5G40780.2	lysine histidine transporter 1	Medtr2g101920.1	transmembrane amino acid transporter family protein
Ca25170	Ca3	18162249	18163934	-1.02425	4.37377	-5.5292	1.20457e-05	0.000221175	2.97664	Photosystem II CP47 reaction center protein n_9 Tax_Spermatophyta RepID_H6T029_9POAL	ATCG00680.1	photosystem II reaction center	Medtr4g051370.1	photosystem II CP47 chlorophyll A apoprotein
Ca25173	Ca3	18164542	18166384	-0.874659	3.84141	-5.08683	3.60692e-05	0.000455531	1.92072	Cytochrome b/b6 (Fragment) n_1 Tax_Cynara cardunculus var. scolymus RepID_A0A118K2H4_CYNCS	ATCG00720.1	photosynthetic electron transfer	Medtr4g034790.1	cytochrome B(amine-terminal)/b6/petB protein
Ca25188	Ca3	18201477	18204716	-1.11242	3.72378	-5.50509	1.27827e-05	0.000231101	2.95154	Ribosomal protein S7 n_28 Tax_Mesangiospermae RepID_G7J101_MEDTR	ATCG00900.1	Ribosomal protein S7p/S5e	Medtr3g035660.1	NAD(P)H-quinone oxidoreductase subunit 2
Ca25223	Ca3	18976237	18977948	-0.476397	3.56132	-5.26413	2.32018e-05	0.000344536	2.38059	PREDICTED: F-box/LRR-repeat protein 4 n_1 Tax_Cicer arietinum RepID_UPI00032A5C0A	AT5G40470.1	RNI-like superfamily protein	Medtr7g033720.2	F-box/LRR protein
Ca25315	Ca3	20953450	20963828	-0.376286	3.35267	-4.95441	5.02049e-05	0.000570917	1.6352	Putative uncharacterized protein n_10 Tax_Pentapetalae RepID_D7SVM1_VITVI	AT3G27000.1	actin related protein	Medtr7g027185.3	actin-related protein ARP4
Ca25356	Ca3	22012526	22020948	0.541132	5.12997	7.76305	6.46613e-08	1.14999e-05	8.19888	Uncharacterized protein n_1 Tax_Phaseolus angularis RepID_A0A0L9UM47_PHAAN	AT5G20890.1	TCP-1/cpn60 chaperonin family protein	Medtr7g113470.1	TCP-1/cpn60 chaperonin family protein
Ca25422	Ca3	23884092	23900225	-1.01894	0.992556	-6.77501	6.05978e-07	3.52869e-05	6.20078	PREDICTED: mitochondrial pyruvate carrier 1-like isoform X1 n_2 Tax_Cicer arietinum RepID_UPI00064143AA	AT4G23160.1	cysteine-rich RLK (RECEPTOR-like	Medtr6g472230.1	disease resistance protein (TIR-NBS-LRR class)%2C putative
Ca26900	Ca3	25851583	25858017	0.756467	5.06407	6.66462	7.84168e-07	4.12043e-05	5.69288	PREDICTED: pescadillo homolog n_4 Tax_Cicer arietinum RepID_UPI00032AA0C1	AT5G14520.1	pescadillo-related	Medtr7g100040.2	pescadillo-like protein
Ca25594	Ca3	28216677	28220786	0.601276	9.16309	5.32508	1.99462e-05	0.000310038	2.40049	Ca2+/H+-exchanging protein n_5 Tax_Papilionoideae RepID_E0A236_9FABA	AT2G38170.2	cation exchanger, involved in calcium ion transport, response to salt stress	Medtr7g068380.1	vacuolar cation/proton exchanger 3
Ca25806	Ca3	28263185	28329580	1.00723	5.47228	4.77707	7.82698e-05	0.000781931	1.09172	PREDICTED: GDSL esterase/lipase CPRD49-like isoform X1 n_2 Tax_Cicer arietinum RepID_UPI00032AD30D	AT4G23160.1	cysteine-rich RLK (RECEPTOR-like	Medtr5g081070.1	hypothetical protein
Ca25625	Ca3	28501588	28504781	0.93266	3.23713	7.46462	1.25408e-07	1.61187e-05	7.66682	PREDICTED: protein SCO1 homolog 1 - mitochondrial n_1 Tax_Cicer arietinum RepID_UPI00032A6AB0	AT3G08950.1	electron transport SCO1/SenC family, involved in cell redox homeostasis, cellular copper ion homeostasis, copper ion transport,	Medtr7g069070.1	electron transport SCO1/SenC family protein%2C putative
Ca25652	Ca3	28801187	28803969	0.712792	4.38691	5.81407	5.99393e-06	0.000144293	3.69484	40S ribosomal protein S4 n_3 Tax_rosids RepID_M5X1J7_PRUPE	AT5G07090.2	Ribosomal protein S4 (RPS4A) family	Medtr4g014590.1	40S ribosomal S4-like protein
Ca25653	Ca3	28875591	28879845	0.646161	4.51652	4.8297	6.85968e-05	0.000711797	1.25395	PREDICTED: probable inactive leucine-rich repeat receptor-like protein kinase At1g66830 n_1 Tax_Cicer arietinum RepID_UPI00032A92EE	AT1G67510.1	Leucine-rich repeat protein kinase	Medtr7g070200.1	receptor-like kinase
Ca25662	Ca3	28914958	28917079	0.564768	6.67462	6.13935	2.72762e-06	8.60183e-05	4.43772	Os04g0502300 protein n_15 Tax_Poaceae RepID_Q0JBY8_ORYSJ	AT3G48930.1	Nucleic acid-binding, OB-fold-like	Medtr8g076830.1	40S ribosomal protein S11-1
Ca25661	Ca3	28942513	28951619	1.12637	3.17419	5.1351	3.19802e-05	0.000420221	2.26488	PREDICTED: LOW QUALITY PROTEIN: nucleolar complex protein 3 homolog n_1 Tax_Cicer arietinum RepID_UPI00032A814B	AT1G79150.1	binding	Medtr7g070240.1	nucleolar complex-associated protein
Ca25707	Ca3	29630711	29632736	1.10053	2.2177	4.74487	8.48503e-05	0.000826144	1.20431	PREDICTED: transcription factor SCREAM2-like n_1 Tax_Cicer arietinum RepID_UPI00032A93EE	AT2G40435.1	BEST Arabidopsis thaliana protein match	Medtr7g072470.1	transcription factor bHLH93-like protein
Ca25729	Ca3	29767215	29768510	-0.727057	4.82304	-5.19449	2.75854e-05	0.000381827	2.1193	PREDICTED: CBL-interacting serine/threonine-protein kinase 14-like n_1 Tax_Cicer arietinum RepID_UPI00032AB8FC	AT2G30360.1	SOS3-interacting protein 4, involved in protein phosphorylation, response to pH, signal transduction	Medtr7g072605.1	CBL-interacting kinase
Ca25760	Ca3	30124692	30127382	0.588398	5.5357	4.97186	4.80616e-05	0.000554376	1.56761	PREDICTED: receptor-like protein kinase FERONIA n_1 Tax_Cicer arietinum RepID_UPI00032AA793	AT3G51550.1	Malectin/receptor-like protein kinase	Medtr7g073660.1	feronia receptor-like kinase
Ca25755	Ca3	30193770	30197801	-0.413401	5.75711	-5.25605	2.36719e-05	0.000347864	2.27343	PREDICTED: probable acetyltransferase NSI n_1 Tax_Cicer arietinum RepID_UPI00032A5019	#N/A		Medtr7g073990.1	acetyltransferase NSI-like protein
Ca25776	Ca3	30337484	30341076	0.377012	4.09467	5.81365	6.00003e-06	0.000144293	3.69485	PREDICTED: uncharacterized protein LOC101512486 n_1 Tax_Cicer arietinum RepID_UPI00032A8827	AT3G54190.1	Transducin/WD40 repeat-like superfamily	Medtr7g074450.1	transducin/WD40 repeat protein
Ca25795	Ca3	30429443	30437642	0.619341	4.13643	5.9688	4.11592e-06	0.000111677	4.06651	PREDICTED: probable galacturonosyltransferase 7 n_1 Tax_Cicer arietinum RepID_UPI000640BCF8	AT2G38650.2	galacturonosyltransferase 7	Medtr7g074680.5	glycosyltransferase family 8 protein
Ca25801	Ca3	30678007	30678598	-1.07743	3.02245	-8.3222	1.92983e-08	5.67629e-06	9.50881	PREDICTED: uncharacterized protein LOC101502833 n_1 Tax_Cicer arietinum RepID_UPI00032A9AA5	#N/A		Medtr7g075120.1	hypothetical protein
Ca25821	Ca3	30969952	30972069	1.00506	0.968316	5.01506	4.31439e-05	0.000513635	2.18105	PREDICTED: ataxin-10 n_1 Tax_Cicer arietinum RepID_UPI00032A861D	AT4G00231.1	ARM repeat superfamily protein	Medtr7g075940.1	ARM repeat protein
Ca25828	Ca3	31177785	31179640	0.652615	3.56434	5.6692	8.53992e-06	0.000177182	3.41363	Uncharacterized protein n_4 Tax_Papilionoideae RepID_A2Q3Q2_MEDTR	#N/A		Medtr7g076250.1	zinc finger%2C C3HC4 type (RING finger) protein
Ca25875	Ca3	31517973	31522999	-0.421999	4.24941	-5.11243	3.38388e-05	0.000437028	1.9457	LRR receptor-like kinase n_2 Tax_Papilionoideae RepID_G7L3M7_MEDTR	AT4G00710.1	BR-signaling kinase 3	Medtr7g077150.2	LRR receptor-like kinase
Ca25928	Ca3	31772728	31778204	-0.551106	7.50879	-5.09836	3.50469e-05	0.000448046	1.87641	Phosphate transporter n_2 Tax_Papilionoideae RepID_G7L4P4_MEDTR	AT4G00370.1	Major facilitator superfamily	Medtr7g077830.1	phosphate transporter
Ca25943	Ca3	32005373	32005686	-0.612355	2.68606	-5.28057	2.22741e-05	0.00033631	2.54865	No Hits	#N/A		#N/A	#N/A
Ca25941	Ca3	32025722	32033390	0.458004	5.60276	6.4422	1.32416e-06	5.72121e-05	5.15959	CAAX prenyl protease 1 like n_7 Tax_Papilionoideae RepID_A0A0B2NQL0_GLYSO	AT4G01320.1	Peptidase family M48	Medtr7g078760.1	CAAX prenyl protease-like protein
Ca25944	Ca3	32164427	32165790	-0.596551	1.51539	-4.62436	0.000114812	0.00101918	1.08554	PREDICTED: WRKY transcription factor 22-like n_1 Tax_Cicer arietinum RepID_UPI00032A924C	AT4G01250.1	WRKY family transcription	Medtr7g079040.1	WRKY family transcription factor
Ca25971	Ca3	32527758	32534548	0.476348	4.922	4.94298	5.16598e-05	0.000583095	1.4994	PREDICTED: isopentenyl-diphosphate Delta-isomerase I n_1 Tax_Cicer arietinum RepID_UPI00032AA9DF	AT3G02780.1	isopentenyl pyrophosphate:dimethylallyl	Medtr7g080060.1	isopentenyl-diphosphate delta-isomerase
Ca25969	Ca3	32555800	32559945	-0.50249	5.38897	-5.39024	1.69739e-05	0.000279458	2.60339	Riboflavin biosynthesis protein RibD n_3 Tax_Papilionoideae RepID_A0A072U1X8_MEDTR	AT3G47390.1	cytidine/deoxycytidylate deaminase	Medtr7g080117.2	riboflavin biosynthesis protein RibD
Ca25972	Ca3	32576620	32581488	0.473979	5.40372	7.44152	1.3207e-07	1.63063e-05	7.47655	PREDICTED: serine carboxypeptidase-like 20 n_1 Tax_Cicer arietinum RepID_UPI00032AC1FB	AT4G12910.1	serine carboxypeptidase-like	Medtr8g011350.1	serine carboxypeptidase-like protein
Ca26008	Ca3	32589808	32592643	-0.36831	7.84992	-4.94389	5.15423e-05	0.000582744	1.49268	PREDICTED: uncharacterized protein LOC101511104 isoform X1 n_2 Tax_Cicer arietinum RepID_UPI00032A5F35	AT1G65230.1	Uncharacterized conserved protein (DUF2358)	Medtr7g080220.2	DUF2358 family protein
Ca26247	Ca3	33276077	33278521	-0.551497	1.8375	-5.38252	1.73015e-05	0.00028257	2.90806	PREDICTED: probable LRR receptor-like serine/threonine-protein kinase At4g08850 n_2 Tax_Cicer arietinum RepID_UPI00032A6028	AT4G08850.2	Leucine-rich repeat receptor-like protein	Medtr7g081720.1	LRR receptor-like kinase
Ca26063	Ca3	33318800	33322869	0.436631	6.82989	6.28419	1.92807e-06	7.17513e-05	4.78604	PREDICTED: protein SQS1-like n_1 Tax_Cicer arietinum RepID_UPI00032ACCAA	#N/A		Medtr7g081660.1	nuclear RNA-binding-like protein
Ca26065	Ca3	33372905	33375799	1.25894	2.63564	7.4748	1.22583e-07	1.60248e-05	7.73188	PREDICTED: serine/threonine-protein kinase D6PK-like n_1 Tax_Cicer arietinum RepID_UPI00032A532B	AT2G44830.1	Protein kinase superfamily protein	Medtr7g081665.1	Serine/Threonine kinase family protein
Ca26075	Ca3	33762851	33766447	0.331171	7.20887	5.41013	1.61592e-05	0.000271003	2.65521	PREDICTED: ATP-dependent Clp protease proteolytic subunit 3 - chloroplastic n_1 Tax_Cicer arietinum RepID_UPI00064168D5	AT1G66670.1	CLP protease proteolytic	Medtr7g082980.1	ATP-dependent Clp protease proteolytic protein
Ca26129	Ca3	33998020	34000782	0.354831	5.53277	5.86803	5.25611e-06	0.000132251	3.77714	Translocon-associated protein beta family-like protein n_3 Tax_Papilionoideae RepID_G7KW77_MEDTR	AT5G14030.4	translocon-associated protein beta	Medtr7g083560.2	translocon-associated protein beta family-like protein
Ca26135	Ca3	34084968	34087850	0.513349	7.87182	6.20817	2.31245e-06	7.9125e-05	4.59475	Mitochondrial substrate carrier n_3 Tax_Papilionoideae RepID_Q2HUK6_MEDTR	AT5G14040.1	phosphate transporter 3;1	Medtr7g083790.1	phosphate carrier protein
Ca26160	Ca3	34099965	34113782	0.492679	4.06181	5.37017	1.78383e-05	0.000286793	2.62787	Nuclear cap-binding protein n_2 Tax_Papilionoideae RepID_G7KX77_MEDTR	AT2G13540.1	ARM repeat	Medtr7g083840.1	nuclear cap-binding protein
Ca26161	Ca3	34156133	34163604	0.647728	7.33005	4.82751	6.89742e-05	0.000713775	1.20866	CAZy family GT29 glycosyltransferase n_3 Tax_Papilionoideae RepID_G7KX93_MEDTR	AT1G08660.1	MALE GAMETOPHYTE DEFECTIVE 2	Medtr7g084010.1	CAZy family GT29 glycosyltransferase
Ca26163	Ca3	34209619	34219371	0.457423	3.80174	5.69321	8.0522e-06	0.000172733	3.40142	PREDICTED: histone-lysine N-methyltransferase - H3 lysine-9 specific SUVH4 n_1 Tax_Cicer arietinum RepID_UPI00032A6F19	AT5G13960.1	SU(VAR)3-9 homolog	Medtr7g084090.1	histone-lysine N-methyltransferase%2C suvh protein
Ca26147	Ca3	34347938	34351256	-0.520066	6.7732	-5.0848	3.62522e-05	0.000457038	1.85236	PREDICTED: uncharacterized protein LOC101511199 n_1 Tax_Cicer arietinum RepID_UPI00032ABE15	AT5G13440.1	Ubiquinol-cytochrome C reductase iron-sulfur	Medtr7g084150.1	cytochrome B-c1 complex subunit Rieske protein
Ca26139	Ca3	34455828	34458023	1.17616	7.83331	5.42572	1.55487e-05	0.000264315	2.68526	Uncharacterized protein n_16 Tax_fabids RepID_I1N828_SOYBN	AT5G13930.1	Chalcone and stilbene	Medtr7g084300.1	chalcone and stilbene synthase family protein
Ca26198	Ca3	34577175	34580083	-0.435946	4.8394	-5.14664	3.10743e-05	0.000413154	2.00076	Substrate carrier family protein n_3 Tax_Papilionoideae RepID_A0A072UCC3_MEDTR	AT5G51050.1	Mitochondrial substrate carrier family	Medtr7g084400.1	substrate carrier family protein
Ca26168	Ca3	34600971	34613159	0.712706	5.73241	6.42399	1.38255e-06	5.8739e-05	5.11739	DEAD-box-like helicase superfamily protein n_2 Tax_Papilionoideae RepID_G7KY98_MEDTR	AT3G02060.2	DEAD/DEAH box helicase, putative	Medtr7g084560.2	DEAD-box-like helicase superfamily protein
Ca26167	Ca3	34626586	34628854	-0.473163	3.1738	-5.04345	4.01919e-05	0.000487112	1.88659	PREDICTED: syntaxin-22-like n_1 Tax_Cicer arietinum RepID_UPI00032AB84D	AT5G46860.1	Syntaxin/t-SNARE	Medtr7g084590.1	syntaxin of plants protein
Ca26190	Ca3	35070626	35073558	-0.461709	5.9658	-5.70456	7.83166e-06	0.000169936	3.38103	PREDICTED: dnaJ homolog subfamily B member 7 n_1 Tax_Cicer arietinum RepID_UPI00032AA7C3	AT5G18140.1	Chaperone DnaJ-domain superfamily protein	Medtr7g085600.1	chaperone DnaJ domain protein
Ca26347	Ca3	35137042	35138669	0.519375	4.91525	4.86752	6.23977e-05	0.000666928	1.32457	Uncharacterized protein n_3 Tax_Pentapetalae RepID_A0A0D2S4U3_GOSRA	AT3G47370.3	Ribosomal protein S10p/S20e family	Medtr7g092720.1	40S ribosomal protein S20-2
Ca26224	Ca3	35277247	35281239	0.369841	4.5497	5.74841	7.03531e-06	0.000159651	3.50794	RNA-binding (RRM/RBD/RNP motif) family protein n_2 Tax_Papilionoideae RepID_Q2HVL4_MEDTR	AT5G32450.1	RNA binding (RRM/RBD/RNP motifs) family	Medtr7g086080.1	RNA-binding (RRM/RBD/RNP motif) family protein
Ca26232	Ca3	35434443	35437871	1.03109	1.60298	5.16055	3.00166e-05	0.000404448	2.50531	PREDICTED: uncharacterized protein LOC101495749 n_1 Tax_Cicer arietinum RepID_UPI00032A770D	AT4G23620.1	Ribosomal protein L25/Gln-tRNA synthetase,	Medtr7g086470.2	50S ribosomal protein L25%2C putative
Ca26259	Ca3	35726399	35730373	0.582537	2.00947	4.88282	6.00526e-05	0.000648161	1.72837	PREDICTED: frataxin - mitochondrial n_1 Tax_Cicer arietinum RepID_UPI00032AC38E	#N/A		Medtr6g071700.1	iron donor protein CyaY
Ca26284	Ca3	35809154	35812900	2.07485	3.88146	7.22307	2.16229e-07	2.01261e-05	7.07465	Protein DETOXIFICATION n_3 Tax_Papilionoideae RepID_G7L2P1_MEDTR	AT1G33110.2	MATE efflux family protein, antiporter activity, transmembrane transport	Medtr7g087410.1	MATE efflux family protein
Ca26282	Ca3	35853228	35857155	-0.594297	2.16331	-4.98916	4.60271e-05	0.000537393	1.91914	PREDICTED: uncharacterized protein LOC101512489 n_1 Tax_Cicer arietinum RepID_UPI00032AB0BF	#N/A		Medtr7g087480.1	hypothetical protein
Ca28089	Ca3	36002724	36007369	0.390731	5.89492	6.45373	1.28849e-06	5.61464e-05	5.18806	Translocase of chloroplast 34 n_1 Tax_Pisum sativum RepID_TOC34_PEA	AT5G05000.1	translocon at	Medtr7g088050.2	translocon at the outer envelope membrane ofs protein
Ca26306	Ca3	36257982	36260228	0.83089	5.60776	6.73525	6.64823e-07	3.7801e-05	5.85373	Nascent proteinassociated complex alpha chain n_3 Tax_Papilionoideae RepID_G7L4T7_MEDTR	AT5G13850.1	nascent polypeptide-associated	Medtr7g088680.1	nascent proteinassociated complex alpha chain
Ca26313	Ca3	36586336	36593359	0.611186	2.4004	5.67176	8.48652e-06	0.00017636	3.57488	PREDICTED: cell division control protein 48 homolog B n_1 Tax_Cicer arietinum RepID_UPI00032A72A5	AT2G03670.1	cell division cycle 48B	Medtr7g088980.3	cell division cycle protein-like/CDC48 protein
Ca26384	Ca3	36889979	36893511	1.47882	2.03258	4.88888	5.91478e-05	0.000640698	1.82322	PREDICTED: pentatricopeptide repeat-containing protein At1g80270 - mitochondrial-like isoform X1 n_2 Tax_Cicer arietinum RepID_UPI00032A6CB3	AT1G80270.3	PENTATRICOPEPTIDE REPEAT 596	Medtr7g089770.1	DNA-binding protein
Ca26389	Ca3	36903794	36916133	0.653105	5.90138	7.27083	1.94031e-07	1.96537e-05	7.09036	DNA gyrase subunit B n_2 Tax_Papilionoideae RepID_G7KQS0_MEDTR	AT5G42090.1	Lung seven transmembrane receptor family	Medtr7g089790.1	DNA gyrase subunit B
Ca26356	Ca3	37046773	37051579	0.913389	2.31598	4.9248	5.40631e-05	0.000604746	1.70967	PREDICTED: protein ECERIFERUM 1-like n_1 Tax_Cicer arietinum RepID_UPI00032AA1FD	AT1G02205.1	Fatty acid hydroxylase superfamily	Medtr7g090140.2	fatty acid hydroxylase superfamily protein
Ca26455	Ca3	37764658	37767589	1.42864	0.534448	5.69859	7.94698e-06	0.000171172	3.75562	PREDICTED: polygalacturonase-like n_1 Tax_Cicer arietinum RepID_UPI00032ACE2A	AT3G57510.1	Pectin lyase-like superfamily	Medtr7g091850.1	endo polygalacturonase
Ca26496	Ca3	38385874	38388002	-0.288019	4.57786	-4.75345	8.30456e-05	0.0008131	1.03083	PREDICTED: activator of 90 kDa heat shock protein ATPase homolog 1 n_1 Tax_Cicer arietinum RepID_UPI00032A7793	AT3G12050.1	Aha1 domain-containing protein	Medtr7g093500.1	activator of 90 kDa heat shock ATPase-like protein
Ca26502	Ca3	38577065	38581037	0.755163	4.55504	5.72194	7.50559e-06	0.000165654	3.44683	Sugar porter (SP) family MFS transporter n_3 Tax_Papilionoideae RepID_A0A072UCW0_MEDTR	AT2G48020.1	Major facilitator superfamily protein	Medtr7g094450.1	sugar porter (SP) family MFS transporter
Ca26524	Ca3	38614154	38618132	1.04282	4.36975	7.07093	3.05935e-07	2.51365e-05	6.69021	Elongation factor Tu n_1 Tax_Medicago truncatula RepID_A0A072U201_MEDTR	AT4G02930.1	GTP binding Elongation factor Tu family	Medtr7g094460.1	GTP-binding elongation factor Tu family protein
Ca26533	Ca3	38638795	38639562	-0.539962	6.45783	-5.61843	9.67248e-06	0.000192953	3.17096	PREDICTED: short-chain type dehydrogenase/reductase-like n_1 Tax_Cicer arietinum RepID_UPI00032AC31B	AT3G03980.1	NAD(P)-binding Rossmann-fold superfamily	Medtr7g094510.1	enoyl-(acyl carrier) reductase
Ca26569	Ca3	39057957	39059397	-0.496208	2.38654	-5.65338	8.87775e-06	0.000182018	3.45455	PREDICTED: putative nuclease HARBI1 n_1 Tax_Cicer arietinum RepID_UPI00032A7626	AT3G63270.1	CONTAINS InterPro DOMAIN/s: Putative	#N/A	#N/A
Ca26590	Ca3	39111695	39121896	-1.18737	3.97529	-6.2374	2.15618e-06	7.56761e-05	4.69255	PREDICTED: heat stress transcription factor A-6b n_1 Tax_Cicer arietinum RepID_UPI00032AAAAD	AT3G22830.1	heat shock transcription	Medtr7g095680.1	heat shock transcription factor A3
Ca26561	Ca3	39340737	39342201	0.982753	5.75814	5.24228	2.44956e-05	0.000352788	2.24016	PREDICTED: histone H1-like n_1 Tax_Cicer arietinum RepID_UPI00032AAE21	AT2G30620.2	winged-helix DNA-binding transcription	Medtr7g096280.1	linker histone H1 and h5 family protein
Ca26632	Ca3	39717722	39720989	-0.551799	4.9777	-5.1595	3.00947e-05	0.000404625	2.03652	PREDICTED: long-chain-alcohol oxidase FAO2 n_1 Tax_Cicer arietinum RepID_UPI00032AA82E	AT4G28570.1	Long-chain fatty alcohol dehydrogenase	Medtr7g097210.1	long-chain-alcohol oxidase FAO1
Ca26646	Ca3	39811293	39812379	0.52741	5.96717	5.60501	9.99665e-06	0.000195856	3.13491	Uncharacterized protein (Fragment) n_2 Tax_rosids RepID_R0I5H7_9BRAS	AT3G04400.1	Ribosomal protein L14p/L23e	Medtr1g069585.1	60S ribosomal L23-like protein
Ca26679	Ca3	39982418	39986139	0.502463	4.68025	5.513	1.25361e-05	0.000228533	2.91714	Transducin/WD-like repeat-protein n_2 Tax_Papilionoideae RepID_G7KYH2_MEDTR	AT2G20330.1	Transducin/WD40 repeat-like superfamily	Medtr7g098900.1	transducin/WD-like repeat-protein
Ca26665	Ca3	40244915	40249852	-0.701193	5.24355	-6.27468	1.97232e-06	7.24488e-05	4.75982	PREDICTED: uncharacterized protein LOC101495526 n_1 Tax_Cicer arietinum RepID_UPI000641081A	AT3G09450.1	CONTAINS InterPro DOMAIN/s: Fusaric	Medtr7g099710.1	fusaric acid resistance family protein
Ca26704	Ca3	40354997	40357345	0.626737	6.62371	6.22895	2.2002e-06	7.64012e-05	4.65304	PREDICTED: elongation factor 1-delta 2-like n_2 Tax_Cicer arietinum RepID_UPI00032ACF74	AT1G30230.2	Glutathione S-transferase, C-terminal-like;Translation	Medtr4g019610.2	elongation factor 1-beta
Ca26692	Ca3	40395742	40401550	-0.275165	4.87147	-4.96174	4.92922e-05	0.000563893	1.54381	Ras-related protein RABE1c n_120 Tax_Mesangiospermae RepID_RAE1C_ARATH	AT3G46060.3	RAB GTPase homolog 8A	Medtr7g100020.2	RAB GTPase-like protein A5B
Ca26732	Ca3	40611230	40613412	0.503471	4.92756	6.04355	3.43549e-06	9.82166e-05	4.20891	P-loop nucleoside triphosphate hydrolase superfamily protein n_2 Tax_Papilionoideae RepID_G7L1P0_MEDTR	AT2G37250.1	adenosine kinase	Medtr7g100530.1	P-loop nucleoside triphosphate hydrolase superfamily protein
Ca26730	Ca3	40629134	40629893	-0.465004	4.72874	-5.43115	1.53414e-05	0.000261882	2.70677	PREDICTED: uncharacterized protein LOC101511108 n_1 Tax_Cicer arietinum RepID_UPI00032AD3BE	AT3G53470.2	unknown protein; FUNCTIONS IN: molecular_function	Medtr7g061255.1	transmembrane protein%2C putative
Ca26748	Ca3	40779327	40780401	-0.888218	1.69558	-7.2794	1.903e-07	1.96394e-05	7.21381	PREDICTED: uncharacterized protein LOC101490574 n_1 Tax_Cicer arietinum RepID_UPI00032AB72C	#N/A		Medtr2g083910.1	DUF1685 family protein
Ca26774	Ca3	40851327	40856274	0.675424	4.27854	4.99096	4.58214e-05	0.000537041	1.64091	PREDICTED: probable E3 ubiquitin-protein ligase LOG2 n_1 Tax_Cicer arietinum RepID_UPI00032AAECA	AT3G09770.2	RING/U-box superfamily protein	Medtr7g101150.1	E3 ubiquitin-protein ligase%2C putative
Ca26778	Ca3	40861030	40863104	1.3839	1.99101	6.60945	8.92503e-07	4.48389e-05	5.82793	PREDICTED: V-type proton ATPase subunit G1-like n_1 Tax_Cicer arietinum RepID_UPI00032A71D1	AT3G01390.2	vacuolar membrane ATPase	Medtr7g101170.1	vacuolar (H+)-ATPase G subunit
Ca26759	Ca3	41025113	41029867	0.697913	6.33666	9.60257	1.41402e-09	1.27221e-06	12.0339	PREDICTED: RNA polymerase sigma factor sigF - chloroplastic-like n_1 Tax_Cicer arietinum RepID_UPI00032AA9F6	AT2G36990.1	RNApolymerase	Medtr7g101840.1	RNA polymerase sigma factor
Ca26820	Ca3	41385242	41386897	-1.00194	5.11886	-5.16841	2.94348e-05	0.000400183	2.0565	Glycosyltransferase n_3 Tax_Cicer arietinum RepID_A0A067XU14_CICAR	AT2G36780.1	UDP-Glycosyltransferase superfamily	Medtr7g117405.1	UDP-glucosyltransferase family protein
Ca26841	Ca3	41826198	41829132	-0.940932	4.99576	-7.60383	9.19376e-08	1.39226e-05	7.84077	PREDICTED: proline dehydrogenase 2 - mitochondrial-like n_1 Tax_Cicer arietinum RepID_UPI00032ABD6F	AT5G38710.1	Methylenetetrahydrofolate reductase	Medtr7g020820.1	proline dehydrogenase
Ca26838	Ca3	41827487	41828062	-0.8758	0.0577812	-4.54404	0.000140471	0.00117371	1.0931	No Hits	AT5G38710.1	Methylenetetrahydrofolate reductase	Medtr7g020820.1	proline dehydrogenase
Ca26833	Ca3	41938668	41939075	-0.877207	3.71535	-5.63977	9.17892e-06	0.000186196	3.24097	Uncharacterized protein n_1 Tax_Glycine max RepID_K7L8V5_SOYBN	#N/A		Medtr7g019160.1	hypothetical protein
Ca26844	Ca3	42004000	42009346	0.697329	4.93421	7.19994	2.27899e-07	2.05042e-05	6.93627	Pmr5/Cas1p GDSL/SGNH-like acyl-esterase family protein n_3 Tax_Papilionoideae RepID_A0A072TWN3_MEDTR	AT5G15900.1	TRICHOME BIREFRINGENCE-LIKE 19	Medtr7g019120.1	Pmr5/Cas1p GDSL/SGNH-like acyl-esterase family protein
Ca26854	Ca3	42172500	42177150	-0.478977	5.08723	-5.10445	3.45182e-05	0.000443102	1.89538	PREDICTED: binding partner of ACD11 1 n_1 Tax_Cicer arietinum RepID_UPI00032AAA00	AT3G01210.1	RNA-binding (RRM/RBD/RNP motifs) family	Medtr7g010100.1	RNA recognition motif%2C a.k.a. RRM%2C RBD protein
Ca26852	Ca3	42253436	42258115	-0.678191	3.10662	-6.32066	1.76746e-06	6.82659e-05	4.9717	PREDICTED: uncharacterized protein LOC101498903 isoform X1 n_3 Tax_Cicer arietinum RepID_UPI000640CAC3	AT5G39785.2	Protein of unknown function (DUF1666)	Medtr7g010160.1	DUF1666 family protein
Ca26868	Ca3	42299588	42301620	-0.728489	3.59278	-8.04607	3.48804e-08	8.08326e-06	8.86698	PREDICTED: myb-related protein 306-like n_1 Tax_Cicer arietinum RepID_UPI00032AC44C	AT3G28910.1	myb domain protein 30	Medtr7g010210.1	R2R3-myb transcription factor
Ca26874	Ca3	42450653	42454403	0.350554	3.71702	4.75258	8.32268e-05	0.000813909	1.13974	50S ribosomal L15-like protein n_6 Tax_Papilionoideae RepID_A0A072VMB3_MEDTR	AT5G64670.1	Ribosomal protein L18e/L15 superfamily	Medtr1g031890.1	50S ribosomal L15-like protein
Ca26934	Ca3	43040784	43043620	-1.53692	1.13156	-8.17494	2.64277e-08	7.21806e-06	9.22038	PREDICTED: cytochrome P450 71A1-like n_1 Tax_Cicer arietinum RepID_UPI00032A5D0B	AT4G31500.1	cytochrome	Medtr7g012330.1	cytochrome P450 family 71 protein
Ca26987	Ca3	43657811	43664247	0.955044	7.08544	6.23063	2.19136e-06	7.64012e-05	4.65477	Cyclic nucleotide-gated ion channel protein - putative n_2 Tax_Papilionoideae RepID_G7L453_MEDTR	AT5G15410.2	Cyclic nucleotide-regulated	Medtr7g012260.1	cyclic nucleotide-gated ion channel protein%2C putative
Ca27020	Ca3	44608473	44610587	-0.731397	2.99363	-5.64235	9.12103e-06	0.000185552	3.29007	PREDICTED: UDP-glycosyltransferase 83A1-like n_1 Tax_Cicer arietinum RepID_UPI00032AD1D0	AT3G02100.1	UDP-Glycosyltransferase superfamily	Medtr7g013180.1	UDP-glucosyltransferase family protein
Ca27192	Ca3	44744321	44813361	-0.589155	6.56988	-5.06675	3.79208e-05	0.000466612	1.80764	PREDICTED: copper transport protein CCH-like n_1 Tax_Cicer arietinum RepID_UPI00032AC7A2	AT5G45910.1	GDSL-like Lipase/Acylhydrolase superfamily	Medtr6g045307.1	IPP transferase
Ca27084	Ca3	44947148	44958180	-0.659647	4.89233	-5.92823	4.5412e-06	0.000120289	3.9258	Carboxypeptidase n_2 Tax_Papilionoideae RepID_A0A072TVX1_MEDTR	AT3G02110.1	serine carboxypeptidase-like	Medtr7g013790.1	serine carboxypeptidase-like protein
Ca27067	Ca3	45240426	45241887	-0.583269	5.62062	-7.3317	1.69085e-07	1.86808e-05	7.22893	PREDICTED: malonyl-CoA:anthocyanidin 5-O-glucoside-6''''''''-O-malonyltransferase-like n_1 Tax_Cicer arietinum RepID_UPI00032A8D34	AT5G39090.1	HXXXD-type acyl-transferase family	Medtr7g014330.1	anthocyanin 5-aromatic acyltransferase
Ca27101	Ca3	45641081	45642945	-1.09683	2.58229	-5.55583	1.12813e-05	0.000209657	3.23218	PREDICTED: pirin-like protein isoform X1 n_3 Tax_Cicer arietinum RepID_UPI00032A53CC	AT3G59220.1	pirin	Medtr7g405830.2	pirin-like plant protein
Ca27095	Ca3	45654798	45658211	0.367048	2.42532	5.15345	3.05519e-05	0.000408845	2.28562	PREDICTED: FBD-associated F-box protein At4g10400-like n_1 Tax_Cicer arietinum RepID_UPI00032AC052	AT3G14710.1	RNI-like superfamily protein	Medtr7g094030.1	F-box/RNI/FBD-like domain protein
Ca27092	Ca3	45825914	45830365	-0.526138	5.52754	-4.89326	5.85039e-05	0.000634622	1.37133	Starch synthase - chloroplastic/amyloplastic n_4 Tax_Papilionoideae RepID_Q93YB1_PEA	AT1G32900.1	UDP-Glycosyltransferase superfamily	Medtr1g078000.2	granule bound starch synthase I%2C putative
Ca27181	Ca3	46200907	46207108	1.8857	2.74644	5.23164	2.5152e-05	0.000356864	2.58469	Transducin family protein/WD-40 repeat protein n_2 Tax_Papilionoideae RepID_A0A072USV0_MEDTR	AT3G21540.1	transducin family protein / WD-40 repeat	Medtr4g123597.1	transducin family protein/WD-40 repeat protein
Ca27162	Ca3	46375612	46379191	-0.268039	4.94464	-4.93936	5.21294e-05	0.000584974	1.48786	Ribosomal protein S6 family protein n_2 Tax_Papilionoideae RepID_B7FMI2_MEDTR	AT3G18760.2	Translation elongation factor EF1B/ribosomal	Medtr7g103190.1	ribosomal protein S6 family protein
Ca27146	Ca3	46422560	46424674	0.537958	6.31992	5.0492	3.96185e-05	0.000481307	1.76167	60S ribosomal protein L24 n_4 Tax_Pentapetalae RepID_RL24_CICAR	AT2G36620.1	ribosomal protein L24	Medtr1g061670.1	60S ribosomal protein L24-2
Ca27144	Ca3	46477413	46479145	-0.85161	3.49222	-6.92915	4.23877e-07	2.92036e-05	6.34598	PREDICTED: cytochrome P450 76A1 n_1 Tax_Cicer arietinum RepID_UPI00032ABDEA	AT1G33730.1	cytochrome P450, family 76,	Medtr7g103450.1	cytochrome P450 family protein
Ca27153	Ca3	46544123	46550079	0.417671	5.05064	5.72765	7.40159e-06	0.000164785	3.4362	PREDICTED: polyadenylation and cleavage factor homolog 4-like n_1 Tax_Cicer arietinum RepID_UPI000641289B	AT2G36480.1	ENTH/VHS family protein	Medtr7g103840.2	ENTH/VHS-like protein
Ca27194	Ca3	46795874	46797305	-0.559604	5.18065	-6.40149	1.45834e-06	6.06135e-05	5.06222	PREDICTED: zinc finger A20 and AN1 domain-containing stress-associated protein 4-like n_1 Tax_Cicer arietinum RepID_UPI00032A5903	AT2G36320.1	A20/AN1-like zinc finger family protein	Medtr7g104320.1	zinc finger A20 and AN1 domain stress-associated protein
Ca27217	Ca3	47025847	47027871	-1.03148	5.19224	-6.17173	2.52358e-06	8.28441e-05	4.51287	PREDICTED: 1-aminocyclopropane-1-carboxylate oxidase homolog 4-like n_1 Tax_Cicer arietinum RepID_UPI00032AA591	AT1G03410.1	2-oxoglutarate (2OG) and Fe(II)-dependent	Medtr7g105070.1	desacetoxyvindoline 4-hydroxylase%2C putative
Ca27224	Ca3	47030954	47032034	0.762821	6.20628	6.45589	1.28192e-06	5.60197e-05	5.1936	PREDICTED: ubiquitin-60S ribosomal protein L40-like n_1 Tax_Nelumbo nucifera RepID_UPI00052E6C9E	AT3G52590.1	ubiquitin	Medtr3g092130.2	ubiquitin-60S ribosomal L40 fusion protein
Ca27227	Ca3	47063749	47071930	0.601744	4.0619	8.20059	2.50141e-08	7.03679e-06	9.18466	Peptidyl-prolyl cis-trans isomerase n_2 Tax_Glycine max RepID_K7MZ99_SOYBN	AT3G11530.2	Vacuolar protein sorting 55 (VPS55)	Medtr7g105200.1	vacuolar protein sorting 55 protein
Ca27219	Ca3	47072081	47075446	1.17244	0.1375	6.58191	9.52183e-07	4.63545e-05	5.41914	Fission ELM1 protein n_2 Tax_Papilionoideae RepID_A0A072UEB4_MEDTR	AT5G06180.2	Protein of unknown function (DUF1022)	Medtr7g105230.1	fission ELM1 protein
Ca27228	Ca3	47140251	47143525	-0.539282	2.86829	-5.26882	2.29333e-05	0.00034253	2.48548	PREDICTED: uncharacterized protein LOC101495425 n_1 Tax_Cicer arietinum RepID_UPI00032A9AEE	AT3G11590.1	unknown protein; LOCATED IN: plasma	Medtr7g105430.1	plant/F24K9-26 protein
Ca27240	Ca3	47242860	47246048	0.476356	8.41661	6.2806	1.94464e-06	7.21925e-05	4.75622	1-cys peroxiredoxin PER1 n_3 Tax_Papilionoideae RepID_G7ZUV5_MEDTR	AT3G11630.1	Thioredoxin superfamily protein	Medtr7g105830.1	1-cys peroxiredoxin PER1
Ca27267	Ca3	47351123	47356877	-0.539956	6.51995	-6.05259	3.36132e-06	9.70027e-05	4.22928	Digalactosyldiacylglycerol synthase 1 - chloroplastic n_2 Tax_Papilionoideae RepID_DGDG1_LOTJA	AT3G11670.1	UDP-Glycosyltransferase superfamily	Medtr7g106250.1	digalactosyldiacylglycerol synthase
Ca27263	Ca3	47455242	47457599	0.295356	7.72657	5.06781	3.78207e-05	0.000466131	1.804	PREDICTED: 33 kDa ribonucleoprotein - chloroplastic n_1 Tax_Cicer arietinum RepID_UPI00032ABE6F	AT3G52380.1	chloroplast RNA-binding	Medtr7g106440.1	33 kDa ribonucleoprotein
Ca27278	Ca3	47529840	47531368	-0.370677	4.65799	-5.13621	3.18922e-05	0.000419921	1.97817	PREDICTED: uncharacterized protein LOC101508746 n_1 Tax_Cicer arietinum RepID_UPI00032AC37F	AT2G35900.1	unknown protein; FUNCTIONS IN: molecular_function	Medtr7g106660.1	Mal D 1-associated protein
Ca27296	Ca3	47621922	47623915	0.653875	5.47095	6.98969	3.68669e-07	2.77773e-05	6.44524	60S ribosomal L35a-1-like protein n_3 Tax_rosids RepID_A0A0B0N9V3_GOSAR	AT3G55750.1	Ribosomal protein L35Ae family protein	Medtr0699s0020.1	60S ribosomal protein L35a-3
Ca27302	Ca3	47645274	47655628	0.345007	6.34642	4.97366	4.78459e-05	0.000552573	1.57556	PREDICTED: D-lactate dehydrogenase [cytochrome] - mitochondrial n_1 Tax_Cicer arietinum RepID_UPI00032A54E2	AT5G06580.1	FAD-linked oxidases family protein	Medtr7g107050.1	D-lactate dehydrogenase (cytochrome)
Ca27376	Ca3	48134714	48136405	-0.620575	6.03332	-5.18577	2.81904e-05	0.000387745	2.10134	PREDICTED: universal stress protein A-like protein n_1 Tax_Cicer arietinum RepID_UPI00032AD23D	AT2G47710.1	Adenine nucleotide alpha hydrolases-like	Medtr7g108830.1	universal stress family protein
Ca27391	Ca3	48217447	48219507	0.617272	6.53489	6.45904	1.27241e-06	5.59811e-05	5.20234	60S ribosomal protein L18-2 n_2 Tax_Soja RepID_A0A0B2QKI0_GLYSO	AT3G05590.1	ribosomal protein L18	Medtr7g108805.1	60S ribosomal protein L18-3
Ca27395	Ca3	48222008	48224781	-0.404524	4.17037	-5.79516	6.27665e-06	0.000147862	3.6313	Epoxide hydrolase n_4 Tax_Papilionoideae RepID_A0A072UF47_MEDTR	AT4G02340.1	alpha/beta-Hydrolases superfamily protein	Medtr7g108825.2	epoxide hydrolase
Ca27394	Ca3	48286420	48288404	0.325564	6.97442	5.25128	2.39542e-05	0.000349336	2.26449	Ribosomal protein L19 n_9 Tax_rosids RepID_I3SA92_MEDTR	AT4G02230.1	Ribosomal protein L19e family protein	Medtr7g108955.2	60S ribosomal protein L19
Ca27405	Ca3	48484898	48491490	0.459262	8.32024	5.44563	1.48022e-05	0.000254955	2.72691	Glutamyl endopeptidase - putative n_7 Tax_Papilionoideae RepID_G7KST7_MEDTR	AT2G47390.1	Prolyl oligopeptidase family protein	Medtr7g109530.4	glutamyl endopeptidase%2C putative
Ca27407	Ca3	48551582	48569074	0.454973	5.29848	5.71167	7.6965e-06	0.000167929	3.39627	Carbohydrate-binding-like fold protein n_2 Tax_Papilionoideae RepID_G7KTM5_MEDTR	AT3G62360.1	Carbohydrate-binding-like fold	Medtr7g109730.1	carbohydrate-binding-like fold protein
Ca27415	Ca3	48717598	48723737	-2.58233	0.281525	-5.13073	3.23306e-05	0.000423733	2.28657	PREDICTED: short-chain dehydrogenase reductase 3b-like isoform X1 n_2 Tax_Cicer arietinum RepID_UPI00032AB435	AT2G47140.1	NAD(P)-binding Rossmann-fold superfamily, oxidation-reduction process	Medtr7g110140.1	short-chain dehydrogenase/reductase
Ca27444	Ca3	48792625	48795143	-0.395847	3.43296	-4.8541	6.45296e-05	0.000683504	1.36181	Chaperone DnaJ domain protein n_2 Tax_Papilionoideae RepID_A4PU34_MEDTR	#N/A		Medtr7g110410.1	chaperone DnaJ domain protein
Ca27434	Ca3	48815141	48816773	1.5616	1.67549	5.07472	3.71746e-05	0.000463773	2.16166	PREDICTED: 3''''-N-debenzoyl-2''''-deoxytaxol N-benzoyltransferase isoform X1 n_2 Tax_Cicer arietinum RepID_UPI0006417E17	AT3G62160.1	HXXXD-type acyl-transferase family	Medtr7g110610.1	3'-N-debenzoyl-2'-deoxytaxol benzoyltransferase
Ca27480	Ca3	48985728	48990702	0.683293	8.43979	7.1319	2.66116e-07	2.28666e-05	6.76006	Helicase - C-terminal: Zinc finger - CCHC-type: GUCT n_2 Tax_Papilionoideae RepID_Q2HUZ8_MEDTR	AT5G26742.3	DEAD box RNA helicase (RH3)	Medtr5g090120.1	DEAD-box ATP-dependent RNA helicase-like protein
Ca27520	Ca3	49319066	49320022	-1.34555	6.00027	-4.90309	5.70817e-05	0.000625853	1.39785	PREDICTED: nicotianamine synthase-like n_1 Tax_Cicer arietinum RepID_UPI00032ACE44	AT5G04950.1	nicotianamine synthase	Medtr7g112130.1	nicotianamine synthase-like protein
Ca27512	Ca3	49528488	49530056	0.682555	2.42494	5.42131	1.57189e-05	0.000266246	2.9616	PREDICTED: F-box protein VBF-like n_1 Tax_Cicer arietinum RepID_UPI00032A722E	AT1G56250.1	phloem protein 2-B14	Medtr7g112550.1	F-box protein PP2-A13
Ca27652	Ca3	49625528	49627551	-1.14996	5.78906	-4.81069	7.19431e-05	0.000737714	1.16718	PREDICTED: uncharacterized protein LOC101493722 isoform X2 n_1 Tax_Cicer arietinum RepID_UPI00032AA164	#N/A		Medtr7g112860.3	dormancy/auxin associated protein
Ca27647	Ca3	49647771	49649208	0.436741	6.2708	5.37272	1.77263e-05	0.000286298	2.56388	Putative uncharacterized protein n_70 Tax_eudicotyledons RepID_D7U2A1_VITVI	AT3G05560.3	Ribosomal L22e protein family	Medtr7g112770.1	ribosomal L22e family protein
Ca27537	Ca3	49736910	49742170	0.578913	2.58029	5.39819	1.66437e-05	0.000277284	2.85716	PREDICTED: putative protease Do-like 14 isoform X1 n_2 Tax_Cicer arietinum RepID_UPI00032A8F77	AT5G27660.1	Trypsin family protein with PDZ domain	Medtr7g113170.1	trypsin-like serine protease
Ca27542	Ca3	49783806	49787158	1.20303	2.15379	5.71735	7.59033e-06	0.000167037	3.76952	PREDICTED: uncharacterized protein LOC101502432 isoform X1 n_2 Tax_Cicer arietinum RepID_UPI00032A714B	AT1G55040.1	zinc finger (Ran-binding) family protein	Medtr7g113360.1	zinc finger (Ran-binding) family protein
Ca27533	Ca3	49850057	49858849	-0.993809	4.16042	-5.0945	3.53855e-05	0.000449894	1.93498	PREDICTED: kinesin-like protein KIFC3 isoform X1 n_2 Tax_Cicer arietinum RepID_UPI00032A4E17	AT5G27550.1	P-loop containing nucleoside triphosphate	Medtr7g113520.1	kinesin motor domain protein
Ca27574	Ca3	50163787	50171296	-0.573162	6.18061	-7.2186	2.18433e-07	2.01261e-05	6.97266	PREDICTED: acyltransferase-like protein At1g54570 - chloroplastic n_1 Tax_Cicer arietinum RepID_UPI00032A5C0C	AT1G54570.1	Esterase/lipase/thioesterase family	Medtr7g114340.1	esterase/lipase/thioesterase-like protein
Ca27589	Ca3	50200282	50202136	1.9416	2.64064	4.85507	6.43736e-05	0.000682325	1.48577	PREDICTED: uncharacterized protein LOC101492518 n_1 Tax_Cicer arietinum RepID_UPI00032ABC45	AT3G22560.1	Acyl-CoA N-acyltransferases (NAT) superfamily	Medtr7g114410.1	acetyltransferase (GNAT) domain protein
Ca27584	Ca3	50247899	50249921	0.553867	6.92903	4.74964	8.38413e-05	0.000818267	1.0177	Uncharacterized protein (Fragment) n_1 Tax_Cynara cardunculus var. scolymus RepID_A0A103Y7K3_CYNCS	AT5G28060.1	Ribosomal protein S24e family protein	Medtr1g081410.1	40S ribosomal protein S24-2
Ca27581	Ca3	50251676	50257597	-0.404921	7.21076	-6.05866	3.31253e-06	9.64904e-05	4.2406	PREDICTED: uncharacterized protein LOC101495636 n_1 Tax_Cicer arietinum RepID_UPI00032A4FE1	AT1G54520.1	unknown protein; FUNCTIONS IN: molecular_function	Medtr7g114660.1	plant/F20D21-34 protein
Ca27599	Ca3	50324246	50330151	-0.406467	3.84409	-6.91047	4.42564e-07	2.9603e-05	6.3017	PREDICTED: peptide-N(4)-(N-acetyl-beta-glucosaminyl)asparagine amidase n_1 Tax_Cicer arietinum RepID_UPI00032A888A	AT5G49570.1	peptide-N-glycanase 1	Medtr7g114940.1	peptide-N(4)-(N-acetyl-beta-glucosaminyl)asparagine amidase
Ca27622	Ca3	50443831	50448331	0.489082	4.89836	6.68011	7.56242e-07	4.03022e-05	5.73466	PREDICTED: uncharacterized protein LOC101504355 n_1 Tax_Cicer arietinum RepID_UPI00032ACA2C	AT3G04650.1	FAD/NAD(P)-binding oxidoreductase family	Medtr7g115310.1	FAD/NAD(P)-binding oxidoreductase family protein
Ca27615	Ca3	50466363	50471989	0.66694	4.7629	6.87968	4.75238e-07	3.09309e-05	6.20049	PREDICTED: flowering locus K homology domain isoform X1 n_2 Tax_Cicer arietinum RepID_UPI00032A9CC6	AT3G04610.1	RNA-binding KH domain-containing	Medtr7g115340.2	poly(rC)-binding-like protein
Ca27635	Ca3	50683225	50684676	0.816207	4.54392	5.55829	1.12132e-05	0.000209405	3.08935	PREDICTED: peptidyl-prolyl cis-trans isomerase CYP19-3-like n_3 Tax_Maleae RepID_UPI0004987608	AT3G56070.2	rotamase cyclophilin 2	Medtr7g116340.1	peptidyl-prolyl cis-trans isomerase
Ca27689	Ca3	50848591	50850742	-0.622397	2.2274	-4.77511	7.86553e-05	0.000783735	1.30061	PREDICTED: probable receptor-like protein kinase At5g18500 isoform X1 n_2 Tax_Cicer arietinum RepID_UPI000640F05C	AT5G48740.1	Leucine-rich repeat protein kinase	Medtr7g116650.1	tyrosine kinase family protein
Ca27701	Ca3	50877509	50881579	0.507133	3.72051	7.43473	1.34097e-07	1.64081e-05	7.53324	Uncharacterized protein n_5 Tax_Papilionoideae RepID_A0A0S3SH36_PHAAN	#N/A		Medtr7g116720.1	rRNA-processing protein PIN domain protein
Ca27671	Ca3	50916073	50918265	2.98684	0.701929	4.8312	6.83401e-05	0.000710541	1.72012	Lanatoside 15-O-acetylesterase n_3 Tax_Papilionoideae RepID_G7L3Z5_MEDTR	AT4G01130.1	GDSL-like Lipase/Acylhydrolase superfamily , lipid catabolic process	Medtr7g116870.1	lanatoside 15-O-acetylesterase
Ca27669	Ca3	50964650	50969518	0.495429	2.80272	5.63512	9.28432e-06	0.00018734	3.4456	Tubulin gamma-1 chain n_112 Tax_Embryophyta RepID_TBG1_ARATH	AT5G05620.1	gamma-tubulin complex	Medtr7g117050.1	tubulin
Ca27704	Ca3	51077153	51078572	0.728782	3.48494	5.12468	3.28213e-05	0.000428694	2.06574	PREDICTED: uncharacterized protein LOC101510355 isoform X1 n_2 Tax_Cicer arietinum RepID_UPI000641451E	AT3G61770.1	Acid phosphatase/vanadium-dependent	Medtr7g117385.1	acid phosphatase/vanadium-dependent haloperoxidase
Ca27921	Ca3	51318095	51319383	0.817158	5.5377	6.94101	4.12431e-07	2.89364e-05	6.33419	PREDICTED: 60S acidic ribosomal protein P1-3-like n_1 Tax_Cicer arietinum RepID_UPI00032AAD44	#N/A		#N/A	#N/A
Ca27927	Ca3	51334861	51343617	0.29983	4.87667	4.9399	5.20593e-05	0.000584826	1.49039	Component of oligomeric protein n_2 Tax_Papilionoideae RepID_Q2HTC4_MEDTR	AT4G01400.2	FUNCTIONS IN: molecular_function unknown;	Medtr7g118220.1	component of oligomeric protein
Ca27718	Ca3	51437308	51438787	1.6867	1.384	4.68183	9.93908e-05	0.000919651	1.34158	PREDICTED: RNA-binding protein 24-like isoform X1 n_2 Tax_Cicer arietinum RepID_UPI00032AB2E6	AT1G76460.1	RNA-binding (RRM/RBD/RNP motifs) family	Medtr7g117495.1	RNA-binding (RRM/RBD/RNP motif) family protein
Ca27747	Ca3	51984225	51987764	-0.82551	0.707416	-4.81672	7.08651e-05	0.000730378	1.70841	PREDICTED: cysteine-rich repeat secretory protein 15 n_1 Tax_Cicer arietinum RepID_UPI00032ACBC1	AT3G60720.1	plasmodesmata-located protein	Medtr5g078030.1	salt stress response/antifungal domain protein
Ca27785	Ca3	52140400	52142257	0.593107	7.5345	5.63879	9.20121e-06	0.000186401	3.21675	Ribosomal protein L15 n_7 Tax_rosids RepID_I1MV28_SOYBN	AT4G16720.1	Ribosomal protein L23/L15e family protein	Medtr3g078653.1	60S ribosomal protein L15-1
Ca27798	Ca3	52680221	52693634	1.3278	2.51602	5.19796	2.73481e-05	0.000379573	2.5196	PREDICTED: DNA-directed RNA polymerase 2 - chloroplastic/mitochondrial isoform X1 n_2 Tax_Cicer arietinum RepID_UPI00032A4E15	AT5G15700.2	DNA/RNA polymerases superfamily protein	Medtr7g017440.1	leguminosin group485 secreted peptide
Ca27907	Ca3	53657440	53661427	-0.409188	6.24648	-4.83312	6.8011e-05	0.000707639	1.22569	PREDICTED: peptidyl-prolyl cis-trans isomerase FKBP19 - chloroplastic n_1 Tax_Cicer arietinum RepID_UPI00032A9489	AT5G13410.1	FKBP-like peptidyl-prolyl cis-trans	Medtr7g006570.1	FKBP-type peptidyl-prolyl cis-trans isomerase
Ca27894	Ca3	53763413	53765789	0.955661	2.64197	5.12128	3.31004e-05	0.000431603	2.25042	PREDICTED: uncharacterized protein At2g39795 - mitochondrial n_1 Tax_Cicer arietinum RepID_UPI00032AC5EB	AT5G02050.1	Mitochondrial glycoprotein family protein	Medtr7g063520.1	glycoprotein family protein
Ca27933	Ca3	54454502	54456331	0.533613	6.14616	5.58869	1.04054e-05	0.000200949	3.09512	60S ribosomal protein L30 n_22 Tax_Eukaryota RepID_RL30_LUPLU	#N/A		Medtr7g021030.2	ribosomal protein L7Ae/L30e/S12e/Gadd45 family protein
Ca27991	Ca3	54485325	54491352	-0.461336	4.43716	-6.42816	1.36895e-06	5.83235e-05	5.13538	PREDICTED: RNA polymerase II C-terminal domain phosphatase-like 3 n_1 Tax_Cicer arietinum RepID_UPI00032A7781	AT2G33540.1	C-terminal domain phosphatase-like	Medtr7g021190.1	carboxy-terminal domain phosphatase-like protein%2C putative
Ca27966	Ca3	54792014	54800190	-0.534228	2.97923	-7.25737	2.00037e-07	1.99972e-05	7.16233	Eukaryotic aspartyl protease family protein n_2 Tax_Papilionoideae RepID_G7KTS2_MEDTR	AT1G05840.1	Eukaryotic aspartyl protease family	Medtr7g021510.1	eukaryotic aspartyl protease family protein
Ca27984	Ca3	55064983	55068728	1.14671	5.13964	4.81442	7.12736e-05	0.000732614	1.18477	PREDICTED: probably inactive leucine-rich repeat receptor-like protein kinase At3g28040 n_1 Tax_Cicer arietinum RepID_UPI00032A769F	AT3G28040.1	Leucine-rich receptor-like protein	Medtr7g022160.1	LRR receptor-like kinase family protein
Ca28229	Ca3	58636474	58641122	-0.894816	2.30299	-5.91862	4.6483e-06	0.000122158	4.06795	PREDICTED: auxin response factor 9-like n_1 Tax_Cicer arietinum RepID_UPI000640CA95	AT4G23980.2	auxin response factor 9	Medtr7g062540.1	auxin response factor 2
Ca28334	Ca3	59841628	59845611	-0.489919	5.41481	-5.24843	2.41245e-05	0.000349748	2.25251	PREDICTED: acetylornithine aminotransferase - mitochondrial n_1 Tax_Cicer arietinum RepID_UPI00032A9C23	AT1G80600.1	HOPW1-1-interacting 1	Medtr7g451450.1	acetylornithine aminotransferase
Ca28342	Ca3	59870955	59871918	-0.523645	2.19673	-4.9169	5.51427e-05	0.000610182	1.72249	Cox19-like CHCH family protein n_4 Tax_Papilionoideae RepID_G7KVV2_MEDTR	#N/A		#N/A	#N/A
Ca28313	Ca3	60114843	60123771	-0.851372	3.57403	-5.75135	6.98494e-06	0.000159356	3.57935	PREDICTED: ABC transporter B family member 15-like n_1 Tax_Cicer arietinum RepID_UPI00032A7012	AT3G28345.1	ABC transporter family protein	Medtr7g051100.1	ABC transporter B family protein
Ca28316	Ca3	60162067	60164163	-0.675955	0.746427	-4.55782	0.000135694	0.00114728	1.09935	PREDICTED: protein FAR1-RELATED SEQUENCE 12 n_1 Tax_Cicer arietinum RepID_UPI000640CD72	AT4G12850.2	Far-red impaired responsive (FAR1)	Medtr3g006370.1	FAR-RED impaired response-like protein
Ca28328	Ca3	60203513	60209851	-0.840433	3.59128	-7.44109	1.32199e-07	1.63063e-05	7.54366	PREDICTED: uncharacterized protein LOC101490776 n_1 Tax_Cicer arietinum RepID_UPI00032AC2B9	AT5G48440.2	FAD-dependent oxidoreductase family	Medtr7g051240.2	FAD-dependent oxidoreductase
Ca28650	Ca3	60695102	60697962	0.635876	4.63352	4.88995	5.89895e-05	0.000639436	1.39616	PREDICTED: probable sodium/metabolite cotransporter BASS3 - chloroplastic n_1 Tax_Cicer arietinum RepID_UPI00032A9094	AT3G25410.1	Sodium Bile acid symporter family	Medtr7g053090.1	Na+-bile acid cotransporter
Ca28646	Ca3	60770463	60773315	0.446152	5.16197	5.01764	4.28662e-05	0.000511419	1.68421	40S ribosomal protein S6 n_1 Tax_Medicago truncatula RepID_I3T1L8_MEDTR	AT4G31700.2	ribosomal protein S6	Medtr2g014030.1	40S ribosomal protein S6-2
Ca28376	Ca3	61124285	61126734	0.70959	6.36984	7.34963	1.62381e-07	1.84974e-05	7.26998	40S ribosomal protein S8 n_3 Tax_Poaceae RepID_C5YDP0_SORBI	AT5G59240.1	Ribosomal protein S8e family protein	Medtr7g053450.1	40S ribosomal S8-like protein
Ca28397	Ca3	61410220	61413086	-0.524496	5.22303	-6.32079	1.76689e-06	6.82659e-05	4.87013	PREDICTED: desumoylating isopeptidase 1 n_1 Tax_Cicer arietinum RepID_UPI00032AD0DE	AT3G07090.1	PPPDE putative thiol peptidase family	Medtr7g058510.1	PPPDE thiol peptidase family protein%2C putative
Ca28422	Ca3	61548700	61564459	-0.770051	5.56776	-5.58236	1.05688e-05	0.000202368	3.07747	Laccase n_3 Tax_Papilionoideae RepID_A0A072U047_MEDTR	AT5G60020.1	laccase 17	Medtr7g458880.1	laccase/diphenol oxidase family protein
Ca28410	Ca3	61720261	61724992	0.506315	3.85617	4.89654	5.80247e-05	0.000630766	1.47003	PREDICTED: glycine-rich cell wall structural protein 1.0 isoform X1 n_2 Tax_Cicer arietinum RepID_UPI00032A9FDE	#N/A		Medtr7g059030.1	DNA-binding protein alba protein
Ca28411	Ca3	61729865	61731097	-0.408876	4.52179	-5.25794	2.35613e-05	0.000347512	2.28639	PREDICTED: F-box/kelch-repeat protein At3g24760 n_1 Tax_Cicer arietinum RepID_UPI00032AB850	AT3G24760.1	Galactose oxidase/kelch repeat superfamily	Medtr0197s0070.2	F-box/kelch-repeat plant protein
Ca28447	Ca3	62374244	62375072	-0.970647	2.03044	-7.18095	2.37963e-07	2.11607e-05	7.06158	PREDICTED: uncharacterized protein LOC101514220 n_1 Tax_Cicer arietinum RepID_UPI00032A7B44	#N/A		Medtr7g065130.1	hypothetical protein
Ca28468	Ca3	62764826	62767501	-0.544032	10.2742	-6.79274	5.81485e-07	3.48745e-05	5.89982	Fructose-1 -6-bisphosphatase - chloroplastic n_16 Tax_Papilionoideae RepID_F16P1_PEA	AT3G54050.2	high cyclic electron flow 1	Medtr7g066120.1	fructose-1%2C6-bisphosphatase
Ca28484	Ca3	62866946	62867350	-0.756148	1.93761	-5.67192	8.48332e-06	0.00017636	3.62192	No Hits	#N/A		#N/A	#N/A
Ca28501	Ca3	63383489	63387072	-0.675391	3.89474	-5.13551	3.19478e-05	0.000420156	2.02172	PREDICTED: zinc finger protein CONSTANS-LIKE 8 n_1 Tax_Cicer arietinum RepID_UPI00032A9641	#N/A		Medtr7g032240.1	CCT motif protein
Ca28585	Ca3	64265082	64276874	-0.845532	1.11958	-4.88256	6.0091e-05	0.000648161	1.84518	PREDICTED: DNA mismatch repair protein MSH1 - mitochondrial-like isoform X1 n_4 Tax_Cicer arietinum RepID_UPI0006411AC2	AT3G24320.1	MUTL protein	Medtr1g045670.1	DNA mismatch repair protein
Ca28573	Ca3	64880532	64893633	-0.759297	6.02888	-6.97111	3.84784e-07	2.83409e-05	6.40361	PREDICTED: yrdC domain-containing protein - mitochondrial n_1 Tax_Cicer arietinum RepID_UPI00032A6117	AT3G01920.1	DHBP synthase RibB-like alpha/beta	Medtr6g045307.1	IPP transferase
Ca28608	Ca3	65003397	65031154	0.338814	2.90894	4.6911	9.71053e-05	0.000909507	1.06388	PREDICTED: DNA replication ATP-dependent helicase/nuclease DNA2 n_1 Tax_Cicer arietinum RepID_UPI00032A8BC9	AT4G23160.1	cysteine-rich RLK (RECEPTOR-like	Medtr7g034575.1	DNA replication ATP-dependent helicase Dna2
Ca10535	Ca4	245416	249114	-1.88661	3.20356	-5.20277	2.7023e-05	0.000376427	2.36571	PREDICTED: WAT1-related protein At2g37460-like n_1 Tax_Cicer arietinum RepID_UPI0006410B26	AT2G37460.1	nodulin MtN21 /EamA-like transporter	Medtr1g068630.1	nodulin MtN21/EamA-like transporter family protein
Ca10539	Ca4	366855	368999	-0.401472	5.54747	-5.06948	3.76638e-05	0.000465821	1.80867	PREDICTED: pentatricopeptide repeat-containing protein At3g53700 - chloroplastic n_1 Tax_Cicer arietinum RepID_UPI00032A7ABD	AT3G53700.1	Pentatricopeptide repeat (PPR)	Medtr1g068960.1	PPR containing plant-like protein
Ca10555	Ca4	463823	465319	0.496942	6.30655	5.60849	9.9115e-06	0.000195105	3.14571	HSP20-like chaperone superfamily protein n_3 Tax_Papilionoideae RepID_A0A072VWG6_MEDTR	AT2G37570.1	HSP20-like chaperones superfamily	Medtr1g069065.1	HSP20-like chaperone superfamily protein
Ca10558	Ca4	465734	466214	0.467186	2.90225	4.79733	7.43928e-05	0.000754517	1.30415	No Hits	#N/A		#N/A	#N/A
Ca10568	Ca4	546780	563816	0.348042	5.16642	5.24318	2.44411e-05	0.000352334	2.24175	CLIP-associated protein n_2 Tax_Papilionoideae RepID_A0A072VLE8_MEDTR	AT2G20190.1	CLIP-associated protein	Medtr1g069165.1	CLIP-associated protein
Ca10585	Ca4	724505	727359	-0.456051	4.5773	-6.14163	2.71272e-06	8.59028e-05	4.45404	S-(hydroxymethyl)glutathione dehydrogenase n_2 Tax_Pinidae RepID_A9NRF6_PICSI	AT5G43940.1	GroES-like	Medtr1g069430.1	Zn-dependent alcohol dehydrogenase family%2C class III protein
Ca10582	Ca4	755784	762655	2.21162	4.67397	5.81741	5.94534e-06	0.000144216	3.6979	PREDICTED: ABC transporter C family member 5 n_1 Tax_Cicer arietinum RepID_UPI00032AA68E	AT1G04120.2	multidrug resistance-associated, response to salt stress, abscisic acid-activated signaling pathway involved in stomatal movement, stomatal opening	Medtr1g069450.1	multidrug resistance protein ABC transporter family protein
Ca10587	Ca4	774986	776367	-0.508109	8.33454	-5.27533	2.25658e-05	0.000339379	2.30601	Photosystem II reaction center Psb28 protein n_3 Tax_Papilionoideae RepID_A0A072VWK2_MEDTR	AT4G28660.1	photosystem II reaction center	Medtr1g069465.1	photosystem II reaction center Psb28 protein
Ca10595	Ca4	823570	824870	1.03901	5.7051	6.87278	4.82893e-07	3.1033e-05	6.17518	Uncharacterized protein n_20 Tax_Mesangiospermae RepID_A0A059B283_EUCGR	AT3G04400.1	Ribosomal protein L14p/L23e	Medtr1g069585.1	60S ribosomal L23-like protein
Ca10636	Ca4	1096879	1101917	0.323198	4.45409	5.05943	3.86206e-05	0.000472183	1.81725	PREDICTED: uncharacterized protein LOC101499775 n_1 Tax_Cicer arietinum RepID_UPI00032A8C7A	AT1G06200.1	Peptidase S24/S26A/S26B/S26C family	Medtr1g069870.1	peptidase S24/S26A/S26B/S26C family protein
Ca10628	Ca4	1105123	1106631	0.590788	5.74419	5.99622	3.85171e-06	0.000106973	4.08913	Uncharacterized protein n_13 Tax_Papilionoideae RepID_C6SZS1_SOYBN	AT1G09690.1	Translation protein SH3-like family	Medtr7g107420.1	60S ribosomal L21-like protein
Ca10627	Ca4	1127491	1129647	-0.661111	4.34432	-6.88382	4.70711e-07	3.07672e-05	6.20328	PREDICTED: patellin-4-like n_1 Tax_Cicer arietinum RepID_UPI00032AABA4	AT1G30690.2	Sec14p-like phosphatidylinositol transfer	Medtr1g069915.1	CRAL/TRIO%2C amine-terminal domain protein
Ca10642	Ca4	1264383	1267164	0.978159	2.44708	5.45683	1.43986e-05	0.000250492	3.09237	Ribosomal RNA processing protein n_2 Tax_Papilionoideae RepID_B7FL19_MEDTR	AT1G03360.1	ribosomal RNA processing	Medtr4g121550.1	ribosomal RNA processing protein
Ca10663	Ca4	1407511	1409122	0.4237	6.52067	5.39778	1.66606e-05	0.000277284	2.62675	Uncharacterized protein n_15 Tax_Magnoliophyta RepID_I1MQW1_SOYBN	AT5G09510.1	Ribosomal protein S19 family protein	Medtr8g105110.1	40S ribosomal protein S15-4
Ca10694	Ca4	1691629	1697706	-0.696428	2.79626	-7.8263	5.62782e-08	1.05469e-05	8.42187	PREDICTED: heat stress transcription factor A-6b-like n_1 Tax_Cicer arietinum RepID_UPI00032AA927	AT3G22830.1	heat shock transcription	Medtr1g071360.2	heat shock transcription factor A3
Ca10693	Ca4	1760668	1761952	-0.313192	2.67706	-4.84218	6.64848e-05	0.0006978	1.4389	PREDICTED: uncharacterized protein LOC101496515 n_1 Tax_Cicer arietinum RepID_UPI00032A7FD0	AT3G63290.1	2-oxoglutarate (2OG) and Fe(II)-dependent	Medtr1g071470.1	2OG-Fe(II) oxygenase domain protein%2C putative
Ca10699	Ca4	1804271	1811593	1.45837	4.12273	5.26685	2.30454e-05	0.000342878	2.37517	Acetyl-CoA carboxylase - putative n_4 Tax_Papilionoideae RepID_G7IDL5_MEDTR	AT1G03090.1	methylcrotonyl-CoA carboxylase	Medtr1g071610.1	acetyl-CoA carboxylase%2C putative
Ca10704	Ca4	1881850	1882440	-0.54556	3.83273	-5.34083	1.91825e-05	0.000302159	2.52096	PREDICTED: uncharacterized protein LOC101501474 n_1 Tax_Cicer arietinum RepID_UPI00032A5F57	AT4G02715.1	unknown protein; Has 30201 Blast hits	Medtr1g071810.1	hypothetical protein
Ca10703	Ca4	1882805	1885344	-0.516854	4.85808	-5.95304	4.27612e-06	0.000114743	3.98352	PREDICTED: uncharacterized protein LOC101501474 n_1 Tax_Cicer arietinum RepID_UPI00032A5F57	AT4G02715.1	unknown protein; Has 30201 Blast hits	Medtr1g071810.1	hypothetical protein
Ca10705	Ca4	1885709	1886742	-0.561701	4.08235	-5.50778	1.26981e-05	0.000230662	2.91535	No Hits	#N/A		#N/A	#N/A
Ca10710	Ca4	1895443	1895895	-1.16074	2.09719	-7.69071	7.58414e-08	1.24731e-05	8.18414	PREDICTED: uncharacterized protein LOC101506081 n_1 Tax_Cicer arietinum RepID_UPI00032A9414	AT3G22530.1	unknown protein; FUNCTIONS IN: molecular_function	Medtr1g071920.1	heat shock 22 kDa protein%2C putative
Ca10720	Ca4	1982014	1988554	0.348598	8.74343	4.84898	6.53631e-05	0.000689468	1.22968	PREDICTED: ribosome-recycling factor - chloroplastic n_1 Tax_Cicer arietinum RepID_UPI00032A5CD1	#N/A		#N/A	#N/A
Ca10728	Ca4	2022649	2025026	0.261563	10.4876	5.91048	4.74108e-06	0.000123745	3.78042	Stem-loop-binding protein of 41 kDa protein A n_2 Tax_Papilionoideae RepID_G7IED1_MEDTR	AT3G63140.1	chloroplast stem-loop binding	Medtr1g072260.1	stem-loop-binding protein of 41 kDa protein A
Ca10724	Ca4	2025895	2032357	-0.364226	6.49151	-4.85805	6.38947e-05	0.000679131	1.28895	PREDICTED: uncharacterized protein LOC101505859 isoform X1 n_1 Tax_Cicer arietinum RepID_UPI00032A83C2	AT1G03160.2	FZO-like	Medtr1g072270.1	FZO-like protein
Ca10739	Ca4	2111941	2114205	-1.00261	3.99307	-10.3089	3.65523e-10	6.98834e-07	13.4016	PREDICTED: phenazine biosynthesis-like domain-containing protein 1 n_1 Tax_Cicer arietinum RepID_UPI00032A9736	AT4G02860.1	Phenazine biosynthesis PhzC/PhzF protein	Medtr1g072490.1	phenazine biosynthesis PhzC/PhzF family protein
Ca10735	Ca4	2127210	2128190	-1.52253	3.82886	-9.19296	3.18822e-09	1.95056e-06	11.2463	PREDICTED: adenylate isopentenyltransferase 3 - chloroplastic n_1 Tax_Cicer arietinum RepID_UPI00032AB280	AT3G63110.1	isopentenyltransferase	Medtr1g072540.1	adenylate isopentenyltransferase
Ca10754	Ca4	2241653	2243237	-0.51121	3.40269	-5.71249	7.68111e-06	0.000167929	3.49086	Uncharacterized protein n_13 Tax_Papilionoideae RepID_A0A072UC92_MEDTR	AT1G17840.1	white-brown	Medtr6g066240.1	white-brown-complex ABC transporter family protein%2C putative
Ca10760	Ca4	2390133	2399560	0.492279	4.861	5.03491	4.10577e-05	0.000496425	1.74048	PREDICTED: RRP12-like protein n_1 Tax_Cicer arietinum RepID_UPI00032A5CF6	AT2G34357.1	ARM repeat superfamily protein	Medtr1g072890.2	RRP12-like protein
Ca10776	Ca4	2514238	2517791	0.48304	5.87891	6.14283	2.70494e-06	8.5834e-05	4.44436	Uncharacterized protein n_10 Tax_Phaseoleae RepID_A0A0S3SPK5_PHAAN	AT4G14300.1	RNA-binding (RRM/RBD/RNP motifs) family	Medtr1g073690.2	RNA-binding (RRM/RBD/RNP motif) family protein
Ca10801	Ca4	2753368	2756399	-0.536366	4.27681	-5.51779	1.23888e-05	0.000226389	2.92578	Serine/threonine-protein phosphatase n_6 Tax_Papilionoideae RepID_O65846_MEDSA	AT3G46820.1	type one serine/threonine protein	Medtr1g074880.3	serine/threonine-protein phosphatase PP1
Ca10808	Ca4	2843843	2844336	-1.03433	1.32993	-4.96091	4.9395e-05	0.000564224	1.96836	PREDICTED: uncharacterized protein LOC101494774 isoform X1 n_2 Tax_Cicer arietinum RepID_UPI00032A7D59	#N/A		Medtr1g475250.3	P-loop nucleoside triphosphate hydrolase superfamily protein
Ca10820	Ca4	2920576	2923619	0.670083	4.3679	5.66346	8.66106e-06	0.000178773	3.31394	PREDICTED: multiple organellar RNA editing factor 2 - chloroplastic-like n_1 Tax_Cicer arietinum RepID_UPI000640C922	AT2G33430.1	differentiation and greening-like	Medtr1g075460.1	plastid developmental protein DAG
Ca10847	Ca4	3116997	3123827	-0.234663	5.38936	-5.31537	2.04318e-05	0.0003146	2.41819	AGC kinase n_1 Tax_Medicago truncatula RepID_G7I4W4_MEDTR	AT4G14350.2	AGC (cAMP-dependent, cGMP-dependent	Medtr1g075880.1	AGC kinase
Ca10877	Ca4	3393192	3402835	1.21111	5.11067	9.20909	3.08652e-09	1.95056e-06	11.2573	Pyruvate kinase n_2 Tax_Papilionoideae RepID_A0A072VLB0_MEDTR	AT3G22960.1	Pyruvate kinase family	Medtr1g076540.1	pyruvate kinase family protein
Ca10874	Ca4	3441342	3442784	-1.39942	0.138808	-6.95637	3.98072e-07	2.85846e-05	6.25897	PREDICTED: uncharacterized protein LOC101492634 n_1 Tax_Cicer arietinum RepID_UPI00032A9149	AT5G51670.1	Protein of unknown function (DUF668)	Medtr0318s0020.1	DUF3475 domain protein
Ca10940	Ca4	4091418	4099125	0.35217	5.50929	5.31014	2.06988e-05	0.000317541	2.40612	PREDICTED: nuclear pore complex protein NUP98A isoform X1 n_6 Tax_Cicer arietinum RepID_UPI00032A8F05	AT1G10390.2	Nucleoporin autopeptidase	Medtr1g078040.2	nucleoporin autopeptidase
Ca10948	Ca4	4181159	4187667	-0.560826	2.52235	-6.12159	2.84665e-06	8.81368e-05	4.60126	PREDICTED: aspartic proteinase-like protein 2 n_1 Tax_Cicer arietinum RepID_UPI00032AA2EF	AT1G05840.1	Eukaryotic aspartyl protease family	Medtr1g078240.3	eukaryotic aspartyl protease family protein
Ca10954	Ca4	4287440	4290839	-0.834341	1.48964	-5.12729	3.26083e-05	0.000427007	2.36101	PREDICTED: serine/threonine-protein kinase At3g07070-like n_1 Tax_Cicer arietinum RepID_UPI00032A5297	AT3G07070.1	Protein kinase superfamily protein	Medtr1g079430.2	Serine/Threonine-kinase PBS1-like protein
Ca10967	Ca4	4444527	4449710	0.389581	5.4236	5.07647	3.70127e-05	0.000462507	1.82696	ER membrane protein complex subunit-like protein n_13 Tax_Papilionoideae RepID_G7I684_MEDTR	AT4G12590.1	Protein of unknown function DUF106,	Medtr1g079890.1	ER membrane protein complex subunit-like protein
Ca10983	Ca4	4515496	4520130	-0.413633	4.63188	-7.3157	1.75304e-07	1.89699e-05	7.19818	RNA recognition motif n_3 Tax_Papilionoideae RepID_G7I6S0_MEDTR	AT3G04500.1	RNA-binding (RRM/RBD/RNP motifs) family	Medtr1g080150.3	RNA recognition motif%2C a.k.a. RRM%2C RBD protein
Ca11002	Ca4	4685145	4690045	0.683017	4.71198	4.8278	6.89239e-05	0.000713775	1.21548	PREDICTED: probable aminopyrimidine aminohydrolase - mitochondrial n_1 Tax_Cicer arietinum RepID_UPI00032A856B	AT5G32470.1	Haem oxygenase-like, multi-helical	Medtr1g080470.3	heme oxygenase-like%2C multi-helical protein
Ca11003	Ca4	4759053	4760535	-1.54479	2.3677	-5.58058	1.06151e-05	0.000202475	3.32208	PREDICTED: uncharacterized protein At2g34160-like n_1 Tax_Cicer arietinum RepID_UPI00032A9AC5	#N/A		#N/A	#N/A
Ca11025	Ca4	4973360	4975799	0.41978	4.51241	4.83803	6.71807e-05	0.000702824	1.26276	PREDICTED: 40S ribosomal protein S24-1-like n_1 Tax_Cicer arietinum RepID_UPI0006414FDF	AT5G28060.1	Ribosomal protein S24e family protein	Medtr1g081410.1	40S ribosomal protein S24-2
Ca11060	Ca4	5188605	5193161	-0.932486	3.19727	-4.73812	8.63008e-05	0.000837014	1.14327	PREDICTED: vesicle-associated protein 2-2 isoform X1 n_2 Tax_Cicer arietinum RepID_UPI00032A7706	#N/A		Medtr1g081950.2	VAMP-associated protein
Ca11064	Ca4	5211691	5213757	-0.592124	4.99774	-6.51671	1.11026e-06	5.22132e-05	5.33696	PREDICTED: myosin-10 isoform X1 n_1 Tax_Cicer arietinum RepID_UPI00032A5931	#N/A		Medtr1g082215.1	viral A-type inclusion protein%2C putative
Ca11068	Ca4	5259557	5264082	0.655782	3.62557	5.23767	2.47779e-05	0.000354516	2.3702	PREDICTED: uncharacterized protein LOC101510461 isoform X1 n_2 Tax_Cicer arietinum RepID_UPI00032A9E03	#N/A		Medtr1g082380.2	protein translocase family protein
Ca11065	Ca4	5268856	5271339	-0.311157	9.70103	-5.20974	2.65591e-05	0.000371658	2.08945	Thylakoid lumen 18.3 kDa protein n_3 Tax_Papilionoideae RepID_G7I7H7_MEDTR	AT1G54780.1	thylakoid lumen 18.3 kDa protein	Medtr1g082420.2	thylakoid lumen 18.3 kDa protein
Ca11085	Ca4	5428610	5433252	0.520143	4.44619	5.64098	9.15192e-06	0.000185894	3.25987	Seryl-tRNA synthetase/serine-tRNA ligase n_10 Tax_Papilionoideae RepID_G7I834_MEDTR	AT5G27470.1	seryl-tRNA synthetase / serine--tRNA	Medtr1g082850.1	seryl-tRNA synthetase/serine-tRNA ligase
Ca11095	Ca4	5555816	5556888	-0.87124	4.62945	-5.18416	2.83033e-05	0.000388599	2.1022	PREDICTED: psbP domain-containing protein 7 - chloroplastic n_1 Tax_Cicer arietinum RepID_UPI00032A9F7E	AT3G05410.2	Photosystem II reaction center PsbP	Medtr1g083110.1	photosystem II reaction center PsbP family protein
Ca11118	Ca4	5718602	5720508	0.68679	5.7799	5.55368	1.1341e-05	0.000210317	3.00837	60S ribosomal protein L18-2 n_2 Tax_Soja RepID_A0A0B2QKI0_GLYSO	AT5G27850.1	Ribosomal protein L18e/L15 superfamily	Medtr7g108805.1	60S ribosomal protein L18-3
Ca11142	Ca4	5808077	5811445	0.787799	2.57515	7.01713	3.46126e-07	2.69685e-05	6.73616	PREDICTED: single-stranded DNA-binding protein - mitochondrial n_1 Tax_Cicer arietinum RepID_UPI00032A6C87	AT4G11060.1	mitochondrially targeted single-stranded	Medtr1g083740.2	single-stranded DNA-binding protein
Ca11153	Ca4	5941617	5951833	1.3276	4.43192	7.82693	5.61999e-08	1.05469e-05	8.41866	Lon protease homolog n_2 Tax_Cicer arietinum RepID_A0A059XV79_CICAR	AT5G26860.1	lon protease 1	Medtr1g084020.1	Lon-related ATP-dependent protease%2C putative
Ca11152	Ca4	5980213	5988095	1.79016	1.57595	5.66542	8.61946e-06	0.000178155	3.68795	Cyclin-like protein n_2 Tax_Papilionoideae RepID_A0A072VN87_MEDTR	AT5G26850.4	Uncharacterized protein	Medtr1g084090.1	cyclin-like protein
Ca11164	Ca4	6067824	6076431	0.432972	3.27208	5.12613	3.27029e-05	0.000427513	2.10928	Uncharacterized protein n_2 Tax_Papilionoideae RepID_A0A072VM73_MEDTR	AT1G09300.2	Metallopeptidase M24 family protein	Medtr1g084190.1	Xaa-pro aminopeptidase
Ca11162	Ca4	6083893	6084567	-0.588341	6.87157	-6.57678	9.63727e-07	4.66462e-05	5.48082	PREDICTED: uncharacterized protein LOC101504472 n_1 Tax_Cicer arietinum RepID_UPI0006412B54	AT1G09310.1	Protein of unknown function, DUF538	Medtr7g111900.1	plant/F25P12-18 protein
Ca11185	Ca4	6285068	6288809	-0.653243	3.10953	-5.57832	1.06743e-05	0.000202543	3.13126	PREDICTED: transcription factor PIF3 isoform X1 n_2 Tax_Cicer arietinum RepID_UPI00032A5A77	#N/A		Medtr1g084980.1	phytochrome-interacting factor 3.1
Ca11208	Ca4	6524917	6532330	0.539115	3.67977	5.2533	2.38345e-05	0.000348184	2.34404	PREDICTED: aarF domain-containing protein kinase 4 n_1 Tax_Cicer arietinum RepID_UPI00032A6168	AT4G01660.1	ABC transporter	Medtr1g085610.1	ubiquinone biosynthesis protein
Ca11224	Ca4	6587819	6593882	0.415982	6.61461	4.95974	4.95393e-05	0.000565451	1.54097	Protoporphyrinogen IX oxidase n_2 Tax_Papilionoideae RepID_A0A072VNG3_MEDTR	AT4G01690.1	Flavin containing	Medtr1g085730.2	protoporphyrinogen IX oxidase
Ca11226	Ca4	6654358	6654614	-2.58034	1.56843	-7.44346	1.31496e-07	1.63063e-05	7.68276	No Hits	#N/A		#N/A	#N/A
Ca11239	Ca4	6711235	6718391	-0.925731	5.88621	-6.18595	2.43896e-06	8.14497e-05	4.54733	Protein phosphatase 2C-like protein n_1 Tax_Medicago truncatula RepID_G7IBT7_MEDTR	AT3G62260.1	Protein phosphatase 2C family protein	Medtr1g086350.2	protein phosphatase 2C-like protein
Ca11271	Ca4	6918069	6919987	1.13011	2.91247	4.60154	0.000121583	0.00105961	1.01056	PREDICTED: pentatricopeptide repeat-containing protein At1g02370 - mitochondrial-like n_1 Tax_Cicer arietinum RepID_UPI00032A5146	AT1G02370.1	Tetratricopeptide repeat (TPR)-like	Medtr1g086820.1	PPR containing plant protein
Ca11259	Ca4	6920206	6922672	-0.792006	4.57309	-6.82947	5.33912e-07	3.30615e-05	6.08233	PREDICTED: beta-carotene isomerase D27 - chloroplastic isoform X1 n_2 Tax_Cicer arietinum RepID_UPI000641073B	AT4G01995.1	unknown protein; BEST Arabidopsis thaliana	Medtr1g086840.1	D27 family protein%2C putative
Ca11286	Ca4	7138881	7145407	2.35824	3.41327	7.48319	1.20303e-07	1.58624e-05	7.76487	MYB transcription factor MYB112 n_1 Tax_Medicago truncatula RepID_D5FFI0_MEDTR	AT5G49330.1	myb domain protein , cell differentiation, flavonol biosynthetic process	Medtr1g087540.1	myb transcription factor%2C putative
Ca11302	Ca4	7196065	7199439	0.430034	5.38464	5.68708	8.17406e-06	0.00017351	3.33574	Kynurenine-oxoglutarate transaminase-like protein n_2 Tax_Papilionoideae RepID_G7IEH9_MEDTR	AT1G77670.1	Pyridoxal phosphate (PLP)-dependent	Medtr1g087760.1	kynurenine-oxoglutarate transaminase-like protein
Ca11296	Ca4	7207854	7213348	-0.547372	4.01465	-8.0504	3.45552e-08	8.08326e-06	8.84863	PREDICTED: uncharacterized protein LOC101511423 n_1 Tax_Cicer arietinum RepID_UPI00032AD3FC	AT1G29220.1	transcriptional regulator family protein	Medtr1g087790.2	transcriptional regulator family protein%2C putative
Ca11313	Ca4	7288948	7291001	0.563772	6.44551	5.82558	5.82809e-06	0.000142625	3.67647	Ribosomal protein L19 n_9 Tax_rosids RepID_I3SA92_MEDTR	AT4G02230.1	Ribosomal protein L19e family protein	Medtr7g108955.2	60S ribosomal protein L19
Ca11322	Ca4	7438860	7439351	-0.588864	2.10273	-4.94879	5.09147e-05	0.000578129	1.81136	PREDICTED: uncharacterized protein LOC101515652 n_1 Tax_Cicer arietinum RepID_UPI00032A8DFA	AT1G02816.1	Protein of unknown function, DUF538	Medtr1g088250.1	DUF538 family protein
Ca11356	Ca4	7710505	7714878	-0.434387	4.36828	-6.14048	2.72026e-06	8.59637e-05	4.44787	PREDICTED: zinc finger CCCH domain-containing protein 32 isoform X1 n_1 Tax_Cicer arietinum RepID_UPI00032A96DC	AT2G47850.3	Zinc finger C-x8-C-x5-C-x3-H type family	Medtr1g088875.3	zinc finger C-x8-C-x5-C-x3-H type protein
Ca11411	Ca4	8115049	8127026	1.28993	4.55242	5.5787	1.06642e-05	0.000202543	3.12811	GroEL-like chaperone - ATPase n_2 Tax_Papilionoideae RepID_Q1RSH4_MEDTR	AT3G23990.1	heat shock protein 60	Medtr1g090140.1	TCP-1/cpn60 chaperonin family protein
Ca11464	Ca4	8489421	8493612	0.280022	8.26029	5.09506	3.53358e-05	0.000449635	1.85779	Malate dehydrogenase [NADP] - chloroplastic n_10 Tax_Papilionoideae RepID_MDHP_PEA	AT5G58330.1	lactate/malate dehydrogenase family	Medtr1g090730.2	NADP-dependent malate dehydrogenase
Ca11473	Ca4	8626475	8629053	1.09068	2.08024	6.29157	1.89441e-06	7.10172e-05	5.12035	PREDICTED: uncharacterized protein LOC101504590 n_1 Tax_Cicer arietinum RepID_UPI00032A62F4	AT3G52170.2	DNA binding	Medtr1g090853.1	DNA-binding protein PD2
Ca11476	Ca4	8654217	8658285	-0.483971	4.04116	-6.58545	9.44284e-07	4.62911e-05	5.54491	SEC12p-like protein n_3 Tax_Papilionoideae RepID_A0A072VNK4_MEDTR	AT3G52190.1	phosphate transporter traffic facilitator1	Medtr1g090873.1	SEC12p-like protein
Ca11503	Ca4	8907587	8912067	-0.316312	5.17504	-6.19418	2.39128e-06	8.02074e-05	4.56591	PREDICTED: threonine dehydratase biosynthetic - chloroplastic-like n_2 Tax_Cicer arietinum RepID_UPI00032AAF03	AT3G10050.1	L-O-methylthreonine resistant 1	Medtr1g061800.1	threonine dehydratase biosynthetic protein
Ca11515	Ca4	8991210	8992915	0.550894	2.16499	4.97937	4.71675e-05	0.000546536	1.88686	PREDICTED: putative RING-H2 finger protein ATL35 n_1 Tax_Cicer arietinum RepID_UPI00032A7FD1	#N/A		Medtr1g492830.1	anaphase-promoting complex subunit 11 RING-H2 finger protein
Ca11526	Ca4	9092276	9095136	0.479113	3.70384	5.8243	5.84627e-06	0.000142841	3.74633	PREDICTED: uncharacterized protein LOC101490156 n_1 Tax_Cicer arietinum RepID_UPI00032AAEDB	AT3G20930.1	RNA-binding (RRM/RBD/RNP motifs) family	Medtr1g092860.1	RNA-binding (RRM/RBD/RNP motif) family protein%2C putative
Ca11523	Ca4	9145202	9147582	-0.760216	4.19984	-6.72768	6.76667e-07	3.81905e-05	5.85397	Myb-like transcription factor family protein n_1 Tax_Medicago truncatula RepID_G7I465_MEDTR	#N/A		Medtr1g093080.3	myb-like transcription factor family protein
Ca11545	Ca4	9389736	9393584	0.646028	1.6834	4.73371	8.72589e-05	0.0008447	1.41151	Uncharacterized protein n_2 Tax_Papilionoideae RepID_G7I4Z2_MEDTR	AT3G25620.1	ABC-2 type transporter family protein	Medtr1g093990.1	white-brown-complex ABC transporter family protein
Ca11550	Ca4	9462474	9466601	-0.470845	5.97611	-6.71379	6.9897e-07	3.88754e-05	5.80204	PREDICTED: protein indeterminate-domain 4 - chloroplastic-like n_1 Tax_Cicer arietinum RepID_UPI00032ACBB2	AT2G02080.1	indeterminate(ID)-domain	Medtr1g112270.2	C2H2 zinc finger protein%2C putative
Ca11554	Ca4	9473948	9482755	-1.08265	0.865102	-5.15737	3.02551e-05	0.000406279	2.50448	No Hits	#N/A		Medtr6g029530.1	galactose-1-phosphate uridylyltransferase
Ca11559	Ca4	9577833	9582201	0.386198	5.7957	6.91485	4.38113e-07	2.9603e-05	6.27053	PREDICTED: uncharacterized protein LOC101503937 isoform X1 n_2 Tax_Cicer arietinum RepID_UPI00032AA3B8	#N/A		Medtr1g094190.1	RNA pseudouridine synthase
Ca11570	Ca4	9661435	9666249	0.946625	5.73911	5.16252	2.98693e-05	0.000403579	2.04278	Transmembrane amino acid transporter family protein n_3 Tax_Papilionoideae RepID_G7I4Z9_MEDTR	AT2G39130.1	Transmembrane amino acid transporter	Medtr1g094620.4	transmembrane amino acid transporter family protein
Ca11618	Ca4	10090385	10095700	-0.47951	3.30266	-5.87508	5.16675e-06	0.000131025	3.90573	PREDICTED: RNA pseudouridine synthase 5 n_1 Tax_Cicer arietinum RepID_UPI00032AA58C	AT3G52260.1	Pseudouridine synthase family protein	Medtr1g095580.1	pseudouridine synthase Rlu family protein
Ca11634	Ca4	10369795	10372000	-0.488818	6.35703	-6.697	7.26956e-07	3.971e-05	5.7654	PREDICTED: uncharacterized protein LOC101490159 n_1 Tax_Cicer arietinum RepID_UPI00032A7CBB	AT4G09620.1	Mitochondrial transcription termination	Medtr1g096340.2	transcription termination factor family protein
Ca11669	Ca4	10768217	10772177	1.01996	2.24902	4.81036	7.2004e-05	0.000737714	1.47501	PREDICTED: polyadenylate-binding protein 3-like isoform X1 n_2 Tax_Cicer arietinum RepID_UPI00032A8321	AT1G71770.2	poly(A)-binding protein 5	Medtr1g097440.2	polyadenylate-binding protein
Ca11707	Ca4	11051512	11054666	0.874963	7.93261	6.6974	7.26265e-07	3.971e-05	5.75739	Putative uncharacterized protein n_10 Tax_Magnoliophyta RepID_F6GY49_VITVI	AT1G43170.4	ribosomal protein 1	Medtr1g098540.1	60S ribosomal protein L3B
Ca11720	Ca4	11096586	11098416	1.00237	4.8721	5.53487	1.18784e-05	0.000218629	2.97773	Uncharacterized protein n_2 Tax_Maloideae RepID_M5Y590_PRUPE	AT4G09800.1	S18 ribosomal protein	Medtr1g098170.1	ribosomal protein S13P/S18e
Ca11732	Ca4	11471432	11477919	0.535067	5.31738	7.8298	5.58475e-08	1.05469e-05	8.34176	ABC transporter-like family-protein n_3 Tax_Papilionoideae RepID_G7ID28_MEDTR	AT3G59140.1	multidrug resistance-associated	Medtr1g099280.1	ABC transporter-like family-protein
Ca11745	Ca4	11492426	11496531	0.867055	2.98436	5.61545	9.74364e-06	0.000192953	3.34322	Pyruvate kinase n_2 Tax_Papilionoideae RepID_G7IDV6_MEDTR	AT5G52920.1	plastidic pyruvate	Medtr1g099360.1	pyruvate kinase family protein
Ca11750	Ca4	11601768	11603182	-0.730191	2.19342	-5.71201	7.69013e-06	0.000167929	3.56371	PREDICTED: probable membrane-associated kinase regulator 5 n_1 Tax_Cicer arietinum RepID_UPI00032A66C2	AT5G52870.1	unknown protein; BEST Arabidopsis thaliana	Medtr1g099550.1	membrane-associated kinase regulator%2C putative
Ca11765	Ca4	11829765	11834014	0.637011	5.23396	5.2408	2.4586e-05	0.000352822	2.23585	PREDICTED: protein TRANSPARENT TESTA 12 n_1 Tax_Cicer arietinum RepID_UPI00032ABFF5	AT4G25640.1	detoxifying efflux	Medtr1g100180.1	MATE efflux family protein
Ca11785	Ca4	12053159	12055484	0.576005	7.50869	5.14102	3.15121e-05	0.000416216	1.98872	Uncharacterized protein n_7 Tax_Pentapetalae RepID_M5VXY9_PRUPE	AT5G23860.2	tubulin beta 8	Medtr1g101130.1	tubulin beta-1 chain
Ca11784	Ca4	12065074	12067673	0.93508	2.37854	5.07733	3.69335e-05	0.000462274	2.19281	PREDICTED: zinc finger CCHC domain-containing protein 9-like n_1 Tax_Cicer arietinum RepID_UPI00032AB085	AT5G52380.1	VASCULAR-RELATED NAC-DOMAIN 6	#N/A	#N/A
Ca11817	Ca4	12390082	12393447	-1.13837	0.950353	-6.62321	8.64119e-07	4.39093e-05	5.8679	PREDICTED: F-box protein PP2-A13 n_1 Tax_Cicer arietinum RepID_UPI00032ACEC1	AT5G52120.1	phloem protein 2-A14	Medtr1g101390.1	F-box protein PP2-A13
Ca11818	Ca4	12405933	12407295	-0.304998	3.72698	-5.63673	9.24783e-06	0.00018691	3.26837	PREDICTED: BAG family molecular chaperone regulator 1 n_1 Tax_Cicer arietinum RepID_UPI00032A9C5C	AT5G52060.1	BCL-2-associated athanogene	Medtr0086s0010.1	BAG family molecular chaperone regulator-like protein
Ca11827	Ca4	12487050	12493236	-1.18968	0.696197	-4.90344	5.70311e-05	0.000625747	1.75951	PREDICTED: protein HOTHEAD-like n_1 Tax_Cicer arietinum RepID_UPI00032AB72F	AT5G51950.1	Glucose-methanol-choline (GMC) oxidoreductase	Medtr1g101770.1	glucose-methanol-choline (GMC) oxidoreductase family protein
Ca11843	Ca4	12620686	12623805	-0.849628	5.00338	-7.23136	2.12195e-07	2.01261e-05	7.0003	PREDICTED: uncharacterized protein LOC103333282 n_1 Tax_Prunus mume RepID_UPI00046DF5E3	AT5G62180.1	carboxyesterase 20	Medtr1g102160.1	gibberellin receptor GID1%2C putative
Ca11857	Ca4	12881188	12888196	1.01027	9.35133	4.82515	6.93835e-05	0.000717041	1.1522	Aldo/keto reductase family oxidoreductase n_3 Tax_Papilionoideae RepID_A0A072VPP5_MEDTR	AT3G22840.1	Chlorophyll A-B binding	Medtr1g102570.1	early light-induced-like protein
Ca11866	Ca4	12971733	12974745	-0.930018	3.01946	-6.79451	5.79092e-07	3.48709e-05	6.14291	PREDICTED: uncharacterized protein LOC101505664 isoform X1 n_2 Tax_Cicer arietinum RepID_UPI00032AA9D8	AT3G22810.1	Plant protein of unknown function (DUF828)	Medtr1g102980.2	auxin canalisation protein
Ca11874	Ca4	13022172	13024469	0.801817	4.22749	5.89799	4.88701e-06	0.000126475	3.921	40S ribosomal protein S3a n_23 Tax_rosids RepID_C6TLT3_SOYBN	AT4G34670.1	Ribosomal protein S3Ae	Medtr1g103100.1	40S ribosomal protein S3a-1
Ca11880	Ca4	13037028	13043846	0.810045	3.07696	5.49836	1.29966e-05	0.000233863	3.08266	PREDICTED: protein NETWORKED 1A-like n_1 Tax_Cicer arietinum RepID_UPI00032A7991	AT3G22790.1	Kinase interacting (KIP1-like) family	Medtr1g103160.2	kinase interacting (KIP1-like) family protein
Ca11903	Ca4	13181544	13187658	-0.416761	4.50664	-5.58385	1.05301e-05	0.000202368	3.09816	PREDICTED: folate-biopterin transporter 1 - chloroplastic isoform X1 n_2 Tax_Cicer arietinum RepID_UPI00032ABFBD	AT2G32040.1	Major facilitator superfamily protein	Medtr1g103530.2	folate/biopterin transporter
Ca11907	Ca4	13187837	13189589	-0.541285	2.21616	-5.41553	1.59449e-05	0.000268869	2.95337	PREDICTED: serine/threonine-protein phosphatase 7 long form homolog n_1 Tax_Cicer arietinum RepID_UPI000640EB4C	#N/A		#N/A	#N/A
Ca11917	Ca4	13340566	13343908	-0.571603	1.62966	-5.14305	3.13534e-05	0.000415615	2.3815	PREDICTED: probable serine/threonine-protein kinase WNK9 n_1 Tax_Cicer arietinum RepID_UPI00032A527A	AT3G22420.2	with no lysine (K) kinase	Medtr1g103850.2	WNK kinase
Ca11933	Ca4	13468757	13481359	-0.283686	5.9261	-4.98601	4.63917e-05	0.000540057	1.6038	Long chain acyl-CoA synthetase 7 - peroxisomal protein n_3 Tax_Papilionoideae RepID_G7ID84_MEDTR	AT3G05970.1	long-chain acyl-CoA synthetase	Medtr1g104810.1	long chain acyl-CoA synthetase 7%2C peroxisomal protein
Ca11965	Ca4	13739584	13743046	2.05227	1.65799	5.59136	1.03375e-05	0.000200396	3.51479	PREDICTED: cysteine-rich receptor-like protein kinase 25 n_1 Tax_Cicer arietinum RepID_UPI00032A6DB0	AT4G23180.1	cysteine-rich RLK (RECEPTOR-like, involved in protein phosphorylation	Medtr1g105595.2	cysteine-rich receptor-kinase-like protein
Ca12041	Ca4	14388027	14392246	1.15255	2.39796	6.19622	2.37963e-06	8.02074e-05	4.87744	PREDICTED: alpha-L-fucosidase 2 n_1 Tax_Cicer arietinum RepID_UPI00032A8CC3	AT4G34260.1	1,2-alpha-L-fucosidases	Medtr1g107135.1	alpha-L-fucosidase-like protein
Ca12051	Ca4	14570000	14573221	1.51755	3.25132	6.23797	2.15324e-06	7.56761e-05	4.85105	D-3-phosphoglycerate dehydrogenase n_8 Tax_Papilionoideae RepID_A0A072VR00_MEDTR	AT4G34200.1	D-3-phosphoglycerate dehydrogenase	Medtr1g107480.1	D-3-phosphoglycerate dehydrogenase family protein
Ca12074	Ca4	14672826	14676949	-0.666373	6.02219	-7.35066	1.62005e-07	1.84974e-05	7.27122	PREDICTED: multicopper oxidase LPR2-like n_1 Tax_Cicer arietinum RepID_UPI00032A993F	AT1G71040.1	Cupredoxin superfamily protein	Medtr1g107555.1	spore coat A-like protein
Ca12083	Ca4	14840950	14846472	-0.722159	5.37994	-5.64529	9.05564e-06	0.000184921	3.23184	Repressor of RNA polymerase III transcription n_3 Tax_Papilionoideae RepID_G7IAU6_MEDTR	#N/A		Medtr1g108610.2	repressor of RNA polymerase III transcription MAF1 protein
Ca12093	Ca4	14944580	14948233	0.334324	7.79706	4.81005	7.20591e-05	0.000737714	1.16175	PREDICTED: sec-independent protein translocase protein TATC - chloroplastic n_1 Tax_Cicer arietinum RepID_UPI00032ABB2D	AT2G01110.1	Sec-independent	Medtr1g109080.1	Sec-independent protein translocase TatC
Ca12118	Ca4	15269553	15269955	-0.870272	1.88434	-4.85519	6.43546e-05	0.000682325	1.55177	PREDICTED: uncharacterized protein LOC101512196 n_1 Tax_Cicer arietinum RepID_UPI00032A5605	#N/A		#N/A	#N/A
Ca12143	Ca4	15730123	15732117	-0.50114	4.84041	-5.81711	5.94969e-06	0.000144216	3.66049	PREDICTED: uncharacterized protein LOC101498397 n_1 Tax_Cicer arietinum RepID_UPI00032AC83B	AT1G68490.1	unknown protein; FUNCTIONS IN: molecular_function	Medtr1g110760.1	hypothetical protein
Ca12155	Ca4	15833385	15834875	-0.530488	6.68058	-6.01347	3.69433e-06	0.000104971	4.13375	Uncharacterized protein n_1 Tax_Musa acuminata subsp. malaccensis RepID_M0RJ75_MUSAM	AT1G68530.1	3-ketoacyl-CoA	Medtr1g110930.1	3-ketoacyl-CoA synthase-like protein
Ca12165	Ca4	16065650	16069685	-0.822008	6.61789	-6.97337	3.82778e-07	2.83409e-05	6.40959	PREDICTED: uncharacterized protein ycf45 n_1 Tax_Cicer arietinum RepID_UPI00032AA7D0	AT3G10420.2	P-loop containing nucleoside triphosphate	Medtr1g111400.1	P-loop nucleoside triphosphate hydrolase superfamily protein
Ca12175	Ca4	16077493	16079679	0.367421	6.97093	4.98596	4.63965e-05	0.000540057	1.60561	40S ribosomal S3-like protein n_14 Tax_fabids RepID_B7FH64_MEDTR	AT2G31610.1	Ribosomal protein S3 family protein	Medtr1g044660.1	40S ribosomal S3-like protein
Ca12204	Ca4	16398004	16403262	0.347271	5.72286	5.75597	6.90659e-06	0.000159091	3.50404	Proteasome subunit alpha type-5-A isoform 1 n_2 Tax_Theobroma cacao RepID_A0A061GDA5_THECC	AT1G53850.2	20S proteasome alpha subunit E1	Medtr1g112250.2	20S proteasome subunit alpha
Ca12206	Ca4	16407430	16414461	0.260469	5.11261	5.20708	2.6735e-05	0.000373436	2.15217	PREDICTED: protein indeterminate-domain 5 - chloroplastic n_1 Tax_Cicer arietinum RepID_UPI00032AC6CF	AT2G02080.1	indeterminate(ID)-domain	Medtr1g112270.2	C2H2 zinc finger protein%2C putative
Ca12251	Ca4	16823477	16826511	1.1749	4.79108	5.56699	1.09757e-05	0.000206486	3.08882	Uncharacterized protein n_17 Tax_Papilionoideae RepID_I1MYV4_SOYBN	AT4G25630.1	fibrillarin 2	Medtr1g114000.1	mediator of RNA polymerase II transcription subunit 36a
Ca12258	Ca4	16956744	16966713	0.461953	4.96348	5.62591	9.49646e-06	0.000190802	3.18995	Uncharacterized protein n_4 Tax_Soja RepID_I1MM02_SOYBN	AT5G19690.1	staurosporin and temperature sensitive	Medtr1g114250.1	oligosaccharyltransferase subunit STT3
Ca12280	Ca4	16992485	16995370	-0.341804	7.92458	-5.17454	2.89894e-05	0.000396076	2.06304	PREDICTED: thioredoxin X - chloroplastic n_1 Tax_Cicer arietinum RepID_UPI00032A66C4	AT1G50320.1	thioredoxin X	Medtr1g114290.1	thioredoxin-like protein
Ca12275	Ca4	17067776	17069531	0.355671	3.47675	5.10113	3.48056e-05	0.000445856	2.0018	Prefoldin subunit 5 n_2 Tax_Medicago truncatula RepID_G7IE99_MEDTR	AT5G23290.1	prefoldin 5	Medtr1g114500.1	prefoldin subunit 5
Ca12295	Ca4	17150739	17156309	0.40791	4.36707	6.80894	5.59991e-07	3.42603e-05	6.05702	PREDICTED: calumenin n_1 Tax_Cicer arietinum RepID_UPI00032AD0B0	AT5G08580.1	Calcium-binding EF hand family protein	Medtr1g115135.2	calcium-binding EF hand-like protein
Ca12309	Ca4	17228749	17231286	0.6341	4.34889	6.26816	2.00328e-06	7.3127e-05	4.77305	PREDICTED: uncharacterized protein LOC101496961 n_1 Tax_Cicer arietinum RepID_UPI00032ABC2E	AT2G31840.1	Thioredoxin superfamily protein	Medtr1g115235.3	thioredoxin superfamily protein%2C putative
Ca12314	Ca4	17294337	17299462	0.780476	3.89897	5.25881	2.35102e-05	0.000347093	2.36403	Elongator complex protein 1 n_4 Tax_Papilionoideae RepID_A0A072VSS4_MEDTR	AT5G13680.1	IKI3 family protein	Medtr1g115300.2	elongator complex protein
Ca12317	Ca4	17349641	17351512	-0.464634	7.77079	-5.11432	3.36796e-05	0.000436735	1.91436	PREDICTED: photosynthetic NDH subunit of lumenal location 1 - chloroplastic n_1 Tax_Cicer arietinum RepID_UPI00032A607B	AT2G39470.1	PsbP-like protein 2	Medtr1g115410.1	photosystem II reaction center PsbP family protein
Ca12328	Ca4	17449120	17450755	0.469408	6.4179	4.75742	8.22214e-05	0.000809251	1.03701	Uncharacterized protein n_8 Tax_Spermatophyta RepID_A0A0S3SL58_PHAAN	AT2G39390.1	Ribosomal L29 family protein	Medtr1g115545.1	60S ribosomal L35-like protein
Ca12338	Ca4	17451629	17454143	-0.394195	2.82434	-5.6588	8.76059e-06	0.000179857	3.44167	Pectate lyase n_3 Tax_Papilionoideae RepID_A0A072VR83_MEDTR	AT3G55140.2	Pectin lyase-like superfamily protein	Medtr1g115550.1	pectate lyase family protein
Ca12332	Ca4	17482872	17484098	-1.55363	3.26732	-5.01641	4.29988e-05	0.0005126	1.72421	PREDICTED: 3-ketoacyl-CoA synthase 21 n_1 Tax_Cicer arietinum RepID_UPI00032AB720	AT5G04530.1	3-ketoacyl-CoA synthase 19	Medtr1g115560.1	3-ketoacyl-CoA synthase-like protein
Ca12344	Ca4	17532912	17556066	-0.89745	3.41209	-5.80792	6.0844e-06	0.000145635	3.68799	PREDICTED: uncharacterized protein LOC106771799 n_1 Tax_Vigna radiata var. radiata RepID_UPI0007118821	AT5G66230.2	Chalcone-flavanone isomerase family	Medtr1g115820.1	chalcone-flavanone isomerase family protein
Ca12364	Ca4	17870757	17873998	-0.591403	0.728057	-4.61497	0.000117552	0.00103629	1.23478	PREDICTED: myosin-10 n_1 Tax_Cicer arietinum RepID_UPI00032ACF20	AT3G55060.1	unknown protein; BEST Arabidopsis thaliana	Medtr1g116070.1	ATP-binding protein%2C putative
Ca12392	Ca4	18221019	18227049	0.608835	4.25194	5.49492	1.31073e-05	0.000234202	2.90287	PREDICTED: nucleolar complex protein 2 homolog n_1 Tax_Cicer arietinum RepID_UPI00032ABD10	AT2G18220.1	Noc2p family	Medtr1g110560.1	nucleolar complex-like protein
Ca12439	Ca4	18693631	18695129	-1.12501	2.46485	-8.41419	1.58805e-08	5.29095e-06	9.72464	PREDICTED: E3 ubiquitin-protein ligase SGR9 - amyloplastic-like n_1 Tax_Cicer arietinum RepID_UPI00032A7647	#N/A		Medtr1g067260.1	hypothetical protein
Ca12443	Ca4	18825388	18836848	-0.705558	1.78875	-6.60588	9.00002e-07	4.48389e-05	5.82318	PREDICTED: ecotropic viral integration site 5 protein homolog isoform X3 n_3 Tax_Cicer arietinum RepID_UPI00032A5BED	AT2G37290.1	Ypt/Rab-GAP domain of gyp1p superfamily	Medtr1g067150.1	RabGAP/TBC domain protein
Ca12464	Ca4	19046772	19048318	0.870301	6.5698	7.85206	5.31915e-08	1.05469e-05	8.39216	Uncharacterized protein n_8 Tax_Papilionoideae RepID_V7BG17_PHAVU	AT5G02960.1	Ribosomal protein S12/S23 family protein	Medtr1g066860.1	40S ribosomal protein S23-1
Ca12471	Ca4	19207783	19209799	0.805613	2.40724	5.86674	5.27263e-06	0.000132422	4.00582	PREDICTED: zinc finger protein JACKDAW-like n_1 Tax_Cicer arietinum RepID_UPI00032AA379	AT3G50700.1	indeterminate(ID)-domain	Medtr8g017210.1	C2H2-like zinc finger protein%2C putative
Ca12470	Ca4	19254990	19257931	-0.3952	2.45159	-5.14299	3.13579e-05	0.000415615	2.23332	PREDICTED: putative serine/threonine-protein kinase isoform X1 n_2 Tax_Cicer arietinum RepID_UPI0006414B50	AT3G09010.1	Protein kinase superfamily protein	Medtr1g064630.1	Serine/Threonine kinase stpk-V protein
Ca12485	Ca4	19508337	19512852	0.757545	1.54509	4.61299	0.000118139	0.00103943	1.02524	Cytokinin riboside 5'-monophosphate phosphoribohydrolase n_26 Tax_Pentapetalae RepID_C6TA03_SOYBN	AT2G37210.1	lysine decarboxylase family protein	Medtr1g064260.2	cytokinin riboside 5'-monophosphate phosphoribohydrolase
Ca12487	Ca4	19527049	19529442	0.904392	9.3111	8.74557	7.94186e-09	3.37419e-06	10.2852	PREDICTED: 29 kDa ribonucleoprotein A - chloroplastic n_1 Tax_Cicer arietinum RepID_UPI00032AA8E8	AT2G37220.1	RNA-binding (RRM/RBD/RNP motifs) family	Medtr1g064230.1	RNA-binding (RRM/RBD/RNP motif) family protein
Ca12489	Ca4	19610002	19613751	0.904303	8.16011	4.79665	7.452e-05	0.000754823	1.11571	Phenylalanine ammonia-lyase n_13 Tax_Papilionoideae RepID_A5YMH3_ASTPN	AT2G37040.1	PHE ammonia lyase 1	Medtr1g064090.1	phenylalanine ammonia-lyase-like protein
Ca12501	Ca4	19689942	19708892	1.27022	0.746537	5.14691	3.10536e-05	0.000413154	2.48593	PREDICTED: putative white-brown complex homolog protein 30 isoform X1 n_3 Tax_Cicer arietinum RepID_UPI00032AA27F	AT2G37010.1	non-intrinsic ABC protein	Medtr1g063920.1	white-brown-complex ABC transporter family protein%2C putative
Ca12502	Ca4	19774202	19778440	0.470844	7.5191	4.81016	7.20388e-05	0.000737714	1.16723	Cell division cycle protein 48 homolog n_110 Tax_Spermatophyta RepID_CDC48_SOYBN	AT5G03340.1	ATPase, AAA-type, CDC48 protein	Medtr1g063380.1	ATPase%2C AAA-type%2C CDC48 protein
Ca12523	Ca4	20036169	20041207	0.56127	2.62313	5.996	3.8537e-06	0.000106973	4.34649	Exosome complex exonuclease RRP41 n_3 Tax_Papilionoideae RepID_G7IP72_MEDTR	AT3G60500.3	3'-5'-exoribonuclease family protein	Medtr1g063090.1	exosome complex exonuclease RRP41
Ca12595	Ca4	21453632	21456047	-0.433245	5.04556	-6.36109	1.60528e-06	6.37735e-05	4.96556	PREDICTED: uncharacterized protein LOC101488415 n_1 Tax_Cicer arietinum RepID_UPI00032AC8CB	AT3G09970.1	Calcineurin-like metallo-phosphoesterase	Medtr1g060850.1	calcineurin-like metallo-phosphoesterase superfamily protein
Ca12598	Ca4	21522151	21526117	0.388049	8.81315	5.43032	1.53729e-05	0.000262128	2.68353	Monodehydroascorbate reductase n_5 Tax_Papilionoideae RepID_MDAR_PEA	AT5G03630.1	Pyridine nucleotide-disulphide	Medtr1g060620.1	pyridine nucleotide-disulfide oxidoreductase
Ca12597	Ca4	21564069	21567955	0.389033	5.05809	4.87356	6.14611e-05	0.000659682	1.32449	PREDICTED: uncharacterized protein LOC101489949 n_1 Tax_Cicer arietinum RepID_UPI00032A8059	AT3G52870.1	IQ calmodulin-binding motif family	Medtr1g060590.1	calmodulin-binding family protein
Ca12625	Ca4	22002464	22004028	-0.676121	3.06636	-6.13208	2.77574e-06	8.70517e-05	4.59526	PREDICTED: D-tyrosyl-tRNA(Tyr) deacylase n_1 Tax_Cicer arietinum RepID_UPI00032AD131	AT4G18460.1	D-Tyr-tRNA(Tyr) deacylase family protein	Medtr2g036040.1	D-tyrosyl-tRNA(Tyr) deacylase
Ca12648	Ca4	22370643	22407560	-0.458047	3.31889	-6.17512	2.50313e-06	8.28441e-05	4.63128	PREDICTED: UPF0505 protein C16orf62 homolog n_1 Tax_Cicer arietinum RepID_UPI00032A5038	AT4G23160.1	cysteine-rich RLK (RECEPTOR-like	Medtr3g093120.1	SPFH domain/band 7 family protein
Ca12673	Ca4	22727780	22731912	0.527058	4.83953	5.58174	1.05848e-05	0.000202368	3.09114	PREDICTED: ribosome biogenesis protein NSA2 homolog n_2 Tax_Cicer arietinum RepID_UPI00032A7E73	AT5G06360.1	Ribosomal protein S8e family protein	Medtr3g088865.1	ribosomal protein S8e family protein
Ca12683	Ca4	23054618	23056442	1.06316	2.38044	6.0439	3.4326e-06	9.82166e-05	4.39443	PREDICTED: serine/threonine-protein phosphatase 7 long form homolog n_2 Tax_Cicer arietinum RepID_UPI00032AB620	AT1G17930.1	Aminotransferase-like, plant mobile	#N/A	#N/A
Ca12794	Ca4	24561229	24565675	0.406191	2.92836	5.68152	8.28602e-06	0.000175048	3.48477	PREDICTED: xylosyltransferase 2 n_1 Tax_Cicer arietinum RepID_UPI00032AC62B	AT3G24040.1	Core-2/I-branching beta-1,6-N-acetylglucosaminyltransferase	Medtr1g046740.1	core-2/I-branching enzyme
Ca12795	Ca4	24567414	24575152	0.564058	6.16706	9.32801	2.43281e-09	1.86049e-06	11.4897	GDT1-like protein n_2 Tax_Papilionoideae RepID_A0A072VSW1_MEDTR	AT4G13590.1	Uncharacterized protein family (UPF0016)	Medtr1g046730.1	GDT1-like protein
Ca12854	Ca4	25497422	25503305	-0.389376	4.20295	-5.70012	7.91713e-06	0.000170793	3.38253	PREDICTED: serine/threonine-protein kinase Nek4-like n_1 Tax_Cicer arietinum RepID_UPI00032A6704	AT1G54510.3	NIMA-related serine/threonine kinase	Medtr7g095450.1	Serine/Threonine-kinase Nek4
Ca12861	Ca4	25735387	25737548	0.97828	6.29337	6.40778	1.43674e-06	6.04241e-05	5.07924	60S ribosomal L4-like protein n_7 Tax_Papilionoideae RepID_G7I6N5_MEDTR	AT3G09630.1	Ribosomal protein L4/L1 family	Medtr1g045410.1	60S ribosomal L4-like protein
Ca12862	Ca4	25754548	25757027	0.756893	6.56771	6.48635	1.1928e-06	5.44593e-05	5.26683	40S ribosomal S3-like protein n_14 Tax_fabids RepID_B7FH64_MEDTR	AT2G31610.1	Ribosomal protein S3 family protein	Medtr6g052140.1	40S ribosomal S3-like protein
Ca12868	Ca4	25871321	25879867	0.564061	5.17636	6.80223	5.68796e-07	3.46603e-05	6.01079	PREDICTED: pre-mRNA-processing factor 19 homolog 2 n_1 Tax_Cicer arietinum RepID_UPI00032A9D49	AT2G33340.3	MOS4-associated complex 3B	Medtr1g044720.1	Pre-mRNA-processing factor
Ca12897	Ca4	26216631	26231913	-0.490665	2.98391	-5.04701	3.98363e-05	0.000483568	1.89901	PREDICTED: actin-related protein 2/3 complex subunit 2B isoform X1 n_1 Tax_Cicer arietinum RepID_UPI00032AB5B9	AT4G23160.1	cysteine-rich RLK (RECEPTOR-like	Medtr3g093120.1	SPFH domain/band 7 family protein
Ca12928	Ca4	27081334	27086120	-0.855042	1.09462	-6.08294	3.12417e-06	9.36944e-05	4.64887	PREDICTED: uncharacterized protein LOC101498608 n_1 Tax_Cicer arietinum RepID_UPI00032A5CF7	#N/A		Medtr1g042820.1	DUF761 domain protein
Ca12942	Ca4	27356433	27357911	0.350022	7.26188	5.16465	2.9712e-05	0.000402777	2.04734	Uncharacterized protein n_3 Tax_Pentapetalae RepID_A0A0J8C660_BETVU	AT5G08530.1	51 kDa subunit of complex I	Medtr1g042300.2	NADH-ubiquinone oxidoreductase 51 kDa subunit
Ca12982	Ca4	28153997	28155981	-0.698097	3.54212	-6.95655	3.9791e-07	2.85846e-05	6.41859	PREDICTED: activator of 90 kDa heat shock protein ATPase homolog 1-like n_1 Tax_Cicer arietinum RepID_UPI00032A8AAD	AT3G12050.1	Aha1 domain-containing protein	Medtr0136s0060.1	activator of 90 kDa heat shock ATPase-like protein
Ca13024	Ca4	28823175	28824002	-0.408869	4.15599	-5.33072	1.96693e-05	0.000307294	2.49075	PREDICTED: uncharacterized protein LOC101509942 n_1 Tax_Cicer arietinum RepID_UPI00032A7685	AT3G57990.1	unknown protein; Has 1497 Blast hits	Medtr1g053910.1	hypothetical protein
Ca13121	Ca4	30417222	30423471	-0.630765	3.58547	-7.54077	1.05785e-07	1.46142e-05	7.76423	Auxin canalization protein n_5 Tax_Papilionoideae RepID_A0A072VHY8_MEDTR	AT3G22810.1	Plant protein of unknown function (DUF828)	Medtr1g041395.2	auxin canalisation protein
Ca13137	Ca4	30618885	30622701	-0.37955	7.04793	-7.62584	8.75543e-08	1.3665e-05	7.89099	PREDICTED: uncharacterized protein LOC101501809 n_1 Tax_Cicer arietinum RepID_UPI00032A746B	AT3G55760.3	unknown protein; EXPRESSED IN: 16 plant	Medtr1g041275.1	hypothetical protein
Ca13161	Ca4	30922778	30924082	-0.808488	3.91011	-5.29817	2.13222e-05	0.000325472	2.42772	PREDICTED: CBL-interacting serine/threonine-protein kinase 4-like n_1 Tax_Cicer arietinum RepID_UPI00032A6A83	AT4G14580.1	CBL-interacting protein, involved in intracellular signal transduction, protein phosphorylation	Medtr1g040875.1	CBL-interacting kinase
Ca13254	Ca4	32735036	32735675	-1.52174	4.72203	-6.38581	1.51368e-06	6.20689e-05	5.10293	PREDICTED: ethylene-responsive transcription factor ERF107-like n_1 Tax_Cicer arietinum RepID_UPI00032A508A	AT5G47230.1	ethylene responsive	Medtr1g040430.1	ethylene response factor
Ca13268	Ca4	32791834	32793566	0.446796	6.32563	4.98615	4.63756e-05	0.000540057	1.60561	PREDICTED: 60S ribosomal protein L24-like n_1 Tax_Cicer arietinum RepID_UPI00032A921B	AT3G53020.1	Ribosomal protein	Medtr1g061670.1	60S ribosomal protein L24-2
Ca13314	Ca4	33668654	33675102	-1.12573	3.59648	-5.842	5.59971e-06	0.000139264	3.75165	PREDICTED: abscisic acid 8''''-hydroxylase 2-like - partial n_1 Tax_Cicer arietinum RepID_UPI00032A4E90	AT2G29090.2	cytochrome P450, family 707,	Medtr1g037580.1	cytochrome P450 family ABA 8'-hydroxylase
Ca13376	Ca4	34358152	34366889	-0.580622	3.14562	-5.2007	2.71625e-05	0.000377803	2.2839	Pyridine nucleotide-disulfide oxidoreductase domain protein n_3 Tax_Papilionoideae RepID_A0A072VG58_MEDTR	AT5G49555.1	FAD/NAD(P)-binding oxidoreductase family	Medtr1g034450.1	pyridine nucleotide-disulfide oxidoreductase domain protein
Ca13392	Ca4	34497839	34499490	-0.422521	4.48659	-6.17469	2.50569e-06	8.28441e-05	4.52857	Splicing factor U2af small subunit A-like protein n_3 Tax_Papilionoideae RepID_G7IA30_MEDTR	AT5G42820.1	Zinc finger C-x8-C-x5-C-x3-H	Medtr1g035130.6	splicing factor U2af small subunit A-like protein
Ca13441	Ca4	34972031	34974087	0.374071	5.98415	4.76149	8.13862e-05	0.000804136	1.04455	Uncharacterized protein n_22 Tax_Mesangiospermae RepID_I1LGB1_SOYBN	AT3G57490.1	Ribosomal protein S5 family protein	Medtr8g105340.2	40S ribosomal protein S2-4
Ca13445	Ca4	35008428	35012146	0.438215	2.50183	5.36752	1.79556e-05	0.000286793	2.81563	PREDICTED: probable UDP-3-O-[3-hydroxymyristoyl] N-acetylglucosamine deacetylase 2 n_1 Tax_Cicer arietinum RepID_UPI00032A9F9D	AT1G24793.2	UDP-3-O-acyl N-acetylglycosamine deacetylase	Medtr1g032430.2	UDP-3-O-[3-hydroxymyristoyl] N-acetylglucosamine deacetylase
Ca13447	Ca4	35273565	35277086	-0.767277	1.24368	-5.44997	1.46446e-05	0.000252879	3.16942	PREDICTED: dynein light chain 2 - cytoplasmic n_1 Tax_Cicer arietinum RepID_UPI00032A8C40	AT1G23220.1	Dynein light chain type 1 family protein	Medtr8g104900.1	dynein light chain type 1 family protein
Ca13434	Ca4	35383116	35384519	0.653123	3.81608	5.16024	3.00394e-05	0.000404448	2.0829	PREDICTED: uncharacterized protein At4g22758 n_1 Tax_Cicer arietinum RepID_UPI00032AA61E	AT1G70780.1	unknown protein; FUNCTIONS IN: molecular_function	Medtr1g031680.1	senescence-associated protein%2C putative
Ca13467	Ca4	35636842	35643911	-0.398801	5.61305	-5.21372	2.62976e-05	0.000369011	2.16756	PREDICTED: nicotinate-nucleotide pyrophosphorylase [carboxylating] - chloroplastic isoform X1 n_1 Tax_Cicer arietinum RepID_UPI00032A9DAC	AT2G01350.2	quinolinate phoshoribosyltransferase	Medtr1g030750.1	quinolinate phosphoribosyltransferase%2C putative
Ca13473	Ca4	35661262	35667371	0.766324	3.79877	5.79526	6.27514e-06	0.000147862	3.70247	Uncharacterized protein n_13 Tax_Papilionoideae RepID_I1MNU1_SOYBN	AT3G03960.1	TCP-1/cpn60 chaperonin family protein	Medtr1g030650.1	TCP-1/cpn60 chaperonin family protein
Ca13493	Ca4	35993979	35999556	-2.44565	2.59296	-6.45004	1.2998e-06	5.64784e-05	5.43543	Transmembrane amino acid transporter family protein n_2 Tax_Papilionoideae RepID_A0A072VQV2_MEDTR	AT1G77380.1	amino acid permease 3,amino acid transmembrane transport	Medtr1g029750.1	transmembrane amino acid transporter family protein
Ca13497	Ca4	36034011	36043297	-0.500732	4.91709	-6.05897	3.31006e-06	9.64904e-05	4.24093	PREDICTED: uncharacterized protein At1g21580 n_1 Tax_Cicer arietinum RepID_UPI00032A88B8	AT1G21580.1	Zinc finger C-x8-C-x5-C-x3-H type family	Medtr1g029710.14	zinc finger CCCH domain protein%2C putative
Ca13526	Ca4	36316137	36318911	0.909496	4.81627	7.38306	1.50604e-07	1.7996e-05	7.34871	PREDICTED: bidirectional sugar transporter SWEET1 n_1 Tax_Cicer arietinum RepID_UPI00032AC953	AT1G21460.1	Nodulin MtN3 family	Medtr1g029380.1	bidirectional sugar transporter
Ca13537	Ca4	36569139	36576208	-0.450314	2.73034	-4.72658	8.88354e-05	0.00085509	1.18204	PREDICTED: dihydrofolate synthetase n_1 Tax_Cicer arietinum RepID_UPI00032A7041	AT5G41480.1	Folylpolyglutamate	Medtr7g100937.1	folylpolyglutamate synthase
Ca13541	Ca4	36632265	36641550	0.372973	8.21473	5.57833	1.06739e-05	0.000202543	3.05519	PREDICTED: ATP-dependent zinc metalloprotease FTSH 11 - chloroplastic/mitochondrial n_1 Tax_Cicer arietinum RepID_UPI00032A91E0	AT5G53170.1	FTSH protease 11	Medtr1g028390.1	ATP-dependent zinc metalloprotease FTSH protein
Ca13611	Ca4	37674065	37677828	0.828101	4.59118	5.432	1.53093e-05	0.000261845	2.75563	PREDICTED: uncharacterized protein LOC101511767 n_1 Tax_Cicer arietinum RepID_UPI00032A7373	AT5G48470.1	unknown protein; FUNCTIONS IN: molecular_function	Medtr1g007490.1	hypothetical protein
Ca13627	Ca4	37686413	37690227	0.457232	4.76763	6.65618	7.99825e-07	4.13288e-05	5.67351	PREDICTED: GTPase-activating protein gyp7-like n_1 Tax_Cicer arietinum RepID_UPI00032A948D	AT3G49350.1	Ypt/Rab-GAP domain of gyp1p superfamily	Medtr1g007590.1	Rab GTPase activator
Ca13622	Ca4	37787268	37788721	2.70765	2.94271	5.59237	1.0312e-05	0.000200154	3.40397	PREDICTED: uncharacterized protein LOC101488636 n_1 Tax_Cicer arietinum RepID_UPI00032A88A5	#N/A		Medtr1g007840.1	transmembrane protein%2C putative
Ca13645	Ca4	38062583	38065803	-0.901292	6.67625	-8.33176	1.89104e-08	5.67629e-06	9.43176	PREDICTED: dehydration-responsive protein RD22 n_1 Tax_Cicer arietinum RepID_UPI00032A7BE2	AT5G25610.1	BURP domain-containing	Medtr1g008500.1	dehydration-responsive protein RD22
Ca13667	Ca4	38382072	38385215	0.499774	4.97827	4.95735	4.98368e-05	0.000567373	1.53863	Uncharacterized protein n_2 Tax_Gossypium raimondii RepID_A0A0D2UIE4_GOSRA	#N/A		#N/A	#N/A
Ca13677	Ca4	38460153	38468449	0.352657	4.5244	6.51145	1.12414e-06	5.22604e-05	5.33251	PREDICTED: pentatricopeptide repeat-containing protein At5g10690 n_1 Tax_Cicer arietinum RepID_UPI00032A94E6	AT5G10690.1	pentatricopeptide (PPR) repeat-containing	Medtr1g009650.1	pentatricopeptide (PPR) repeat protein
Ca13696	Ca4	38659970	38662696	-0.37684	8.3675	-6.07164	3.21042e-06	9.57182e-05	4.25532	Plastid lipid-associated protein n_3 Tax_Papilionoideae RepID_A0A072VE99_MEDTR	AT5G19940.2	Plastid-lipid associated protein PAP	Medtr1g009980.1	plastid lipid-associated protein
Ca13714	Ca4	38849644	38852342	0.525679	3.06131	7.25025	2.03293e-07	2.00604e-05	7.18166	PREDICTED: glucan endo-1 -3-beta-glucosidase 5 n_1 Tax_Cicer arietinum RepID_UPI00032A8F0B	AT4G31140.1	O-Glycosyl hydrolases family 17 protein	Medtr1g010120.1	glucan endo-1%2C3-beta-glucosidase-like protein
Ca13755	Ca4	39210605	39213656	0.32933	5.88727	6.24364	2.12422e-06	7.53827e-05	4.68499	Histone H2A (Fragment) n_3 Tax_Citrus RepID_V4UDY8_9ROSI	AT1G52740.1	histone H2A protein 9	Medtr1g011850.1	core histone H2A/H2B/H3/H4
Ca13812	Ca4	40048975	40055520	0.476301	3.78421	5.58404	1.05253e-05	0.000202368	3.15249	PREDICTED: transcription initiation factor TFIID subunit 12 n_1 Tax_Cicer arietinum RepID_UPI00032A750F	#N/A		Medtr1g060410.2	transcription initiation factor TFIID subunit 12
Ca13836	Ca4	40521167	40524950	0.439528	5.52085	5.81594	5.96664e-06	0.000144229	3.65003	S-adenosylmethionine synthase n_3 Tax_fabids RepID_A0A072VVP7_MEDTR	AT2G36880.2	methionine adenosyltransferase	Medtr1g063060.5	S-adenosylmethionine synthase-like protein
Ca13844	Ca4	40614814	40617573	-1.828	0.348301	-7.01468	3.48079e-07	2.69685e-05	6.65583	PREDICTED: probable pectate lyase 12 n_1 Tax_Cicer arietinum RepID_UPI00032A6004	AT3G53190.1	Pectin lyase-like superfamily protein	Medtr1g062930.1	pectate lyase-like protein
Ca13843	Ca4	40673841	40677730	0.629261	3.96661	6.91349	4.39488e-07	2.9603e-05	6.32495	PREDICTED: 37S ribosomal protein S9 - mitochondrial n_1 Tax_Cicer arietinum RepID_UPI00032A5C03	AT3G49080.1	Ribosomal protein S5 domain 2-like	Medtr3g078370.1	30S ribosomal protein S9P
Ca13899	Ca4	41692591	41776299	0.852485	5.23901	5.79769	6.23803e-06	0.000147466	3.61395	PREDICTED: DNA-directed RNA polymerase I subunit rpa1-like n_2 Tax_Cicer arietinum RepID_UPI0006411B8F	AT4G23160.1	cysteine-rich RLK (RECEPTOR-like	Medtr4g086290.1	DNA-directed RNA polymerase I protein
Ca13988	Ca4	43245856	43257262	0.432505	8.44641	6.96129	3.93584e-07	2.85302e-05	6.36148	Thioredoxin reductase n_9 Tax_Phaseoleae RepID_A0A0S3SU39_PHAAN	AT4G23160.1	cysteine-rich RLK (RECEPTOR-like	Medtr1g053160.1	NADPH-dependent thioredoxin reductase
Ca14019	Ca4	43792513	43795919	0.598956	5.75902	6.19424	2.39092e-06	8.02074e-05	4.56713	Uncharacterized protein n_3 Tax_Phaseoleae RepID_V7BIH4_PHAVU	AT2G37270.2	ribosomal protein 5B	Medtr7g107380.1	40S ribosomal protein S5-2
Ca14045	Ca4	44344096	44349411	-0.579033	4.81278	-6.5917	9.30508e-07	4.591e-05	5.51422	Transcription initiation factor IIB-2 n_43 Tax_rosids RepID_TF2B2_ARATH	AT3G10330.1	Cyclin-like family protein	Medtr7g091230.1	transcription initiation factor IIB
Ca14189	Ca4	46853186	46867195	1.65221	2.86641	5.36861	1.79075e-05	0.000286793	2.87343	PREDICTED: nucleolar protein 10 n_1 Tax_Cicer arietinum RepID_UPI00032AA99F	AT3G56990.1	embryo sac development arrest 7	Medtr2g081080.1	embryo sac development arrest protein
Ca14213	Ca4	47443210	47453879	-0.309972	4.88899	-4.84138	6.66187e-05	0.000698378	1.24416	PREDICTED: serine carboxypeptidase-like n_1 Tax_Cicer arietinum RepID_UPI00032A6A25	AT3G45010.1	serine carboxypeptidase-like	Medtr1g050545.1	serine carboxypeptidase-like protein
Ca14362	Ca4	50476872	50481387	-1.81377	1.28083	-10.3527	3.36758e-10	6.98834e-07	13.0283	PREDICTED: uncharacterized protein LOC101495207 n_1 Tax_Cicer arietinum RepID_UPI00032A78C7	AT3G52610.1	unknown protein; Has 68 Blast hits	Medtr1g059760.1	condensation domain protein
Ca14499	Ca4	52952945	52958822	-0.294931	3.63291	-4.72153	8.99666e-05	0.00086164	1.01987	PREDICTED: tobamovirus multiplication protein 3-like n_1 Tax_Cicer arietinum RepID_UPI00032AD2D6	AT2G02180.1	tobamovirus multiplication protein	Medtr1g033830.2	tobamovirus multiplication-like protein
Ca14538	Ca4	53667034	53671075	-0.43356	2.72419	-5.80433	6.13782e-06	0.000146455	3.80575	PREDICTED: uncharacterized protein LOC101488754 n_1 Tax_Cicer arietinum RepID_UPI00032AD0BB	#N/A		Medtr1g012600.1	hypothetical protein
Ca14552	Ca4	53767465	53770913	-0.344947	4.13943	-5.11662	3.34869e-05	0.000435159	1.96075	PREDICTED: protein MEMO1 n_1 Tax_Cicer arietinum RepID_UPI00032AA617	AT2G25280.1	CONTAINS InterPro DOMAIN/s: UPF0103/Mediator	Medtr1g012830.2	AmmeMemoRadiSam system protein B
Ca14555	Ca4	53787429	53788729	-0.633522	1.39502	-5.31891	2.02534e-05	0.000312589	2.82495	PREDICTED: uncharacterized protein LOC101491982 n_1 Tax_Cicer arietinum RepID_UPI00032A532A	AT5G25280.2	serine-rich protein-related	Medtr3g106530.1	plant/F18G18-20 protein
Ca14558	Ca4	53875267	53877969	0.534289	3.20954	4.77981	7.77328e-05	0.000779622	1.24947	Ribosomal RNA processing brix domain protein n_2 Tax_Medicago truncatula RepID_A0A072VCY8_MEDTR	AT3G15460.1	Ribosomal RNA processing Brix domain	Medtr7g069430.1	ribosomal RNA processing brix domain protein
Ca14611	Ca4	54412566	54417529	-0.470335	7.04211	-4.92018	5.46917e-05	0.000608148	1.44245	PREDICTED: uncharacterized protein LOC101514791 n_1 Tax_Cicer arietinum RepID_UPI00032AA6A4	AT3G43540.2	Protein of unknown function (DUF1350)	Medtr1g014730.2	DUF1350 family protein
Ca14640	Ca4	54852798	54856431	-1.52898	1.0562	-4.85203	6.48652e-05	0.000685842	1.78661	PREDICTED: cytochrome P450 711A1 isoform X1 n_2 Tax_Cicer arietinum RepID_UPI00032AA60E	AT2G26170.2	cytochrome P450, family 711,	Medtr1g015860.2	cytochrome P450 family protein
Ca14658	Ca4	55082681	55087153	-0.359495	3.90215	-4.74717	8.43634e-05	0.000822395	1.06203	Histone deacetylase superfamily protein n_2 Tax_Papilionoideae RepID_G7IB89_MEDTR	AT5G26040.2	histone deacetylase 2	Medtr1g016440.1	histone deacetylase superfamily protein
Ca14703	Ca4	55385264	55392644	-0.395859	6.20628	-5.9934	3.87809e-06	0.000107261	4.08627	PREDICTED: CSC1-like protein RXW8 n_1 Tax_Cicer arietinum RepID_UPI00032ACB16	AT1G58520.1	lipases;hydrolases, acting on ester	Medtr1g017170.1	ERD (early-responsive to dehydration stress) family protein
Ca14774	Ca4	56315486	56321269	0.535248	7.22112	4.75328	8.30801e-05	0.0008131	1.0247	PREDICTED: polyadenylate-binding protein 2-like isoform X2 n_1 Tax_Cicer arietinum RepID_UPI00032A6D29	AT4G34110.1	poly(A) binding	Medtr1g019150.1	polyadenylate-binding protein
Ca14795	Ca4	56497692	56500593	-0.875612	3.67051	-6.36142	1.604e-06	6.37735e-05	5.03494	PREDICTED: UDP-glucuronate:xylan alpha-glucuronosyltransferase 2 isoform X1 n_2 Tax_Cicer arietinum RepID_UPI00032AAF1C	AT4G33330.1	plant glycogenin-like starch	Medtr1g019540.1	UDP-glucuronate:xylan alpha-glucuronosyltransferase
Ca14842	Ca4	57065980	57070146	0.808226	2.31957	5.55876	1.12002e-05	0.000209405	3.30932	PREDICTED: methyltransferase-like protein 2 n_1 Tax_Cicer arietinum RepID_UPI00032A82B0	AT1G19340.1	Methyltransferase MT-A70 family protein	Medtr1g021985.1	methyltransferase-like protein
Ca14850	Ca4	57096495	57098594	0.319057	4.7179	5.0684	3.77652e-05	0.000465821	1.81399	PREDICTED: UDP-D-xylose:L-fucose alpha-1 -3-D-xylosyltransferase 2-like n_1 Tax_Cicer arietinum RepID_UPI00032AA6B0	AT1G19360.1	Nucleotide-diphospho-sugar transferase	Medtr1g022025.1	nucleotide-diphospho-sugar transferase family protein
Ca14853	Ca4	57116905	57118949	-0.366823	4.91567	-5.01328	4.33357e-05	0.000514213	1.67141	PREDICTED: outer envelope pore protein 24 - chloroplastic n_1 Tax_Cicer arietinum RepID_UPI00032A6359	AT1G45170.1	unknown protein; BEST Arabidopsis thaliana	Medtr1g022050.1	outer envelope pore protein 24B
Ca14863	Ca4	57265129	57267425	-1.21431	3.78745	-7.86551	5.16496e-08	1.03945e-05	8.42377	PREDICTED: uncharacterized protein At1g01500-like n_1 Tax_Cicer arietinum RepID_UPI00032A871B	AT1G19400.2	Erythronate-4-phosphate dehydrogenase	Medtr1g022190.3	erythronate-4-phosphate dehydrogenase family protein
Ca14864	Ca4	57278065	57281996	0.983616	4.11999	5.9835	3.97201e-06	0.00010907	4.11098	PREDICTED: S-adenosyl-L-methionine-dependent tRNA 4-demethylwyosine synthase n_1 Tax_Cicer arietinum RepID_UPI00032AAA90	AT1G75200.1	flavodoxin family protein / radical	Medtr1g022225.1	tRNA wybutosine-synthesizing-like protein
Ca14867	Ca4	57378875	57382110	0.476292	4.5456	5.61458	9.76434e-06	0.000192953	3.18456	PREDICTED: uncharacterized protein LOC101488639 n_1 Tax_Cicer arietinum RepID_UPI00032A7B14	AT1G19520.1	pentatricopeptide (PPR) repeat-containing	Medtr1g022360.1	nuclear fusion defective-like protein
Ca15013	Ca4	57531298	57535909	-0.271373	5.32266	-5.46356	1.41615e-05	0.000246978	2.78411	PREDICTED: phosphatidylinositol/phosphatidylcholine transfer protein SFH8-like isoform X1 n_4 Tax_Cicer arietinum RepID_UPI00032AC01C	AT4G39170.1	Sec14p-like phosphatidylinositol transfer	Medtr1g022480.1	Sec14p-like phosphatidylinositol transfer family protein
Ca15021	Ca4	57620534	57622863	-0.587455	5.51752	-4.75076	8.36075e-05	0.000816588	1.01626	PREDICTED: thioredoxin H-type 1-like n_1 Tax_Cicer arietinum RepID_UPI00032ABB96	#N/A		Medtr3g112410.1	thioredoxin H-type 1 protein
Ca14893	Ca4	57628501	57632436	0.49675	5.59135	6.46424	1.25683e-06	5.59811e-05	5.21212	PREDICTED: probable GTP-binding protein OBGC2 n_1 Tax_Cicer arietinum RepID_UPI0006416172	#N/A		Medtr1g023160.1	GTP-binding protein Obg2%2C putative
Ca15007	Ca4	57775260	57776659	0.653716	6.17449	4.75488	8.27477e-05	0.000812049	1.02842	60S ribosomal protein L13a-4 n_5 Tax_Papilionoideae RepID_B7FMG6_MEDTR	AT5G48760.2	Ribosomal protein L13 family protein	Medtr7g057770.1	60S ribosomal protein L13a-4
Ca14917	Ca4	58071781	58073216	0.680468	1.70755	4.83551	6.76061e-05	0.000706309	1.62945	PREDICTED: uncharacterized protein LOC101496217 isoform X1 n_1 Tax_Cicer arietinum RepID_UPI00032A8B08	#N/A		Medtr1g025290.1	hypothetical protein
Ca14961	Ca4	58520479	58524520	-0.574211	6.04461	-5.45645	1.44121e-05	0.000250492	2.771	PREDICTED: chlorophyll a-b binding protein of LHCII type 1 isoform X1 n_2 Tax_Cicer arietinum RepID_UPI00032A5582	AT1G76570.1	Chlorophyll A-B binding family protein	Medtr1g026550.1	light-harvesting complex I chlorophyll A/B-binding protein
Ca19308	Ca5	209152	212317	-0.285746	5.97814	-5.49098	1.3235e-05	0.000236208	2.85493	PREDICTED: grpE protein homolog - mitochondrial n_1 Tax_Cicer arietinum RepID_UPI00032AC20E	AT1G36390.2	Co-chaperone GrpE family protein	Medtr3g073450.1	co-chaperone GrpE family protein
Ca19667	Ca5	4615627	4623984	0.540517	4.89979	5.11432	3.368e-05	0.000436735	1.95278	PREDICTED: two-component response regulator-like APRR1 isoform X1 n_1 Tax_Cicer arietinum RepID_UPI00032AC8BA	AT5G61380.1	CCT motif	Medtr3g037390.2	timing of cab expression 1/PRR response regulator
Ca19616	Ca5	4848819	4852685	-0.413114	6.52377	-6.36775	1.58004e-06	6.33649e-05	4.9861	Glucose-6-phosphate/phosphate-translocator n_7 Tax_Papilionoideae RepID_O64910_PEA	AT5G54800.1	glucose 6-phosphate/phosphate	Medtr3g049400.1	glucose-6-phosphate/phosphate translocator-like protein
Ca19636	Ca5	5067125	5071421	0.893958	2.17372	5.19504	2.75476e-05	0.000381648	2.40819	Tryptophan synthase beta type 2 n_8 Tax_Mesangiospermae RepID_G7IXJ6_MEDTR	AT4G27070.1	tryptophan synthase beta-subunit	Medtr3g051120.1	tryptophan synthase beta type 2
Ca19659	Ca5	5448456	5456348	0.614317	2.48992	7.15065	2.5497e-07	2.21577e-05	7.00048	PREDICTED: crt homolog 1-like n_1 Tax_Cicer arietinum RepID_UPI00032AA9E0	#N/A		Medtr0028s0090.2	CRT (chloroquine-resistance transporter)-like transporter%2C putative
Ca19686	Ca5	5488064	5490439	0.593206	6.54354	5.03634	4.09114e-05	0.000495048	1.73062	Uncharacterized protein n_27 Tax_fabids RepID_A0A0S3SUW2_PHAAN	AT3G62870.1	Ribosomal protein L7Ae/L30e/S12e/Gadd45	Medtr7g027235.1	ribosomal protein L7Ae/L30e/S12e/Gadd45 family protein
Ca19714	Ca5	5699789	5704003	1.06914	4.48165	11.6558	3.25736e-11	1.66071e-07	15.8067	PREDICTED: GDSL esterase/lipase At5g55050-like n_1 Tax_Cicer arietinum RepID_UPI00032AD2B3	AT5G55050.1	GDSL-like Lipase/Acylhydrolase superfamily	Medtr3g052490.1	GDSL-like lipase/acylhydrolase
Ca19719	Ca5	5733386	5735626	0.524851	2.77749	6.51572	1.11288e-06	5.22132e-05	5.50918	PREDICTED: pentatricopeptide repeat-containing protein At3g62890-like n_1 Tax_Cicer arietinum RepID_UPI00032AD074	AT1G08070.1	Tetratricopeptide repeat (TPR)-like	Medtr3g052720.1	organelle transcript processing protein%2C putative
Ca19713	Ca5	5760543	5768151	0.690447	3.39074	4.90076	5.74146e-05	0.000626807	1.59777	PREDICTED: rab3 GTPase-activating protein catalytic subunit-like n_1 Tax_Cicer arietinum RepID_UPI000641496B	AT5G55060.2	unknown protein; FUNCTIONS IN: molecular_function	Medtr3g052790.1	Rab3 GTPase-activating protein catalytic subunit
Ca19745	Ca5	5991288	5993620	-0.28376	3.35455	-5.29911	2.12726e-05	0.00032504	2.47363	Uncharacterized protein n_1 Tax_Glycine max RepID_K7MQR9_SOYBN	AT1G16240.2	syntaxin of plants 51	Medtr3g055200.1	syntaxin of plants protein
Ca19749	Ca5	6247007	6251330	0.94014	3.8001	5.21692	2.60892e-05	0.000366757	2.24302	PREDICTED: beta-(1 -2)-xylosyltransferase n_1 Tax_Cicer arietinum RepID_UPI00032AA91A	AT5G55500.1	beta-1,2-xylosyltransferase	Medtr3g055690.1	beta-(1%2C2)-xylosyltransferase
Ca19808	Ca5	6770520	6773033	-0.72366	2.62149	-6.07259	3.20312e-06	9.57182e-05	4.48538	BTB/POZ domain plant protein n_4 Tax_Papilionoideae RepID_G7IY69_MEDTR	AT1G55760.1	BTB/POZ domain-containing protein	Medtr3g061090.2	BTB/POZ domain plant protein
Ca19806	Ca5	6792152	6793783	0.676081	3.6873	4.962	4.9261e-05	0.000563893	1.66059	RNA-binding protein pno1 n_1 Tax_Morus notabilis RepID_W9QYK7_9ROSA	AT3G13230.1	RNA-binding KH domain-containing protein	Medtr3g061130.1	RNA-binding pno1-like protein
Ca19816	Ca5	6957070	6960638	1.6006	2.81621	5.67903	8.33687e-06	0.000175226	3.51993	PREDICTED: probable amino acid permease 7 n_1 Tax_Cicer arietinum RepID_UPI00032ABD6C	AT5G23810.1	amino acid permease 7	Medtr3g461480.1	transmembrane amino acid transporter family protein
Ca19831	Ca5	7351364	7354762	0.898475	3.20331	7.49354	1.17549e-07	1.57393e-05	7.70013	Uncharacterized protein n_3 Tax_Papilionoideae RepID_A0A072V7J0_MEDTR	AT3G54110.1	plant	Medtr3g462140.1	uncoupling protein
Ca19839	Ca5	7446876	7453847	0.620824	9.13739	6.00468	3.77368e-06	0.000106368	4.09408	Alpha-glucan phosphorylase - H isozyme n_11 Tax_Papilionoideae RepID_PHSH_VICFA	AT3G46970.1	alpha-glucan phosphorylase	Medtr3g462340.1	glycogen/starch/alpha-glucan phosphorylase family protein
Ca19865	Ca5	7656080	7663365	-0.458281	6.71407	-5.26805	2.29771e-05	0.00034253	2.30699	Metalloprotease n_1 Tax_Cicer arietinum RepID_A0A068FWX3_CICAR	AT5G58870.1	FTSH protease 9	Medtr3g462930.1	ATP-dependent zinc metalloprotease FTSH protein
Ca19911	Ca5	7920172	7920615	-0.538952	3.4211	-5.2504	2.40065e-05	0.000349695	2.36147	Pleckstrin-like (PH) domain protein n_2 Tax_Papilionoideae RepID_I3SI15_MEDTR	AT2G29700.1	pleckstrin homologue 1	Medtr3g463520.1	pleckstrin-like (PH) domain protein
Ca19921	Ca5	8207922	8213550	-0.856139	4.95551	-6.71762	6.92748e-07	3.87088e-05	5.81205	PREDICTED: uncharacterized protein LOC101501384 isoform X1 n_2 Tax_Cicer arietinum RepID_UPI00032A9381	AT1G07200.2	Double Clp-N motif-containing P-loop	Medtr3g464150.1	double Clp-N motif P-loop nucleoside triphosphate hydrolase superfamily protein
Ca19935	Ca5	8292356	8295423	-1.05169	5.57965	-6.85356	5.04884e-07	3.21758e-05	6.12885	PREDICTED: jacalin-related lectin 3-like n_1 Tax_Cicer arietinum RepID_UPI00032A603B	AT1G19715.2	Mannose-binding lectin superfamily	Medtr3g464370.1	mannose-binding lectin superfamily protein
Ca19939	Ca5	8295777	8299525	-0.475157	7.71134	-4.91195	5.58302e-05	0.000616253	1.41415	NAD(P)H dehydrogenase B2 n_2 Tax_Papilionoideae RepID_A0A072UXK7_MEDTR	AT1G07180.1	alternative NAD(P)H dehydrogenase	Medtr3g464380.1	NAD(P)H dehydrogenase B2
Ca19944	Ca5	8515264	8524472	-0.408408	8.53416	-4.85529	6.43377e-05	0.000682325	1.24768	6-phosphofructo-2-kinase/fructose-2 - 6-bisphosphatase n_10 Tax_Phaseoleae RepID_A0A0B2SBR3_GLYSO	AT1G07110.1	fructose-2,6-bisphosphatase	Medtr3g464770.4	fructose-6-phosphate-2-kinase/fructose-2%2C 6-bisphosphatase
Ca19975	Ca5	8941540	8942241	-1.53169	0.00966627	-6.7692	6.14234e-07	3.54518e-05	5.80881	PREDICTED: protein LIGHT-DEPENDENT SHORT HYPOCOTYLS 5 n_1 Tax_Cicer arietinum RepID_UPI00032A5179	AT1G07090.1	Protein of unknown function (DUF640)	Medtr3g031830.1	DUF640 family protein
Ca19996	Ca5	9079847	9084277	0.525984	5.47838	5.58321	1.05467e-05	0.000202368	3.08047	Malonyl CoA-acyl carrier transacylase n_2 Tax_Papilionoideae RepID_G7J0N6_MEDTR	AT2G30200.1	catalytics;transferases;[acyl-carrier-protein]	Medtr3g031380.1	malonyl CoA-acyl carrier transacylase
Ca20010	Ca5	9281172	9283928	-0.721855	5.85926	-4.90026	5.74878e-05	0.000627079	1.39345	Alanine-glyoxylate aminotransferase-like protein n_3 Tax_Papilionoideae RepID_A0A072UX79_MEDTR	AT2G38400.1	alanine:glyoxylate aminotransferase	Medtr3g465800.1	alanine-glyoxylate aminotransferase-like protein
Ca20096	Ca5	9555642	9556644	0.543875	1.70746	4.89357	5.84583e-05	0.000634608	1.7669	PREDICTED: uncharacterized protein LOC101509313 n_1 Tax_Cicer arietinum RepID_UPI00032ACD4C	#N/A		Medtr3g062180.1	hypothetical protein
Ca20104	Ca5	10353480	10354837	-0.498892	8.01084	-4.84203	6.65111e-05	0.0006978	1.23438	PREDICTED: NAD(P)H-quinone oxidoreductase subunit N - chloroplastic n_1 Tax_Cicer arietinum RepID_UPI00032A9DD1	AT5G58260.1	oxidoreductases, acting on NADH or	Medtr3g062890.1	NADH-quinone oxidoreductase cyanobacterial subunit N
Ca20119	Ca5	10385936	10400287	-0.589693	3.11688	-5.14194	3.14398e-05	0.000415979	2.10333	PREDICTED: calcium uniporter protein 5 - mitochondrial-like isoform X1 n_3 Tax_Cicer arietinum RepID_UPI00032AAC00	AT1G57610.2	Protein of unknown function (DUF607)	Medtr3g063050.1	transmembrane protein%2C putative
Ca20174	Ca5	10485602	10486171	-0.260381	5.07871	-4.89782	5.78399e-05	0.000629204	1.38244	Putative uncharacterized protein (Fragment) n_2 Tax_Cicer arietinum RepID_Q9ZRW4_CICAR	AT1G65720.1	unknown protein; FUNCTIONS IN: molecular_function	Medtr3g064040.1	transmembrane protein%2C putative
Ca20124	Ca5	10587432	10590335	0.444463	5.92917	6.11991	2.85812e-06	8.83131e-05	4.38819	Class I glutamine amidotransferase superfamily protein n_2 Tax_Papilionoideae RepID_G7J7W0_MEDTR	AT3G02720.1	Class I glutamine amidotransferase-like	Medtr3g064140.1	class I glutamine amidotransferase superfamily protein
Ca20123	Ca5	10630082	10635652	0.427801	3.50418	6.06171	3.2882e-06	9.64904e-05	4.34167	PREDICTED: nuclear pore complex protein NUP88 n_1 Tax_Cicer arietinum RepID_UPI00032A5D33	AT5G05680.1	nuclear pore complex protein-related	Medtr3g070390.3	nuclear pore complex-like protein
Ca20143	Ca5	10815081	10819320	-0.364892	4.79158	-4.87796	6.07868e-05	0.000654742	1.33936	PREDICTED: uncharacterized protein LOC101500860 n_1 Tax_Cicer arietinum RepID_UPI00032AA7BA	AT2G40130.1	Double Clp-N motif-containing P-loop	Medtr3g070850.1	double Clp-N motif P-loop nucleoside triphosphate hydrolase superfamily protein
Ca20150	Ca5	10820507	10824068	-1.0956	3.69908	-5.27196	2.27554e-05	0.000341519	2.32419	PREDICTED: flavonol synthase/flavanone 3-hydroxylase-like n_1 Tax_Cicer arietinum RepID_UPI00032A8C56	AT3G55970.1	jasmonate-regulated gene	Medtr3g070860.1	leucoanthocyanidin dioxygenase-like protein
Ca20147	Ca5	10853487	10855757	0.46402	6.76317	5.36805	1.7932e-05	0.000286793	2.55347	Ribosomal protein n_35 Tax_Mesangiospermae RepID_A0A0S3SGW2_PHAAN	AT1G08360.1	Ribosomal protein L1p/L10e family	Medtr2g086500.2	ribosomal protein L1p/L10e family protein
Ca20149	Ca5	10859540	10871587	0.496699	7.32388	4.82537	6.93447e-05	0.000717041	1.20413	Clathrin heavy chain n_2 Tax_Glycine max RepID_Q39834_SOYBN	AT3G11130.1	Clathrin, heavy chain	Medtr3g070940.1	clathrin heavy chain
Ca20154	Ca5	10957923	10969259	-0.453969	6.87154	-4.77764	7.81569e-05	0.000781313	1.08837	UDP-glucose pyrophosphorylase n_3 Tax_Papilionoideae RepID_G7JBW8_MEDTR	AT4G23160.1	cysteine-rich RLK (RECEPTOR-like	Medtr3g071440.2	UDP-glucose pyrophosphorylase
Ca20159	Ca5	11054392	11060196	-0.511674	2.66852	-5.29573	2.14518e-05	0.000326798	2.57349	PREDICTED: cytosolic endo-beta-N-acetylglucosaminidase 1 n_1 Tax_Cicer arietinum RepID_UPI00032A8D4A	AT5G05460.1	Glycosyl hydrolase family 85	Medtr3g071610.2	cytosolic endo-beta-N-acetylglucosaminidase
Ca20162	Ca5	11061295	11065235	0.771219	3.06134	6.34671	1.66113e-06	6.54695e-05	5.10762	PREDICTED: DEAD-box ATP-dependent RNA helicase 18 n_1 Tax_Cicer arietinum RepID_UPI00032A9DDD	AT5G05450.1	P-loop containing nucleoside triphosphate	Medtr3g071620.1	DEAD-box ATP-dependent RNA helicase-like protein
Ca20203	Ca5	11372037	11374806	-0.422568	4.04281	-5.06992	3.76222e-05	0.000465821	1.8564	PREDICTED: vacuolar protein 8 n_1 Tax_Cicer arietinum RepID_UPI00032AB7F6	#N/A		Medtr3g072120.2	armadillo/beta-catenin-like repeat protein
Ca20214	Ca5	11440870	11445687	-0.397919	6.43974	-7.1243	2.70773e-07	2.30185e-05	6.75827	PREDICTED: uncharacterized protein LOC101490400 n_1 Tax_Cicer arietinum RepID_UPI00032A5A7C	AT3G10970.2	Haloacid dehalogenase-like hydrolase	Medtr3g072340.1	haloacid dehalogenase-like hydrolase
Ca20228	Ca5	11748289	11753412	-0.494583	2.95756	-5.57205	1.08401e-05	0.000204437	3.19406	PREDICTED: biotin--protein ligase 2-like n_1 Tax_Cicer arietinum RepID_UPI00032AC131	AT2G25710.2	holocarboxylase synthase 1	Medtr3g073010.3	biotin holocarboxylase synthetase%2C putative
Ca20242	Ca5	11792739	11796507	-0.516074	5.58718	-6.06247	3.28218e-06	9.64904e-05	4.25057	PREDICTED: phosphatidylinositol 4-phosphate 5-kinase 2 n_1 Tax_Cicer arietinum RepID_UPI00032A75A0	AT1G77740.1	phosphatidylinositol-4-phosphate	Medtr3g073100.1	phosphatidylinositol-4-phosphate 5-kinase family protein
Ca20245	Ca5	11809013	11809871	0.459719	9.31799	6.88811	4.66058e-07	3.05938e-05	6.15739	30S ribosomal protein S13 n_2 Tax_Papilionoideae RepID_G7J3M7_MEDTR	AT5G14320.1	Ribosomal protein S13/S18 family	Medtr3g073140.1	30S ribosomal protein S13
Ca20246	Ca5	11876940	11882547	-1.05031	4.29901	-7.07368	3.04013e-07	2.51345e-05	6.63904	Sulfate transporter 2.2-like protein n_3 Tax_Papilionoideae RepID_A0A0K1U4U2_PEA	AT1G77990.1	STAS domain / Sulfate	Medtr3g073730.1	sulfate/bicarbonate/oxalate exchanger and transporter sat-1
Ca20258	Ca5	11919959	11932915	0.42893	6.39358	4.74485	8.48559e-05	0.000826144	1.00551	Uncharacterized protein n_2 Tax_Phaseolus vulgaris RepID_V7ARE3_PHAVU	AT1G36160.2	acetyl-CoA carboxylase 1	Medtr3g073860.1	acetyl-CoA carboxylase
Ca20257	Ca5	11948604	11949764	-0.658917	5.18541	-5.61923	9.65345e-06	0.000192953	3.16801	PREDICTED: uncharacterized protein LOC101511560 n_1 Tax_Cicer arietinum RepID_UPI00032AA8DF	AT1G22160.1	Protein of unknown function (DUF581)	Medtr3g073960.1	DUF581 family protein
Ca20254	Ca5	11985730	11988847	-0.664401	4.436	-5.41511	1.59617e-05	0.000268869	2.68549	Phosphoglycerate/bisphosphoglycerate mutase family protein n_3 Tax_Papilionoideae RepID_A0A072UYQ0_MEDTR	AT1G22170.1	Phosphoglycerate mutase family protein	Medtr3g074040.1	phosphoglycerate/bisphosphoglycerate mutase family protein
Ca20247	Ca5	12009426	12014895	-0.540381	5.5301	-6.43083	1.36032e-06	5.82288e-05	5.13527	PREDICTED: uncharacterized WD repeat-containing protein C2A9.03 isoform X1 n_2 Tax_Cicer arietinum RepID_UPI00032A8373	AT1G78070.1	Transducin/WD40 repeat-like superfamily	Medtr3g074070.1	transducin/WD40 repeat protein
Ca20264	Ca5	12130766	12135324	-0.681093	5.24157	-6.08326	3.12177e-06	9.36944e-05	4.29874	PREDICTED: uncharacterized methyltransferase At1g78140 - chloroplastic n_1 Tax_Cicer arietinum RepID_UPI00032A7D3B	AT1G78140.1	S-adenosyl-L-methionine-dependent methyltransferases	Medtr3g074250.1	S-adenosylmethionine-dependent methyltransferase
Ca20274	Ca5	12202330	12204263	-1.02106	0.57403	-5.38029	1.73973e-05	0.000283256	3.02673	No Hits	#N/A		#N/A	#N/A
Ca20278	Ca5	12303350	12307063	0.40419	4.49394	4.81896	7.04685e-05	0.000726781	1.20873	Pectin methyltransferase QUA2 - putative n_2 Tax_Papilionoideae RepID_A0A072V0R1_MEDTR	AT1G78240.2	S-adenosyl-L-methionine-dependent	Medtr3g074780.2	pectin methyltransferase QUA2%2C putative
Ca20294	Ca5	12522225	12570830	0.928612	5.37954	4.99816	4.50039e-05	0.000529489	1.65452	PREDICTED: uncharacterized protein LOC101502146 n_1 Tax_Cicer arietinum RepID_UPI00032AB8FE	AT3G48500.1	Nucleic acid-binding,	Medtr3g075050.2	nucleic acid-binding%2C OB-fold-like protein
Ca20332	Ca5	12900972	12906382	0.885784	6.6342	6.24171	2.13407e-06	7.55569e-05	4.68258	60S ribosomal protein L5-2 n_5 Tax_Papilionoideae RepID_B7FJX5_MEDTR	AT3G25520.2	ribosomal protein L5	Medtr3g118030.1	60S ribosomal protein L5-2
Ca20350	Ca5	13061424	13065137	0.44063	5.41195	5.9493	4.31507e-06	0.000115585	3.97463	PREDICTED: translocon-associated protein subunit alpha n_1 Tax_Cicer arietinum RepID_UPI00032A5C0F	AT2G21160.1	Translocon-associated protein (TRAP),	Medtr3g117740.1	translocon-associated protein alpha subunit
Ca20355	Ca5	13152902	13157378	0.762979	3.85386	6.08376	3.11805e-06	9.36944e-05	4.38884	PREDICTED: tRNA-dihydrouridine(47) synthase [NAD(P)(+)]-like n_1 Tax_Cicer arietinum RepID_UPI00032A7D64	AT4G38890.1	FMN-linked oxidoreductases superfamily	Medtr3g117580.1	tRNA-dihydrouridine synthase
Ca20364	Ca5	13350359	13355941	0.968578	0.780201	5.27251	2.27238e-05	0.000341415	2.76793	PREDICTED: phosphatidylinositol/phosphatidylcholine transfer protein SFH3-like isoform X1 n_4 Tax_Cicer arietinum RepID_UPI00032A5ED9	AT2G18180.1	Sec14p-like phosphatidylinositol transfer	Medtr3g117090.2	Sec14p-like phosphatidylinositol transfer family protein
Ca20383	Ca5	13399209	13402936	1.03176	6.27709	5.44237	1.49219e-05	0.000256728	2.7372	Glucose-1-phosphate adenylyltransferase n_4 Tax_Papilionoideae RepID_Q43819_PEA	AT2G21590.2	Glucose-1-phosphate adenylyltransferase	Medtr4g070430.3	glucose-1-phosphate adenylyltransferase family protein
Ca20387	Ca5	13417819	13420522	-1.07024	5.22151	-6.46071	1.26737e-06	5.59811e-05	5.20823	PREDICTED: transcription factor bHLH63-like n_1 Tax_Cicer arietinum RepID_UPI00032AC7F1	AT4G34530.1	cryptochrome-interacting basic-helix-loop-helix	Medtr3g116770.2	BHLH transcription factor
Ca20408	Ca5	13662124	13666004	0.612919	6.22625	9.05953	4.1743e-09	2.24135e-06	10.9479	Tonoplast monosaccharide transporter 2 n_2 Tax_Papilionoideae RepID_G7J6G0_MEDTR	AT4G35300.5	tonoplast monosaccharide transporter2	Medtr3g116060.1	tonoplast monosaccharide transporter 2
Ca20431	Ca5	13688343	13693161	0.423849	4.71668	4.9994	4.48648e-05	0.000529072	1.64543	PREDICTED: dolichyl-diphosphooligosaccharide--protein glycosyltransferase subunit 1A n_1 Tax_Cicer arietinum RepID_UPI00032AB7EF	AT1G76400.1	Ribophorin I	Medtr3g115980.1	ribophorin I family protein
Ca20426	Ca5	13729471	13732175	0.256809	7.84358	4.8847	5.97708e-05	0.000645617	1.34468	PREDICTED: uncharacterized protein LOC101504606 n_1 Tax_Cicer arietinum RepID_UPI000640F064	#N/A		Medtr3g115930.1	transmembrane protein%2C putative
Ca20485	Ca5	13861236	14094850	0.424639	7.70186	6.16804	2.54603e-06	8.28441e-05	4.50106	Niemann-Pick C1 protein n_1 Tax_Morus notabilis RepID_W9R4N5_9ROSA	AT5G42310.1	Pentatricopeptide repeat (PPR-like)	Medtr3g115270.1	PPR containing plant-like protein
Ca20492	Ca5	14231902	14242348	1.24711	3.85975	6.7911	5.83712e-07	3.48745e-05	6.02492	PREDICTED: probable nucleoredoxin 2 isoform X1 n_2 Tax_Cicer arietinum RepID_UPI000641605A	AT4G31240.2	protein kinase C-like zinc finger protein	Medtr3g114530.1	nucleoredoxin%2C putative
Ca20446	Ca5	14345519	14346880	-0.92995	2.71986	-4.92326	5.42715e-05	0.000605057	1.57769	PREDICTED: uncharacterized protein LOC101503743 n_1 Tax_Cicer arietinum RepID_UPI00032ABB33	#N/A		Medtr3g113660.1	hypothetical protein
Ca20451	Ca5	14376541	14379719	-0.818502	2.04611	-5.0685	3.77556e-05	0.000465821	2.13934	PREDICTED: thaumatin-like protein 1b isoform X1 n_2 Tax_Cicer arietinum RepID_UPI00032A7D00	AT1G20030.1	Pathogenesis-related thaumatin superfamily	Medtr3g114030.1	pathogenesis-related thaumatin family protein
Ca20454	Ca5	14390612	14393854	0.625832	8.4852	7.0658	3.09549e-07	2.51838e-05	6.61172	Tubulin beta chain - putative n_3 Tax_Eukaryota RepID_B9R897_RICCO	AT5G23860.2	tubulin beta 8	Medtr3g113970.2	tubulin beta-1 chain
Ca20469	Ca5	14556150	14563410	-0.660452	2.85252	-6.49618	1.16542e-06	5.35946e-05	5.44643	Guanine nucleotide-binding protein beta subunit-like protein n_4 Tax_Papilionoideae RepID_G7J4P6_MEDTR	AT4G29860.1	Transducin/WD40 repeat-like	Medtr3g113190.16	guanine nucleotide-binding protein beta subunit-like protein
Ca20882	Ca5	14696066	14697720	0.329739	7.13384	5.93369	4.48141e-06	0.000119205	3.93871	PREDICTED: thioredoxin H-type-like n_1 Tax_Cicer arietinum RepID_UPI00032AB835	AT3G51030.1	thioredoxin H-type	Medtr3g112410.1	thioredoxin H-type 1 protein
Ca20503	Ca5	15039219	15039985	0.647658	4.99367	5.67862	8.34523e-06	0.000175226	3.32504	PREDICTED: 40S ribosomal protein S3-1-like n_1 Tax_Cicer arietinum RepID_UPI00032AC268	AT2G31610.1	Ribosomal protein S3 family protein	Medtr6g052140.1	40S ribosomal S3-like protein
Ca20513	Ca5	15179686	15182532	1.20749	2.75474	6.84967	5.09457e-07	3.2199e-05	6.31869	PREDICTED: uncharacterized protein LOC101513176 n_1 Tax_Cicer arietinum RepID_UPI00032AC273	AT1G48460.1	unknown protein; FUNCTIONS IN: molecular_function	Medtr3g111540.1	transmembrane protein%2C putative
Ca20541	Ca5	15487148	15491192	-0.396679	5.54461	-5.98381	3.96904e-06	0.00010907	4.05816	Uncharacterized protein n_2 Tax_Papilionoideae RepID_G7J420_MEDTR	AT5G49650.2	xylulose kinase-2	Medtr3g110710.2	xylulose kinase-like protein
Ca20538	Ca5	15507638	15512734	-1.41258	4.68678	-5.6725	8.47118e-06	0.00017636	3.30103	Transmembrane amino acid transporter family protein n_3 Tax_Papilionoideae RepID_G7J416_MEDTR	AT5G49630.1	amino acid permease 6	Medtr3g110660.1	transmembrane amino acid transporter family protein
Ca20536	Ca5	15545718	15548037	1.73572	2.78207	6.27407	1.97523e-06	7.24488e-05	5.02197	DUF1005 family protein n_1 Tax_Medicago truncatula RepID_G7J413_MEDTR	AT1G10020.1	Protein of unknown function (DUF1005)	Medtr3g110630.1	DUF1005 family protein
Ca20550	Ca5	15675000	15676259	-0.40191	3.58489	-4.84637	6.57921e-05	0.000692084	1.3308	Poly(A) polymerase-like protein n_1 Tax_Medicago truncatula RepID_A0A072V338_MEDTR	#N/A		Medtr3g110375.3	poly(A) polymerase-like protein
Ca20559	Ca5	15868626	15871777	0.76363	2.06829	5.82677	5.81126e-06	0.000142441	4.02453	PREDICTED: uncharacterized protein LOC101495343 isoform X2 n_1 Tax_Cicer arietinum RepID_UPI00032A51AA	AT5G11630.1	unknown protein; FUNCTIONS IN: molecular_function	Medtr3g109720.1	hypothetical protein
Ca20568	Ca5	15975101	15978463	-0.297575	4.34146	-5.0337	4.11815e-05	0.000497136	1.74087	PREDICTED: DNA topoisomerase 1-like n_1 Tax_Cicer arietinum RepID_UPI00032AA416	#N/A		#N/A	#N/A
Ca20598	Ca5	16102508	16108141	-0.974358	2.13573	-6.28918	1.90524e-06	7.12487e-05	5.05507	Uncharacterized protein n_2 Tax_Soja RepID_K7KIV6_SOYBN	AT4G29000.1	Tesmin/TSO1-like CXC domain-containing	Medtr3g110122.1	tesmin/TSO1-like CXC domain protein
Ca20606	Ca5	16160181	16163354	-0.238771	4.31864	-4.7846	7.68052e-05	0.000772344	1.12713	Coiled-coil domain-containing protein n_5 Tax_Papilionoideae RepID_G7ZWM1_MEDTR	AT5G11500.2	unknown protein; FUNCTIONS IN: molecular_function	Medtr3g110022.1	coiled-coil protein
Ca20610	Ca5	16216487	16219265	0.312346	5.98551	5.02728	4.18474e-05	0.000502793	1.70478	PREDICTED: GTP-binding protein At2g22870 n_1 Tax_Cicer arietinum RepID_UPI00032A8A06	AT5G11480.1	P-loop containing nucleoside triphosphate	Medtr3g109540.1	ribosome biogenesis GTP-binding protein YsxC
Ca20624	Ca5	16321040	16326567	-0.584955	2.25102	-4.66919	0.000102594	0.000941885	1.07114	PREDICTED: basic leucine zipper 9-like n_1 Tax_Cicer arietinum RepID_UPI00032AC111	#N/A		Medtr3g109310.1	BZIP transcription factor
Ca20628	Ca5	16392353	16394119	-0.620038	4.66771	-4.83879	6.70521e-05	0.000701958	1.24302	PREDICTED: AIG2-like protein n_1 Tax_Cicer arietinum RepID_UPI0006412823	AT2G24390.1	AIG2-like (avirulence induced gene)	Medtr3g109200.1	AIG2-like (avirulence induced protein) family protein
Ca20637	Ca5	16515438	16517830	-0.724614	2.05855	-5.00329	4.44305e-05	0.000524356	1.96114	PREDICTED: putative peptidyl-tRNA hydrolase PTRHD1 n_1 Tax_Cicer arietinum RepID_UPI00032A657F	AT5G10700.1	Peptidyl-tRNA hydrolase II (PTH2) family	Medtr3g108900.1	type 2 (PTH2)-like peptidyl-tRNA hydrolase
Ca20646	Ca5	16524604	16525708	-1.09355	2.39778	-7.93075	4.47975e-08	9.78825e-06	8.66644	PREDICTED: F-box protein AFR n_1 Tax_Cicer arietinum RepID_UPI00032A7076	AT2G24540.1	Galactose oxidase/kelch repeat superfamily	Medtr3g108860.1	galactose oxidase/kelch repeat protein
Ca20656	Ca5	16589828	16598879	0.319123	4.09884	6.00246	3.79404e-06	0.000106477	4.15035	PREDICTED: protein KAKU4 isoform X1 n_2 Tax_Cicer arietinum RepID_UPI00032AA38A	#N/A		Medtr3g108780.1	hypothetical protein
Ca20696	Ca5	17022441	17033050	0.382457	7.55336	6.11327	2.90418e-06	8.92001e-05	4.37198	PREDICTED: uncharacterized protein LOC100374136 n_1 Tax_Saccoglossus kowalevskii RepID_UPI0003F0C3CE	AT5G55190.1	RAN GTPase 3	Medtr3g107717.1	GTP-binding nuclear Ran-like protein
Ca20697	Ca5	17038679	17041814	-0.514273	3.43231	-7.29613	1.83234e-07	1.91956e-05	7.21589	PREDICTED: uncharacterized protein LOC101515344 isoform X1 n_2 Tax_Cicer arietinum RepID_UPI00032ACFF5	AT4G32440.3	Plant Tudor-like RNA-binding protein	Medtr3g107680.6	agenet domain protein
Ca20699	Ca5	17055362	17057812	0.325865	6.43759	5.25475	2.37487e-05	0.000348153	2.27307	BnaC02g13240D protein n_11 Tax_Pentapetalae RepID_A0A078EX10_BRANA	AT5G55190.1	RAN GTPase 3	Medtr3g107717.1	GTP-binding nuclear Ran-like protein
Ca20706	Ca5	17101017	17103483	0.460913	2.98322	6.24926	2.09586e-06	7.48311e-05	4.85096	PREDICTED: uncharacterized protein LOC101490613 n_1 Tax_Cicer arietinum RepID_UPI00032AB434	AT5G11280.1	unknown protein; BEST Arabidopsis thaliana	Medtr3g107550.2	transmembrane protein%2C putative
Ca20701	Ca5	17107967	17110488	0.930864	5.21661	9.06271	4.14741e-09	2.24135e-06	10.9677	PREDICTED: protein OVEREXPRESSOR OF CATIONIC PEROXIDASE 3 n_1 Tax_Cicer arietinum RepID_UPI00032ACCA1	#N/A		Medtr3g107530.1	homeobox domain protein
Ca20702	Ca5	17112285	17119200	0.730551	7.29448	5.25969	2.34587e-05	0.000347003	2.28364	Cellulose synthase n_2 Tax_Fabaceae RepID_G7JB42_MEDTR	AT4G32410.1	cellulose synthase	Medtr3g107520.1	cellulose synthase-like protein
Ca20738	Ca5	17483188	17483777	0.64028	3.91849	5.50688	1.27265e-05	0.000230665	2.97324	60S ribosomal protein L39 n_1 Tax_Glycine soja RepID_A0A0B2SG69_GLYSO	AT4G31985.1	Ribosomal protein L39 family protein	Medtr1g013070.1	60S ribosomal protein L39-3
Ca20752	Ca5	17609989	17614274	0.748355	2.42668	5.20998	2.65433e-05	0.000371658	2.51304	Ribonucleoside-diphosphate reductase n_4 Tax_Papilionoideae RepID_G7LC83_MEDTR	AT2G21790.1	ribonucleotide	Medtr8g092510.1	ribonucleoside-diphosphate reductase%2C alpha chain
Ca20758	Ca5	17689667	17692109	-0.78012	0.475516	-4.57635	0.000129524	0.00110675	1.15239	PREDICTED: protein POLAR LOCALIZATION DURING ASYMMETRIC DIVISION AND REDISTRIBUTION n_1 Tax_Cicer arietinum RepID_UPI00032A8F93	#N/A		Medtr3g106030.1	hypothetical protein
Ca20783	Ca5	17944778	17949876	0.477463	7.23272	5.17098	2.92475e-05	0.00039799	2.0635	Eukaryotic translation initiation factor 3 subunit B n_11 Tax_Papilionoideae RepID_V7ATC5_PHAVU	AT5G25780.1	eukaryotic	Medtr3g105430.1	eukaryotic translation initiation factor 3 subunit B
Ca20793	Ca5	18022021	18024790	-0.566221	2.57625	-5.72929	7.3719e-06	0.000164603	3.63056	PREDICTED: uncharacterized protein LOC101498287 n_1 Tax_Cicer arietinum RepID_UPI00032A5596	AT4G33180.1	alpha/beta-Hydrolases superfamily protein	Medtr3g105290.1	alpha/beta fold hydrolase
Ca20808	Ca5	18176721	18188232	0.669605	4.75522	6.91046	4.42579e-07	2.9603e-05	6.28373	PREDICTED: (S)-coclaurine N-methyltransferase-like isoform X1 n_1 Tax_Cicer arietinum RepID_UPI00032A5C35	AT4G33110.2	S-adenosyl-L-methionine-dependent methyltransferases	Medtr3g104740.1	coclaurine N-methyltransferase
Ca20848	Ca5	18428142	18432849	0.528616	4.20344	5.14369	3.13032e-05	0.000415609	2.05489	PREDICTED: protein EARLY FLOWERING 3-like n_1 Tax_Cicer arietinum RepID_UPI00032ABFF8	AT2G25930.1	hydroxyproline-rich glycoprotein	Medtr3g103970.1	early flowering protein
Ca20858	Ca5	18704704	18706045	0.687599	1.17439	4.54733	0.000139315	0.00117014	1.00467	Uncharacterized protein n_1 Tax_Medicago truncatula RepID_A0A072VCF0_MEDTR	#N/A		#N/A	#N/A
Ca20864	Ca5	18724770	18729175	-0.305059	6.39036	-6.1951	2.38603e-06	8.02074e-05	4.57323	Interferon-related developmental regulator-like protein n_3 Tax_Papilionoideae RepID_A0A072V2D3_MEDTR	AT1G27760.2	interferon-related developmental	Medtr3g103090.2	interferon-related developmental regulator-like protein
Ca20908	Ca5	18830575	18833436	-0.560239	3.46113	-6.20542	2.32771e-06	7.92926e-05	4.70125	PREDICTED: uncharacterized protein LOC101504819 n_1 Tax_Cicer arietinum RepID_UPI00032A810B	AT1G27700.1	Syntaxin/t-SNARE family protein	Medtr3g102790.2	syntaxin 6%2C amine-terminal protein
Ca20920	Ca5	19025934	19029220	0.816089	2.65964	5.55356	1.13443e-05	0.000210317	3.23638	PREDICTED: probable inactive receptor kinase At5g67200 n_1 Tax_Cicer arietinum RepID_UPI00032AC5DE	AT5G43020.1	Leucine-rich repeat protein kinase	Medtr3g102180.1	LRR receptor-like kinase family protein
Ca20921	Ca5	19079240	19084851	0.481635	5.15742	5.06327	3.82523e-05	0.000469181	1.79668	PREDICTED: polyadenylate-binding protein 8-like n_1 Tax_Cicer arietinum RepID_UPI00064186BF	AT4G34110.1	poly(A) binding	Medtr3g102040.1	polyadenylate-binding protein
Ca20952	Ca5	19273324	19277184	-0.317412	4.60636	-5.02199	4.24037e-05	0.000506405	1.69757	PREDICTED: uncharacterized protein LOC101493217 n_1 Tax_Cicer arietinum RepID_UPI00032A54BF	AT5G44250.2	Protein of unknown function DUF829,	Medtr3g101490.2	DUF829 domain protein
Ca20959	Ca5	19317437	19321665	0.415193	4.3558	5.2275	2.5412e-05	0.00035922	2.23653	PREDICTED: polyadenylate-binding protein RBP47C-like n_1 Tax_Cicer arietinum RepID_UPI00032A616A	AT1G47500.1	RNA-binding protein	Medtr3g101370.2	polyadenylate-binding protein RBP47C
Ca20977	Ca5	19449014	19452743	0.305718	3.63106	4.86234	6.32116e-05	0.000673971	1.3825	Uncharacterized protein n_23 Tax_eudicotyledons RepID_M5XHY0_PRUPE	AT1G47640.1	unknown protein; FUNCTIONS IN: molecular_function	Medtr3g100940.1	seven transmembrane domain protein
Ca20988	Ca5	19565331	19568011	-0.241798	8.02787	-5.32606	1.98978e-05	0.0003096	2.43586	Vf14-3-3c protein n_4 Tax_Papilionoideae RepID_Q9FXL2_VICFA	AT5G10450.2	G-box regulating	Medtr3g100620.1	general regulatory factor 2
Ca20993	Ca5	19664667	19670536	-0.570623	4.22361	-5.05897	3.86648e-05	0.000472346	1.80265	PREDICTED: MADS-box protein SVP-like isoform X1 n_4 Tax_Cicer arietinum RepID_UPI0006418456	AT2G22540.1	K-box region and MADS-box	Medtr5g066180.1	MADS-box transcription factor
Ca21028	Ca5	20005826	20008080	-0.491471	2.73076	-6.94261	4.10907e-07	2.89364e-05	6.4938	Target SNARE coiled-coil protein n_2 Tax_Papilionoideae RepID_A0A072V1K5_MEDTR	AT4G14600.1	Target SNARE coiled-coil domain protein	Medtr3g099773.1	target SNARE coiled-coil protein
Ca21027	Ca5	20057933	20069709	-0.349443	3.75714	-4.81455	7.12512e-05	0.000732614	1.23985	PREDICTED: protein TRANSPARENT TESTA 12-like n_1 Tax_Cicer arietinum RepID_UPI00032A72AE	AT5G44050.1	MATE efflux family protein	Medtr3g099700.1	MATE efflux family protein
Ca21042	Ca5	20231807	20234331	0.596584	2.66722	5.37835	1.74808e-05	0.00028353	2.76837	PREDICTED: F-box protein At1g67340 n_1 Tax_Cicer arietinum RepID_UPI00032A66B6	AT1G67340.1	HCP-like superfamily protein with MYND-type	Medtr3g099300.2	HCP family protein with MYND-type zinc finger protein
Ca21058	Ca5	20365143	20366772	-0.699846	1.78952	-4.68473	9.86703e-05	0.000916306	1.22879	PREDICTED: uncharacterized protein LOC101507929 isoform X1 n_2 Tax_Cicer arietinum RepID_UPI0006416FDF	AT5G50740.2	Heavy metal transport/detoxification	Medtr3g099030.1	heavy-metal-associated domain protein
Ca21077	Ca5	20492985	20493305	-0.977044	1.91014	-5.7524	6.96707e-06	0.000159356	3.74328	Uncharacterized protein n_1 Tax_Lotus japonicus RepID_I3SEW0_LOTJA	#N/A		#N/A	#N/A
Ca21070	Ca5	20561142	20568411	1.13749	1.66916	5.34224	1.9116e-05	0.000301421	2.93246	PREDICTED: uncharacterized protein LOC101515442 n_1 Tax_Cicer arietinum RepID_UPI00064126FF	AT5G23690.1	Polynucleotide adenylyltransferase	Medtr3g498785.2	tRNA nucleotidyltransferase/poly(A) polymerase
Ca21297	Ca5	21156632	21158940	0.393332	8.39252	6.77798	6.01803e-07	3.52869e-05	5.93974	PREDICTED: 28 kDa ribonucleoprotein - chloroplastic n_1 Tax_Cicer arietinum RepID_UPI00032A7A5D	AT4G24770.1	31-kDa	Medtr3g075500.2	31 kDa ribonucleoprotein
Ca21116	Ca5	21538254	21545024	-0.315183	3.20547	-5.2709	2.28151e-05	0.000341519	2.43317	PREDICTED: FKBP12-interacting protein of 37 kDa-like n_1 Tax_Cicer arietinum RepID_UPI00032A7568	AT3G54170.1	FKBP12 interacting protein	Medtr3g077320.1	FKBP12-interacting protein of 37 kDa-like protein%2C putative
Ca21127	Ca5	21723681	21728486	0.318498	5.03181	5.68674	8.18079e-06	0.00017351	3.33694	PREDICTED: anthranilate phosphoribosyltransferase - chloroplastic isoform X1 n_2 Tax_Cicer arietinum RepID_UPI00032AC2CC	AT5G17990.1	tryptophan biosynthesis 1	Medtr3g077590.1	anthranilate phosphoribosyltransferase
Ca21135	Ca5	21800787	21814765	-0.257972	6.3825	-4.98917	4.60269e-05	0.000537393	1.61485	Pantothenate kinase n_10 Tax_Papilionoideae RepID_G7J5F4_MEDTR	AT4G32180.3	pantothenate kinase 2	Medtr3g077740.2	pantothenate kinase
Ca21149	Ca5	22069367	22071074	-1.19788	1.65091	-6.88947	4.64598e-07	3.05938e-05	6.45216	PREDICTED: RING-H2 finger protein ATL2-like n_1 Tax_Cicer arietinum RepID_UPI00032AA4DD	#N/A		Medtr3g078120.1	zinc finger%2C C3HC4 type (RING finger) protein
Ca21175	Ca5	22306327	22308837	-0.49349	3.80369	-5.02925	4.16418e-05	0.00050111	1.75688	PREDICTED: protein EDS1L-like n_1 Tax_Cicer arietinum RepID_UPI00032AA273	AT3G48090.2	alpha/beta-Hydrolases superfamily	Medtr3g078633.2	enhanced disease susceptibility protein
Ca21201	Ca5	22508112	22512378	0.500248	3.26765	4.76097	8.14928e-05	0.00080467	1.16612	PREDICTED: flowering time control protein FPA isoform X1 n_2 Tax_Cicer arietinum RepID_UPI00032A953A	AT4G12640.1	RNA recognition motif (RRM)-containing	Medtr3g079310.1	RNA recognition motif (RRM) containing protein
Ca21223	Ca5	22719358	22722117	-0.642259	1.47416	-7.51255	1.12662e-07	1.52493e-05	7.82749	PREDICTED: branched-chain-amino-acid aminotransferase 2 - chloroplastic-like n_1 Tax_Cicer arietinum RepID_UPI00032A7F5A	AT1G79830.3	golgin candidate 5	Medtr2g101700.2	coiled-coil vesicle tethering protein%2C putative
Ca21218	Ca5	22757818	22763519	0.807598	6.46837	5.77843	6.53817e-06	0.000152674	3.56086	Glycoside hydrolase family 3 protein n_2 Tax_Papilionoideae RepID_G7J6L9_MEDTR	AT5G20950.2	Glycosyl hydrolase family protein	Medtr3g079750.1	glycoside hydrolase family 3 protein
Ca21258	Ca5	23012938	23021679	0.963614	2.15476	6.10801	2.94115e-06	8.99698e-05	4.6774	PREDICTED: uncharacterized protein LOC101508050 n_1 Tax_Cicer arietinum RepID_UPI00032A5F40	AT2G31340.1	embryo defective 1381	Medtr3g080550.1	embryo defective 1381 protein
Ca21261	Ca5	23075404	23077560	0.323693	7.99174	5.09705	3.5161e-05	0.000448229	1.86937	50S ribosomal protein L11P n_5 Tax_Papilionoideae RepID_G7J7D8_MEDTR	AT1G32990.1	plastid ribosomal protein l11	Medtr3g080800.1	50S ribosomal protein L11P
Ca21279	Ca5	23101255	23104142	-0.821518	7.56536	-6.20722	2.31771e-06	7.91281e-05	4.59466	PREDICTED: beta-carotene isomerase D27 - chloroplastic n_1 Tax_Cicer arietinum RepID_UPI00032AD2F0	AT1G64680.1	unknown protein; BEST Arabidopsis thaliana	Medtr3g080840.1	D27 family protein%2C putative
Ca21306	Ca5	23191370	23194072	-1.01926	1.91775	-7.74455	6.73485e-08	1.17056e-05	8.32498	PREDICTED: RING-H2 zinc finger protein RHA4a n_1 Tax_Cicer arietinum RepID_UPI00032A9B58	AT4G24015.1	RING/U-box superfamily protein	Medtr3g081030.1	RING-H2 zinc finger protein
Ca21316	Ca5	23197490	23197765	-2.24877	2.39574	-8.86001	6.2727e-09	2.9073e-06	10.6341	PREDICTED: triacylglycerol lipase 2-like n_1 Tax_Cicer arietinum RepID_UPI00064103E9	#N/A		Medtr7g081050.1	triacylglycerol lipase-like protein
Ca21360	Ca5	23521825	23524234	1.14714	5.84733	6.12963	2.79209e-06	8.71772e-05	4.47865	B-box type zinc finger protein n_5 Tax_Papilionoideae RepID_G7J8U1_MEDTR	AT5G48250.1	B-box type zinc finger protein with	Medtr3g082630.1	B-box type zinc finger protein
Ca21361	Ca5	23575756	23578520	0.432481	5.63711	8.20732	2.46565e-08	7.03679e-06	9.16337	PREDICTED: uncharacterized protein LOC101499799 n_1 Tax_Cicer arietinum RepID_UPI00032A9E1A	AT2G04360.1	unknown protein; FUNCTIONS IN: molecular_function	Medtr3g082680.1	transmembrane protein%2C putative
Ca22145	Ca5	23663322	23666677	0.712822	3.03326	5.50802	1.26907e-05	0.000230662	3.10011	50S ribosomal protein L13 n_3 Tax_Papilionoideae RepID_G7J8V5_MEDTR	AT3G01790.2	Ribosomal protein L13 family protein	Medtr3g082760.1	50S ribosomal protein L13
Ca21363	Ca5	24124496	24128587	0.618491	4.75519	4.92568	5.39439e-05	0.000604006	1.45944	PREDICTED: ubiquitin carboxyl-terminal hydrolase 2 n_1 Tax_Cicer arietinum RepID_UPI00032A50CC	AT1G04860.1	ubiquitin-specific protease	Medtr3g083600.1	ubiquitin carboxyl-terminal hydrolase
Ca21391	Ca5	24293232	24295188	1.06826	5.64687	6.60663	8.98424e-07	4.48389e-05	5.55421	PREDICTED: glycine-rich RNA-binding protein 2 - mitochondrial-like n_1 Tax_Cicer arietinum RepID_UPI00032AB59F	#N/A		Medtr3g084040.2	RNA-binding (RRM/RBD/RNP motif) family protein
Ca21414	Ca5	24694483	24696200	-0.334141	5.8293	-4.91705	5.51224e-05	0.000610182	1.43323	PREDICTED: 15-cis-zeta-carotene isomerase - chloroplastic-like n_1 Tax_Cicer arietinum RepID_UPI00032A5A25	AT1G10830.2	15-cis-zeta-carotene	Medtr3g084950.1	15-cis-zeta-carotene isomerase
Ca21418	Ca5	24743858	24745835	0.370949	4.66592	5.11115	3.39465e-05	0.000437415	1.92545	Uncharacterized protein n_12 Tax_Papilionoideae RepID_I1LN65_SOYBN	AT1G27310.1	nuclear transport factor 2A	Medtr8g080790.1	nuclear transport factor 2
Ca21452	Ca5	24896906	24933435	-0.485833	3.73095	-5.40287	1.64522e-05	0.000275313	2.70051	PREDICTED: 65-kDa microtubule-associated protein 8 n_1 Tax_Cicer arietinum RepID_UPI00032A83EB	AT2G44880.1	Pentatricopeptide repeat (PPR-like)	Medtr7g005870.1	PPR containing plant-like protein
Ca21456	Ca5	25072908	25076758	0.366084	6.94834	4.901	5.73811e-05	0.000626807	1.39425	3-ketoacyl-(Acyl-carrier) reductase n_1 Tax_Medicago truncatula RepID_G7JC28_MEDTR	AT1G24360.1	NAD(P)-binding Rossmann-fold superfamily	Medtr3g085740.1	3-ketoacyl-(acyl-carrier) reductase
Ca21494	Ca5	25206969	25212230	-0.425102	2.17291	-4.94125	5.18843e-05	0.00058391	1.77583	LRR receptor-like kinase n_3 Tax_Papilionoideae RepID_G7J2J5_MEDTR	AT1G67720.1	Leucine-rich repeat protein kinase	Medtr3g086120.2	LRR receptor-like kinase
Ca21514	Ca5	25476646	25477374	-0.741941	5.93529	-5.26219	2.33139e-05	0.000345529	2.28813	PREDICTED: uncharacterized protein LOC101511998 n_1 Tax_Cicer arietinum RepID_UPI00032AC0E2	#N/A		Medtr3g086640.1	hypothetical protein
Ca21499	Ca5	25532559	25534906	-0.691262	5.57876	-6.41729	1.40468e-06	5.94749e-05	5.09975	PREDICTED: homeobox-leucine zipper protein ATHB-6-like n_1 Tax_Cicer arietinum RepID_UPI00032A8161	AT4G40060.1	homeobox protein	Medtr3g086790.1	homeobox associated leucine zipper protein
Ca21534	Ca5	25587974	25590519	-0.951666	4.67097	-5.04635	3.99017e-05	0.000483978	1.75644	Serine/Threonine-kinase SAPK1-like protein n_3 Tax_Papilionoideae RepID_A0A072V0R0_MEDTR	AT1G78290.3	Protein kinase superfamily protein	Medtr3g086940.1	Serine/Threonine-kinase SAPK1-like protein
Ca21535	Ca5	25641954	25644323	-0.461147	3.79082	-4.91005	5.60955e-05	0.0006173	1.4825	PREDICTED: protein SENSITIVE TO PROTON RHIZOTOXICITY 1-like isoform X1 n_1 Tax_Cicer arietinum RepID_UPI00032A6C85	AT1G34370.1	C2H2 and C2HC zinc fingers superfamily	Medtr3g087110.1	hypothetical protein
Ca21545	Ca5	25830713	25833069	-0.936381	1.35305	-4.90705	5.65181e-05	0.000620563	1.88014	PREDICTED: probable trehalose-phosphate phosphatase J n_1 Tax_Cicer arietinum RepID_UPI00032AA790	AT5G65140.2	Haloacid dehalogenase-like hydrolase	Medtr8g090330.2	trehalose-phosphate phosphatase
Ca21551	Ca5	26042451	26043935	-0.740772	1.54395	-7.66407	8.04432e-08	1.30891e-05	8.15061	PREDICTED: uncharacterized protein At4g08330 - chloroplastic-like n_1 Tax_Cicer arietinum RepID_UPI00032A92D9	AT4G08330.1	unknown protein; FUNCTIONS IN: molecular_function	Medtr3g088030.1	hypothetical protein
Ca21572	Ca5	26228752	26232122	0.478334	7.75587	5.66876	8.54921e-06	0.000177182	3.29177	PREDICTED: protein disulfide-isomerase n_1 Tax_Cicer arietinum RepID_UPI000640DF86	AT1G77510.1	PDI-like	Medtr3g088220.1	protein disulfide isomerase
Ca21593	Ca5	26596248	26597687	-0.440277	7.75387	-4.9961	4.52364e-05	0.00053162	1.62023	NAD(P)H-quinone oxidoreductase subunit M n_2 Tax_Papilionoideae RepID_A0A072VB39_MEDTR	AT4G37925.1	subunit NDH-M of NAD(P)H:plastoquinone	Medtr3g088645.1	NAD(P)H-quinone oxidoreductase subunit M
Ca21595	Ca5	26627702	26634174	0.470313	3.64255	5.02632	4.19476e-05	0.000503207	1.7915	PREDICTED: uncharacterized protein LOC101505792 isoform X1 n_2 Tax_Cicer arietinum RepID_UPI00032AAD32	AT1G77250.1	RING/FYVE/PHD-type zinc finger family	Medtr3g088665.1	PHD-finger protein
Ca21640	Ca5	27063826	27072507	-0.472612	8.27255	-5.25511	2.37275e-05	0.000348153	2.25934	PREDICTED: uncharacterized protein LOC101494289 isoform X1 n_2 Tax_Cicer arietinum RepID_UPI00032A5EF8	AT3G21470.1	Pentatricopeptide repeat (PPR-like)	Medtr3g089880.1	pentatricopeptide (PPR) repeat protein
Ca21683	Ca5	27457384	27459278	-0.960684	3.82221	-5.2204	2.5864e-05	0.000363929	2.26134	PREDICTED: flavonol synthase/flavanone 3-hydroxylase-like n_1 Tax_Cicer arietinum RepID_UPI00032A8D0D	AT4G10490.1	2-oxoglutarate (2OG) and Fe(II)-dependent	Medtr3g091350.1	flavonol synthase/flavanone 3-hydroxylase
Ca21732	Ca5	27789701	27794915	0.510836	6.9905	5.49757	1.30219e-05	0.000234042	2.8721	MFS transporter n_4 Tax_Papilionoideae RepID_G7J858_MEDTR	AT1G64650.1	Major facilitator superfamily protein	Medtr3g092030.3	MFS transporter
Ca21731	Ca5	27824396	27838870	0.275203	6.02127	5.55671	1.1257e-05	0.000209489	3.01704	PREDICTED: ATPase family AAA domain-containing protein 1-like isoform X1 n_2 Tax_Cicer arietinum RepID_UPI00032A7443	AT4G27680.1	P-loop containing nucleoside triphosphate	Medtr3g092080.2	P-loop nucleoside triphosphate hydrolase superfamily protein
Ca21729	Ca5	27876978	27881480	0.479379	5.07317	6.60408	9.03819e-07	4.48828e-05	5.54726	PREDICTED: probable 6-phosphogluconolactonase 5 - chloroplastic n_1 Tax_Cicer arietinum RepID_UPI00032AC398	AT5G24400.1	NagB/RpiA/CoA transferase-like	Medtr3g092110.1	glucosamine-6-phosphate isomerase/6-phosphogluconolactonase
Ca21727	Ca5	27886170	27888357	0.628256	5.52577	8.1387	2.85663e-08	7.44653e-06	9.01627	Uncharacterized protein n_31 Tax_Eukaryota RepID_K7KG22_SOYBN	AT3G52590.1	ubiquitin	Medtr3g092130.2	ubiquitin-60S ribosomal L40 fusion protein
Ca21741	Ca5	27890510	27893746	-0.694158	5.56141	-6.0273	3.57295e-06	0.000101766	4.16346	PREDICTED: pyridoxal reductase - chloroplastic n_1 Tax_Cicer arietinum RepID_UPI00032AAF5C	AT5G53580.1	NAD(P)-linked oxidoreductase superfamily	Medtr3g092140.1	aldo/keto reductase family oxidoreductase
Ca21736	Ca5	27933749	27934126	-0.743431	4.0776	-5.77714	6.5588e-06	0.000152922	3.58466	PREDICTED: auxin-induced protein 10A5 n_1 Tax_Cicer arietinum RepID_UPI00064136A1	AT2G46690.1	SAUR-like auxin-responsive protein	Medtr3g092220.1	SAUR-like auxin-responsive family protein
Ca21764	Ca5	28028431	28032649	-0.624824	0.106542	-4.83377	6.79009e-05	0.000707455	1.76015	No Hits	#N/A		#N/A	#N/A
Ca21783	Ca5	28122285	28124560	0.977617	3.83577	5.36792	1.79378e-05	0.000286793	2.67906	PREDICTED: ribosome production factor 2 homolog n_1 Tax_Cicer arietinum RepID_UPI00032A9B83	AT3G23620.1	Ribosomal RNA processing Brix domain	Medtr1g061160.1	ribosome production factor-like protein
Ca21799	Ca5	28308355	28313440	1.04519	4.26039	6.81143	5.56754e-07	3.4199e-05	6.08731	PREDICTED: stomatin-like protein 2 - mitochondrial n_1 Tax_Cicer arietinum RepID_UPI00032A972B	AT4G27585.1	SPFH/Band 7/PHB domain-containing membrane-associated	Medtr3g093220.1	SPFH domain/band 7 family protein
Ca21810	Ca5	28471500	28473446	0.535623	6.3773	5.06607	3.79857e-05	0.000467034	1.80407	Putative uncharacterized protein n_3 Tax_Mesangiospermae RepID_C6SWZ6_SOYBN	AT1G26910.1	Ribosomal protein L16p/L10e family	Medtr3g094230.1	60S ribosomal protein L10-2
Ca21829	Ca5	28549904	28556991	0.289013	4.32142	5.08059	3.66347e-05	0.000459285	1.87089	PREDICTED: aminoacyl tRNA synthase complex-interacting multifunctional protein 1 isoform X1 n_2 Tax_Cicer arietinum RepID_UPI00032A52F5	AT2G40660.1	Nucleic acid-binding, OB-fold-like	Medtr3g093870.1	tRNA-binding region domain protein
Ca21837	Ca5	28638939	28640037	-0.564832	8.40368	-5.1469	3.10542e-05	0.000413154	1.96661	PREDICTED: uncharacterized protein LOC101510395 n_1 Tax_Cicer arietinum RepID_UPI00032A8914	#N/A		Medtr3g094080.1	hypothetical protein
Ca21842	Ca5	28688007	28692668	-0.46657	5.06201	-6.05837	3.3148e-06	9.64904e-05	4.23846	PREDICTED: alpha-galactosidase 3 n_1 Tax_Cicer arietinum RepID_UPI00032AA13F	AT3G56310.2	Melibiase family protein	Medtr3g094160.1	alpha-galactosidase-like protein
Ca21846	Ca5	28695467	28699371	0.536336	4.31286	5.32365	2.00168e-05	0.000310504	2.46116	PREDICTED: tRNA (guanine(26)-N(2))-dimethyltransferase n_1 Tax_Cicer arietinum RepID_UPI00032AC0DF	AT3G56330.1	N2,N2-dimethylguanosine tRNA methyltransferase	Medtr3g094190.1	N(2)%2CN(2)-dimethylguanosine tRNA methyltransferase
Ca21862	Ca5	28872506	28874574	0.860638	6.54827	7.27556	1.91965e-07	1.96394e-05	7.10191	60S ribosomal protein L6 n_1 Tax_Cicer arietinum RepID_Q9M3Z0_CICAR	AT1G74060.1	Ribosomal protein L6 family protein	Medtr3g094570.1	60S ribosomal L6-like protein
Ca21860	Ca5	28875962	28882556	-0.876083	5.36397	-6.63181	8.46864e-07	4.33204e-05	5.6091	Predicted protein n_1 Tax_Physcomitrella patens subsp. patens RepID_A9RSR8_PHYPA	AT4G39520.1	GTP-binding protein-related	Medtr3g094880.1	developmentally regulated GTP-binding protein
Ca21865	Ca5	28883750	28887107	-0.264939	5.81496	-5.28196	2.21973e-05	0.000335503	2.33883	Putative uncharacterized protein (Fragment) n_2 Tax_Cicer arietinum RepID_Q9SMK3_CICAR	AT5G09960.1	FUNCTIONS IN: molecular_function unknown;	Medtr3g094970.1	pathogenic type III effector avirulence factor Avr AvrRpt-cleavage: cleavage site protein
Ca21876	Ca5	29257117	29259451	0.576879	5.94375	6.17567	2.49983e-06	8.28441e-05	4.52275	40S ribosomal protein SA n_4 Tax_Papilionoideae RepID_RSSA_CICAR	AT3G04770.2	40s ribosomal protein SA B	Medtr7g107400.1	40S ribosomal SA-like protein
Ca21898	Ca5	29325399	29337289	0.780216	6.0993	5.39241	1.68831e-05	0.000279226	2.61158	PREDICTED: ATP-dependent zinc metalloprotease FtsH n_1 Tax_Cicer arietinum RepID_UPI00032AA583	AT5G64580.1	AAA-type ATPase family protein	Medtr3g096000.1	ATP-dependent zinc metalloprotease FTSH-like protein
Ca21896	Ca5	29378279	29382200	0.518672	6.98443	6.18485	2.44539e-06	8.14864e-05	4.5466	40S ribosomal protein SA n_4 Tax_Papilionoideae RepID_RSSA_CICAR	AT1G72370.2	40s ribosomal	Medtr7g107400.1	40S ribosomal SA-like protein
Ca21903	Ca5	29553875	29559325	0.590244	7.18375	5.44143	1.49566e-05	0.000257035	2.73285	Methyltransferase PMT26-like protein - putative n_2 Tax_Papilionoideae RepID_G7JC39_MEDTR	AT1G29470.2	S-adenosyl-L-methionine-dependent methyltransferases	Medtr3g096480.1	methyltransferase PMT26-like protein%2C putative
Ca21936	Ca5	29697419	29703956	-0.432697	5.4681	-5.75102	6.99061e-06	0.000159356	3.49175	Chromosome condensation regulator RCC1 repeat protein n_3 Tax_Papilionoideae RepID_G8A1N5_MEDTR	AT5G63860.1	Regulator of chromosome condensation	Medtr3g096780.1	chromosome condensation regulator RCC1 repeat protein
Ca21949	Ca5	29824387	29836794	-0.276455	5.0587	-4.77565	7.85486e-05	0.000783309	1.0781	Cyclin-dependent kinase n_2 Tax_Medicago RepID_G7J2M4_MEDTR	AT1G21740.1	Protein of unknown function (DUF630	Medtr3g096950.1	DUF630 family protein
Ca21968	Ca5	29962537	29972831	-0.245902	7.7826	-4.79241	7.53172e-05	0.000761889	1.11553	GTP-binding elongation factor Tu family protein n_3 Tax_Papilionoideae RepID_A0A072V0U5_MEDTR	AT5G08650.1	Small GTP-binding protein	Medtr3g097250.1	GTP-binding elongation factor Tu family protein
Ca21958	Ca5	30056537	30069126	0.454516	5.12208	5.80024	6.19938e-06	0.000147235	3.61722	Cation-transporting ATPase n_8 Tax_Papilionoideae RepID_A0A072V2S7_MEDTR	AT5G23630.1	phosphate deficiency response	Medtr3g097560.1	cation-transporting ATPase%2C putative
Ca21984	Ca5	30079733	30092302	1.60783	2.22355	4.72394	8.94257e-05	0.000857534	1.40417	PREDICTED: tetratricopeptide repeat protein 27 homolog n_1 Tax_Cicer arietinum RepID_UPI00032A5DF0	AT5G17270.1	Protein prenylyltransferase superfamily	Medtr3g098060.1	protein prenylyltransferase superfamily protein
Ca21982	Ca5	30115785	30123202	0.471364	5.69684	4.78646	7.64477e-05	0.000769255	1.10654	Cleft lip and palate transmembrane protein n_2 Tax_Papilionoideae RepID_G7J2P6_MEDTR	AT5G08500.1	Transmembrane CLPTM1 family protein	Medtr3g098210.1	cleft lip and palate transmembrane protein
Ca22039	Ca5	31284092	31286150	0.72249	6.55922	5.35685	1.84366e-05	0.000292518	2.5248	Putative uncharacterized protein n_1 Tax_Glycine max RepID_C6T193_SOYBN	AT5G39850.1	Ribosomal protein S4	Medtr1g068965.1	40S ribosomal S9-like protein
Ca22048	Ca5	31366345	31370194	1.39932	4.08087	6.2658	2.01465e-06	7.33667e-05	4.86071	PREDICTED: NAP1-related protein 2 n_1 Tax_Cicer arietinum RepID_UPI00032A9B90	AT1G18800.1	NAP1-related protein 2	Medtr3g040400.1	nucleosome/chromatin assembly factor group protein
Ca22208	Ca5	33856654	33860413	-0.29163	4.92094	-5.2377	2.47759e-05	0.000354516	2.22716	PREDICTED: uncharacterized protein LOC101494171 n_1 Tax_Cicer arietinum RepID_UPI00032ABDAC	AT1G26580.1	FUNCTIONS IN: molecular_function unknown;	Medtr3g023780.3	ATP-binding protein%2C putative
Ca22222	Ca5	33878903	33883924	-0.36553	3.39751	-4.77634	7.84125e-05	0.000782845	1.16883	PREDICTED: heparanase-like protein 1 isoform X2 n_1 Tax_Cicer arietinum RepID_UPI00064114C2	AT5G07830.1	glucuronidase 2	Medtr4g109300.4	glycoside hydrolase family 79 amine-terminal domain protein
Ca22216	Ca5	34008786	34012565	-0.635272	1.51377	-6.34571	1.66509e-06	6.54695e-05	5.22586	PREDICTED: disease resistance protein RPM1-like n_1 Tax_Cicer arietinum RepID_UPI00032A655B	AT3G07040.1	NB-ARC domain-containing	Medtr3g056585.1	LRR and NB-ARC domain disease resistance protein
Ca22234	Ca5	34255359	34261916	-0.35502	3.60399	-4.77004	7.96612e-05	0.000790667	1.14638	PREDICTED: probable WRKY transcription factor 20 isoform X1 n_3 Tax_Cicer arietinum RepID_UPI00032A6968	AT4G26640.2	WRKY family transcription	Medtr3g056100.1	WRKY family transcription factor
Ca22322	Ca5	36076182	36079195	-1.19967	0.446054	-7.2455	2.05496e-07	2.01261e-05	7.22754	PREDICTED: transcription factor bHLH130-like n_1 Tax_Cicer arietinum RepID_UPI00032A5879	#N/A		Medtr3g027650.2	transcription factor bHLH122-like protein
Ca22363	Ca5	36278832	36289860	-0.579462	6.15661	-8.36102	1.77718e-08	5.60434e-06	9.49479	PREDICTED: 5-formyltetrahydrofolate cyclo-ligase - mitochondrial isoform X1 n_3 Tax_Cicer arietinum RepID_UPI0006411E96	#N/A		Medtr0168s0080.1	5-formyltetrahydrofolate cyclo-ligase
Ca22362	Ca5	36343233	36345681	0.364083	7.17687	5.90842	4.7648e-06	0.000123941	3.87773	PREDICTED: calmodulin-7 isoform X1 n_1 Tax_Vitis vinifera RepID_UPI00023B216F	AT3G43810.1	calmodulin 7	Medtr5g088320.1	EF hand calcium-binding family protein
Ca22384	Ca5	36893918	36898495	0.847317	0.820157	5.90699	4.78137e-06	0.000123951	4.24108	PREDICTED: serine carboxypeptidase-like 45 n_1 Tax_Cicer arietinum RepID_UPI00032AAA83	AT2G33530.1	serine carboxypeptidase-like	Medtr3g434850.1	serine carboxypeptidase-like protein
Ca22408	Ca5	37419398	37421363	0.57832	6.65328	5.99039	3.90643e-06	0.00010785	4.07758	40S ribosomal protein S19-1 n_1 Tax_Medicago truncatula RepID_B7FHE5_MEDTR	AT3G02080.1	Ribosomal protein S19e family protein	Medtr3g013635.2	40S ribosomal protein S19-1
Ca22464	Ca5	38559310	38562388	-0.723964	2.87179	-7.1617	2.48626e-07	2.18548e-05	6.94074	PREDICTED: glycerol-3-phosphate acyltransferase 1-like n_1 Tax_Cicer arietinum RepID_UPI00032A6C39	AT1G06520.1	glycerol-3-phosphate	Medtr3g048330.1	glycerol-3-phosphate acyltransferase
Ca22462	Ca5	38578430	38581189	-0.438297	3.89564	-5.58536	1.0491e-05	0.000202345	3.10109	PREDICTED: cyclic dof factor 3-like n_1 Tax_Cicer arietinum RepID_UPI00032ABD14	AT3G47500.1	cycling DOF factor 3	Medtr3g435480.1	DOF-type zinc finger DNA-binding family protein
Ca22504	Ca5	39453016	39455777	0.505811	3.88633	5.23546	2.49139e-05	0.000355134	2.27017	PREDICTED: NADPH:quinone oxidoreductase n_1 Tax_Cicer arietinum RepID_UPI00032AA638	AT3G27890.1	NADPH:quinone oxidoreductase	Medtr3g019160.1	NADPH:quinone oxidoreductase-like protein
Ca22641	Ca5	41916840	41927515	1.38315	0.704198	6.05451	3.34583e-06	9.67381e-05	4.54543	PREDICTED: uncharacterized protein LOC101495222 n_1 Tax_Cicer arietinum RepID_UPI000640E9C5	#N/A		Medtr3g025330.1	RING/FYVE/PHD zinc finger protein%2C putative
Ca22712	Ca5	43859493	43860332	-1.0915	3.44576	-5.24367	2.44113e-05	0.000352237	2.36493	Photosystem II CP47 reaction center protein (Fragment) n_6 Tax_Embryophyta RepID_A9XVD4_9MYRT	ATCG00680.1	photosystem II reaction center	Medtr4g051370.1	photosystem II CP47 chlorophyll A apoprotein
Ca22719	Ca5	44061035	44062267	-1.10948	3.61004	-5.48818	1.33267e-05	0.00023729	2.94358	Photosystem II CP47 reaction center protein n_2630 Tax_Spermatophyta RepID_PSBB_SPIOL	ATCG00680.1	photosystem II reaction center	Medtr4g051370.1	photosystem II CP47 chlorophyll A apoprotein
Ca22803	Ca5	45396560	45398305	1.33071	0.407861	6.94461	4.09017e-07	2.89364e-05	6.26323	PREDICTED: mediator of RNA polymerase II transcription subunit 36a-like n_1 Tax_Cicer arietinum RepID_UPI00032A95A5	AT4G25630.1	fibrillarin 2	Medtr6g047580.2	mediator of RNA polymerase II transcription subunit 36a
Ca22806	Ca5	45687313	45690617	-0.522551	4.55613	-5.28548	2.2004e-05	0.00033322	2.34779	PREDICTED: uncharacterized protein LOC101496939 n_1 Tax_Cicer arietinum RepID_UPI00032A6D3E	AT5G12310.1	RING/U-box superfamily protein	#N/A	#N/A
Ca22844	Ca5	46546938	46554048	2.42158	4.05211	9.91413	7.727e-10	1.01309e-06	12.6884	PREDICTED: protein ZINC INDUCED FACILITATOR-LIKE 1-like isoform X1 n_4 Tax_Cicer arietinum RepID_UPI00032AA24A	#N/A		Medtr3g010820.1	zinc induced facilitator-like protein
Ca22947	Ca5	47948580	47949518	-0.73272	5.79319	-6.53459	1.06441e-06	5.08754e-05	5.37931	Nuclear transcription factor Y protein n_2 Tax_Papilionoideae RepID_I3TAX0_MEDTR	AT4G14540.1	nuclear factor Y, subunit B3	Medtr3g058980.1	nuclear transcription factor Y protein
Ca22958	Ca5	48738321	48742258	-0.439712	5.18249	-5.93386	4.47953e-06	0.000119205	3.93645	SEC14 cytosolic factor-like protein n_2 Tax_Papilionoideae RepID_G7IXR9_MEDTR	AT5G47730.3	Sec14p-like phosphatidylinositol transfer	Medtr3g060670.1	SEC14 cytosolic factor-like protein
Ca22954	Ca5	48750801	48755130	1.34019	2.13262	7.24045	2.07864e-07	2.01261e-05	7.2324	PREDICTED: DNA-directed RNA polymerases I and III subunit RPAC1-like n_2 Tax_Cicer arietinum RepID_UPI00032A666F	AT1G60620.1	RNA polymerase I subunit	Medtr3g060690.1	DNA-directed RNA polymerase
Ca22955	Ca5	48763112	48769647	0.886085	3.97821	5.29156	2.16751e-05	0.000329216	2.47803	PREDICTED: probable 28S rRNA (cytosine-C(5))-methyltransferase n_1 Tax_Cicer arietinum RepID_UPI00032A8E78	AT4G26600.1	S-adenosyl-L-methionine-dependent methyltransferases	Medtr3g460700.1	NOL1/NOP2/sun family RNA methylase%2C putative
Ca22973	Ca5	48871007	48871189	-0.391076	4.08028	-5.4537	1.45103e-05	0.000251626	2.79919	No Hits	#N/A		#N/A	#N/A
Ca23034	Ca5	50080771	50105465	-0.8999	6.41831	-4.94642	5.12177e-05	0.000580277	1.5073	PREDICTED: cysteine proteinase inhibitor-like n_1 Tax_Cicer arietinum RepID_UPI0006412D1B	AT4G23160.1	cysteine-rich RLK (RECEPTOR-like	Medtr3g043750.1	cysteine protease inhibitor cystatin
Ca23061	Ca5	50717125	50720061	1.00373	5.96677	5.3147	2.04659e-05	0.0003146	2.41952	PREDICTED: probable folate-biopterin transporter 8 - chloroplastic n_1 Tax_Cicer arietinum RepID_UPI00032AD028	AT2G33280.1	Major facilitator superfamily protein	Medtr3g008470.1	folate/biopterin transporter
Ca23087	Ca5	51160503	51167654	1.06442	2.14338	4.75635	8.24427e-05	0.000810386	1.48901	PREDICTED: probable protein arginine N-methyltransferase 3 n_1 Tax_Cicer arietinum RepID_UPI00032AAE8C	AT3G12270.1	protein arginine methyltransferase	Medtr3g013960.1	arginine N-methyltransferase%2C putative
Ca23106	Ca5	51458455	51464313	2.18308	2.34353	6.04449	3.42772e-06	9.82166e-05	4.56114	PREDICTED: thioredoxin-like protein CITRX - chloroplastic n_1 Tax_Cicer arietinum RepID_UPI00032A5DC2	AT3G06730.1	Thioredoxin z , cell redox homeostasis, defense response	Medtr3g014240.1	thioredoxin
Ca23213	Ca5	53421815	53429354	0.351795	5.93732	5.67265	8.46812e-06	0.00017636	3.30145	Elongation defective 1 protein/ELD1 protein n_2 Tax_Papilionoideae RepID_G7J1N7_MEDTR	AT3G08550.1	elongation defective	Medtr3g023150.1	elongation defective 1 protein/ELD1 protein
Ca23257	Ca5	54202770	54220619	1.78286	3.71258	6.59864	9.15458e-07	4.53137e-05	5.76023	1 -4-alpha-glucan-branching enzyme/amyloplastic protein n_2 Tax_Papilionoideae RepID_A0A072UXT6_MEDTR	AT4G23160.1	cysteine-rich RLK (RECEPTOR-like	Medtr3g053220.1	1%2C4-alpha-glucan-branching enzyme/amyloplastic protein
Ca23258	Ca5	54222338	54228331	-0.335569	7.56061	-4.91764	5.5041e-05	0.000610182	1.43084	Proline synthetase associated protein n_2 Tax_Papilionoideae RepID_A0A072UVQ6_MEDTR	AT4G26860.1	Predicted pyridoxal phosphate-dependent	Medtr3g053230.1	proline synthetase associated protein
Ca23249	Ca5	54361700	54368554	0.727285	2.1091	4.96321	4.91119e-05	0.000563429	1.92012	PREDICTED: uncharacterized protein LOC101495956 isoform X1 n_4 Tax_Cicer arietinum RepID_UPI00032ACA0C	AT5G56930.1	CCCH-type zinc finger family	Medtr3g053340.1	hypothetical protein
Ca23629	Ca5	60814144	60817593	0.69225	4.43936	7.01338	3.49118e-07	2.69685e-05	6.54121	PREDICTED: uncharacterized protein LOC101496104 n_1 Tax_Cicer arietinum RepID_UPI00032A6BEE	AT1G72040.1	P-loop containing nucleoside triphosphate	Medtr3g005360.1	deoxyribonucleoside kinase
Ca23696	Ca5	61789098	61792732	-0.559168	4.38871	-5.72962	7.36599e-06	0.000164603	3.45274	PREDICTED: putative disease resistance RPP13-like protein 1 isoform X2 n_1 Tax_Cicer arietinum RepID_UPI00032A5960	AT3G14470.1	NB-ARC domain-containing disease resistance	Medtr3g007190.1	NB-ARC domain disease resistance protein
Ca23719	Ca5	62139310	62143413	0.471642	5.66121	5.75462	6.92946e-06	0.000159356	3.50053	Prohibitin complex protein n_1 Tax_Medicago truncatula RepID_B7FJH0_MEDTR	AT5G40770.1	prohibitin 3	Medtr3g008250.2	prohibitin complex protein
Ca23941	Ca5	64553659	64648791	1.30922	5.78587	10.8936	1.24787e-10	3.81722e-07	14.4622	PREDICTED: ABC transporter C family member 12-like isoform X1 n_4 Tax_Cicer arietinum RepID_UPI000640C2F1	AT4G23160.1	cysteine-rich RLK (RECEPTOR-like	Medtr3g011820.1	multidrug resistance protein ABC transporter family protein
Ca23885	Ca5	64865037	64868634	-0.595935	2.09624	-5.49006	1.32652e-05	0.000236469	3.12418	PREDICTED: disease resistance protein RPM1-like n_1 Tax_Cicer arietinum RepID_UPI00032AA926	AT3G07040.1	NB-ARC domain-containing	Medtr3g012310.1	NBS-LRR type disease resistance protein
Ca23891	Ca5	64901218	64905580	0.56002	1.77245	6.06825	3.2368e-06	9.59436e-05	4.57833	CC-NBS-LRR disease resistance protein n_5 Tax_Cicer arietinum RepID_A0A067XSV0_CICAR	AT3G14470.1	NB-ARC domain-containing disease resistance	Medtr3g035940.5	LRR and NB-ARC domain disease resistance protein
Ca23968	Ca5	65895282	65898178	-0.801745	4.98981	-6.81789	5.48466e-07	3.38258e-05	6.04459	PREDICTED: xanthoxin dehydrogenase n_1 Tax_Cicer arietinum RepID_UPI00032AAA6B	AT1G52340.1	NAD(P)-binding Rossmann-fold superfamily protein	Medtr3g020670.1	short-chain dehydrogenase/reductase
Ca23971	Ca5	65899793	65902958	0.295826	9.64827	6.31132	1.80722e-06	6.91038e-05	4.78555	PREDICTED: 50S ribosomal protein L27 - chloroplastic n_1 Tax_Cicer arietinum RepID_UPI00032A9D43	AT5G40950.1	ribosomal protein large subunit	Medtr3g020680.1	50S ribosomal protein L27
Ca24013	Ca5	66515872	66519218	1.50497	2.46479	4.67102	0.000102123	0.000938684	1.22124	PREDICTED: glycine-rich RNA-binding protein 3 - mitochondrial - partial n_1 Tax_Cicer arietinum RepID_UPI00032AA147	#N/A		#N/A	#N/A
Ca24024	Ca5	66796813	66798594	-0.813971	6.48826	-6.07167	3.21017e-06	9.57182e-05	4.27497	PREDICTED: thylakoid lumenal 19 kDa protein - chloroplastic n_1 Tax_Cicer arietinum RepID_UPI00032A6B9B	AT3G63540.1	Mog1/PsbP/DUF1795-like photosystem	Medtr3g028150.1	thylakoid lumenal 19 kDa protein
Ca24078	Ca5	67729023	67736962	-0.234337	5.26643	-5.08347	3.63721e-05	0.000457038	1.84313	PREDICTED: F-box protein SKIP23 n_1 Tax_Cicer arietinum RepID_UPI00032A5F65	AT2G17030.1	F-box family protein with a domain	Medtr3g030050.1	F-box SKIP23-like protein
Ca24104	Ca5	67871882	67876035	-0.394125	4.87075	-5.39622	1.67248e-05	0.000277748	2.62027	PREDICTED: F-box protein SKIP23-like n_1 Tax_Cicer arietinum RepID_UPI00032A6E77	AT2G17030.1	F-box family protein with a domain	Medtr3g030050.1	F-box SKIP23-like protein
Ca24159	Ca5	68819192	68825738	-0.687304	5.57706	-6.60775	8.96058e-07	4.48389e-05	5.55122	PREDICTED: uncharacterized protein LOC101505551 n_1 Tax_Cicer arietinum RepID_UPI00032AA1A2	AT5G12470.1	Protein of unknown function (DUF3411)	Medtr3g033620.1	DUF3411 domain protein
Ca24193	Ca5	69138813	69143032	0.46753	6.38229	5.11369	3.37325e-05	0.000436735	1.92027	Structural constituent of ribosome protein n_2 Tax_Papilionoideae RepID_A0A072UL21_MEDTR	AT5G13720.1	Uncharacterised protein family (UPF0114)	Medtr4g068770.1	structural constituent of ribosome protein
Ca01878	Ca6	483865	486310	-0.364052	2.4573	-4.65117	0.00010734	0.00097261	1.01908	RING finger protein n_3 Tax_Papilionoideae RepID_A0A072U3W9_MEDTR	AT1G24440.1	RING/U-box superfamily protein	Medtr8g079910.2	RING finger protein
Ca01884	Ca6	541019	541709	1.02357	4.46457	7.81862	5.72337e-08	1.05469e-05	8.35371	PREDICTED: 60S ribosomal protein L38-like n_1 Tax_Cicer arietinum RepID_UPI00032AA2CB	AT3G59540.1	Ribosomal L38e protein family	Medtr8g079485.1	60S ribosomal protein L38A
Ca01901	Ca6	630905	646684	-1.20315	2.78116	-9.70818	1.15056e-09	1.25698e-06	12.2922	PREDICTED: probable inositol transporter 2 isoform X1 n_2 Tax_Cicer arietinum RepID_UPI00032AA0BA	AT1G30220.1	inositol transporter 2	Medtr2g049020.1	inositol transporter 4
Ca01916	Ca6	859752	863761	-0.294821	4.20054	-5.09302	3.55167e-05	0.000450917	1.89429	PREDICTED: putative ubiquitin-conjugating enzyme E2 38 n_1 Tax_Cicer arietinum RepID_UPI00032AC181	AT3G15355.1	ubiquitin-conjugating enzyme	Medtr0332s0040.1	ubiquitin-conjugating enzyme
Ca01920	Ca6	1062906	1063331	0.698278	6.30713	6.25867	2.04925e-06	7.40978e-05	4.7232	Uncharacterized protein n_13 Tax_Papilionoideae RepID_I1JGK9_SOYBN	AT2G05220.2	Ribosomal S17 family protein	Medtr1g058250.1	40S ribosomal protein S17
Ca01946	Ca6	1142707	1156921	0.523273	3.05346	4.72778	8.85665e-05	0.000855009	1.13766	PREDICTED: IAA-alanine resistance protein 1 n_1 Tax_Cicer arietinum RepID_UPI00032A99E0	AT4G23160.1	cysteine-rich RLK (RECEPTOR-like	Medtr3g093120.1	SPFH domain/band 7 family protein
Ca01957	Ca6	1264074	1265291	0.634054	2.1549	4.59819	0.000122612	0.00106554	1.00647	PREDICTED: histone-lysine N-methyltransferase ASHR2 n_1 Tax_Cicer arietinum RepID_UPI00032A6AC7	AT2G19640.2	ASH1-related protein 2	Medtr5g027020.1	histone-lysine N-methyltransferase
Ca01992	Ca6	1618429	1620811	1.74534	0.331593	6.78462	5.92576e-07	3.50717e-05	6.23289	PREDICTED: polygalacturonase At1g48100-like n_1 Tax_Cicer arietinum RepID_UPI00032A8AE9	AT1G48100.1	Pectin lyase-like superfamily protein	Medtr4g094715.1	pectin lyase superfamily protein
Ca02012	Ca6	1707938	1712655	-0.44811	5.75734	-5.01374	4.32865e-05	0.000514027	1.67123	PREDICTED: 6 -7-dimethyl-8-ribityllumazine synthase - chloroplastic n_1 Tax_Cicer arietinum RepID_UPI00032A6FD1	#N/A		Medtr4g094700.1	6%2C7-dimethyl-8-ribityllumazine synthase
Ca02023	Ca6	1876604	1877434	-1.29025	0.0803194	-5.10012	3.48931e-05	0.000446602	2.34424	PREDICTED: probable CCR4-associated factor 1 homolog 7 n_1 Tax_Cicer arietinum RepID_UPI00032A5800	AT2G32070.1	Polynucleotidyl transferase, ribonuclease	#N/A	#N/A
Ca02029	Ca6	1882977	1886288	0.352956	4.74877	5.18474	2.82625e-05	0.000388387	2.1062	Nucleosome/chromatin assembly factor group protein n_12 Tax_Pentapetalae RepID_G7JE05_MEDTR	AT5G58230.1	Transducin/WD40	Medtr4g096880.1	nucleosome/chromatin assembly factor group protein
Ca02038	Ca6	1895089	1897796	0.599749	2.48803	4.86319	6.30782e-05	0.000673259	1.56612	Aspartate carbamoyltransferase 3 - chloroplastic n_4 Tax_Papilionoideae RepID_PYRB3_PEA	AT3G20330.1	PYRIMIDINE B	Medtr4g096900.2	aspartate carbamoyltransferase%2C catalytic chain
Ca02044	Ca6	1912020	1919303	0.316772	4.34625	6.23719	2.15723e-06	7.56761e-05	4.68897	Katanin p60 ATPase subunit A-like protein n_2 Tax_Papilionoideae RepID_G7JE04_MEDTR	AT2G34560.1	P-loop containing nucleoside triphosphate	Medtr4g096870.1	katanin p60 ATPase subunit A-like protein
Ca02045	Ca6	1949982	1952263	0.833884	6.43141	6.99809	3.61606e-07	2.738e-05	6.4653	Uncharacterized protein n_2 Tax_Musa acuminata subsp. malaccensis RepID_M0TWW3_MUSAM	#N/A		Medtr2g019670.1	ribosomal protein S11
Ca02098	Ca6	2342739	2343752	-0.974883	2.51714	-9.41677	2.03924e-09	1.73278e-06	11.7345	PREDICTED: polygalacturonase inhibitor 2-like n_1 Tax_Cicer arietinum RepID_UPI00032A5AEF	AT5G06870.1	polygalacturonase inhibiting	Medtr4g094435.1	polygalacturonase inhibitor protein
Ca02115	Ca6	2427247	2430767	1.86182	3.7466	7.52523	1.09517e-07	1.49559e-05	7.74917	60S ribosomal protein L3B n_61 Tax_Mesangiospermae RepID_A0A072UNM0_MEDTR	AT1G43170.4	ribosomal protein 1	Medtr4g094398.1	60S ribosomal protein L3B
Ca02106	Ca6	2464169	2470368	-0.577734	3.35551	-6.44638	1.3111e-06	5.68081e-05	5.26047	PREDICTED: protein FAM135B-like isoform X1 n_4 Tax_Cicer arietinum RepID_UPI00032A6B33	AT1G58350.2	Putative serine esterase family	Medtr4g094378.1	serine esterase family protein%2C putative
Ca02105	Ca6	2477710	2478857	-0.927508	1.69396	-7.11883	2.74181e-07	2.30418e-05	6.97732	PREDICTED: flavonoid 3'''' -5''''-methyltransferase-like n_1 Tax_Cicer arietinum RepID_UPI00032A5971	AT1G24735.1	S-adenosyl-L-methionine-dependent methyltransferases	Medtr4g094368.1	caffeoyl-CoA-O-methyltransferase
Ca02120	Ca6	2582049	2585233	1.17396	1.79981	6.10479	2.96404e-06	9.04738e-05	4.69862	Methyltransferase/nucleic acid-binding protein n_3 Tax_Papilionoideae RepID_A0A072UZG5_MEDTR	AT3G26410.1	methyltransferases;nucleic	Medtr4g094315.1	methyltransferase/nucleic acid-binding protein
Ca02131	Ca6	2640215	2641723	-0.441038	5.0678	-4.79088	7.56062e-05	0.000762795	1.11556	PREDICTED: 15-cis-phytoene desaturase - chloroplastic/chromoplastic n_1 Tax_Cicer arietinum RepID_UPI00032A85AE	AT3G09580.1	FAD/NAD(P)-binding oxidoreductase family	Medtr4g094295.1	amine oxidase
Ca02173	Ca6	3090273	3109695	-0.40271	5.89862	-5.38737	1.70952e-05	0.000279947	2.60046	PREDICTED: protein EXECUTER 1 - chloroplastic n_1 Tax_Cicer arietinum RepID_UPI00032AC315	AT4G33630.2	Protein of unknown function (DUF3506)	Medtr4g093590.1	executer 1
Ca02213	Ca6	3203289	3205838	-0.737185	2.41109	-4.89788	5.78313e-05	0.000629204	1.61562	PREDICTED: uncharacterized protein LOC101489536 isoform X1 n_2 Tax_Cicer arietinum RepID_UPI00032AADEC	#N/A		Medtr4g093510.1	TB2/DP1%2C HVA22 family protein
Ca02199	Ca6	3299590	3303938	0.8137	7.23915	5.57593	1.0737e-05	0.000202744	3.06408	Heat shock 70 kDa protein - mitochondrial n_14 Tax_Papilionoideae RepID_HSP7M_PEA	AT5G09590.1	mitochondrial HSO70	Medtr4g092920.2	heat shock 70 kDa protein
Ca02198	Ca6	3332738	3335162	0.560798	2.21258	5.68757	8.16428e-06	0.00017351	3.62673	PREDICTED: protein trichome birefringence-like 12 isoform X1 n_1 Tax_Cicer arietinum RepID_UPI00032A7CA5	AT5G64470.1	Plant protein of unknown function	Medtr4g092830.1	Pmr5/Cas1p GDSL/SGNH-like acyl-esterase family protein
Ca02249	Ca6	3737349	3738482	-0.490506	4.9739	-5.75039	7.00143e-06	0.000159356	3.49129	PREDICTED: pentatricopeptide repeat-containing protein At1g55890 - mitochondrial n_1 Tax_Cicer arietinum RepID_UPI00032A52AB	AT1G55890.1	Tetratricopeptide repeat (TPR)-like	Medtr2g103550.2	PPR containing plant-like protein
Ca02268	Ca6	3940284	3946078	0.520261	6.2574	5.89067	4.97472e-06	0.000128095	3.83551	FAD-dependent pyridine nucleotide-disulphide oxidoreductase: Calcium-binding EF-hand n_3 Tax_Papilionoideae RepID_Q2HTY1_MEDTR	AT4G21490.1	NAD(P)H dehydrogenase B3	Medtr4g091240.2	NAD(P)H dehydrogenase B2
Ca02293	Ca6	4082421	4087244	0.318537	4.6042	5.33756	1.93387e-05	0.000303994	2.48617	Riboflavin kinase/fmn hydrolase n_4 Tax_Papilionoideae RepID_B7FII7_MEDTR	AT4G21470.1	riboflavin kinase/FMN	Medtr4g091060.2	riboflavin kinase/fmn hydrolase
Ca02305	Ca6	4444798	4445712	-0.718074	0.476508	-5.22544	2.55422e-05	0.000360395	2.66093	PREDICTED: dof zinc finger protein DOF1.4-like n_1 Tax_Cicer arietinum RepID_UPI00032AB616	AT1G28310.2	Dof-type zinc finger DNA-binding family	Medtr4g089095.1	Dof domain zinc finger protein
Ca02368	Ca6	4955076	4957404	0.533995	6.77563	4.7592	8.18555e-05	0.000806169	1.04163	40S ribosomal protein S6 n_24 Tax_Mesangiospermae RepID_K4CI93_SOLLC	AT4G31700.2	ribosomal protein S6	Medtr2g014030.1	40S ribosomal protein S6-2
Ca02378	Ca6	5089293	5089775	-0.852303	3.40622	-5.32214	2.00921e-05	0.000311042	2.50708	PREDICTED: 17.3 kDa class I heat shock protein-like n_1 Tax_Cicer arietinum RepID_UPI00032A82DA	AT2G29500.1	HSP20-like chaperones superfamily protein	Medtr4g091590.1	17.6 kDa class I heat shock protein
Ca02431	Ca6	5519823	5525213	-0.633299	2.49001	-5.48703	1.33649e-05	0.000237428	3.0516	PREDICTED: uncharacterized protein At4g18490 isoform X1 n_2 Tax_Cicer arietinum RepID_UPI00032A9EBC	#N/A		Medtr4g087875.2	hypothetical protein
Ca02478	Ca6	5983905	5987851	-0.691264	2.41312	-5.75354	6.94774e-06	0.000159356	3.74269	Peptidyl-prolyl cis-trans isomerase D n_5 Tax_Papilionoideae RepID_G7JMH6_MEDTR	AT2G15790.1	peptidyl-prolyl cis-trans	Medtr4g086760.1	peptidyl-prolyl cis-trans isomerase D
Ca02487	Ca6	6021041	6025099	-0.353975	2.84616	-6.40686	1.43989e-06	6.04241e-05	5.23547	PREDICTED: uncharacterized protein LOC101493233 isoform X1 n_2 Tax_Cicer arietinum RepID_UPI00032A7F93	AT1G49590.1	C2H2 and C2HC zinc fingers superfamily	Medtr4g086640.1	nucleic acid-binding protein
Ca02485	Ca6	6057463	6087093	-0.542803	6.86481	-5.28633	2.19579e-05	0.000333058	2.35108	PREDICTED: probable carboxylesterase 12 n_1 Tax_Cicer arietinum RepID_UPI00032ACA66	AT3G48690.1	alpha/beta-Hydrolases	Medtr4g086480.1	CXE carboxylesterase
Ca02522	Ca6	6178753	6179307	-0.914423	3.56631	-6.77298	6.08843e-07	3.52869e-05	6.01059	PREDICTED: uncharacterized protein LOC101498518 n_1 Tax_Cicer arietinum RepID_UPI000640CC24	AT2G15680.1	Calcium-binding EF-hand family protein	Medtr4g086260.1	EF hand calcium-binding family protein
Ca02521	Ca6	6246874	6281205	-0.713507	3.22911	-5.78547	6.42669e-06	0.000150993	3.61921	PREDICTED: abscisic acid 8''''-hydroxylase 4-like n_2 Tax_Cicer arietinum RepID_UPI00032AC441	AT3G19270.1	cytochrome P450, family 707,	Medtr4g086130.1	cytochrome P450 family ABA 8'-hydroxylase
Ca02504	Ca6	6374387	6376342	-0.393391	5.32441	-5.6266	9.48049e-06	0.000190795	3.18549	PREDICTED: thioredoxin M3 - chloroplastic n_1 Tax_Cicer arietinum RepID_UPI00032A7D7E	AT2G15570.1	Thioredoxin	Medtr4g085880.1	thioredoxin
Ca02540	Ca6	6631239	6637037	-0.635653	5.49424	-7.32991	1.6977e-07	1.86808e-05	7.22282	PREDICTED: uncharacterized protein At4g06744-like n_1 Tax_Cicer arietinum RepID_UPI00032ACB4D	AT4G06744.1	Leucine-rich repeat (LRR) family protein	Medtr4g085480.1	Serine/Threonine kinase%2C plant-type protein%2C putative
Ca02565	Ca6	6805928	6807310	-0.772678	2.50052	-6.45807	1.27531e-06	5.59811e-05	5.39548	PREDICTED: serine carboxypeptidase-like 50 n_1 Tax_Cicer arietinum RepID_UPI00032A694B	AT1G15000.1	serine carboxypeptidase-like	Medtr4g084710.1	serine carboxypeptidase-like protein
Ca02561	Ca6	6888160	6888858	1.09346	2.47437	4.68906	9.76036e-05	0.000912115	1.16408	Uncharacterized protein n_10 Tax_Papilionoideae RepID_C6T4J1_SOYBN	AT1G23100.1	GroES-like family protein	Medtr3g110030.1	GroES chaperonin
Ca02580	Ca6	6890903	6893574	0.526914	5.72862	7.34395	1.64475e-07	1.84974e-05	7.25632	PREDICTED: mitochondrial import inner membrane translocase subunit TIM17-2-like n_1 Tax_Cicer arietinum RepID_UPI00032AC907	AT2G37410.2	translocase	Medtr6g088745.3	import inner membrane translocase subunit TIM22
Ca02574	Ca6	6898157	6904091	0.578529	3.51336	6.22442	2.22421e-06	7.67929e-05	4.73781	O-fucosyltransferase family protein n_10 Tax_Papilionoideae RepID_A0A072UNB9_MEDTR	AT1G14970.1	O-fucosyltransferase family protein	Medtr4g084570.1	O-fucosyltransferase family protein
Ca02570	Ca6	6927643	6928011	-0.849453	0.985625	-5.05037	3.95036e-05	0.000480674	2.251	Clavata3/ESR (CLE) gene family member n_1 Tax_Medicago truncatula RepID_A0A072UP97_MEDTR	#N/A		#N/A	#N/A
Ca02571	Ca6	6975121	6977019	-0.906171	3.98708	-5.06841	3.77641e-05	0.000465821	1.85178	PREDICTED: calcyclin-binding protein-like n_1 Tax_Cicer arietinum RepID_UPI00032A90F6	AT1G30070.2	SGS domain-containing protein	Medtr4g084250.1	calcyclin-binding protein
Ca02603	Ca6	7018013	7020396	-0.462522	5.58758	-4.80151	7.36187e-05	0.000747675	1.14241	Scavenger mRNA decapping enzyme carboxy-term-binding protein n_3 Tax_Papilionoideae RepID_A0A072UM23_MEDTR	AT1G31160.1	HISTIDINE TRIAD NUCLEOTIDE-BINDING	Medtr4g084190.3	scavenger mRNA decapping enzyme carboxy-term-binding protein
Ca02593	Ca6	7025394	7028262	0.562434	3.01019	5.06939	3.76725e-05	0.000465821	2.0299	RNA polymerase - dimerisation n_2 Tax_Medicago truncatula RepID_Q2MGQ5_MEDTR	AT2G15430.1	DNA-directed RNA polymerase family protein	Medtr4g084150.1	RPB3 DNA-directed RNA polymerase II subunit 3
Ca02604	Ca6	7050193	7054717	0.430775	3.78571	5.61655	9.71723e-06	0.000192953	3.22754	TCP-1/cpn60 chaperonin family protein n_2 Tax_Medicago truncatula RepID_G7JJX9_MEDTR	AT5G18820.1	TCP-1/cpn60 chaperonin family	Medtr4g084130.1	TCP-1/cpn60 chaperonin family protein
Ca02598	Ca6	7058325	7061906	-0.624861	7.22309	-6.00076	3.80963e-06	0.000106718	4.10104	Secondary thiamine-phosphate synthase enzyme n_3 Tax_Papilionoideae RepID_Q2MGQ1_MEDTR	AT1G21065.1	unknown protein; INVOLVED IN: biological_process	Medtr4g084120.1	secondary thiamine-phosphate synthase enzyme
Ca02597	Ca6	7083353	7087245	0.356858	3.56244	5.84264	5.59098e-06	0.000139264	3.81224	PREDICTED: GPI mannosyltransferase 2 n_1 Tax_Cicer arietinum RepID_UPI00032A8AAA	AT1G11880.1	transferases, transferring hexosyl	Medtr4g084070.2	mannosyltransferase PIG-V
Ca02591	Ca6	7130333	7135647	-1.20097	2.91466	-6.58709	9.40654e-07	4.62614e-05	5.65631	No Hits	#N/A		#N/A	#N/A
Ca02622	Ca6	7373964	7378200	0.504222	6.10758	6.92102	4.31914e-07	2.95161e-05	6.28618	PREDICTED: uncharacterized protein LOC101511902 n_1 Tax_Cicer arietinum RepID_UPI00032A9909	AT4G26370.2	antitermination NusB domain-containing	Medtr4g083370.1	antitermination NusB domain protein%2C putative
Ca02626	Ca6	7426650	7430069	0.401955	6.49642	6.48069	1.20888e-06	5.4866e-05	5.25461	Uncharacterized protein n_6 Tax_rosids RepID_I1KMC5_SOYBN	AT2G32080.2	purin-rich alpha 1	Medtr4g083230.1	transcription factor Pur-alpha-like protein
Ca02652	Ca6	7620816	7621223	0.390786	8.20437	4.8034	7.32707e-05	0.000745626	1.14452	PREDICTED: uncharacterized protein LOC101494085 n_1 Tax_Cicer arietinum RepID_UPI00032A67C6	#N/A		Medtr4g082860.1	nodulin-like protein
Ca02657	Ca6	7773795	7776619	-0.848294	4.24995	-8.80361	7.04471e-09	3.07854e-06	10.4277	PREDICTED: cyclic dof factor 1 n_1 Tax_Cicer arietinum RepID_UPI00032A7FDB	AT5G39660.2	cycling DOF factor 2	Medtr4g082060.1	DOF-type zinc finger DNA-binding family protein
Ca02666	Ca6	7790828	7792322	-0.81231	2.14896	-5.90978	4.74915e-06	0.000123745	4.12083	PREDICTED: protein PHR1-LIKE 1-like n_1 Tax_Cicer arietinum RepID_UPI00032A9EF0	AT1G69580.2	Homeodomain-like superfamily protein	Medtr4g081710.1	myb-like transcription factor family protein
Ca02675	Ca6	7863893	7867156	0.922113	1.33411	5.05565	3.89862e-05	0.000475513	2.27227	PREDICTED: endonuclease III homolog 1 - chloroplastic-like isoform X1 n_2 Tax_Cicer arietinum RepID_UPI00032A9F5A	AT1G05900.1	endonuclease III 2	Medtr2g098660.1	EndoIII-related endonuclease
Ca02688	Ca6	7987860	7989502	0.643042	6.43062	5.27637	2.25076e-05	0.000339166	2.32596	PREDICTED: 40S ribosomal protein S28-1-like n_2 Tax_Cicer arietinum RepID_UPI00032A504D	AT5G64140.1	ribosomal protein S28	Medtr4g081180.1	40S ribosomal protein S28-1
Ca02689	Ca6	8053144	8054781	0.901748	1.34247	5.87672	5.14623e-06	0.00013075	4.17552	PREDICTED: small ribosomal subunit protein S13 - mitochondrial-like n_2 Tax_Cicer arietinum RepID_UPI00032A8B6F	AT1G77750.1	Ribosomal protein S13/S18 family	Medtr4g081120.2	ribosomal protein S13P/S18e
Ca02694	Ca6	8073340	8082360	0.558579	4.60291	8.41458	1.58673e-08	5.29095e-06	9.61431	Protein disulfide-isomerase 5-3 n_3 Tax_Papilionoideae RepID_G7JDV5_MEDTR	AT4G27080.1	PDI-like	Medtr4g080800.1	protein disulfide-isomerase 5-3
Ca02710	Ca6	8185924	8187310	-1.24968	1.78735	-7.30857	1.7815e-07	1.89781e-05	7.3889	PREDICTED: uncharacterized protein LOC101495900 n_1 Tax_Cicer arietinum RepID_UPI00032A77D6	AT3G58720.1	RING/U-box superfamily protein	Medtr4g080750.1	anaphase-promoting complex subunit 11 RING-H2 finger protein
Ca02729	Ca6	8296613	8301977	0.94007	2.5424	5.40227	1.64767e-05	0.000275421	2.97348	PREDICTED: 50S ribosomal protein L1 - chloroplastic n_1 Tax_Cicer arietinum RepID_UPI00032A80BF	AT2G42710.1	Ribosomal protein L1p/L10e family	Medtr4g080120.1	50S ribosomal protein L1p
Ca02733	Ca6	8447048	8452863	-0.543161	4.77412	-5.836	5.68209e-06	0.000140627	3.70074	Phosphoenolpyruvate carboxylase 2 n_22 Tax_fabids RepID_A0A0B2RXX7_GLYSO	AT1G53310.3	phosphoenolpyruvate	Medtr4g079860.1	phosphoenolpyruvate carboxylase
Ca02754	Ca6	8654985	8667270	1.18594	4.44223	6.61706	8.76693e-07	4.42542e-05	5.6361	Uncharacterized protein n_10 Tax_Phaseoleae RepID_I1KEV1_SOYBN	AT2G31060.3	elongation factor family protein	Medtr4g079360.1	GTP-binding protein TypA/BipA
Ca02789	Ca6	8975459	8978728	0.591025	6.70602	5.66076	8.71859e-06	0.000179718	3.27364	ADP/ATP carrier protein n_4 Tax_Papilionoideae RepID_A0A072UXU6_MEDTR	AT4G28390.1	ADP/ATP carrier 3	Medtr4g078545.1	ADP/ATP carrier protein
Ca02805	Ca6	9179494	9183138	-0.39911	5.787	-5.74363	7.11802e-06	0.000160575	3.47384	PREDICTED: uncharacterized protein LOC101512231 n_1 Tax_Cicer arietinum RepID_UPI00032A4D3C	#N/A		Medtr4g078130.1	transmembrane protein%2C putative
Ca02874	Ca6	9581486	9585991	0.470749	7.25923	4.8723	6.16549e-05	0.000661299	1.32117	Sulfite reductase [ferredoxin] - chloroplastic n_3 Tax_Papilionoideae RepID_SIR_PEA	AT5G04590.1	sulfite reductase	Medtr4g077190.1	sulfite reductase [ferredoxin] protein
Ca02864	Ca6	9618168	9622144	-1.06702	1.17091	-4.85737	6.40035e-05	0.000679815	1.79733	PREDICTED: phospholipase A1-Igamma3 - chloroplastic n_1 Tax_Cicer arietinum RepID_UPI00032A5A52	AT1G51440.1	alpha/beta-Hydrolases superfamily protein	Medtr4g077070.1	phospholipase A1
Ca02885	Ca6	9681794	9714869	-0.709973	5.27829	-8.54958	1.1944e-08	4.45569e-06	9.89122	Uncharacterized protein n_2 Tax_Papilionoideae RepID_G7JRM5_MEDTR	AT3G21090.1	ABC-2 type transporter family protein	Medtr4g076970.1	white-brown-complex ABC transporter family protein
Ca02931	Ca6	10221302	10244095	1.00978	2.34438	4.61409	0.000117814	0.001038	1.08992	PREDICTED: uncharacterized protein LOC101494201 n_1 Tax_Cicer arietinum RepID_UPI00032A5F7A	AT4G38760.1	Protein of unknown function (DUF3414)	Medtr4g075330.1	hypothetical protein
Ca02962	Ca6	10430548	10435237	0.778285	6.87883	4.75986	8.17199e-05	0.000806169	1.04243	PREDICTED: nucleolin 2 isoform X1 n_2 Tax_Cicer arietinum RepID_UPI00032AB468	AT3G18610.1	nucleolin like	Medtr4g074930.3	RNA recognition motif%2C a.k.a. RRM%2C RBD protein
Ca02948	Ca6	10592122	10594914	-0.569414	6.4975	-5.27081	2.282e-05	0.000341519	2.31381	PREDICTED: uncharacterized protein LOC101505578 n_1 Tax_Cicer arietinum RepID_UPI00032A6754	#N/A		Medtr4g074590.1	DUF177 domain protein
Ca03003	Ca6	11169286	11170405	-0.450992	3.00362	-5.13111	3.22995e-05	0.000423689	2.10872	PREDICTED: myb-related protein 308 n_1 Tax_Cicer arietinum RepID_UPI00032A5C0B	AT4G38620.1	myb domain protein 4	Medtr4g073420.1	myb transcription factor
Ca03025	Ca6	11423869	11430803	-0.616994	6.29978	-6.68293	7.51278e-07	4.01776e-05	5.73258	Dual specificity kinase splA-like protein n_10 Tax_Papilionoideae RepID_A0A072UY58_MEDTR	AT1G14000.1	VH1-interacting kinase	Medtr4g082325.1	dual specificity kinase splA-like protein
Ca03038	Ca6	11796265	11802532	-0.640866	4.94416	-6.28719	1.91429e-06	7.14124e-05	4.79036	Uncharacterized protein n_3 Tax_Papilionoideae RepID_G7JA19_MEDTR	AT2G39830.1	DA1-related protein 2	Medtr3g069410.1	zinc ion-binding protein
Ca03040	Ca6	11816091	11818122	-0.441678	2.00707	-4.99846	4.497e-05	0.000529489	1.94865	No Hits	#N/A		#N/A	#N/A
Ca03044	Ca6	11864797	11865267	0.799836	0.998078	4.95719	4.98561e-05	0.000567373	2.04373	PREDICTED: uncharacterized protein LOC101504387 isoform X1 n_1 Tax_Cicer arietinum RepID_UPI00032A9E63	AT5G05950.1	maternal effect embryo arrest	Medtr3g069580.1	maternal effect embryo arrest protein
Ca03068	Ca6	11880066	11891858	-0.459908	3.37336	-6.2032	2.34015e-06	7.95392e-05	4.67314	PREDICTED: protein GUCD1 n_1 Tax_Cicer arietinum RepID_UPI00032A724C	#N/A		Medtr3g069620.1	guanylyl cyclase
Ca03079	Ca6	12002781	12004787	0.796197	4.32377	7.70766	7.30551e-08	1.23398e-05	8.10342	PREDICTED: uncharacterized protein At2g39920 isoform X1 n_2 Tax_Cicer arietinum RepID_UPI00032A9015	AT2G39920.2	HAD superfamily, subfamily IIIB acid	Medtr3g070090.1	acid phosphatase-like protein
Ca03098	Ca6	12100215	12104256	0.425589	5.17204	5.08399	3.63251e-05	0.000457038	1.84938	Eukaryotic translation initiation factor 3 subunit F n_12 Tax_Papilionoideae RepID_I1LMP4_SOYBN	AT2G39990.1	eukaryotic translation	Medtr3g070190.1	eukaryotic translation initiation factor 3 subunit F
Ca03157	Ca6	12215523	12218361	-1.05752	3.25147	-6.52748	1.08241e-06	5.14143e-05	5.48739	PREDICTED: uncharacterized protein LOC101513940 isoform X1 n_2 Tax_Cicer arietinum RepID_UPI00032A67CD	AT5G42710.1	unknown protein; Has 1807 Blast hits	Medtr8g107730.1	hypothetical protein
Ca03117	Ca6	12380639	12391289	0.658194	7.05764	6.01293	3.69921e-06	0.000104971	4.13145	Translocon at the outer membrane ofs-like protein n_3 Tax_Papilionoideae RepID_G7LE58_MEDTR	AT3G11400.1	eukaryotic translation	Medtr8g107310.1	eukaryotic translation initiation factor 3 subunit G
Ca03128	Ca6	12488669	12490946	0.484395	3.72442	4.99867	4.49472e-05	0.000529489	1.70011	PREDICTED: histone H1-like n_1 Tax_Cicer arietinum RepID_UPI00032A8383	#N/A		Medtr8g106980.1	linker histone H1 and h5 family protein
Ca03130	Ca6	12538668	12542532	-0.791673	4.6123	-6.1548	2.62827e-06	8.40993e-05	4.47685	Pathogen-inducible alpha-dioxygenase n_3 Tax_Papilionoideae RepID_G7LD99_MEDTR	AT1G73680.1	alpha dioxygenase	Medtr8g106800.1	pathogen-inducible alpha-dioxygenase
Ca03127	Ca6	12550303	12552470	0.669281	7.51609	6.47817	1.21611e-06	5.48684e-05	5.24546	Guanine nucleotide-binding protein beta subunit-like protein n_7 Tax_Pentapetalae RepID_G7LD98_MEDTR	AT1G18080.1	Transducin/WD40	Medtr8g106790.1	guanine nucleotide-binding protein beta subunit-like protein
Ca03189	Ca6	12822058	12826983	0.69535	4.47179	5.72512	7.44752e-06	0.000165326	3.47396	Uncharacterized protein n_1 Tax_Lotus japonicus RepID_I3TAE4_LOTJA	AT3G20000.1	translocase of the outer mitochondrial	Medtr8g106010.1	import receptor subunit TOM40-like protein
Ca03188	Ca6	12847797	12851522	0.747094	4.58171	6.93062	4.22441e-07	2.92036e-05	6.33769	Uncharacterized protein n_21 Tax_Mesangiospermae RepID_C6T6A5_SOYBN	AT3G62840.1	Small nuclear ribonucleoprotein family	Medtr8g105890.1	small nuclear ribonucleoprotein
Ca03174	Ca6	12933370	12936084	1.6533	5.24891	8.591	1.09523e-08	4.29525e-06	10.0356	Flavin-binding kelch repeat F-box protein - putative n_2 Tax_Papilionoideae RepID_G7LBF6_MEDTR	AT1G68050.1	flavin-binding, kelch repeat,	Medtr8g105590.1	flavin-binding kelch repeat F-box protein%2C putative
Ca03179	Ca6	12961324	12963610	0.654207	7.0244	5.88996	4.98329e-06	0.0001281	3.83334	Uncharacterized protein n_22 Tax_Mesangiospermae RepID_I1LGB1_SOYBN	AT3G57490.1	Ribosomal protein S5 family protein	Medtr8g105340.2	40S ribosomal protein S2-4
Ca03197	Ca6	13028316	13031485	-0.602694	5.51096	-6.15792	2.60866e-06	8.39016e-05	4.4783	PREDICTED: histone-lysine N-methyltransferase setd3 n_1 Tax_Cicer arietinum RepID_UPI0006414F47	AT1G24610.1	Rubisco methyltransferase family protein	Medtr8g105200.1	histone-lysine N-methyltransferase setd3-like protein
Ca03200	Ca6	13041946	13043658	-0.607177	4.26779	-5.11404	3.37035e-05	0.000436735	1.93971	PREDICTED: nudix hydrolase 18 - mitochondrial-like n_1 Tax_Cicer arietinum RepID_UPI00032A6035	AT2G01670.1	nudix hydrolase homolog	Medtr8g105140.1	nudix hydrolase-like protein
Ca03214	Ca6	13102449	13109006	-0.943256	2.97754	-5.21655	2.6113e-05	0.000366757	2.24687	PREDICTED: protein PLANT CADMIUM RESISTANCE 2-like n_1 Tax_Cicer arietinum RepID_UPI00032A75A1	AT1G14870.1	PLANT CADMIUM RESISTANCE 2	Medtr5g017650.1	plant cadmium resistance protein
Ca03213	Ca6	13158266	13165099	0.476274	6.24835	4.77198	7.92752e-05	0.000788884	1.07276	Aspartate--tRNA ligase n_7 Tax_Papilionoideae RepID_A0A0B2QN00_GLYSO	AT4G33760.1	tRNA synthetase class II (D, K and	Medtr4g120810.1	aspartyl/asparaginyl-tRNA synthetase family protein
Ca03231	Ca6	13330453	13332387	0.545198	6.57548	5.19343	2.76584e-05	0.000382491	2.12074	Uncharacterized protein n_29 Tax_Pentapetalae RepID_I1L4B6_SOYBN	AT3G02560.2	Ribosomal protein S7e family protein	Medtr6g085000.1	40S ribosomal S7-like protein
Ca03232	Ca6	13348470	13351975	0.384628	4.10267	4.92004	5.47115e-05	0.000608148	1.50125	PREDICTED: putative N6-adenosine-methyltransferase MT-A70-like n_1 Tax_Cicer arietinum RepID_UPI00032AA397	AT4G10760.1	mRNAadenosine methylase	Medtr8g104280.1	N6-adenosine-methyltransferase MT-A70-like protein
Ca03238	Ca6	13420933	13427063	-0.841958	4.31532	-8.66295	9.42672e-09	3.8968e-06	10.1535	PREDICTED: peptidyl-tRNA hydrolase - chloroplastic n_1 Tax_Cicer arietinum RepID_UPI00032AB115	AT4G23160.1	cysteine-rich RLK (RECEPTOR-like	Medtr3g093120.1	SPFH domain/band 7 family protein
Ca03277	Ca6	13496722	13497385	-1.01604	2.29583	-4.90745	5.64623e-05	0.000620395	1.6426	Uncharacterized protein n_1 Tax_Medicago truncatula RepID_G7LH58_MEDTR	#N/A		Medtr8g083450.1	hypothetical protein
Ca03226	Ca6	13595315	13600915	-0.389965	1.85656	-4.80879	7.22872e-05	0.000738407	1.48444	PREDICTED: protein tesmin/TSO1-like CXC 5 n_1 Tax_Cicer arietinum RepID_UPI00032AC8C4	AT4G29000.1	Tesmin/TSO1-like CXC domain-containing	Medtr8g103320.1	tesmin/TSO1-like CXC domain protein
Ca03220	Ca6	13634573	13640551	-0.400664	2.54032	-5.26081	2.3394e-05	0.00034638	2.47942	NADPH:adrenodoxin oxidoreductase - mitochondrial n_3 Tax_Papilionoideae RepID_G7L871_MEDTR	AT4G32360.1	Pyridine nucleotide-disulphide oxidoreductase	Medtr8g103060.1	NADPH:adrenodoxin oxidoreductase
Ca03268	Ca6	13830206	13832848	0.603825	3.91902	4.91639	5.52136e-05	0.000610182	1.51627	PREDICTED: pentatricopeptide repeat-containing protein At1g10270-like n_1 Tax_Cicer arietinum RepID_UPI00032A5423	AT1G10270.1	glutamine-rich protein 23	Medtr8g102650.1	PPR containing plant-like protein
Ca03260	Ca6	13860341	13863219	0.364811	3.46754	4.79129	7.55274e-05	0.000762795	1.22661	PREDICTED: uncharacterized protein C3F10.06c isoform X1 n_2 Tax_Cicer arietinum RepID_UPI00032AC95F	AT2G40570.2	initiator tRNA phosphoribosyl transferase	Medtr8g102540.4	initiator tRNA phosphoribosyl-transferase%2C putative
Ca03263	Ca6	13872643	13878827	0.424398	4.03093	5.1863	2.81531e-05	0.000387745	2.13513	Nucleotide-diphospho-sugar transferase domain protein n_4 Tax_Papilionoideae RepID_G7L7F4_MEDTR	AT2G19880.2	Nucleotide-diphospho-sugar transferases	Medtr8g102500.3	nucleotide-diphospho-sugar transferase domain protein
Ca03305	Ca6	14082492	14083952	0.606003	4.87009	6.27425	1.97438e-06	7.24488e-05	4.77134	Uncharacterized protein n_23 Tax_Pentapetalae RepID_A0A0S3TCT9_PHAAN	AT2G19740.1	Ribosomal protein L31e family protein	Medtr6g091630.3	60S ribosomal protein L31B
Ca03314	Ca6	14255841	14265803	-0.43418	5.64691	-6.43592	1.34399e-06	5.77424e-05	5.1446	PREDICTED: isoamylase 1 - chloroplastic isoform X1 n_2 Tax_Cicer arietinum RepID_UPI00032A8BE4	AT2G39930.1	isoamylase 1	Medtr8g101490.2	isoamylase-type starch debranching enzyme
Ca03322	Ca6	14289388	14297106	1.298	2.95504	5.51948	1.23373e-05	0.000225717	3.23836	PREDICTED: uncharacterized protein LOC101503219 isoform X1 n_2 Tax_Cicer arietinum RepID_UPI00032AA4E9	AT4G12750.1	Homeodomain-like transcriptional regulator	#N/A	#N/A
Ca03389	Ca6	14481045	14485744	0.488856	5.39327	5.32853	1.97763e-05	0.000308169	2.45234	Phosphoribosylformylglycinamidine synthase n_3 Tax_Papilionoideae RepID_A0A072TUU6_MEDTR	AT1G74260.1	purine biosynthesis 4	Medtr6g011360.1	phosphoribosylformylglycinamidine synthase
Ca03335	Ca6	14681012	14688835	0.496845	7.53418	5.82343	5.85872e-06	0.000142864	3.66749	PREDICTED: ATP-dependent zinc metalloprotease FtsH n_1 Tax_Cicer arietinum RepID_UPI00032AA4B7	AT4G23940.1	FtsH extracellular protease family	Medtr8g099605.1	FTSH extracellular protease family protein
Ca03356	Ca6	14748355	14753205	0.778857	2.37382	6.16397	2.57103e-06	8.29898e-05	4.73211	UDP-D-glucose/UDP-D-galactose 4-epimerase n_1 Tax_Medicago truncatula RepID_A0A072U5W7_MEDTR	AT4G10960.1	UDP-D-glucose/UDP-D-galactose 4-epimerase	Medtr8g099535.1	UDP-D-glucose/UDP-D-galactose 4-epimerase
Ca03409	Ca6	15085128	15090426	0.898152	7.91662	5.807	6.09799e-06	0.000145732	3.62048	P-loop nucleoside triphosphate hydrolase superfamily protein n_3 Tax_Papilionoideae RepID_A0A072TVF1_MEDTR	AT1G64110.3	P-loop containing nucleoside triphosphate	Medtr8g099065.2	P-loop nucleoside triphosphate hydrolase superfamily protein
Ca03411	Ca6	15128879	15137243	-0.888474	2.85272	-7.90957	4.69126e-08	1.0106e-05	8.62327	Respiratory burst oxidase-like protein n_3 Tax_Papilionoideae RepID_A0A072U5M5_MEDTR	AT1G64060.1	respiratory burst oxidase protein F	Medtr8g099030.1	respiratory burst oxidase-like protein
Ca03415	Ca6	15230791	15233212	-0.827604	3.28938	-5.43166	1.53221e-05	0.000261845	2.79245	1-aminocyclopropane-1-carboxylate synthase n_6 Tax_Papilionoideae RepID_A0A072TUM5_MEDTR	AT4G11280.1	1-aminocyclopropane-1-carboxylic	Medtr8g098930.1	1-aminocyclopropane-1-carboxylate synthase
Ca03418	Ca6	15270377	15272791	0.435435	6.93266	4.90847	5.63175e-05	0.00061925	1.41284	PREDICTED: transcription factor MYB86-like n_1 Tax_Cicer arietinum RepID_UPI0006415926	AT5G52650.1	RNA binding Plectin/S10 domain-containing	Medtr8g098850.1	plectin/S10 domain protein
Ca03402	Ca6	15304440	15308085	-0.372914	6.36969	-4.99546	4.53092e-05	0.000531853	1.63059	PREDICTED: homeobox protein BEL1 homolog n_1 Tax_Cicer arietinum RepID_UPI00032A6D1D	AT4G36870.2	BEL1-like homeodomain 2	Medtr8g098815.1	BEL1-related homeotic protein
Ca03441	Ca6	15427475	15430848	-0.635185	4.9287	-4.81011	7.20487e-05	0.000737714	1.16382	Uncharacterized protein n_10 Tax_Phaseoleae RepID_I1K6H0_SOYBN	AT5G41340.1	ubiquitin conjugating enzyme	Medtr8g098595.3	ubiquitin-conjugating enzyme
Ca03452	Ca6	15526495	15528976	-0.855116	5.82253	-7.53962	1.06059e-07	1.46142e-05	7.69821	NAD(P)-binding rossmann-fold protein n_5 Tax_Papilionoideae RepID_I3SYW8_MEDTR	AT4G11410.1	NAD(P)-binding Rossmann-fold superfamily	Medtr8g098415.4	NAD(P)-binding rossmann-fold protein
Ca03450	Ca6	15546627	15550298	0.987026	5.18583	7.28009	1.90004e-07	1.96394e-05	7.12951	PREDICTED: uncharacterized protein LOC101497209 n_1 Tax_Cicer arietinum RepID_UPI00032A927D	AT1G63680.1	acid-amino acid	Medtr8g098345.1	UDP-N-acetylmuramyl-tripeptide synthetase
Ca03449	Ca6	15565462	15568537	1.60217	3.2437	4.84851	6.54389e-05	0.000689792	1.57279	GMP synthase [glutamine-hydrolyzing] protein n_3 Tax_Papilionoideae RepID_A0A072TW15_MEDTR	AT1G63660.1	GMP synthase (glutamine-hydrolyzing),	Medtr8g098325.1	GMP synthase [glutamine-hydrolyzing] protein
Ca03485	Ca6	15664912	15668169	0.313551	4.74927	6.9664	3.88977e-07	2.83409e-05	6.39948	PREDICTED: AT-hook motif nuclear-localized protein 5-like n_1 Tax_Cicer arietinum RepID_UPI00032A5A68	AT1G63470.1	AT hook motif DNA-binding family protein	Medtr8g098390.1	AT hook motif DNA-binding family protein
Ca03484	Ca6	15685701	15688667	-0.604381	3.26896	-5.99739	3.84081e-06	0.000106973	4.20214	Serine/threonine dehydratase serine racemase n_4 Tax_Medicago truncatula RepID_G7LI09_MEDTR	AT4G11640.1	serine racemase	Medtr8g098460.1	serine/threonine dehydratase serine racemase
Ca03430	Ca6	15693666	15696535	1.00819	3.46372	6.20079	2.35369e-06	7.98218e-05	4.7407	PREDICTED: RNA-binding protein NOB1 n_1 Tax_Cicer arietinum RepID_UPI00032AA04B	AT5G41190.1	CONTAINS InterPro DOMAIN/s: Nin one	Medtr8g098490.2	RNA-binding protein NOB1
Ca03429	Ca6	15754537	15756349	-1.18304	0.88942	-5.30226	2.11074e-05	0.000322837	2.83362	PREDICTED: LIM domain-containing protein WLIM2b-like n_1 Tax_Cicer arietinum RepID_UPI00032A8933	AT3G55770.7	GATA type zinc finger transcription	Medtr8g097300.1	GATA type zinc finger transcription factor family protein
Ca03480	Ca6	15930443	15936687	-0.593529	1.54437	-5.95794	4.22565e-06	0.000113588	4.31648	PREDICTED: 11-beta-hydroxysteroid dehydrogenase 1B-like n_1 Tax_Cicer arietinum RepID_UPI00032A5C59	AT5G50700.1	hydroxysteroid dehydrogenase 1	Medtr8g096620.1	short-chain dehydrogenase/reductase
Ca03471	Ca6	16024378	16027018	-0.605516	7.48235	-7.00605	3.55051e-07	2.72889e-05	6.48114	PREDICTED: bidirectional sugar transporter SWEET13-like n_1 Tax_Cicer arietinum RepID_UPI00032A7273	AT5G50800.1	Nodulin MtN3 family	Medtr8g096320.2	bidirectional sugar transporter
Ca03507	Ca6	16148746	16154873	1.22538	1.70038	4.62242	0.000115373	0.00102257	1.21983	Uncharacterized protein n_4 Tax_Papilionoideae RepID_G7LI47_MEDTR	AT3G48830.1	polynucleotide adenylyltransferase	Medtr8g099900.3	tRNA nucleotidyltransferase/poly(A) polymerase
Ca03869	Ca6	16199987	16204740	0.489729	6.26841	5.38925	1.70156e-05	0.000279773	2.6054	PREDICTED: auxin response factor 2 n_1 Tax_Cicer arietinum RepID_UPI00032ABE75	AT5G62000.3	auxin response	Medtr8g100050.1	auxin response factor 2
Ca03871	Ca6	16243463	16252228	0.292333	4.78442	5.29675	2.13978e-05	0.000326301	2.38125	Signal recognition particle subunit SRP68 n_2 Tax_Papilionoideae RepID_G7LIT8_MEDTR	AT5G61970.1	signal recognition particle-related	Medtr8g100110.1	signal recognition particle 68 kDa protein
Ca03874	Ca6	16259169	16261365	1.40783	1.24479	4.90002	5.75215e-05	0.000627079	1.83287	PREDICTED: uncharacterized protein LOC101513291 n_1 Tax_Cicer arietinum RepID_UPI00032A4D1F	AT2G33550.1	Homeodomain-like superfamily protein	Medtr8g100130.1	myb/SANT-like DNA-binding domain protein
Ca03519	Ca6	16460971	16464979	-0.332663	4.76226	-5.3964	1.67173e-05	0.000277748	2.62197	Calmodulin-domain kinase CDPK protein n_2 Tax_Medicago truncatula RepID_G7LGH6_MEDTR	AT1G35670.1	calcium-dependent, induced by drought and high-salt stress	Medtr8g095440.2	calmodulin-domain kinase CDPK protein
Ca03523	Ca6	16615110	16619792	0.77264	3.04902	5.59612	1.02173e-05	0.000199075	3.27373	PREDICTED: phosphatidylinositol 4-phosphate 5-kinase 1-like n_1 Tax_Cicer arietinum RepID_UPI00032ACBB0	AT1G21980.1	phosphatidylinositol-4-phosphate	Medtr8g095170.2	phosphatidylinositol-4-phosphate 5-kinase family protein
Ca03562	Ca6	16804839	16811260	-0.372927	6.32344	-5.17435	2.90033e-05	0.000396076	2.07437	PREDICTED: fatty acid amide hydrolase-like isoform X1 n_2 Tax_Cicer arietinum RepID_UPI00032A96AF	AT5G64440.1	fatty acid amide hydrolase	Medtr8g094740.1	fatty acid amide hydrolase-like protein
Ca03544	Ca6	16979084	16982399	-0.469002	2.2162	-4.80738	7.25437e-05	0.000739704	1.48653	PREDICTED: uncharacterized protein LOC101514702 n_1 Tax_Cicer arietinum RepID_UPI00032ABE5A	#N/A		Medtr8g093850.2	hypothetical protein
Ca03590	Ca6	17018951	17020761	0.899487	5.49785	9.89943	7.9484e-10	1.01309e-06	12.6126	40S ribosomal protein S12 n_1 Tax_Medicago truncatula RepID_G7LE33_MEDTR	AT2G32060.2	Ribosomal protein L7Ae/L30e/S12e/Gadd45	Medtr5g012890.2	ribosomal protein L7Ae/L30e/S12e/Gadd45 family protein
Ca03563	Ca6	17248351	17249756	0.646981	5.93328	5.71698	7.59725e-06	0.000167037	3.40896	40S ribosomal protein S15a-1 n_11 Tax_Mesangiospermae RepID_A0A0B2REV7_GLYSO	AT5G59850.1	Ribosomal protein S8 family protein	Medtr4g094598.2	ribosomal protein S8
Ca03649	Ca6	17417367	17421778	1.2145	2.82128	4.90079	5.74106e-05	0.000626807	1.71622	Ribonucleoside-diphosphate reductase n_4 Tax_Papilionoideae RepID_G7LC83_MEDTR	AT2G21790.1	ribonucleotide	Medtr8g092510.1	ribonucleoside-diphosphate reductase%2C alpha chain
Ca03652	Ca6	17444652	17445027	-2.58158	0.558362	-5.33496	1.94637e-05	0.000305017	2.82796	PREDICTED: uncharacterized protein LOC101506875 n_1 Tax_Cicer arietinum RepID_UPI00032AA913	#N/A		Medtr8g092340.1	transmembrane protein%2C putative
Ca03655	Ca6	17455308	17455725	-1.44601	1.74055	-5.38892	1.70297e-05	0.000279773	3.00924	PREDICTED: uncharacterized protein LOC101507205 n_1 Tax_Cicer arietinum RepID_UPI00032A8F40	#N/A		Medtr8g092320.1	hypothetical protein
Ca03628	Ca6	17584956	17597276	1.02793	4.11017	5.47788	1.36698e-05	0.000240598	2.92925	PREDICTED: UPF0202 protein At1g10490 n_1 Tax_Cicer arietinum RepID_UPI00032A7252	AT1G10490.1	Domain of unknown function (DUF1726)	Medtr8g092060.2	UPF0202 plant-like protein
Ca03617	Ca6	17746650	17748600	0.428235	4.23468	7.88829	4.91424e-08	1.02963e-05	8.49872	PREDICTED: pentatricopeptide repeat-containing protein At4g39620 - chloroplastic n_1 Tax_Cicer arietinum RepID_UPI00032AC9AF	AT4G39620.1	Tetratricopeptide repeat	Medtr8g091670.1	PPR containing plant-like protein
Ca03618	Ca6	17771224	17775922	-0.522946	5.87813	-6.33245	1.7185e-06	6.68816e-05	4.8986	Putative uncharacterized protein n_3 Tax_Medicago truncatula RepID_B7FN72_MEDTR	#N/A		#N/A	#N/A
Ca03658	Ca6	17859538	17863481	-0.537938	5.3896	-5.86387	5.30954e-06	0.00013313	3.76744	PREDICTED: bifunctional aspartate aminotransferase and glutamate/aspartate-prephenate aminotransferase n_1 Tax_Cicer arietinum RepID_UPI00032AD06B	AT2G22250.3	aspartate aminotransferase	Medtr8g091280.1	aspartate aminotransferase
Ca03700	Ca6	18118135	18121182	1.31998	2.13545	5.76389	6.77434e-06	0.000156818	3.82931	Nucleotide/sugar transporter family protein n_3 Tax_Papilionoideae RepID_A0A072TUH1_MEDTR	AT5G04160.1	Nucleotide-sugar transporter family	Medtr8g090130.1	nucleotide/sugar transporter family protein
Ca03740	Ca6	18208799	18214097	0.743752	3.64995	4.9929	4.55995e-05	0.00053485	1.7068	Polyadenylate-binding protein II n_3 Tax_Papilionoideae RepID_B7FID7_MEDTR	AT5G65260.1	RNA-binding (RRM/RBD/RNP motifs) family	Medtr8g089990.1	polyadenylate-binding protein II
Ca03741	Ca6	18233870	18237857	-0.72817	1.09343	-4.58147	0.000127869	0.00109689	1.076	Serine/Threonine-kinase SAPK1-like protein n_3 Tax_Medicago truncatula RepID_B7FI26_MEDTR	AT1G10940.2	Protein kinase superfamily protein	Medtr8g089975.1	Serine/Threonine-kinase SAPK1-like protein
Ca03674	Ca6	18347100	18352641	0.524511	3.7811	6.15685	2.61533e-06	8.39016e-05	4.53574	PREDICTED: sarcoplasmic/endoplasmic reticulum calcium ATPase 1-like n_1 Tax_Cicer arietinum RepID_UPI00032AC05F	AT1G10130.1	endoplasmic reticulum-type	Medtr8g089870.1	magnesium-translocating P-type ATPase
Ca03677	Ca6	18679253	18680458	-0.707479	0.816025	-5.23609	2.4875e-05	0.000354909	2.65586	PREDICTED: dof zinc finger protein DOF3.6-like n_1 Tax_Cicer arietinum RepID_UPI00032A866C	AT3G55370.2	OBF-binding protein 3	Medtr4g063780.1	Dof domain zinc finger protein
Ca03761	Ca6	19293946	19303913	-0.934114	2.69218	-7.87099	5.10348e-08	1.03945e-05	8.53187	PREDICTED: phototropin-1-like n_1 Tax_Cicer arietinum RepID_UPI00032A9AD0	AT3G45780.2	phototropin	Medtr4g061610.1	nonphototropic hypocotyl protein
Ca03794	Ca6	19552742	19554638	-0.758949	2.86886	-7.58669	9.55065e-08	1.425e-05	7.9087	PREDICTED: dof zinc finger protein DOF2.1 n_1 Tax_Cicer arietinum RepID_UPI00032A668E	AT2G28510.1	Dof-type zinc finger DNA-binding family	Medtr4g461080.1	Dof-type zinc finger DNA-binding family protein
Ca03850	Ca6	20113848	20117513	0.445656	3.19973	6.1672	2.55113e-06	8.28441e-05	4.61859	PREDICTED: double-stranded RNA-binding protein 2 n_1 Tax_Cicer arietinum RepID_UPI00032AA43A	AT2G28380.1	dsRNA-binding protein 2	Medtr4g058990.1	double-stranded RNA-binding motif protein
Ca03826	Ca6	20183747	20203287	-0.232728	4.92499	-4.765	8.06738e-05	0.000798644	1.05407	PREDICTED: serine/threonine-protein phosphatase 6 regulatory subunit 3-B-like n_1 Tax_Cicer arietinum RepID_UPI00032AA156	AT4G23160.1	cysteine-rich RLK (RECEPTOR-like	Medtr2g094550.1	SIT4 phosphatase-associated family protein
Ca04010	Ca6	22196626	22198432	-0.932151	1.49115	-6.67785	7.60245e-07	4.03569e-05	5.99748	PREDICTED: uncharacterized protein LOC101503425 n_1 Tax_Cicer arietinum RepID_UPI0006411239	AT2G27830.1	unknown protein; BEST Arabidopsis thaliana	Medtr4g055420.1	hypothetical protein
Ca04074	Ca6	22605106	22608097	1.39909	1.4525	5.68662	8.18334e-06	0.00017351	3.73498	PREDICTED: uncharacterized protein LOC101512233 n_1 Tax_Cicer arietinum RepID_UPI00032ABAE6	AT2G27590.1	S-adenosyl-L-methionine-dependent methyltransferases	Medtr4g053410.3	methyltransferase type 11
Ca04015	Ca6	22783230	22783697	1.16918	3.82968	5.71532	7.62805e-06	0.00016739	3.50099	PREDICTED: ferredoxin - root R-B1 isoform X1 n_1 Tax_Cicer arietinum RepID_UPI00032A6921	AT2G27510.1	ferredoxin 3	Medtr4g053120.1	2Fe-2S ferredoxin superfamily protein
Ca04038	Ca6	23018912	23029468	0.496371	5.10299	6.97268	3.83389e-07	2.83409e-05	6.40616	Nicalin n_2 Tax_Papilionoideae RepID_A0A072UVE5_MEDTR	AT3G44330.1	INVOLVED IN: protein processing; LOCATED	Medtr4g052530.1	M28 Zn-peptidase nicastrin
Ca04095	Ca6	23151585	23178677	0.36155	7.61691	5.98057	4.00029e-06	0.000109624	4.04765	PREDICTED: secoisolariciresinol dehydrogenase-like n_2 Tax_Cicer arietinum RepID_UPI00032A52D7	AT3G51680.1	NAD(P)-binding Rossmann-fold superfamily	Medtr4g052350.1	short-chain dehydrogenase/reductase
Ca04099	Ca6	23631824	23634363	-1.11609	5.92596	-6.75228	6.38928e-07	3.67384e-05	5.89299	PREDICTED: protein FAF-like - chloroplastic n_1 Tax_Cicer arietinum RepID_UPI00032A8AC2	AT5G22090.2	Protein of unknown function (DUF3049)	Medtr4g050590.1	FAF-like protein
Ca04119	Ca6	23809820	23812911	-0.584569	3.51271	-4.9903	4.58967e-05	0.000537393	1.71752	Uncharacterized protein n_2 Tax_Papilionoideae RepID_G7JER7_MEDTR	AT5G22040.3	unknown protein; FUNCTIONS IN: molecular_function	Medtr4g050330.1	hypothetical protein
Ca04153	Ca6	24857740	24861779	-1.26383	1.09916	-9.25868	2.79429e-09	1.911e-06	11.1598	PREDICTED: structure-specific endonuclease subunit slx1 n_1 Tax_Cicer arietinum RepID_UPI00032A9219	#N/A		Medtr0003s0480.1	structure-specific endonuclease subunit SLX1-like protein
Ca04172	Ca6	25353551	25358796	-0.674153	2.37516	-4.83736	6.72929e-05	0.000703517	1.48546	PREDICTED: putative disease resistance protein At3g14460 n_1 Tax_Cicer arietinum RepID_UPI0006413D22	AT3G14460.1	LRR and NB-ARC domains-containing disease	Medtr0005s0230.1	LRR and NB-ARC domain disease resistance protein
Ca04262	Ca6	26470676	26473352	-1.94735	0.302697	-6.66117	7.90532e-07	4.12669e-05	5.47112	PREDICTED: alcohol dehydrogenase-like 5 n_1 Tax_Cicer arietinum RepID_UPI00032A8546	AT5G42250.1	Zinc-binding alcohol dehydrogenase	Medtr0001s0660.1	zinc-binding alcohol dehydrogenase family protein
Ca04354	Ca6	27280485	27290710	-0.65665	2.96389	-5.31587	2.04066e-05	0.0003146	2.60911	PREDICTED: cucumisin-like n_1 Tax_Cicer arietinum RepID_UPI00032AA1A7	AT5G58830.1	Subtilisin-like serine endopeptidase	Medtr6g075370.1	subtilisin-like serine endopeptidase family protein
Ca04367	Ca6	28391577	28395823	-0.302073	4.04981	-5.5421	1.16689e-05	0.000215057	3.00963	PREDICTED: peptidyl-prolyl cis-trans isomerase FKBP42 n_1 Tax_Cicer arietinum RepID_UPI00032AACB7	AT3G21640.1	FKBP-type	Medtr4g039430.3	peptidyl-prolyl cis-trans isomerase%2C FKBP-type protein
Ca04359	Ca6	28591005	28595137	0.308947	3.75695	4.79093	7.55961e-05	0.000762795	1.19566	Purple acid phosphatase n_2 Tax_Papilionoideae RepID_Q4KU02_MEDTR	AT2G16430.1	purple acid phosphatase	Medtr0188s0020.1	purple acid phosphatase superfamily protein
Ca04371	Ca6	29100135	29103956	-0.38665	5.34918	-4.85257	6.4777e-05	0.00068565	1.26889	PREDICTED: embryogenesis-associated protein EMB8 n_1 Tax_Cicer arietinum RepID_UPI00032AC810	AT3G50790.1	esterase/lipase/thioesterase family	Medtr0004s0330.1	alpha/beta fold hydrolase
Ca04391	Ca6	29361257	29369942	0.322882	5.73919	5.00936	4.37622e-05	0.000517053	1.66057	Uncharacterized protein n_11 Tax_Papilionoideae RepID_I1L5H6_SOYBN	AT5G51430.1	conserved oligomeric Golgi complex	Medtr0004s0490.1	oligomeric component-related/COG complex component
Ca04433	Ca6	29558945	29569713	1.41496	2.81358	4.7221	8.98373e-05	0.000860941	1.14017	Purple acid phosphatase n_1 Tax_Glycine soja RepID_A0A0B2PVH0_GLYSO	#N/A		Medtr1g052505.1	inactive purple acid phosphatase-like protein
Ca04417	Ca6	29760127	29764630	-0.67527	6.40046	-4.98813	4.61463e-05	0.000538373	1.61206	Chaperone dnaJ-like protein n_3 Tax_Papilionoideae RepID_G7JRE7_MEDTR	AT5G61670.2	Encodes a close homolog of the Cauliflower	Medtr4g035650.1	chaperone dnaJ-like protein
Ca04487	Ca6	30703017	30704285	-0.540801	7.5614	-5.38334	1.72662e-05	0.000282446	2.58389	PREDICTED: NAD(P)H-quinone oxidoreductase subunit T - chloroplastic n_1 Tax_Cicer arietinum RepID_UPI00032AB10B	AT4G09350.1	Chaperone DnaJ-domain superfamily protein	Medtr4g032805.1	DnaJ heat shock amine-terminal domain protein
Ca04490	Ca6	30704746	30712101	-0.224531	4.29834	-5.35426	1.85552e-05	0.00029379	2.5409	PREDICTED: ran-binding protein 10-like n_1 Tax_Cicer arietinum RepID_UPI00032ABC26	AT1G35470.1	SPla/RYanodine receptor (SPRY) domain-containing	Medtr4g032800.1	SPla/RYanodine receptor (SPRY) domain protein
Ca04491	Ca6	30729962	30731657	-0.790628	4.6463	-6.77523	6.05669e-07	3.52869e-05	5.95475	PREDICTED: pirin-like protein At2g43120 n_1 Tax_Cicer arietinum RepID_UPI00032A5E5A	AT2G43120.1	RmlC-like cupins superfamily protein	Medtr7g405830.1	pirin-like plant protein
Ca04489	Ca6	30745239	30749633	-0.306549	6.39036	-5.07298	3.73361e-05	0.000465408	1.82341	PREDICTED: multiple C2 and transmembrane domain-containing protein 2-like n_1 Tax_Sesamum indicum RepID_UPI000581788D	AT1G22610.1	C2 calcium/lipid-binding plant phosphoribosyltransferase	Medtr4g033215.1	calcium-dependent lipid-binding (CaLB domain) family protein
Ca04506	Ca6	31146813	31151934	-0.491593	5.41344	-6.7881	5.87792e-07	3.49817e-05	5.97488	PREDICTED: protein AIG1 n_1 Tax_Cicer arietinum RepID_UPI00032A6A8E	AT1G33950.1	Avirulence induced gene (AIG1) family	Medtr4g032220.1	P-loop nucleoside triphosphate hydrolase superfamily protein
Ca04577	Ca6	32037366	32042422	-0.470917	4.8185	-6.88923	4.64855e-07	3.05938e-05	6.21502	TATA-box-binding protein n_3 Tax_Glycine max RepID_TBP_SOYBN	#N/A		#N/A	#N/A
Ca04547	Ca6	32190854	32192384	-0.626771	1.86498	-4.61038	0.000118915	0.00104368	1.02712	PREDICTED: uncharacterized protein LOC101509538 isoform X1 n_3 Tax_Cicer arietinum RepID_UPI0006412E53	#N/A		Medtr4g029130.1	hypothetical protein
Ca04671	Ca6	32728880	32732204	-0.394763	5.62969	-4.91673	5.51663e-05	0.000610182	1.42967	PREDICTED: superoxide dismutase [Fe] 3 - chloroplastic-like isoform X1 n_1 Tax_Cicer arietinum RepID_UPI00032AA5A1	AT5G23310.1	Fe superoxide dismutase 3	Medtr3g078860.1	superoxide dismutase
Ca04688	Ca6	34698117	34701297	-0.370922	4.38065	-4.80882	7.22808e-05	0.000738407	1.18449	PREDICTED: uncharacterized protein LOC101496891 n_1 Tax_Cicer arietinum RepID_UPI00032ACD28	AT1G02020.2	nitroreductase family protein	Medtr4g025130.1	nitroreductase family protein
Ca04683	Ca6	34761526	34765673	-0.479368	3.936	-6.23865	2.14975e-06	7.56761e-05	4.70506	Uncharacterized protein n_10 Tax_Papilionoideae RepID_A0A0S3SY49_PHAAN	AT4G08900.1	arginase	Medtr4g024940.1	arginase family protein
Ca04693	Ca6	35019906	35024670	0.434707	5.3834	4.96893	4.84151e-05	0.000556773	1.55965	Plastid transketolase n_2 Tax_Papilionoideae RepID_G7JEN5_MEDTR	AT2G45290.1	Transketolase	Medtr4g024630.2	plastid transketolase
Ca04736	Ca6	35154667	35156949	0.635528	5.5319	7.41398	1.40491e-07	1.70541e-05	7.41507	Cytoplasmic ribosomal protein S13-like n_5 Tax_Solanaceae RepID_Q2V995_SOLTU	AT4G00100.1	ribosomal	Medtr5g011910.1	cytoplasmic ribosomal protein S13
Ca04749	Ca6	35698830	35699782	1.86409	0.111263	5.19228	2.77372e-05	0.000383235	2.51723	PREDICTED: xyloglucan endotransglucosylase/hydrolase protein 9-like n_1 Tax_Cicer arietinum RepID_UPI00032A5BC4	AT4G03210.2	xyloglucan endotransglucosylase/hydrolase	Medtr4g045853.1	xyloglucan endotransglucosylase/hydrolase family protein
Ca04826	Ca6	37475010	37478844	-0.261197	5.17504	-5.06457	3.81278e-05	0.00046803	1.79611	Structural constituent of cell wall protein - putative n_2 Tax_Papilionoideae RepID_A0A072TJK9_MEDTR	AT4G28300.1	Protein of unknown function (DUF1421)	Medtr0004s0130.1	structural constituent of cell wall protein%2C putative
Ca04847	Ca6	37683182	37687778	0.579585	6.86027	4.91662	5.51816e-05	0.000610182	1.43245	PREDICTED: aldo-keto reductase family 4 member C9-like n_1 Tax_Cicer arietinum RepID_UPI00032AAD5E	AT2G37770.1	NAD(P)-linked oxidoreductase superfamily	Medtr4g021350.2	aldo/keto reductase family oxidoreductase
Ca04850	Ca6	37766568	37772405	0.796039	3.69279	6.4051	1.44591e-06	6.04241e-05	5.18879	PREDICTED: UPF0160 protein C27H6.8-like n_1 Tax_Cicer arietinum RepID_UPI00032A5325	AT5G41970.1	Metal-dependent protein hydrolase	Medtr4g021175.2	metal-dependent protein hydrolase
Ca04857	Ca6	37931028	37944930	3.8518	3.79758	5.24863	2.41122e-05	0.000349748	2.52486	Delta-1-pyrroline-5-carboxylate synthase n_17 Tax_Phaseoleae RepID_A0A0B2PDQ3_GLYSO	AT2G39800.4	delta1-pyrroline-5-carboxylate , response to salt stress, hyperosmotic salinity response	Medtr4g020110.1	delta-1-pyrroline-5-carboxylate synthetase
Ca04886	Ca6	38439900	38443469	0.853485	1.80215	4.94222	5.17585e-05	0.000583379	1.92849	PREDICTED: pentatricopeptide repeat-containing protein At1g52620-like n_1 Tax_Cicer arietinum RepID_UPI00032ABC5A	AT1G52620.1	Pentatricopeptide repeat (PPR) superfamily	Medtr2g103520.1	PPR containing plant-like protein
Ca04949	Ca6	39441073	39443161	-0.551253	2.38445	-5.39145	1.69233e-05	0.000279226	2.82333	PREDICTED: F-box protein At5g07670 n_1 Tax_Cicer arietinum RepID_UPI00032A5E78	AT5G07670.1	RNI-like superfamily protein	Medtr4g036815.1	F-box-like protein
Ca04964	Ca6	39627910	39640589	0.468754	3.73117	5.88761	5.01183e-06	0.000128617	3.89712	Nuclear division RFT1-like protein n_2 Tax_Papilionoideae RepID_A0A072UU89_MEDTR	AT5G07630.1	lipid transporters	Medtr4g036550.1	nuclear division RFT1-like protein
Ca04990	Ca6	39727076	39732866	-0.735211	6.3692	-6.3075	1.82376e-06	6.93891e-05	4.84224	PREDICTED: uncharacterized protein LOC101504892 isoform X1 n_2 Tax_Cicer arietinum RepID_UPI00032A6A1A	AT4G25290.1	DNA photolyases;DNA photolyases	Medtr4g036495.1	deoxyribodipyrimidine photolyase
Ca05051	Ca6	41182261	41184178	1.36956	1.20461	5.68721	8.17148e-06	0.00017351	3.69473	PREDICTED: pentatricopeptide repeat-containing protein At2g20710 - mitochondrial-like n_1 Tax_Cicer arietinum RepID_UPI00032AC787	AT2G20710.1	Tetratricopeptide repeat (TPR)-like	Medtr8g465890.1	PPR containing plant protein
Ca05166	Ca6	42653420	42655619	-0.62169	5.06194	-4.88805	5.92704e-05	0.000641249	1.35759	PREDICTED: uncharacterized protein LOC101496958 n_1 Tax_Cicer arietinum RepID_UPI00032A5246	#N/A		#N/A	#N/A
Ca05186	Ca6	43237636	43243117	-0.580144	1.42296	-4.69379	9.64506e-05	0.000907024	1.30244	PREDICTED: uncharacterized protein At4g18490-like n_1 Tax_Cicer arietinum RepID_UPI00032A56C4	#N/A		Medtr4g087875.2	hypothetical protein
Ca05274	Ca6	44151552	44159427	1.63203	3.49322	4.99008	4.59219e-05	0.000537393	2.07607	PREDICTED: zinc finger protein ZPR1-like n_1 Tax_Cicer arietinum RepID_UPI00032A4EB9	AT5G37340.2	ZPR1 zinc-finger domain protein	Medtr4g083780.1	zinc finger ZPR1-like protein
Ca05285	Ca6	44481298	44494423	-0.546688	4.55367	-7.54165	1.05579e-07	1.46142e-05	7.70745	AMP deaminase n_2 Tax_Papilionoideae RepID_G7JQ45_MEDTR	AT2G38280.2	AMP deaminase, putative	Medtr4g016980.1	AMP deaminase
Ca05310	Ca6	44866045	44868875	-0.756755	5.3422	-5.08325	3.63919e-05	0.000457038	1.84334	PREDICTED: rhodanese-like domain-containing protein 10 n_1 Tax_Cicer arietinum RepID_UPI000640C88B	AT3G08920.1	Rhodanese/Cell cycle control phosphatase	Medtr4g015860.1	rhodanese/cell cycle control phosphatase superfamily protein
Ca05384	Ca6	45873228	45880917	1.07118	1.53866	4.94178	5.18154e-05	0.00058359	1.91321	PREDICTED: gamma-interferon-inducible lysosomal thiol reductase-like n_1 Tax_Cicer arietinum RepID_UPI00032A60CC	AT5G01580.1	gamma interferon responsive lysosomal	Medtr4g014610.1	gamma interferon inducible lysosomal thiol reductase
Ca05401	Ca6	45983372	45984458	-1.12698	2.3292	-5.0627	3.83063e-05	0.000469467	2.10779	No Hits	#N/A		#N/A	#N/A
Ca05372	Ca6	46084842	46089399	0.633786	1.93048	6.25385	2.07298e-06	7.44277e-05	5.02313	PREDICTED: protein trichome birefringence-like 35 n_1 Tax_Cicer arietinum RepID_UPI00032A8EE8	AT5G01620.3	TRICHOME BIREFRINGENCE-LIKE 35	Medtr4g014430.1	trichome birefringence-like protein
Ca05376	Ca6	46183903	46184637	0.45216	2.52695	5.08671	3.60799e-05	0.000455531	2.12273	30S ribosomal S17-like protein n_1 Tax_Medicago truncatula RepID_G7KPZ7_MEDTR	AT1G49400.1	Nucleic acid-binding, OB-fold-like	Medtr6g005030.1	30S ribosomal S17-like protein
Ca05479	Ca6	46643703	46645117	0.463099	5.70498	5.02981	4.15839e-05	0.000500807	1.71123	Ribosomal protein L37 (Fragment) n_2 Tax_Brassica napus RepID_A0A078JV34_BRANA	AT3G16080.1	Zinc-binding ribosomal protein family	Medtr0147s0070.1	60S ribosomal protein L37-1
Ca05486	Ca6	46915649	46920912	-0.298406	6.92986	-4.94271	5.16951e-05	0.000583095	1.49753	PREDICTED: heat shock 70 kDa protein 15-like n_1 Tax_Cicer arietinum RepID_UPI00032A6C71	AT1G79930.1	heat shock protein 91	Medtr4g012050.1	heat shock 70 kDa protein
Ca05488	Ca6	46947649	46953735	-0.698307	4.50158	-7.2131	2.2118e-07	2.01366e-05	6.96505	Sulfate/bicarbonate/oxalate exchanger and transporter sat-1 n_2 Tax_Papilionoideae RepID_A0A072UI28_MEDTR	AT3G15990.1	sulfate transporter 3;4	Medtr4g011970.1	sulfate/bicarbonate/oxalate exchanger and transporter sat-1
Ca05526	Ca6	47528115	47532957	0.520423	7.91567	7.62583	8.7556e-08	1.3665e-05	7.88781	Plastidic ATP/ADP-transporter-like protein n_2 Tax_Papilionoideae RepID_A0A072UGB8_MEDTR	AT1G80300.1	nucleotide transporter	Medtr4g011460.1	plastidic ATP/ADP-transporter-like protein
Ca05543	Ca6	47628284	47631420	-0.482835	3.81643	-5.12054	3.3162e-05	0.000432017	1.98366	PREDICTED: probable inactive nicotinamidase At3g16190 n_1 Tax_Cicer arietinum RepID_UPI00064137B0	AT3G16190.1	Isochorismatase family protein	Medtr4g011330.1	isochorismatase hydrolase family protein
Ca05550	Ca6	47787258	47796118	0.609782	5.40969	5.83411	5.70832e-06	0.000141048	3.69622	Uncharacterized protein n_2 Tax_Soja RepID_K7KZE5_SOYBN	AT5G11200.3	DEAD/DEAH box RNA helicase family protein	Medtr1g012420.1	DEAD-box ATP-dependent RNA helicase-like protein
Ca05587	Ca6	48150861	48156205	-0.488277	1.18652	-4.81584	7.10213e-05	0.000731495	1.63445	PREDICTED: uncharacterized protein LOC101504845 n_1 Tax_Cicer arietinum RepID_UPI00032AB15C	#N/A		#N/A	#N/A
Ca05568	Ca6	48309047	48315105	-0.353714	8.19384	-5.50657	1.27362e-05	0.000230665	2.87838	PREDICTED: uncharacterized protein LOC101497983 isoform X1 n_2 Tax_Cicer arietinum RepID_UPI00032AB4D6	AT1G52510.1	alpha/beta-Hydrolases superfamily protein	Medtr4g010000.2	alpha/beta fold hydrolase
Ca05571	Ca6	48398128	48407666	-0.549736	5.68711	-7.1145	2.76907e-07	2.31436e-05	6.73276	Uncharacterized protein n_2 Tax_Papilionoideae RepID_I3SDZ9_MEDTR	AT1G15740.1	Leucine-rich repeat family protein	Medtr4g009873.1	F-box/LRR protein%2C putative
Ca05855	Ca6	48990969	48991244	-1.16922	0.746386	-5.52338	1.22195e-05	0.000223829	3.35768	PREDICTED: auxin-induced protein 6B-like n_1 Tax_Cicer arietinum RepID_UPI00032AA24E	AT5G18080.1	SAUR-like auxin-responsive protein	Medtr4g072310.1	SAUR-like auxin-responsive family protein
Ca05605	Ca6	49407375	49412284	-0.706296	5.6699	-4.85191	6.48849e-05	0.000685842	1.2696	PREDICTED: shikimate O-hydroxycinnamoyltransferase-like n_1 Tax_Cicer arietinum RepID_UPI00032AC6E1	AT5G48930.1	hydroxycinnamoyl-CoA shikimate/quinate	Medtr4g007540.2	shikimate/quinate hydroxycinnamoyltransferase
Ca05665	Ca6	49946004	49951049	-0.721567	4.03505	-5.18585	2.81847e-05	0.000387745	2.14158	PREDICTED: 3-oxoacyl-[acyl-carrier-protein] synthase 3 A - chloroplastic-like n_1 Tax_Cicer arietinum RepID_UPI00032A8E39	AT1G62640.2	3-ketoacyl-acyl carrier protein	Medtr4g007180.1	3-ketoacyl carrier synthase III
Ca05668	Ca6	49952954	49958127	-0.589808	8.21491	-7.08986	2.92957e-07	2.4352e-05	6.66601	PREDICTED: ACT domain-containing protein ACR11-like n_1 Tax_Cicer arietinum RepID_UPI00032A8B07	AT1G16880.1	uridylyltransferase-related	Medtr2g105090.1	DS12 from 2D-PAGE of leaf protein%2C putative
Ca05698	Ca6	50089592	50090555	0.537083	5.15308	6.40148	1.45837e-06	6.06135e-05	5.06723	40S ribosomal protein S12 n_3 Tax_Papilionoideae RepID_G7JDB2_MEDTR	AT2G32060.2	Ribosomal protein L7Ae/L30e/S12e/Gadd45	Medtr5g012890.2	ribosomal protein L7Ae/L30e/S12e/Gadd45 family protein
Ca05752	Ca6	50950688	50954554	0.888222	6.35173	6.83532	5.26705e-07	3.2772e-05	6.08699	PREDICTED: protein TOC75 - chloroplastic n_1 Tax_Cicer arietinum RepID_UPI00032A5268	AT3G46740.1	translocon at the outer	Medtr4g064780.1	translocon at the outer envelope membrane ofs protein 75-III
Ca06031	Ca6	51404462	51566448	-1.66212	0.0216518	-6.35595	1.62499e-06	6.43894e-05	5.10966	PREDICTED: protein NRT1/ PTR FAMILY 5.6-like n_1 Tax_Cicer arietinum RepID_UPI00032AA58F	AT4G23160.1	cysteine-rich RLK (RECEPTOR-like	Medtr4g019580.1	peptide/nitrate transporter plant
Ca05930	Ca6	51950812	51960056	0.523109	4.98704	5.069	3.77089e-05	0.000465821	1.81227	Secretory carrier-associated membrane protein n_2 Tax_Papilionoideae RepID_A0A072UKK0_MEDTR	AT2G20840.1	Secretory carrier membrane protein	Medtr4g046110.1	secretory carrier-associated membrane protein
Ca05791	Ca6	52062673	52064526	0.593067	4.43707	6.48252	1.20366e-06	5.47918e-05	5.29303	PREDICTED: uncharacterized protein LOC101507951 n_1 Tax_Cicer arietinum RepID_UPI00032AB800	AT4G28210.1	embryo defective 1923	Medtr4g046023.1	embryo defective 1923 protein%2C putative
Ca05832	Ca6	52928517	52931031	-0.766728	7.15926	-4.94097	5.19201e-05	0.00058391	1.49321	Photosystem II protein D1 n_12378 Tax_root RepID_PSBA_ARATH	ATCG00020.1	photosystem II reaction center	Medtr4g051290.1	photosystem II Q(B) protein
Ca05905	Ca6	53724697	53728855	0.511388	4.917	5.1503	3.0792e-05	0.000411322	2.01165	PREDICTED: BTB/POZ domain-containing protein At3g22104 isoform X1 n_2 Tax_Cicer arietinum RepID_UPI00032A7EAF	AT3G22104.1	Phototropic-responsive NPH3 family	Medtr4g045767.1	phototropic-responsive NPH3 family protein
Ca06053	Ca6	56435396	56475509	2.44538	1.75998	5.40059	1.65451e-05	0.000276264	3.06887	PREDICTED: xyloglucan endotransglucosylase/hydrolase protein 9-like isoform X1 n_2 Tax_Cicer arietinum RepID_UPI00032A9CF9	AT1G05280.1	Protein of unknown function (DUF604) , acetylglucosaminyltransferase activity	Medtr4g046677.1	transferring glycosyl group transferase
Ca06222	Ca6	59850957	59851727	-0.458636	8.55162	-5.11278	3.38092e-05	0.000437028	1.88949	PREDICTED: tetrapyrrole-binding protein - chloroplastic n_1 Tax_Cicer arietinum RepID_UPI00032AA8EA	AT3G59400.1	enzyme binding;tetrapyrrole binding	Medtr4g067150.1	tetrapyrrole-binding protein
Ca06215	Ca6	59866712	59884281	0.569877	3.67044	5.68771	8.16136e-06	0.00017351	3.47199	Serine/Threonine-kinase GCN2-like protein - putative n_3 Tax_Papilionoideae RepID_A0A072UKV1_MEDTR	AT3G59410.1	protein kinase family protein	Medtr4g067160.1	Serine/Threonine-kinase GCN2-like protein%2C putative
Ca06257	Ca6	60204396	60207059	1.18514	4.62868	4.76439	8.07968e-05	0.000799344	1.08575	PREDICTED: cold-regulated 413 plasma membrane protein 1 n_1 Tax_Cicer arietinum RepID_UPI00032ACC9E	AT4G37220.1	Cold acclimation protein WCOR413 family	Medtr4g068510.1	cold acclimation protein WCOR413
Ca06312	Ca6	60695627	60698238	-0.802018	4.36097	-5.23352	2.50346e-05	0.000355528	2.24079	PREDICTED: transcription factor bHLH63 n_1 Tax_Cicer arietinum RepID_UPI00032A9D38	#N/A		Medtr4g070320.1	transcription factor
Ca06314	Ca6	60737772	60743432	0.604308	5.28989	5.49501	1.31042e-05	0.000234202	2.86663	PREDICTED: putative rRNA methyltransferase n_1 Tax_Cicer arietinum RepID_UPI00032A95C3	AT4G25730.1	FtsJ-like methyltransferase family	Medtr4g078640.1	adoMet-dependent rRNA methyltransferase Spb1
Ca06343	Ca6	60795101	60798760	-0.936704	0.0595999	-5.35983	1.83008e-05	0.000290665	2.94784	PREDICTED: uncharacterized WD repeat-containing protein C17D11.16-like n_1 Tax_Cicer arietinum RepID_UPI00032ACB8F	#N/A		#N/A	#N/A
Ca06341	Ca6	60869854	60871682	0.403595	6.58586	5.92782	4.54574e-06	0.000120289	3.92616	PREDICTED: 40S ribosomal protein S25-2-like - partial n_1 Tax_Eucalyptus grandis RepID_UPI0005274355	AT2G16360.1	Ribosomal protein S25 family protein	Medtr4g070600.2	ribosomal protein S25
Ca06380	Ca6	60920159	60924027	0.888619	4.99935	5.46667	1.40531e-05	0.000245649	2.81789	PREDICTED: probable nucleolar protein 5-1 n_1 Tax_Cicer arietinum RepID_UPI00032A69AB	AT3G05060.1	NOP56-like pre RNA processing ribonucleoprotein	Medtr5g010260.1	NOP56-like pre RNA processing ribonucleoprotein
Ca06377	Ca6	60929818	60933466	-0.769093	3.39518	-6.66328	7.86639e-07	4.12043e-05	5.73653	PREDICTED: LOW QUALITY PROTEIN: receptor protein kinase CLAVATA1 n_1 Tax_Cicer arietinum RepID_UPI00032A90E5	AT1G75820.1	Leucine-rich	Medtr4g070970.1	LRR receptor-like kinase family protein
Ca06398	Ca6	61247914	61249931	0.529872	7.28076	6.98315	3.74257e-07	2.80601e-05	6.4296	Uncharacterized protein n_3 Tax_Soja RepID_K7LSV9_SOYBN	AT1G75630.1	vacuolar H+-pumping ATPase 16, involved in proton transmembrane transport	Medtr5g021690.2	vacuolar H+-pumping ATPase 16 kDa proteolipid subunit 4
Ca06362	Ca6	61310421	61313517	-0.417987	3.172	-4.83458	6.77635e-05	0.000706987	1.37541	MidA n_5 Tax_Papilionoideae RepID_G7JPJ2_MEDTR	AT3G28700.1	Protein of unknown function (DUF185)	Medtr4g075200.2	midA
Ca06391	Ca6	61424946	61431128	-0.331223	3.78135	-5.11701	3.34544e-05	0.000435106	2.00406	PREDICTED: chloroplastic group IIA intron splicing facilitator CRS1 - chloroplastic n_1 Tax_Cicer arietinum RepID_UPI00032A5A64	AT5G16180.1	ortholog of maize chloroplast	Medtr2g100660.1	group IIA intron splicing facilitator CRS1
Ca06413	Ca6	61506314	61508558	0.576174	7.23825	6.52408	1.09114e-06	5.16686e-05	5.35545	PREDICTED: uncharacterized protein LOC101511801 n_1 Tax_Cicer arietinum RepID_UPI00032A7284	AT4G27990.1	YGGT family protein	Medtr4g005520.1	YGGT family protein
Ca06405	Ca6	61831543	61833322	0.53563	3.50177	4.97535	4.76439e-05	0.000551638	1.66771	Beta-1 -4-mannosyl-glycoprotein 4-beta-N-acetylglucosaminyltransferase n_14 Tax_Papilionoideae RepID_A0A0B2PB24_GLYSO	AT1G67880.1	beta-1,4-N-acetylglucosaminyltransferase	Medtr8g089840.1	beta-1%2C4-N-acetylglucosaminyltransferase-like protein
Ca06462	Ca6	61881947	61883388	0.418717	5.66448	5.01431	4.32241e-05	0.000513686	1.67254	60S acidic ribosomal protein n_2 Tax_Papilionoideae RepID_I3T2S0_MEDTR	AT5G57290.3	60S acidic ribosomal protein family	Medtr8g089790.1	60S acidic ribosomal protein
Ca06464	Ca6	61885192	61890383	0.410325	6.17771	5.47875	1.36403e-05	0.000240439	2.82684	PREDICTED: uncharacterized protein LOC101500557 n_1 Tax_Cicer arietinum RepID_UPI00032A7CC5	AT3G26380.1	Melibiase family protein	Medtr2g096530.1	alpha-galactosidase
Ca06481	Ca6	62126952	62132119	0.466491	5.72988	5.14741	3.10149e-05	0.000413154	2.00438	PREDICTED: protein LSD1-like n_1 Tax_Cicer arietinum RepID_UPI00032ACE06	#N/A		Medtr8g089310.2	LSD1-type zinc finger protein
Ca06526	Ca6	62434675	62442957	0.572778	4.93782	5.81099	6.03904e-06	0.000145003	3.64953	PREDICTED: LETM1 and EF-hand domain-containing protein 1 - mitochondrial-like n_1 Tax_Cicer arietinum RepID_UPI00032A5D01	AT1G65540.1	LETM1-like protein	Medtr8g088580.2	leucine zipper EF-hand transmembrane protein
Ca06471	Ca6	62515654	62518257	-0.336409	9.67193	-6.45804	1.2754e-06	5.59811e-05	5.13522	PREDICTED: uncharacterized protein LOC101499502 n_1 Tax_Cicer arietinum RepID_UPI00032AD213	AT1G55480.1	protein containing PDZ domain, a	Medtr8g088420.2	tyrosine phosphatase%2C putative
Ca06517	Ca6	62616159	62624874	0.357235	5.31649	5.78187	6.48342e-06	0.000151859	3.56742	Uncharacterized protein n_2 Tax_Brassica RepID_M4FAY6_BRARP	AT3G20050.1	T-complex protein 1 alpha	Medtr8g088270.1	TCP-1/cpn60 chaperonin family protein
Ca06574	Ca6	62845689	62847748	-1.42993	1.28932	-6.835	5.27094e-07	3.2772e-05	6.34743	PREDICTED: cyclic phosphodiesterase-like n_1 Tax_Cicer arietinum RepID_UPI00032A8FD7	AT4G18930.1	RNA ligase/cyclic nucleotide phosphodiesterase	Medtr8g087820.1	cyclic phosphodiesterase-like protein
Ca06559	Ca6	62910526	62912358	1.22499	1.90082	6.722	6.85704e-07	3.85582e-05	6.09709	No Hits	#N/A		#N/A	#N/A
Ca06555	Ca6	62917847	62919893	-0.477147	2.62817	-4.76516	8.06416e-05	0.000798644	1.26101	PREDICTED: disease resistance protein RPS5-like isoform X1 n_2 Tax_Cicer arietinum RepID_UPI00032A9535	#N/A		Medtr8g087590.1	NB-ARC domain disease resistance protein
Ca06545	Ca6	63137561	63139554	-0.747358	1.86642	-4.98236	4.68167e-05	0.000543706	1.92992	PREDICTED: uncharacterized protein LOC101497431 isoform X1 n_2 Tax_Cicer arietinum RepID_UPI0006414DF9	#N/A		Medtr4g065073.1	DUF688 family protein
Ca06533	Ca6	63209981	63216689	-0.48884	4.41194	-5.53413	1.19003e-05	0.000218768	2.96433	PREDICTED: protein SCAR1-like isoform X1 n_2 Tax_Cicer arietinum RepID_UPI00032AB703	AT1G29170.1	SCAR family protein	Medtr8g086300.1	SCAR3
Ca06577	Ca6	63308084	63310409	0.62477	8.41408	8.1361	2.87265e-08	7.44653e-06	8.99874	Tubulin alpha-5 n_2 Tax_Mesangiospermae RepID_A0A061EZQ0_THECC	AT5G19780.1	tubulin alpha-5	Medtr2g041400.1	tubulin beta-1 chain
Ca06589	Ca6	63396135	63400440	0.633558	2.37691	4.71484	9.14893e-05	0.0008724	1.25115	PREDICTED: glucan endo-1 -3-beta-glucosidase 4 n_1 Tax_Cicer arietinum RepID_UPI00032A770B	AT3G13560.2	O-Glycosyl hydrolases family 17 protein	Medtr8g085720.3	O-glycosyl hydrolase family 17 protein
Ca06632	Ca6	63710609	63712136	1.53222	6.58234	5.21263	2.63685e-05	0.000369666	2.16462	Chalcone synthase 1 n_27 Tax_Pentapetalae RepID_CHS1_SOYBN	AT5G13930.1	Chalcone and stilbene	Medtr3g083910.1	chalcone and stilbene synthase family protein
Ca06669	Ca6	63827703	63830479	-0.61215	2.42593	-6.40539	1.44491e-06	6.04241e-05	5.26992	PREDICTED: protein BUD31 homolog 2 isoform X1 n_2 Tax_Jatropha curcas RepID_UPI0005FAB81D	AT4G21110.1	G10 family protein	Medtr8g083120.2	cell cycle control protein%2C G10 family protein
Ca06615	Ca6	64095012	64099391	0.958233	4.3118	5.58	1.06301e-05	0.000202475	3.13172	Glutamate-rich WD repeat protein n_2 Tax_Papilionoideae RepID_A0A072TTT6_MEDTR	AT2G19540.1	Transducin family protein / WD-40 repeat	Medtr8g080700.1	glutamate-rich WD repeat protein
Ca06680	Ca6	64234781	64254224	0.831546	7.34754	6.21831	2.25695e-06	7.7573e-05	4.62433	PREDICTED: endoplasmic reticulum metallopeptidase 1 n_2 Tax_Cicer arietinum RepID_UPI00032AC920	AT1G27400.1	Ribosomal protein L22p/L17e family	Medtr8g080470.1	endoplasmic reticulum metallopeptidase-like protein
Ca06660	Ca6	64399200	64406636	0.503569	2.65558	5.34711	1.88864e-05	0.000298418	2.74195	PREDICTED: polynucleotide 5''''-hydroxyl-kinase NOL9 n_1 Tax_Cicer arietinum RepID_UPI00032A8BB2	AT5G11010.3	Pre-mRNA cleavage complex II protein	Medtr8g080150.1	polynucleotide 5-hydroxyl-kinase NOL9-like protein
Ca06665	Ca6	64430851	64438202	1.04332	0.139494	4.69219	9.68397e-05	0.000908689	1.43325	PREDICTED: putative ABC transporter C family member 15 n_1 Tax_Cicer arietinum RepID_UPI00032AC060	AT3G13080.1	multidrug resistance-associated	Medtr8g080050.1	multidrug resistance protein ABC transporter family protein
Ca06794	Ca6	64506783	64509611	-0.664737	6.37725	-5.0219	4.24129e-05	0.000506405	1.69583	PREDICTED: chaperone protein dnaJ 20 - chloroplastic n_1 Tax_Cicer arietinum RepID_UPI00032A4F09	AT4G13830.2	DNAJ-like 20	Medtr8g081620.1	chaperone DnaJ domain protein
Ca06728	Ca6	64818850	64820376	1.13954	2.62648	12.2785	1.13856e-11	1.66071e-07	16.7086	PREDICTED: expansin-A13-like n_1 Tax_Cicer arietinum RepID_UPI00032A9A40	AT3G03220.1	expansin A13	Medtr3g064510.1	expansin A1
Ca06688	Ca6	64895874	64903773	-0.69778	6.01588	-6.05937	3.30685e-06	9.64904e-05	4.24493	Glutamate decarboxylase n_13 Tax_Papilionoideae RepID_A8C8H5_SOYBN	AT5G17330.1	glutamate decarboxylase	Medtr3g064740.1	glutamate decarboxylase
Ca06751	Ca6	65036120	65043596	-1.88274	0.379645	-5.1719	2.91804e-05	0.00039743	2.54412	PREDICTED: ran-binding protein 6-like isoform X1 n_3 Tax_Cicer arietinum RepID_UPI00032A9295	AT5G19820.1	ARM repeat superfamily protein	Medtr3g065010.1	importin-like protein%2C putative
Ca06754	Ca6	65044494	65047581	-0.84934	3.24457	-5.57651	1.07218e-05	0.000202744	3.14729	PREDICTED: zinc finger protein 4-like n_1 Tax_Cicer arietinum RepID_UPI00032AC79D	AT1G66140.1	zinc finger protein 4	Medtr3g065020.1	zinc finger-like protein
Ca06700	Ca6	65119164	65129382	1.1721	0.842331	5.35621	1.84657e-05	0.000292676	2.96005	PREDICTED: nephrocystin-3 n_1 Tax_Cicer arietinum RepID_UPI00064101D9	AT5G37590.1	Tetratricopeptide repeat (TPR)-like	Medtr3g065220.1	TPR repeat protein
Ca06719	Ca6	65251347	65252611	-1.16156	1.04678	-6.63424	8.42053e-07	4.32188e-05	5.89908	PREDICTED: HMG-Y-related protein A-like n_1 Tax_Cicer arietinum RepID_UPI00032AD34B	AT1G14900.1	high mobility group A	Medtr3g065570.1	linker histone H1 and h5 family protein
Ca06717	Ca6	65277851	65281262	0.672445	2.13039	4.83902	6.70132e-05	0.000701958	1.69684	PREDICTED: TATA-box-binding protein-like n_1 Tax_Cicer arietinum RepID_UPI00032A67D9	#N/A		#N/A	#N/A
Ca06767	Ca6	65395331	65398847	-0.548387	4.16732	-5.27105	2.28069e-05	0.000341519	2.32367	Armadillo/beta-catenin repeat protein n_2 Tax_Papilionoideae RepID_A0A072UZV6_MEDTR	AT3G03440.1	ARM repeat superfamily protein	Medtr3g067685.1	armadillo/beta-catenin repeat protein
Ca06768	Ca6	65441845	65443250	-0.580937	2.08309	-5.80133	6.18289e-06	0.000147072	3.89779	PREDICTED: inositol 1 -3 -4-trisphosphate 5/6-kinase 4 isoform X2 n_1 Tax_Cicer arietinum RepID_UPI0006412C4F	AT2G43980.1	inositol 1,3,4-trisphosphate	Medtr3g067725.1	inositol 1%2C3%2C4-trisphosphate 5/6-kinase
Ca06771	Ca6	65465925	65470823	-0.268867	5.24173	-4.76933	7.98038e-05	0.000791569	1.0626	PREDICTED: protein INVOLVED IN DE NOVO 2-like n_1 Tax_Cicer arietinum RepID_UPI00032A9A28	AT3G48670.2	XH/XS domain-containing	Medtr3g067815.1	XH/XS domain protein
Ca06779	Ca6	65715642	65724190	0.440389	3.7229	5.58287	1.05554e-05	0.000202368	3.14569	PREDICTED: tropinone reductase homolog isoform X2 n_1 Tax_Vitis vinifera RepID_UPI00053F3DEC	AT5G06060.1	NAD(P)-binding Rossmann-fold superfamily	Medtr3g068175.2	NAD(P)-binding rossmann-fold protein
Ca06787	Ca6	65767971	65772370	0.418296	4.47691	4.85152	6.49488e-05	0.000686044	1.29393	PREDICTED: probable methyltransferase PMT11 n_1 Tax_Cicer arietinum RepID_UPI00032A96B9	AT2G39750.1	S-adenosyl-L-methionine-dependent methyltransferases	Medtr3g068990.1	methyltransferase PMT16%2C putative
Ca15041	Ca7	160450	162376	-1.17565	6.67873	-6.31504	1.79129e-06	6.88385e-05	4.85913	PREDICTED: probable xyloglucan endotransglucosylase/hydrolase protein 6 n_1 Tax_Cicer arietinum RepID_UPI00032AD121	AT5G65730.1	xyloglucan endotransglucosylase/hydrolase	Medtr4g097700.1	xyloglucan endotransglucosylase/hydrolase family protein
Ca15064	Ca7	367464	368827	0.546282	7.72482	4.96597	4.87745e-05	0.000560064	1.54714	Histone H3.3 n_1 Tax_Arabidopsis thaliana RepID_A8MRL0_ARATH	AT5G65360.1	Histone superfamily protein	Medtr7g013610.1	core histone H2A/H2B/H3/H4
Ca15085	Ca7	686289	688199	2.42727	5.08801	7.00056	3.59561e-07	2.73606e-05	6.54254	PREDICTED: lysine-rich arabinogalactan protein 18-like n_1 Tax_Cicer arietinum RepID_UPI00032A5AD3	#N/A		#N/A	#N/A
Ca15095	Ca7	725487	727385	-0.982589	2.26838	-7.96426	4.16483e-08	9.23203e-06	8.79773	PREDICTED: pentatricopeptide repeat-containing protein ELI1 - chloroplastic n_1 Tax_Cicer arietinum RepID_UPI00032A8D2E	AT4G37380.1	Tetratricopeptide repeat (TPR)-like	Medtr4g095065.1	pentatricopeptide (PPR) repeat protein
Ca15126	Ca7	1069882	1072693	-0.636061	1.89402	-4.784	7.69219e-05	0.000773009	1.32631	PREDICTED: floral homeotic protein APETALA 2-like n_1 Tax_Cicer arietinum RepID_UPI00032ABA21	AT4G36920.2	Integrase-type DNA-binding superfamily	Medtr4g094868.2	AP2 domain transcription factor
Ca15159	Ca7	1397527	1398564	0.690204	3.01837	7.25971	1.9898e-07	1.99972e-05	7.21188	PREDICTED: uncharacterized protein LOC101506355 n_3 Tax_Cicer arietinum RepID_UPI00032A533A	AT5G66860.1	Ribosomal protein L25/Gln-tRNA synthetase,	Medtr8g079680.1	50S ribosomal protein L25%2C putative
Ca15184	Ca7	1643396	1675080	0.735036	3.38091	7.13781	2.62548e-07	2.26875e-05	6.90423	PREDICTED: uncharacterized protein LOC101506355 n_3 Tax_Cicer arietinum RepID_UPI00032A533A	AT5G66860.1	Ribosomal protein L25/Gln-tRNA synthetase,	Medtr8g079680.1	50S ribosomal protein L25%2C putative
Ca15207	Ca7	1880783	1933201	-0.419546	7.35698	-5.96569	4.14706e-06	0.000112264	4.0141	PREDICTED: uncharacterized protein LOC101492923 isoform X1 n_3 Tax_Cicer arietinum RepID_UPI0006411EF9	AT4G23160.1	cysteine-rich RLK (RECEPTOR-like	Medtr8g078970.1	DUF1162 family protein
Ca15243	Ca7	2321530	2325660	-0.886805	4.3898	-5.65108	8.92786e-06	0.0001828	3.28125	PPR containing plant-like protein n_1 Tax_Medicago truncatula RepID_G7LFI5_MEDTR	AT2G23790.1	Protein of unknown function (DUF607)	Medtr8g078170.1	PPR containing plant-like protein
Ca15256	Ca7	2406703	2412997	0.320297	2.88197	4.91903	5.48491e-05	0.000609067	1.6002	PREDICTED: tRNA threonylcarbamoyladenosine dehydratase 2-like isoform X2 n_1 Tax_Cicer arietinum RepID_UPI00032A8D5A	AT5G37530.1	NAD(P)-binding Rossmann-fold superfamily	Medtr5g077840.1	rossmann-fold NAD(P)-binding domain protein
Ca15254	Ca7	2418080	2419675	-0.442881	4.50993	-5.59535	1.02366e-05	0.000199197	3.11773	GRAS family transcription factor n_2 Tax_Papilionoideae RepID_G7LEV2_MEDTR	AT4G36710.1	GRAS family transcription factor	Medtr8g077940.1	GRAS family transcription factor
Ca15275	Ca7	2617623	2622335	-0.306708	2.76342	-5.99401	3.87236e-06	0.000107261	4.25031	Uncharacterized protein n_2 Tax_Citrus clementina RepID_V4TGU2_9ROSI	AT2G18390.1	ADP-ribosylation	Medtr8g077540.4	ADP-ribosylation factor-like protein A1D
Ca15268	Ca7	2653294	2657011	-1.57171	2.06484	-5.88503	5.04333e-06	0.000128778	4.08617	Alpha/beta fold hydrolase n_3 Tax_Papilionoideae RepID_G7LDX9_MEDTR	AT2G18360.1	alpha/beta-Hydrolases superfamily protein	Medtr8g077290.2	alpha/beta fold hydrolase
Ca15285	Ca7	2731366	2734862	-0.570797	3.84252	-6.06396	3.27045e-06	9.64904e-05	4.30837	Anaphase-promoting complex subunit 10 n_7 Tax_Papilionoideae RepID_I3SVT4_MEDTR	AT2G18290.1	anaphase promoting complex 10	Medtr8g077200.1	anaphase-promoting complex subunit 10
Ca15307	Ca7	2974428	2977833	-0.468069	3.04497	-6.17154	2.52471e-06	8.28441e-05	4.66293	PREDICTED: thioredoxin domain-containing protein PLP3B-like n_2 Tax_Cicer arietinum RepID_UPI0006416D27	AT5G66410.1	phosducin-like protein 3 homolog	Medtr8g076890.1	thioredoxin-like/ATP-binding protein
Ca15327	Ca7	3018577	3023013	0.571978	4.7596	9.1635	3.383e-09	1.99011e-06	11.1697	Putative integral membrane protein n_78 Tax_Spermatophyta RepID_Q9SE40_PHAVU	AT2G34250.2	SecY protein transport family protein	Medtr8g058330.1	protein transporter Sec61 subunit alpha-like protein
Ca15332	Ca7	3124276	3152195	-0.356275	4.59707	-6.05684	3.32705e-06	9.65603e-05	4.24076	PREDICTED: MORC family CW-type zinc finger protein 4-like n_1 Tax_Cicer arietinum RepID_UPI00032AB905	AT4G23160.1	cysteine-rich RLK (RECEPTOR-like	Medtr3g093120.1	SPFH domain/band 7 family protein
Ca15338	Ca7	3201389	3211108	-0.599913	3.63617	-5.14642	3.10913e-05	0.000413154	2.07581	PREDICTED: 3-epi-6-deoxocathasterone 23-monooxygenase-like n_1 Tax_Cicer arietinum RepID_UPI00032A4E07	AT4G36380.1	Cytochrome P450 superfamily protein	Medtr8g076510.1	cytochrome P450 family brassinosteroid oxidase
Ca15349	Ca7	3383622	3386346	0.562061	5.92219	6.24866	2.09889e-06	7.48311e-05	4.69859	Uncharacterized protein n_3 Tax_Soja RepID_K7LSV9_SOYBN	AT1G19910.1	ATPase, F0/V0	Medtr5g021690.2	vacuolar H+-pumping ATPase 16 kDa proteolipid subunit 4
Ca15355	Ca7	3421800	3425056	-0.249439	4.83002	-4.97346	4.78691e-05	0.000552573	1.57401	Uncharacterized protein n_4 Tax_Papilionoideae RepID_I1MN67_SOYBN	AT2G17990.1	BEST Arabidopsis thaliana protein match	Medtr8g076020.3	calcium-dependent kinase CPK1 adapter protein%2C putative
Ca15388	Ca7	3744219	3753368	0.452964	4.13976	5.31484	2.04588e-05	0.0003146	2.47063	PREDICTED: DEAD-box ATP-dependent RNA helicase 13 n_1 Tax_Cicer arietinum RepID_UPI00032A57C8	AT3G16840.1	P-loop containing nucleoside triphosphate	Medtr7g057250.1	DEAD-box ATP-dependent RNA helicase
Ca15406	Ca7	3962634	3966031	-0.713257	3.3107	-5.68887	8.13828e-06	0.00017351	3.45538	PREDICTED: UPF0548 protein At2g17695 n_1 Tax_Cicer arietinum RepID_UPI00032A786E	AT2G17695.3	FUNCTIONS IN: molecular_function unknown;	Medtr8g074720.1	UPF0548 plant-like protein
Ca15404	Ca7	3978236	3984450	0.250485	4.72627	5.17216	2.91617e-05	0.00039743	2.07342	Oligomeric component-related/COG complex component n_2 Tax_Papilionoideae RepID_G7LA94_MEDTR	AT5G11980.1	conserved oligomeric Golgi complex	Medtr8g074590.1	oligomeric component-related/COG complex component
Ca15459	Ca7	4520691	4525344	-0.327501	4.64558	-5.1668	2.95528e-05	0.000401431	2.0542	PREDICTED: glutathione S-transferase zeta class-like isoform X2 n_7 Tax_Cicer arietinum RepID_UPI00032AC604	AT2G02380.1	glutathione S-transferase	Medtr4g134370.2	glutathione S-transferase tau 5
Ca15496	Ca7	4913693	4918004	1.4729	3.58743	6.19962	2.36032e-06	7.98696e-05	4.74718	PREDICTED: uncharacterized transporter YBR287W-like n_1 Tax_Cicer arietinum RepID_UPI00032A753B	AT1G76530.1	Auxin efflux carrier family protein	Medtr8g072560.1	auxin efflux carrier family protein
Ca15498	Ca7	4918409	4922587	-0.885586	3.01247	-6.27425	1.97436e-06	7.24488e-05	4.9365	PREDICTED: diacylglycerol O-acyltransferase 2-like n_1 Tax_Cicer arietinum RepID_UPI00032AA90E	AT3G51520.1	diacylglycerol acyltransferase family	Medtr8g072550.1	type 2 acyl-CoA diacylglycerol acyltransferase
Ca15516	Ca7	5220900	5224330	-0.777706	1.61651	-5.96954	4.10857e-06	0.000111677	4.34498	PREDICTED: probable mediator of RNA polymerase II transcription subunit 26b n_1 Tax_Cicer arietinum RepID_UPI00032ABD26	AT5G15070.1	Phosphoglycerate mutase-like family	Medtr7g089140.9	transcription elongation factor (TFIIS) family protein
Ca15520	Ca7	5262909	5265404	0.860082	2.73709	6.31669	1.78425e-06	6.87408e-05	5.04494	PREDICTED: pentatricopeptide repeat-containing protein At4g19440 - chloroplastic n_1 Tax_Cicer arietinum RepID_UPI00032AA028	AT4G19440.2	Tetratricopeptide repeat (TPR)-like	Medtr8g071970.1	PPR containing plant-like protein
Ca15535	Ca7	5305578	5313658	0.909326	2.08704	6.11498	2.89225e-06	8.91876e-05	4.70362	60S ribosomal protein L13 n_16 Tax_Papilionoideae RepID_G7KWF6_MEDTR	AT5G23900.1	Ribosomal protein L13e family protein	Medtr7g056020.1	F-box/RNI/FBD-like domain protein
Ca15531	Ca7	5363050	5370923	-0.766126	2.53164	-5.51124	1.25905e-05	0.000229252	3.0726	PREDICTED: mechanosensitive ion channel protein 10-like n_1 Tax_Cicer arietinum RepID_UPI00064112B9	AT5G12080.3	mechanosensitive channel	Medtr8g071250.1	mechanosensitive ion channel family protein
Ca15537	Ca7	5433831	5435473	-0.524591	2.96697	-4.80786	7.24548e-05	0.00073929	1.32903	PREDICTED: cadmium-induced protein AS8 isoform X1 n_3 Tax_Cicer arietinum RepID_UPI0006413852	AT4G19070.1	Putative membrane lipoprotein	Medtr8g071180.2	cadmium-induced protein AS8%2C putative
Ca15548	Ca7	5580535	5582688	0.898102	1.29747	6.38703	1.50929e-06	6.20552e-05	5.33681	PREDICTED: H/ACA ribonucleoprotein complex subunit 3-like protein n_1 Tax_Cicer arietinum RepID_UPI00032ACD02	#N/A		#N/A	#N/A
Ca15578	Ca7	5926352	5929814	0.518217	3.57744	5.70846	7.75732e-06	0.000168774	3.48668	PREDICTED: protein LTV1 homolog n_2 Tax_Cicer arietinum RepID_UPI00032A4EDB	AT3G49990.1	unknown protein; Has 1524 Blast hits	Medtr4g022890.1	Low temperature viability protein%2C putative
Ca15600	Ca7	6169975	6175346	0.374499	6.90238	7.83933	5.46944e-08	1.05469e-05	8.36467	PREDICTED: uncharacterized protein LOC101491296 n_1 Tax_Cicer arietinum RepID_UPI00032AB383	#N/A		Medtr8g070680.1	transmembrane protein%2C putative
Ca15620	Ca7	6402088	6403882	-0.556687	3.99416	-6.68312	7.50943e-07	4.01776e-05	5.76882	Arabinogalactan protein n_4 Tax_Papilionoideae RepID_A0A072TSU7_MEDTR	AT5G11680.1	FUNCTIONS IN: molecular_function unknown;	Medtr8g070860.1	arabinogalactan protein
Ca15653	Ca7	6805860	6807313	-0.63776	1.25202	-4.96907	4.83975e-05	0.000556773	1.99627	PREDICTED: pectin acetylesterase 2-like n_1 Tax_Cicer arietinum RepID_UPI00032A5CEC	#N/A		#N/A	#N/A
Ca15655	Ca7	6917026	6920933	-1.42752	1.93213	-7.78171	6.20633e-08	1.13007e-05	8.40935	PREDICTED: uncharacterized protein LOC101509876 n_1 Tax_Cicer arietinum RepID_UPI000640E344	AT1G10750.1	Protein of Unknown Function (DUF239)	Medtr8g069575.1	carboxyl-terminal peptidase
Ca15679	Ca7	7113181	7113627	0.33624	4.86624	4.98481	4.65308e-05	0.000541208	1.60401	60S ribosomal protein L27a-3 n_1 Tax_Medicago truncatula RepID_G7LJC8_MEDTR	AT1G23290.1	Ribosomal protein L18e/L15	Medtr8g069460.1	60S ribosomal protein L27a-3
Ca15686	Ca7	7214361	7214660	-0.692143	1.9559	-5.2366	2.48437e-05	0.000354909	2.53358	PREDICTED: uncharacterized protein LOC101491177 n_1 Tax_Cicer arietinum RepID_UPI00032ACDD1	AT1G67910.2	unknown protein; FUNCTIONS IN: molecular_function	Medtr8g069350.1	hypothetical protein
Ca15710	Ca7	7628819	7630500	-1.34397	0.232062	-6.68638	7.45232e-07	4.01349e-05	5.89541	PREDICTED: uncharacterized protein LOC101497902 n_1 Tax_Cicer arietinum RepID_UPI00032A626D	#N/A		Medtr8g471140.2	hypothetical protein
Ca15713	Ca7	7637570	7641147	-1.21768	1.73783	-6.45739	1.27737e-06	5.59811e-05	5.47171	Isochorismatase hydrolase family protein n_4 Tax_Papilionoideae RepID_A0A072TRI8_MEDTR	AT2G22570.1	nicotinamidase 1	Medtr8g068830.1	isochorismatase hydrolase family protein
Ca15778	Ca7	8445303	8446340	0.372461	3.77874	4.81357	7.1426e-05	0.000733688	1.24177	PREDICTED: inositol-tetrakisphosphate 1-kinase 1-like n_1 Tax_Cicer arietinum RepID_UPI00032A58FD	AT5G16760.1	Inositol 1,3,4-trisphosphate 5/6-kinase	Medtr8g066720.1	inositol 1%2C3%2C4-trisphosphate 5/6-kinase
Ca15790	Ca7	8529755	8534226	-0.25935	5.53315	-5.47251	1.3852e-05	0.000242688	2.80764	Uncharacterized protein n_5 Tax_Phaseoleae RepID_V7CGB2_PHAVU	AT5G46860.1	Syntaxin/t-SNARE	Medtr8g066340.1	syntaxin of plants protein
Ca15813	Ca7	8744537	8750022	1.11707	4.43602	6.4786	1.21486e-06	5.48684e-05	5.252	PREDICTED: polygalacturonase At1g48100-like n_1 Tax_Cicer arietinum RepID_UPI00032A62AA	AT1G10640.1	Pectin lyase-like superfamily protein	Medtr8g065010.1	polygalacturonase plant-like protein
Ca15823	Ca7	8831669	8840873	1.11538	3.29995	5.33793	1.93208e-05	0.000303994	2.69558	PREDICTED: DNA-directed RNA polymerase 1B - mitochondrial-like isoform X1 n_2 Tax_Cicer arietinum RepID_UPI00032A6CE5	AT1G68990.2	male gametophyte defective 3	Medtr8g065960.1	DNA-directed RNA polymerase
Ca15839	Ca7	9047592	9049191	-0.387583	3.80817	-5.88052	5.09883e-06	0.000129761	3.85566	PREDICTED: proline-rich protein 2 n_1 Tax_Cicer arietinum RepID_UPI00032A6E81	#N/A		Medtr4g133900.1	heavy-metal-associated domain protein
Ca15886	Ca7	9500289	9502743	-1.25276	7.34879	-5.17703	2.88103e-05	0.000394739	2.06917	PREDICTED: probable polygalacturonase non-catalytic subunit JP650 n_1 Tax_Cicer arietinum RepID_UPI00032A90BF	AT1G70370.2	polygalacturonase 2	Medtr8g064560.1	polygalacturonase non-catalytic protein
Ca15900	Ca7	9741420	9746094	-0.644399	5.07846	-5.18261	2.8413e-05	0.000389755	2.09163	Spermidine synthase 2 n_3 Tax_Papilionoideae RepID_SPD2_PEA	AT1G23820.2	spermidine synthase 1	Medtr8g063940.1	spermidine synthase
Ca15906	Ca7	9791553	9797867	0.292882	5.7663	4.9437	5.15665e-05	0.000582744	1.49754	Potassium transporter n_2 Tax_Papilionoideae RepID_A0A072U2G0_MEDTR	AT1G60160.1	Potassium transporter family protein	Medtr8g063840.1	potassium transporter-like protein
Ca15904	Ca7	9872393	9876286	1.09482	2.57339	6.56452	9.9194e-07	4.78603e-05	5.67662	PREDICTED: uncharacterized protein LOC101495281 n_1 Tax_Cicer arietinum RepID_UPI00032AC6C6	AT1G70280.1	NHL domain-containing protein	Medtr8g063760.1	NHL repeat protein
Ca15913	Ca7	9910217	9916776	0.277119	6.23162	5.13366	3.20953e-05	0.000421371	1.97266	PREDICTED: pescadillo homolog n_4 Tax_Cicer arietinum RepID_UPI00032AA0C1	AT5G14520.1	pescadillo-related	Medtr7g100040.1	pescadillo-like protein
Ca15932	Ca7	10162335	10167989	0.661629	0.456046	4.6765	0.000100729	0.000928658	1.38643	Nucleobase-ascorbate transporter-like protein n_2 Tax_Papilionoideae RepID_G7LFG1_MEDTR	AT1G60030.1	nucleobase-ascorbate transporter	Medtr8g063220.1	nucleobase-ascorbate transporter-like protein
Ca15948	Ca7	10350915	10353547	0.548683	4.18767	4.77558	7.85614e-05	0.000783309	1.1509	PREDICTED: uncharacterized protein LOC101503672 n_1 Tax_Cicer arietinum RepID_UPI00032ABA99	AT1G10522.2	unknown protein; FUNCTIONS IN: molecular_function	Medtr8g063150.1	hypothetical protein
Ca15964	Ca7	10527777	10534990	1.24236	3.79338	6.67656	7.62546e-07	4.03569e-05	5.88307	PREDICTED: DEAD-box ATP-dependent RNA helicase 22 n_1 Tax_Cicer arietinum RepID_UPI00032A77A0	AT1G59990.1	DEA(D/H)-box RNA helicase family protein	Medtr8g062720.1	DEAD-box ATP-dependent RNA helicase
Ca15983	Ca7	10595317	10595760	0.584137	5.4227	7.27408	1.92606e-07	1.96394e-05	7.09733	60S ribosomal protein L27a-3 n_6 Tax_Papilionoideae RepID_G7J4S6_MEDTR	AT1G23290.1	Ribosomal protein L18e/L15	Medtr5g033090.1	60S ribosomal protein L27a-3
Ca15982	Ca7	10606883	10608721	0.557194	5.67026	7.57106	9.88852e-08	1.425e-05	7.76736	60S ribosomal protein L27a-3 n_6 Tax_Papilionoideae RepID_G7J4S6_MEDTR	AT1G23290.1	Ribosomal protein L18e/L15	Medtr5g033090.1	60S ribosomal protein L27a-3
Ca16063	Ca7	11974751	11977451	0.457384	5.63624	4.94709	5.11322e-05	0.000580168	1.50548	60S ribosomal protein L34 n_88 Tax_Mesangiospermae RepID_RL34_PEA	AT1G26880.1	Ribosomal protein L34e superfamily	Medtr5g040570.1	60S ribosomal L34-like protein
Ca16074	Ca7	12002671	12006894	-0.771007	2.4588	-7.56754	9.9662e-08	1.425e-05	7.90416	PREDICTED: uncharacterized protein LOC101495282 n_1 Tax_Cicer arietinum RepID_UPI00032ABC29	AT5G39785.2	Protein of unknown function (DUF1666)	Medtr8g467380.1	transmembrane protein%2C putative
Ca16083	Ca7	12253634	12256713	-1.26175	2.5509	-5.22629	2.54884e-05	0.000359968	2.39946	No Hits	#N/A		#N/A	#N/A
Ca16095	Ca7	12558029	12561380	0.312007	5.373	4.80178	7.35677e-05	0.000747675	1.14341	PREDICTED: uncharacterized protein LOC101498996 n_1 Tax_Cicer arietinum RepID_UPI00032A67D6	AT1G11360.4	Adenine nucleotide alpha hydrolases-like	Medtr1717s0010.1	universal stress family protein
Ca16203	Ca7	14498571	14503326	0.558126	2.4374	5.26504	2.31495e-05	0.000344093	2.63348	PREDICTED: uncharacterized protein LOC101515185 n_1 Tax_Cicer arietinum RepID_UPI00032A7F51	AT3G14860.2	NHL domain-containing protein	Medtr8g058280.1	transmembrane protein%2C putative
Ca16202	Ca7	14554817	14563910	0.387056	8.99829	5.14126	3.14935e-05	0.000416216	1.94784	Putative integral membrane protein n_78 Tax_Spermatophyta RepID_Q9SE40_PHAVU	AT1G78720.1	SecY protein transport family protein	Medtr8g058330.1	protein transporter Sec61 subunit alpha-like protein
Ca16245	Ca7	15748846	15751451	-0.546112	2.23406	-5.01204	4.34707e-05	0.000515014	1.95031	PREDICTED: E3 ubiquitin-protein ligase RMA3-like n_1 Tax_Cicer arietinum RepID_UPI00032AC0EE	AT4G27470.1	RING membrane-anchor 3	Medtr8g465910.1	E3 ubiquitin-protein ligase RMA1H1-like protein
Ca16371	Ca7	17931874	17936478	-0.419076	4.29881	-6.85095	5.07951e-07	3.2199e-05	6.13656	PREDICTED: probable protein phosphatase 2C 39 n_1 Tax_Cicer arietinum RepID_UPI00032A98F0	AT3G15260.2	Protein phosphatase 2C family protein	Medtr8g463130.2	phosphatase 2C family protein
Ca16374	Ca7	17937243	17938376	-0.512086	3.51368	-5.0288	4.16887e-05	0.00050128	1.8091	Squamosa promoter-binding-like protein n_2 Tax_Papilionoideae RepID_A0A072TRQ4_MEDTR	AT1G02065.2	squamosa promoter binding protein-like	Medtr8g463140.1	squamosa promoter-binding-like protein
Ca16416	Ca7	18617986	18620933	0.440482	4.55049	5.77983	6.51582e-06	0.000152384	3.58428	PREDICTED: UBP1-associated protein 2C-like n_1 Tax_Cicer arietinum RepID_UPI000640EEEA	AT3G15010.2	RNA-binding (RRM/RBD/RNP motifs) family	Medtr8g463890.1	RNA-binding (RRM/RBD/RNP motif) family protein
Ca16446	Ca7	19113859	19141461	0.429083	6.35834	6.73582	6.63944e-07	3.7801e-05	5.85598	PREDICTED: cyclic nucleotide-gated ion channel 4-like isoform X1 n_1 Tax_Cicer arietinum RepID_UPI00032A51FB	AT5G54250.2	cyclic nucleotide-gated	Medtr8g464570.1	cyclic nucleotide-gated ion channel-like protein
Ca16459	Ca7	19204969	19226814	-0.495918	3.63956	-6.36598	1.58671e-06	6.33649e-05	5.04939	PREDICTED: uncharacterized protein LOC101493369 n_1 Tax_Cicer arietinum RepID_UPI00032AB0A9	AT2G16650.1	proteinaceous RNase P 2	Medtr2g101360.1	proteinaceous RNase P
Ca16467	Ca7	19291891	19294119	0.384791	3.57963	4.95929	4.95954e-05	0.000565516	1.63257	RNA-binding KH domain protein n_4 Tax_Papilionoideae RepID_G7LAP5_MEDTR	AT2G38610.2	RNA-binding KH domain-containing protein	Medtr8g005550.1	RNA-binding KH domain protein
Ca16466	Ca7	19341992	19345126	-0.749909	0.489944	-4.99594	4.52546e-05	0.00053162	2.11549	Uncharacterized protein n_2 Tax_Papilionoideae RepID_G7LAR4_MEDTR	AT2G30290.1	VACUOLAR SORTING RECEPTOR 2, calcium ion binding	Medtr8g005800.1	vacuolar-sorting receptor-like protein
Ca16471	Ca7	19383180	19385126	0.886928	2.5868	4.74943	8.38864e-05	0.000818267	1.34227	PREDICTED: pentatricopeptide repeat-containing protein At2g17670 isoform X2 n_1 Tax_Cicer arietinum RepID_UPI00032A98F7	AT2G17670.1	Tetratricopeptide repeat (TPR)-like	Medtr8g005870.1	PPR containing plant-like protein
Ca16485	Ca7	19535930	19537338	-0.516325	2.68879	-7.40732	1.42607e-07	1.71746e-05	7.54718	PREDICTED: uncharacterized protein LOC101504219 n_1 Tax_Cicer arietinum RepID_UPI00032A75A5	AT3G60450.1	Phosphoglycerate mutase family protein	Medtr8g006290.1	phosphoglycerate mutase family protein
Ca16541	Ca7	20065028	20132210	-0.613157	6.35745	-5.49843	1.29943e-05	0.000233863	2.87489	Alpha/beta fold hydrolase n_3 Tax_Papilionoideae RepID_A0A072TKI3_MEDTR	AT4G23160.1	cysteine-rich RLK (RECEPTOR-like	Medtr3g093120.1	SPFH domain/band 7 family protein
Ca16645	Ca7	21316030	21322907	1.47087	2.01264	5.80349	6.15045e-06	0.000146528	3.97888	PREDICTED: uncharacterized protein LOC101511720 n_1 Tax_Cicer arietinum RepID_UPI00032AD17C	AT5G18190.1	Protein kinase family protein	Medtr7g006030.1	casein kinase I-like protein
Ca16694	Ca7	22013894	22028201	-0.644128	5.05673	-5.30636	2.08935e-05	0.000320206	2.39624	PREDICTED: ABC transporter C family member 8 n_1 Tax_Cicer arietinum RepID_UPI00032A6872	AT3G21250.2	multidrug resistance-associated	Medtr8g015980.1	ABC transporter-like family-protein
Ca16701	Ca7	22108196	22122861	-0.356823	2.59326	-5.29167	2.16689e-05	0.000329216	2.581	PREDICTED: calcineurin B-like protein 10 isoform X1 n_2 Tax_Cicer arietinum RepID_UPI00032A7951	AT4G33000.3	calcineurin B-like protein, Mediates salt tolerance by regulating ion homeostasis	Medtr8g016170.2	EF hand calcium-binding family protein
Ca16711	Ca7	22266686	22272222	0.905768	3.06758	4.91156	5.58838e-05	0.000616253	1.65648	TCP-1/cpn60 chaperonin family protein n_2 Tax_Papilionoideae RepID_G7LHF7_MEDTR	AT3G13860.1	heat shock protein 60-3A	Medtr8g017080.1	TCP-1/cpn60 chaperonin family protein
Ca16730	Ca7	22401160	22409318	-0.272893	6.93579	-4.87027	6.19687e-05	0.000663269	1.3183	PREDICTED: coatomer subunit zeta-3-like n_1 Tax_Cicer arietinum RepID_UPI00032ACB17	ATMG00860.1	DNA/RNA polymerases superfamily	Medtr6g045307.1	IPP transferase
Ca16789	Ca7	23236877	23247232	0.46621	11.6571	6.13182	2.77746e-06	8.70517e-05	4.27443	PREDICTED: germin-like protein subfamily 3 member 1 n_1 Tax_Cicer arietinum RepID_UPI00032A868D	AT1G72610.1	germin-like protein	Medtr8g020590.1	auxin-binding protein ABP19a
Ca16813	Ca7	23665143	23670218	0.467878	5.36995	5.74722	7.05577e-06	0.000159878	3.48232	Uncharacterized protein n_7 Tax_Papilionoideae RepID_I1MK29_SOYBN	AT1G17370.1	oligouridylate binding protein	Medtr8g022050.1	nucleolysin TIAR-like protein
Ca16836	Ca7	23897238	23904360	1.1825	3.17797	5.75083	6.99381e-06	0.000159356	3.70292	PREDICTED: CCAAT/enhancer-binding protein zeta n_1 Tax_Cicer arietinum RepID_UPI00032AD3CE	AT1G72440.1	CCAAT-binding factor	Medtr4g119670.1	CCAAT-binding factor
Ca16839	Ca7	23906078	23917644	-0.472843	4.47064	-6.37334	1.5592e-06	6.29233e-05	5.00463	PREDICTED: phosphoinositide phosphatase SAC2-like isoform X1 n_2 Tax_Cicer arietinum RepID_UPI0006415617	AT5G20840.1	Phosphoinositide phosphatase family	Medtr8g022740.2	phosphoinositide phosphatase SAC4
Ca16940	Ca7	25610434	25618385	-0.591189	2.30485	-6.6584	7.95678e-07	4.12707e-05	5.88366	PREDICTED: probable UDP-arabinopyranose mutase 5 n_1 Tax_Cicer arietinum RepID_UPI00032AC2FB	AT5G16510.2	Alpha-1,4-glucan-protein synthase family	Medtr7g079490.3	alpha-1%2C4-glucan-protein synthase [UDP-forming]-like protein
Ca16963	Ca7	26142237	26144758	1.22362	2.09993	5.09191	3.56147e-05	0.000450932	2.30798	PREDICTED: AP2-like ethylene-responsive transcription factor AIL7 n_1 Tax_Cicer arietinum RepID_UPI00032AAD0E	#N/A		Medtr8g468920.1	AP2-like ethylene-responsive transcription factor
Ca17007	Ca7	26550424	26562005	-0.652961	5.19935	-7.56914	9.93084e-08	1.425e-05	7.76254	PREDICTED: 5-formyltetrahydrofolate cyclo-ligase-like protein COG0212 n_1 Tax_Cicer arietinum RepID_UPI00032A7BA1	ATMG00860.1	DNA/RNA polymerases superfamily	Medtr6g045307.1	IPP transferase
Ca17032	Ca7	26983545	26990186	0.314582	6.29919	5.25598	2.36761e-05	0.000347864	2.27587	Pyruvate dehydrogenase E1 component subunit alpha n_2 Tax_Papilionoideae RepID_G7LEP9_MEDTR	AT1G59900.1	pyruvate dehydrogenase	Medtr8g062670.1	pyruvate dehydrogenase complex E1 alpha subunit
Ca17178	Ca7	29491926	29500011	0.437902	4.39906	5.92272	4.60223e-06	0.000121364	3.93694	PREDICTED: probable beta-1 -3-galactosyltransferase 14 n_1 Tax_Cicer arietinum RepID_UPI00032A9FAB	AT4G02500.1	UDP-xylosyltransferase	Medtr4g119880.1	xyloglucan xylosyltransferase
Ca17200	Ca7	29858168	29858534	-1.21496	1.41998	-6.50323	1.14616e-06	5.29624e-05	5.60212	PREDICTED: probable leucine-rich repeat receptor-like serine/threonine-protein kinase At3g14840 isoform X3 n_1 Tax_Cicer arietinum RepID_UPI000640D341	#N/A		Medtr8g058070.1	transmembrane protein%2C putative
Ca17240	Ca7	30826767	30827678	-0.877691	0.758959	-4.71144	9.22726e-05	0.00087768	1.46005	PREDICTED: glutathione S-transferase zeta class-like n_1 Tax_Cicer arietinum RepID_UPI00032A7892	#N/A		Medtr4g134370.2	glutathione S-transferase tau 5
Ca17259	Ca7	31072187	31079552	1.02482	4.3292	4.79868	7.41424e-05	0.000752494	1.17246	Putative PTS protein n_2 Tax_Cicer arietinum RepID_Q9M3Z3_CICAR	AT5G63140.1	purple acid phosphatase	Medtr8g023780.2	inactive purple acid phosphatase-like protein
Ca17275	Ca7	31214540	31219360	-0.548371	1.95068	-5.74436	7.10535e-06	0.000160526	3.68551	PREDICTED: cyclic nucleotide-gated ion channel 1 n_2 Tax_Cicer arietinum RepID_UPI00032A8131	AT2G46450.1	cyclic nucleotide-gated	Medtr8g027755.1	cyclic nucleotide-gated ion channel-like protein
Ca17286	Ca7	31517027	31519416	-0.715807	3.91298	-5.19752	2.73783e-05	0.000379648	2.15718	PREDICTED: cytochrome P450 78A3 n_1 Tax_Cicer arietinum RepID_UPI00032A9CE9	AT2G46660.1	cytochrome P450, family 78,	Medtr8g027040.1	cytochrome P450 family 78 protein
Ca17315	Ca7	31886014	31890425	0.540761	4.43385	5.71291	7.67324e-06	0.000167929	3.42964	PREDICTED: exportin-2 n_1 Tax_Cicer arietinum RepID_UPI00032A75AE	AT2G46520.1	cellular apoptosis susceptibility protein,	Medtr8g027450.1	importin-alpha re-exporter%2C putative
Ca17327	Ca7	32123176	32127566	-0.697759	1.82173	-6.30146	1.85021e-06	6.98741e-05	5.056	PREDICTED: cyclic nucleotide-gated ion channel 1 n_2 Tax_Cicer arietinum RepID_UPI00032A8131	AT2G46450.2	cyclic nucleotide-gated channel	Medtr8g027755.1	cyclic nucleotide-gated ion channel-like protein
Ca17335	Ca7	32324410	32326490	0.362301	5.49464	5.60623	9.96658e-06	0.000195685	3.13779	PREDICTED: reticulon-like protein B1 n_1 Tax_Cicer arietinum RepID_UPI00032A9C35	AT4G23630.1	VIRB2-interacting protein	Medtr8g028450.1	seed maturation protein
Ca17356	Ca7	32615502	32618222	0.582782	7.58411	5.25701	2.36154e-05	0.000347639	2.27512	60S ribosomal protein L5-2 n_5 Tax_Papilionoideae RepID_B7FJX5_MEDTR	AT3G25520.1	ribosomal protein	Medtr8g028125.1	60S ribosomal protein L5-2
Ca17364	Ca7	32646168	32647757	-0.511357	8.1723	-5.60332	1.00383e-05	0.000196337	3.10979	PREDICTED: uncharacterized protein LOC101514316 n_1 Tax_Cicer arietinum RepID_UPI00032AA4EE	AT2G04039.1	unknown protein; FUNCTIONS IN: molecular_function	Medtr8g028100.1	DUF2996 family protein
Ca17361	Ca7	32663086	32669538	0.594894	5.61846	6.96624	3.8912e-07	2.83409e-05	6.391	PREDICTED: ribonuclease 2 n_1 Tax_Cicer arietinum RepID_UPI00032A5A86	AT2G39780.2	ribonuclease 2	Medtr8g028080.1	ribonuclease T2 family protein
Ca17360	Ca7	32669977	32676037	-0.825781	1.34168	-5.59948	1.01334e-05	0.000197692	3.48789	PREDICTED: cytochrome b561 and DOMON domain-containing protein At3g07570 n_1 Tax_Cicer arietinum RepID_UPI00032A5F61	AT3G07570.1	Cytochrome b561/ferric reductase transmembrane	Medtr8g028075.1	dopamine beta-monooxygenase
Ca17367	Ca7	32677343	32679215	1.41912	0.317766	4.83476	6.77331e-05	0.000706987	1.76088	PREDICTED: tyrosine decarboxylase 1-like n_1 Tax_Cicer arietinum RepID_UPI00064134FA	AT2G20340.1	Pyridoxal phosphate (PLP)-dependent	Medtr8g028060.1	tyrosine/DOPA decarboxylase
Ca17378	Ca7	32736967	32744533	1.39291	2.80655	5.74908	7.02386e-06	0.000159628	3.78637	PREDICTED: proline- - glutamic acid- and leucine-rich protein 1 n_1 Tax_Cicer arietinum RepID_UPI00032A58F4	#N/A		Medtr3g075460.1	rRNA processing/ribosome biogenesis protein
Ca17406	Ca7	33214665	33219326	-0.656526	4.38751	-5.10148	3.47748e-05	0.000445834	1.90208	Uncharacterized protein n_5 Tax_Papilionoideae RepID_I1KI92_SOYBN	AT1G01610.1	glycerol-3-phosphate	Medtr8g030620.1	glycerol-3-phosphate acyltransferase
Ca17436	Ca7	33504331	33506015	0.612284	6.17937	5.92698	4.55494e-06	0.000120324	3.9221	60S ribosomal protein L37a-2 n_9 Tax_fabids RepID_A0A072TFU7_MEDTR	AT3G10950.1	Zinc-binding ribosomal protein family	Medtr0199s0040.1	60S ribosomal protein L37a-2
Ca17438	Ca7	33651987	33654895	-1.0383	2.24581	-5.88597	5.03184e-06	0.000128705	4.09	PREDICTED: transcription repressor MYB5-like n_1 Tax_Cicer arietinum RepID_UPI00032A9A93	AT3G61250.1	myb domain protein 17	Medtr8g031360.1	myb transcription factor MIXTA-like protein
Ca17440	Ca7	33680990	33684710	0.571606	1.95254	5.69807	7.95706e-06	0.000171172	3.70179	PREDICTED: tRNA-specific adenosine deaminase 1 isoform X1 n_2 Tax_Cicer arietinum RepID_UPI00032ABE0B	#N/A		Medtr8g031440.1	tRNA-specific adenosine deaminase
Ca17464	Ca7	34037428	34040936	0.32417	7.22379	6.10403	2.96946e-06	9.04738e-05	4.34928	Pyruvate dehydrogenase E1 component subunit alpha n_3 Tax_Papilionoideae RepID_A0A072TYD9_MEDTR	AT1G01090.1	pyruvate dehydrogenase	Medtr8g024310.1	pyruvate dehydrogenase E1 component%2C alpha subunit
Ca17471	Ca7	34061061	34066401	-0.364299	8.3179	-5.26687	2.30443e-05	0.000342878	2.2748	Starch synthase - chloroplastic/amyloplastic n_4 Tax_Papilionoideae RepID_Q93YB1_PEA	AT1G32900.1	UDP-Glycosyltransferase superfamily	Medtr8g024340.2	granule bound starch synthase
Ca17463	Ca7	34067127	34068610	0.749463	3.53743	6.03592	3.49937e-06	9.98561e-05	4.31657	PREDICTED: 60S acidic ribosomal protein P1-2-like n_2 Tax_Cicer arietinum RepID_UPI00032A6A18	#N/A		Medtr8g024350.1	60S acidic ribosomal protein
Ca17514	Ca7	34948280	34950252	-1.15806	4.9593	-5.70355	7.85103e-06	0.000170087	3.37666	PREDICTED: RING-H2 finger protein ATL54-like n_1 Tax_Cicer arietinum RepID_UPI00032A600D	#N/A		Medtr8g032690.1	zinc finger%2C C3HC4 type (RING finger) protein
Ca17532	Ca7	34981444	34984155	-0.805219	2.292	-7.89213	4.87324e-08	1.02963e-05	8.61242	PREDICTED: uncharacterized protein LOC101510437 n_1 Tax_Cicer arietinum RepID_UPI00032A4E4C	#N/A		Medtr8g032770.1	DUF4378 domain protein
Ca17531	Ca7	34985373	34985900	-0.788131	1.41787	-6.37973	1.5357e-06	6.24694e-05	5.29562	PREDICTED: uncharacterized protein LOC101510437 n_1 Tax_Cicer arietinum RepID_UPI00032A4E4C	#N/A		Medtr8g032770.1	DUF4378 domain protein
Ca17551	Ca7	35537886	35543149	-0.592071	2.775	-7.12397	2.70979e-07	2.30185e-05	6.84671	PREDICTED: glyoxylate/hydroxypyruvate reductase HPR3-like n_1 Tax_Cicer arietinum RepID_UPI00032A598D	AT1G12550.1	D-isomer specific 2-hydroxyacid dehydrogenase	Medtr8g033390.1	D-isomer specific 2-hydroxyacid dehydrogenase domain protein
Ca17643	Ca7	36918249	36923660	-0.575757	8.52355	-7.34576	1.63806e-07	1.84974e-05	7.23853	Carotenoid 9 -10(9' -10')-cleavage dioxygenase 1 n_5 Tax_Papilionoideae RepID_CCD1_PEA	AT3G63520.1	carotenoid	Medtr8g037315.1	carotenoid cleavage dioxygenase
Ca17640	Ca7	36964107	36970079	0.303219	4.19831	4.96225	4.923e-05	0.000563893	1.57513	PREDICTED: WD repeat-containing protein 13 n_1 Tax_Cicer arietinum RepID_UPI00032A4E99	AT2G16405.1	Transducin/WD40 repeat-like superfamily	Medtr8g037340.1	transducin/WD40 repeat protein
Ca17699	Ca7	37804407	37813187	0.682042	3.24332	5.61736	9.698e-06	0.000192953	3.38454	PREDICTED: protein NRT1/ PTR FAMILY 5.4 n_1 Tax_Cicer arietinum RepID_UPI00032A5515	AT3G54450.1	Major facilitator superfamily protein	Medtr8g038880.1	peptide/nitrate transporter plant
Ca17701	Ca7	37923144	37933424	0.298485	5.21466	5.48031	1.35881e-05	0.000240439	2.82756	Glycoside hydrolase family 2 protein n_2 Tax_Papilionoideae RepID_G7LG20_MEDTR	AT3G54440.2	glycoside hydrolase family 2 protein	Medtr8g039160.1	glycoside hydrolase family 2 protein
Ca17732	Ca7	38457075	38472156	0.323015	5.77232	6.47412	1.22779e-06	5.50704e-05	5.23521	PREDICTED: 3''''-5'''' exoribonuclease 1-like n_1 Tax_Cicer arietinum RepID_UPI00032A6E44	AT4G23160.1	cysteine-rich RLK (RECEPTOR-like	Medtr3g093120.1	SPFH domain/band 7 family protein
Ca17755	Ca7	38808772	38812493	-0.748946	4.47632	-5.47933	1.36209e-05	0.000240439	2.82688	PREDICTED: uncharacterized protein LOC101508928 n_1 Tax_Cicer arietinum RepID_UPI00032A8A20	#N/A		Medtr8g040640.1	hypothetical protein
Ca17756	Ca7	38821820	38830141	1.4797	3.10572	7.18265	2.37042e-07	2.11607e-05	7.08138	PREDICTED: methyltransferase-like protein 17 - mitochondrial isoform X1 n_2 Tax_Cicer arietinum RepID_UPI00032AC573	AT1G64600.1	methyltransferases;copper ion binding	Medtr8g040700.2	ribosomal methyltransferase
Ca17816	Ca7	39626202	39627632	-0.558576	3.0003	-6.09593	3.02794e-06	9.18894e-05	4.44301	PREDICTED: UPF0481 protein At3g47200-like n_1 Tax_Cicer arietinum RepID_UPI00032AC26C	AT3G50120.1	Plant protein of unknown function (DUF247)	Medtr8g037923.1	DUF247 domain protein
Ca17847	Ca7	40167678	40170900	1.01397	2.9112	5.00958	4.37383e-05	0.000517053	1.92485	PREDICTED: prohibitin-3 - mitochondrial-like n_1 Tax_Cicer arietinum RepID_UPI000641293A	AT5G40770.1	prohibitin 3	Medtr8g046300.1	prohibitin complex protein
Ca17915	Ca7	41193714	41199951	1.03657	4.56879	7.36618	1.56439e-07	1.82651e-05	7.33048	PREDICTED: probable inactive leucine-rich repeat receptor-like protein kinase At3g03770 n_1 Tax_Cicer arietinum RepID_UPI00032AAFFC	AT3G03770.2	Leucine-rich repeat protein kinase	Medtr8g044230.1	LRR receptor-like kinase
Ca17944	Ca7	41660746	41665643	0.834865	5.46745	6.0044	3.77626e-06	0.000106368	4.11151	Uncharacterized protein n_9 Tax_Brassicaceae RepID_M4DDJ0_BRARP	AT2G42740.1	ribosomal protein large subunit	Medtr4g080740.1	50S ribosomal protein L5P
Ca17978	Ca7	42294104	42312025	1.98374	0.202816	4.66321	0.000104145	0.000951302	1.32512	PREDICTED: CST complex subunit CTC1 isoform X1 n_2 Tax_Cicer arietinum RepID_UPI00032AC1A2	AT4G15020.2	hAT transposon superfamily	Medtr6g045307.1	IPP transferase
Ca17993	Ca7	42492802	42494127	-0.903418	2.56639	-4.63176	0.000112699	0.00100744	1.01147	PREDICTED: protein PHYTOCHROME KINASE SUBSTRATE 1 n_1 Tax_Cicer arietinum RepID_UPI00032AB48D	AT2G02950.1	phytochrome kinase substrate 1	Medtr8g055860.1	phytochrome kinase substrate protein%2C putative
Ca18055	Ca7	43321817	43327913	0.254191	7.41745	5.24865	2.41113e-05	0.000349748	2.25491	Putative uncharacterized protein n_4 Tax_Eukaryota RepID_D7TND2_VITVI	AT1G14400.2	ubiquitin carrier protein	Medtr8g468530.1	ubiquitin-conjugating enzyme
Ca18078	Ca7	43789942	43790928	-1.57257	4.48931	-6.58298	9.49777e-07	4.63545e-05	5.54189	Metallothionein-like protein type 3 n_1 Tax_Medicago truncatula RepID_G7LCX2_MEDTR	#N/A		#N/A	#N/A
Ca18105	Ca7	44538845	44541236	-0.333493	4.06855	-4.76514	8.0646e-05	0.000798644	1.10926	PREDICTED: F-box protein CPR30-like n_1 Tax_Cicer arietinum RepID_UPI00032AC65D	AT4G12560.2	F-box and associated interaction	Medtr4g133170.1	F-box and associated interaction domain protein
Ca18113	Ca7	44553062	44554354	2.76792	2.06488	5.25348	2.38237e-05	0.000348184	2.62957	No Hits	#N/A		#N/A	#N/A
Ca18127	Ca7	44674595	44683178	-0.392076	5.8425	-7.06284	3.11654e-07	2.52209e-05	6.61369	Pyrophosphate--fructose 6-phosphate 1-phosphotransferase subunit beta n_1 Tax_Gossypium arboreum RepID_A0A0B0NA11_GOSAR	AT1G12000.1	Phosphofructokinase family protein	Medtr4g132700.1	pyrophosphate-fructose-6-phosphate 1-phosphotransferase
Ca18156	Ca7	44823881	44828040	0.786743	3.4592	5.05152	3.93901e-05	0.000480008	1.93093	PREDICTED: U3 small nucleolar RNA-associated protein 6 homolog n_1 Tax_Cicer arietinum RepID_UPI00032ACDCC	AT4G28200.1	FUNCTIONS IN: molecular_function unknown;	Medtr4g132340.1	U3 small nucleolar RNA-associated-like protein
Ca18160	Ca7	44894959	44901513	0.600783	4.00363	5.47861	1.36451e-05	0.000240439	2.9091	PREDICTED: tRNA wybutosine-synthesizing protein 2/3/4 n_1 Tax_Cicer arietinum RepID_UPI00032A564B	AT4G04670.1	Met-10+ like family protein / kelch	Medtr4g132120.1	tRNA wybutosine-synthesizing 2/3/4-like protein
Ca18166	Ca7	44948047	44952362	0.482381	7.95666	5.32076	2.01607e-05	0.000311787	2.42554	PREDICTED: polyadenylate-binding protein RBP45 isoform X1 n_2 Tax_Cicer arietinum RepID_UPI00032A7108	AT1G11650.1	RNA-binding (RRM/RBD/RNP	Medtr4g131970.1	polyadenylate-binding protein RBP47C
Ca18165	Ca7	44955199	44963665	1.52827	0.735757	4.62083	0.000115835	0.00102588	1.26233	PREDICTED: abnormal spindle-like microcephaly-associated protein homolog isoform X1 n_2 Tax_Cicer arietinum RepID_UPI00032A7D0C	AT4G21820.1	binding;calmodulin binding	Medtr4g131940.1	abnormal spindle-like microcephaly-associated-like protein%2C putative
Ca18180	Ca7	45019057	45022007	2.27665	0.663405	4.97421	4.77792e-05	0.000552573	2.02259	Glucose-6-phosphate/phosphate translocator 2 - chloroplastic n_1 Tax_Glycine soja RepID_A0A0B2P7C4_GLYSO	AT1G61800.1	glucose-6-phosphate/phosphate, antiporter activity, transmembrane transporter activity, GPT2 plays a critical role in the sucrose-mediated effects on early leaf growth.plays an essential role in allowing the cell to interpret environmental signals.	Medtr4g131800.1	glucose 6-phosphate/phosphate translocator 1
Ca18188	Ca7	45089858	45091266	0.441018	8.29421	6.37539	1.5516e-06	6.27823e-05	4.98557	Temperature-induced lipocalin n_2 Tax_Papilionoideae RepID_Q38JC8_MEDTR	AT5G58070.1	temperature-induced lipocalin	Medtr4g131390.1	temperature-induced lipocalin
Ca18190	Ca7	45144686	45145203	-1.01653	2.45913	-8.33004	1.89795e-08	5.67629e-06	9.54152	No Hits	#N/A		#N/A	#N/A
Ca18192	Ca7	45152023	45152357	-0.984544	2.62607	-9.77487	1.01082e-09	1.18926e-06	12.4269	No Hits	#N/A		#N/A	#N/A
Ca18223	Ca7	45298655	45303062	0.444969	7.76954	6.61945	8.71784e-07	4.41521e-05	5.5764	PREDICTED: uncharacterized protein LOC101490849 n_1 Tax_Cicer arietinum RepID_UPI00032ABA20	#N/A		#N/A	#N/A
Ca18242	Ca7	45517722	45524205	0.870367	2.89672	4.7384	8.62393e-05	0.000836948	1.3917	PREDICTED: 5''''-nucleotidase domain-containing protein DDB_G0275467 n_1 Tax_Cicer arietinum RepID_UPI00032A4E30	AT2G23890.1	HAD-superfamily hydrolase, subfamily	Medtr4g129920.1	cytosolic purine 5-nucleotidase
Ca18252	Ca7	45684157	45685710	-0.45593	3.0081	-5.76372	6.77716e-06	0.000156818	3.68276	PREDICTED: RING-H2 finger protein ATL13 n_1 Tax_Cicer arietinum RepID_UPI00032AAF53	AT4G30400.1	RING/U-box superfamily protein	Medtr4g129420.1	RING-H2 finger protein ATL13%2C putative
Ca18275	Ca7	45962018	45972253	2.2832	3.33397	4.82269	6.98117e-05	0.000720979	1.42671	Xyloglucan endotransglucosylase/hydrolase n_4 Tax_Soja RepID_A0A0R0GKM0_SOYBN	AT5G57560.1	Xyloglucan endotransglucosylase/hydrolase, cell wall biogenesis, response to hypoxia, auxin, brassinosteroid, heat	Medtr4g128590.1	xyloglucan endotransglucosylase/hydrolase family protein
Ca18282	Ca7	46000692	46007087	-0.924498	5.28709	-5.41938	1.5794e-05	0.000267222	2.6767	PREDICTED: 4-coumarate--CoA ligase 1-like n_1 Tax_Cicer arietinum RepID_UPI00032AB062	AT1G51680.2	4-coumarate:CoA	Medtr4g128337.1	4-coumarate:CoA ligase-like protein
Ca18278	Ca7	46021617	46027458	0.303845	4.41517	5.67922	8.33297e-06	0.000175226	3.34164	PREDICTED: mitochondrial outer membrane protein porin 6 isoform X2 n_2 Tax_Cicer arietinum RepID_UPI00032A5CF2	AT5G57490.1	voltage dependent anion	Medtr4g128300.1	porin/voltage-dependent anion-selective channel protein
Ca18281	Ca7	46029363	46032808	0.497149	5.00172	6.15292	2.64013e-06	8.43023e-05	4.47131	Protein YIPF n_3 Tax_Papilionoideae RepID_B7FLJ0_MEDTR	AT2G18840.1	Integral membrane Yip1 family protein	Medtr4g128290.1	integral membrane Yip1-family protein
Ca18296	Ca7	46241845	46249789	1.13222	3.38133	6.11325	2.90432e-06	8.92001e-05	4.54505	PREDICTED: WD repeat-containing protein 75 n_1 Tax_Cicer arietinum RepID_UPI00032ACE08	AT2G18900.1	Transducin/WD40 repeat-like superfamily	Medtr4g127820.2	transducin/WD-like repeat-protein
Ca18300	Ca7	46335475	46340186	0.974921	2.83605	6.05589	3.33473e-06	9.65997e-05	4.49539	PREDICTED: probable 18S rRNA (guanine-N(7))-methyltransferase n_1 Tax_Cicer arietinum RepID_UPI00032A937F	AT5G57280.1	S-adenosyl-L-methionine-dependent methyltransferases	Medtr4g127640.1	S-adenosyl-L-methionine-dependent methyltransferase
Ca18321	Ca7	46496509	46498261	-0.685973	4.79898	-5.2087	2.66274e-05	0.000372273	2.15712	PREDICTED: caffeoylshikimate esterase isoform X2 n_1 Tax_Cicer arietinum RepID_UPI00032A9FE9	AT1G52760.1	lysophospholipase 2	Medtr4g127220.1	monoglyceride lipase-like protein
Ca18323	Ca7	46537604	46541585	-0.590123	3.53049	-5.70116	7.89698e-06	0.000170599	3.45251	PREDICTED: choline monooxygenase - chloroplastic n_1 Tax_Cicer arietinum RepID_UPI00032A7ECC	AT4G29890.1	choline monooxygenase, putative (CMO-like)	Medtr4g127130.2	choline monooxygenase
Ca18317	Ca7	46543020	46544808	-0.777569	3.18707	-5.13608	3.19025e-05	0.000419921	2.0704	PREDICTED: plant intracellular Ras-group-related LRR protein 6-like n_1 Tax_Cicer arietinum RepID_UPI00032A728E	AT2G19330.1	plant intracellular ras group-related	Medtr4g127120.1	plant intracellular ras-group-related LRR protein
Ca18363	Ca7	46810888	46824140	0.353531	6.70195	5.24907	2.4086e-05	0.000349748	2.25942	PREDICTED: DEAD-box ATP-dependent RNA helicase 30-like n_1 Tax_Cicer arietinum RepID_UPI000640C889	AT1G72730.1	DEA(D/H)-box RNA helicase family protein	Medtr4g125970.1	DEAD-box ATP-dependent RNA helicase
Ca18351	Ca7	46845747	46849852	-0.41877	4.03657	-5.18624	2.81574e-05	0.000387745	2.12312	PREDICTED: LOW QUALITY PROTEIN: syntaxin-112 n_1 Tax_Cicer arietinum RepID_UPI00032AAAF5	#N/A		Medtr5g020680.1	phosphopantetheine adenylyltransferase
Ca18371	Ca7	46902983	46905651	0.869509	2.01146	5.24073	2.45903e-05	0.000352822	2.64781	PREDICTED: UBP1-associated proteins 1C n_1 Tax_Cicer arietinum RepID_UPI00032A980C	#N/A		Medtr4g125720.2	zinc ion-binding protein
Ca18370	Ca7	46956595	46961046	-1.38863	0.368663	-5.49563	1.30842e-05	0.000234202	3.26037	PREDICTED: phospholipid:diacylglycerol acyltransferase 1-like isoform X2 n_2 Tax_Cicer arietinum RepID_UPI00032A5241	AT5G13640.1	phospholipid:diacylglycerol	Medtr8g019570.1	phosphatidylcholine-sterol acyltransferase
Ca18393	Ca7	47181853	47183157	-0.723937	7.37447	-5.36217	1.81949e-05	0.000289585	2.53469	PREDICTED: uncharacterized protein LOC101489014 n_1 Tax_Cicer arietinum RepID_UPI00032AA769	AT5G20700.1	Protein of unknown function (DUF581)	Medtr4g124930.1	DUF581 family protein
Ca18401	Ca7	47232286	47238818	0.564458	7.50186	6.49377	1.17208e-06	5.36735e-05	5.28027	PREDICTED: 3-oxoacyl-[acyl-carrier-protein] synthase II - chloroplastic-like n_1 Tax_Cicer arietinum RepID_UPI00032A5F3C	AT1G74960.3	fatty acid biosynthesis 1	Medtr4g124880.1	3-oxoacyl-(acyl carrier) synthase II
Ca18424	Ca7	47438182	47443950	-0.716627	5.57038	-6.29823	1.86452e-06	7.01585e-05	4.81692	PREDICTED: pectinesterase/pectinesterase inhibitor PPE8B n_1 Tax_Cicer arietinum RepID_UPI00032ACA6A	AT4G33220.1	pectin methylesterase	Medtr4g087980.1	pectinesterase/pectinesterase inhibitor
Ca18428	Ca7	47576045	47581007	1.54951	5.00125	6.5808	9.5467e-07	4.63545e-05	5.52657	Pectinacetylesterase family protein n_3 Tax_Papilionoideae RepID_G7JR41_MEDTR	AT3G62060.1	Pectinacetylesterase family protein	Medtr1g085070.1	pectinacetylesterase family protein
Ca18446	Ca7	47751415	47753779	0.36002	4.50766	7.1545	2.52743e-07	2.20898e-05	6.84711	PREDICTED: pentatricopeptide repeat-containing protein At3g06430 - chloroplastic n_1 Tax_Cicer arietinum RepID_UPI00032AC3BF	AT3G06430.1	Tetratricopeptide repeat (TPR)-like	Medtr4g123860.1	PPR containing plant-like protein
Ca18481	Ca7	47994661	48000383	-0.766803	3.90016	-6.46113	1.26611e-06	5.59811e-05	5.24206	PREDICTED: serine carboxypeptidase-like 33 n_1 Tax_Cicer arietinum RepID_UPI00032A6E9F	AT3G17180.1	serine carboxypeptidase-like	Medtr4g122950.1	serine carboxypeptidase-like protein
Ca18482	Ca7	48036658	48037218	-0.652599	1.23262	-5.23019	2.52425e-05	0.000357806	2.53443	PREDICTED: cell wall / vacuolar inhibitor of fructosidase 1-like n_1 Tax_Cicer arietinum RepID_UPI00032A705A	AT3G17130.1	Plant invertase/pectin methylesterase	Medtr4g122740.1	plant invertase/pectin methylesterase inhibitor
Ca18509	Ca7	48191631	48193981	-0.455399	3.31896	-6.36644	1.58499e-06	6.33649e-05	5.07195	Enoyl-CoA hydratase/isomerase family protein n_3 Tax_Papilionoideae RepID_G7JNX7_MEDTR	AT4G16210.1	enoyl-CoA hydratase/isomerase	Medtr4g122220.1	enoyl-CoA hydratase/isomerase family protein
Ca18519	Ca7	48293771	48296460	-0.579576	5.20782	-9.34211	2.36538e-09	1.86049e-06	11.5167	Ubiquitin-conjugating enzyme n_3 Tax_Papilionoideae RepID_G7JMU6_MEDTR	AT3G17000.1	ubiquitin-conjugating enzyme 32	Medtr4g121960.1	ubiquitin-conjugating enzyme
Ca18517	Ca7	48343315	48349938	0.727313	5.57815	5.73078	7.34509e-06	0.000164485	3.44308	Dihydrolipoamide dehydrogenase n_2 Tax_Papilionoideae RepID_G7JMT6_MEDTR	AT4G16155.1	dihydrolipoyl dehydrogenases	Medtr4g121880.1	dihydrolipoamide dehydrogenase
Ca18546	Ca7	48491634	48493274	0.472861	5.46006	5.65926	8.75068e-06	0.000179857	3.2672	Probable 60S ribosomal protein L14 n_5 Tax_Papilionoideae RepID_RL14_PEA	AT4G27090.1	Ribosomal protein L14	Medtr4g120770.1	60S ribosomal L14-like protein
Ca18535	Ca7	48544521	48549722	0.82136	4.13752	5.24107	2.45694e-05	0.000352822	2.31626	PREDICTED: pumilio homolog 24 isoform X1 n_2 Tax_Cicer arietinum RepID_UPI00032AA312	AT3G16810.1	pumilio 24	Medtr4g120470.1	pumilio-like protein
Ca18548	Ca7	48561411	48563746	-1.29888	3.05315	-5.44992	1.46463e-05	0.000252879	2.84504	PREDICTED: probable protein phosphatase 2C 34 isoform X1 n_1 Tax_Cicer arietinum RepID_UPI00032A7746	AT3G05640.2	Protein phosphatase 2C family protein	Medtr4g120410.1	catalytic/protein phosphatase type 2C
Ca18602	Ca7	49239869	49243975	0.667949	4.2276	6.25729	2.05601e-06	7.41668e-05	4.77513	PREDICTED: uncharacterized protein LOC101505266 n_1 Tax_Cicer arietinum RepID_UPI00032AA313	AT4G15640.1	unknown protein; BEST Arabidopsis thaliana	Medtr3g069790.1	adenylyl cyclase
Ca18633	Ca7	49553545	49557662	0.90205	3.94534	4.98922	4.60211e-05	0.000537393	1.72508	Ribonucleoside-diphosphate reductase small chain n_2 Tax_Papilionoideae RepID_A0A072USZ2_MEDTR	AT3G23580.1	ribonucleotide reductase	Medtr4g117370.1	ribonucleoside-diphosphate reductase small chain
Ca18658	Ca7	49877390	49882769	0.721234	5.57249	6.69187	7.3573e-07	3.99479e-05	5.75076	116 kDa U5 small nuclear ribonucleoprotein component n_4 Tax_Papilionoideae RepID_A0A0B2QAF9_GLYSO	AT1G06220.1	Ribosomal protein S5/Elongation	Medtr4g116430.1	elongation factor EF-Tu-like protein
Ca18680	Ca7	50028197	50030145	0.547488	2.85121	5.06858	3.77486e-05	0.000465821	2.07698	PREDICTED: nucleolin n_1 Tax_Cicer arietinum RepID_UPI00032A5F49	#N/A		#N/A	#N/A
Ca18682	Ca7	50073532	50077992	0.393812	9.9587	5.25337	2.38302e-05	0.000348184	2.18516	Pyrophosphate-energized vacuolar membrane proton pump n_14 Tax_fabids RepID_AVP_VIGRR	AT1G15690.1	Inorganic	Medtr4g115970.1	vacuolar H+-translocating inorganic pyrophosphatase
Ca18713	Ca7	50294644	50300300	0.327691	4.08283	5.84231	5.59545e-06	0.000139264	3.7518	PREDICTED: CCR4-NOT transcription complex subunit 10-A isoform X1 n_2 Tax_Cicer arietinum RepID_UPI00032A81CD	AT5G35430.1	Tetratricopeptide repeat (TPR)-like	Medtr4g115350.2	CCR4-NOT transcription complex subunit-like protein
Ca18732	Ca7	50594166	50596343	-0.89109	0.99783	-6.24748	2.10481e-06	7.48677e-05	4.95696	Equilibrative nucleoside transporter 6 n_2 Tax_Papilionoideae RepID_G7JE40_MEDTR	AT1G02630.1	Nucleoside transporter family protein	Medtr4g114710.1	equilibrative nucleoside transporter 6
Ca18753	Ca7	50759231	50763717	-0.639559	3.38075	-5.70132	7.894e-06	0.000170599	3.41903	Peptide/nitrate transporter n_3 Tax_Papilionoideae RepID_G7JCX8_MEDTR	AT2G26690.1	Major facilitator superfamily protein	Medtr4g114340.1	peptide/nitrate transporter
Ca18770	Ca7	50871761	50872552	-0.81196	1.85946	-6.90198	4.51346e-07	3.00145e-05	6.452	Uncharacterized protein n_1 Tax_Lotus japonicus RepID_I3SX92_LOTJA	#N/A		Medtr4g113820.1	early nodulin 93
Ca18790	Ca7	51093415	51099754	0.374906	7.16859	5.81512	5.97849e-06	0.000144229	3.64807	PREDICTED: sodium/pyruvate cotransporter BASS2 - chloroplastic n_1 Tax_Cicer arietinum RepID_UPI00032A53CF	AT2G26900.1	Sodium Bile acid symporter family	Medtr4g113090.1	bile acid:sodium symporter
Ca18816	Ca7	51325583	51329028	-0.572955	2.10676	-5.09605	3.5249e-05	0.000448904	2.19848	PREDICTED: zinc finger BED domain-containing protein DAYSLEEPER isoform X1 n_2 Tax_Cicer arietinum RepID_UPI0006411D85	AT1G18560.1	BED zinc finger ;hAT family dimerisation	#N/A	#N/A
Ca18806	Ca7	51336708	51337945	-0.702538	5.75591	-6.22014	2.24709e-06	7.74083e-05	4.63038	PREDICTED: peptidyl-prolyl cis-trans isomerase CYP26-2 - chloroplastic n_1 Tax_Cicer arietinum RepID_UPI00032AB173	AT1G74070.1	Cyclophilin-like peptidyl-prolyl cis-trans	Medtr4g111720.1	peptidyl-prolyl cis-trans isomerase
Ca18814	Ca7	51348165	51356590	0.627166	3.24192	4.71576	9.12778e-05	0.000870926	1.12252	PREDICTED: DEAD-box ATP-dependent RNA helicase 51-like isoform X1 n_1 Tax_Cicer arietinum RepID_UPI00032A6E39	AT3G18600.1	P-loop containing nucleoside triphosphate	Medtr4g112320.1	DEAD-box ATP-dependent RNA helicase-like protein
Ca18847	Ca7	51609231	51614041	-0.475093	3.09839	-5.30421	2.10054e-05	0.000321599	2.52027	PREDICTED: uncharacterized protein LOC101505486 isoform X1 n_2 Tax_Cicer arietinum RepID_UPI00032A892C	#N/A		Medtr4g110020.1	BSD domain protein
Ca18850	Ca7	51708940	51714050	0.543944	3.08159	4.77765	7.81547e-05	0.000781313	1.29129	PREDICTED: uncharacterized protein C13E7.11 n_1 Tax_Cicer arietinum RepID_UPI00032ACC2F	#N/A		Medtr4g109700.1	S54 family peptidase
Ca18872	Ca7	51829449	51829967	-0.90521	1.2259	-7.56015	1.01315e-07	1.43483e-05	7.93669	PREDICTED: uncharacterized protein LOC101514397 n_1 Tax_Cicer arietinum RepID_UPI00032ABC99	AT5G61040.1	unknown protein; BEST Arabidopsis thaliana	Medtr3g025870.1	hypothetical protein
Ca18871	Ca7	51830320	51831891	-0.735093	1.81837	-5.37917	1.74454e-05	0.000283256	2.86443	PREDICTED: uncharacterized protein LOC101514397 n_1 Tax_Cicer arietinum RepID_UPI00032ABC99	#N/A		Medtr3g025870.1	hypothetical protein
Ca18889	Ca7	52039350	52045965	0.364614	6.27795	6.13476	2.75791e-06	8.67946e-05	4.42661	PREDICTED: pescadillo homolog n_4 Tax_Cicer arietinum RepID_UPI00032AA0C1	AT5G14520.1	pescadillo-related	Medtr7g100040.1	pescadillo-like protein
Ca18890	Ca7	52053850	52055338	0.75685	7.79885	9.67044	1.23833e-09	1.26269e-06	12.163	Uncharacterized protein n_2 Tax_Musa acuminata subsp. malaccensis RepID_M0RQT5_MUSAM	AT1G13950.1	eukaryotic	Medtr4g109130.2	eukaryotic translation initiation factor 5A4
Ca18907	Ca7	52130287	52134476	0.846194	5.44069	7.72307	7.06136e-08	1.21352e-05	8.11985	PREDICTED: two-component response regulator-like APRR1 isoform X1 n_3 Tax_Cicer arietinum RepID_UPI00032A5280	AT5G61380.1	CCT motif	Medtr4g108880.2	two-component response regulator-like APRR7 protein
Ca18920	Ca7	52193441	52196785	1.84836	2.46113	7.0192	3.44477e-07	2.69685e-05	6.75584	MADS-box transcription factor family protein n_1 Tax_Medicago truncatula RepID_A0A072USA5_MEDTR	AT1G18750.1	AGAMOUS-like 65	Medtr4g108720.1	MADS-box transcription factor family protein
Ca18915	Ca7	52201259	52203037	-0.706732	2.19845	-5.48507	1.34296e-05	0.000238213	3.04243	PREDICTED: cyclic dof factor 3 n_1 Tax_Cicer arietinum RepID_UPI00032AB8AA	AT3G47500.1	cycling DOF factor 3	Medtr3g435480.1	DOF-type zinc finger DNA-binding family protein
Ca18927	Ca7	52287682	52292924	1.62037	3.1044	4.87175	6.17401e-05	0.000661748	1.61498	PREDICTED: NAP1-related protein 2-like isoform X1 n_3 Tax_Cicer arietinum RepID_UPI00032AB5A2	#N/A		Medtr4g108570.1	nucleosome/chromatin assembly factor group protein
Ca18937	Ca7	52437991	52444185	0.536032	4.41076	4.77151	7.93677e-05	0.000789131	1.10111	Delta-1-pyrroline-5-carboxylate dehydrogenase n_4 Tax_Papilionoideae RepID_G7JPY4_MEDTR	AT5G62530.1	aldehyde dehydrogenase	Medtr4g107940.2	delta-1-pyrroline-5-carboxylate dehydrogenase
Ca18947	Ca7	52512487	52536435	1.01229	5.67697	6.2613	2.03641e-06	7.39831e-05	4.72924	Putative uncharacterized protein n_1 Tax_Vitis vinifera RepID_F6GTB2_VITVI	AT5G28470.1	Major facilitator superfamily protein	Medtr4g107610.1	peptide/nitrate transporter
Ca18983	Ca7	53058870	53059906	-0.80373	2.64476	-6.4164	1.40764e-06	5.94749e-05	5.28285	PREDICTED: uncharacterized protein LOC101514073 n_1 Tax_Cicer arietinum RepID_UPI00032A653D	AT5G50090.2	unknown protein; BEST Arabidopsis thaliana	Medtr4g106790.2	DUF4228 domain protein
Ca18988	Ca7	53182028	53183232	-0.536386	2.52012	-8.08397	3.21393e-08	7.80271e-06	9.02473	PREDICTED: CASP-like protein 4A3 n_1 Tax_Cicer arietinum RepID_UPI00032A5381	AT2G36330.1	Uncharacterised protein family (UPF0497)	Medtr4g106940.1	CASP ARALYDRAFT-like protein
Ca19014	Ca7	53291624	53295425	-0.328954	6.71763	-5.43552	1.51766e-05	0.00025994	2.72101	PREDICTED: uncharacterized protein LOC101497126 n_1 Tax_Cicer arietinum RepID_UPI00032AA536	#N/A		Medtr4g105610.1	CO2+/MG2+ efflux protein ApaG
Ca19016	Ca7	53304172	53309974	1.13425	3.35946	4.72686	8.87712e-05	0.000855009	1.19293	PREDICTED: U3 small nucleolar ribonucleoprotein protein MPP10 isoform X1 n_2 Tax_Cicer arietinum RepID_UPI00032A7B4E	AT5G66540.1	FUNCTIONS IN: molecular_function unknown;	Medtr4g105590.4	Mpp10 protein
Ca19019	Ca7	53347310	53351148	0.242584	5.36006	4.92403	5.41682e-05	0.000604746	1.44777	PREDICTED: uncharacterized protein LOC101499621 isoform X1 n_2 Tax_Cicer arietinum RepID_UPI00032A724F	AT5G63050.2	embryo defective 2759	Medtr4g105500.1	embryo defective 2759 protein%2C putative
Ca19042	Ca7	53532305	53535203	0.80196	2.97229	6.83892	5.22329e-07	3.27419e-05	6.28625	PREDICTED: protein NUCLEAR FUSION DEFECTIVE 6 - chloroplastic/mitochondrial-like isoform X1 n_2 Tax_Cicer arietinum RepID_UPI00032A89E6	#N/A		Medtr4g100820.7	hypothetical protein
Ca19053	Ca7	53730249	53735086	-0.412611	5.76663	-5.32214	2.00917e-05	0.000311042	2.43875	PREDICTED: putative dual specificity protein phosphatase DSP8 n_1 Tax_Cicer arietinum RepID_UPI00032AC82B	AT2G35680.1	Phosphotyrosine protein phosphatases	Medtr4g100510.2	dual specificity phosphatase domain protein
Ca19079	Ca7	54079981	54081547	0.544719	5.80322	6.31166	1.80575e-06	6.91038e-05	4.8489	Uncharacterized protein n_4 Tax_rosids RepID_M5WNW1_PRUPE	AT3G10950.1	Zinc-binding ribosomal protein family	Medtr0199s0040.1	60S ribosomal protein L37a-2
Ca19098	Ca7	54322143	54325939	0.612735	3.98718	5.37952	1.74305e-05	0.000283256	2.68161	PREDICTED: two-component response regulator-like APRR2 n_1 Tax_Cicer arietinum RepID_UPI00032AA1C5	AT4G18020.5	CheY-like two-component responsive	Medtr4g098870.2	two-component response regulator-APRR2-like protein
Ca19109	Ca7	54385228	54390650	1.11037	6.42827	5.72848	7.38651e-06	0.000164689	3.43779	Peptide transporter n_2 Tax_Medicago truncatula RepID_G7JHM5_MEDTR	AT1G32450.1	nitrate transporter 1.5	Medtr4g098800.1	peptide transporter
Ca19111	Ca7	54479395	54482524	-1.09832	0.457761	-6.49566	1.16685e-06	5.35946e-05	5.56429	PREDICTED: LOW QUALITY PROTEIN: aluminum-activated malate transporter 12-like n_1 Tax_Cicer arietinum RepID_UPI00064121B2	AT4G17970.1	aluminum-activated,	Medtr4g098570.1	aluminum activated malate transporter family protein
Ca19149	Ca7	54872920	54875308	0.564843	5.19141	6.34213	1.67935e-06	6.58605e-05	4.92411	Cytoplasmic ribosomal protein S13-like n_5 Tax_Solanaceae RepID_Q2V995_SOLTU	AT4G00100.1	ribosomal	Medtr4g102170.1	cytoplasmic ribosomal protein S13
Ca19154	Ca7	54876407	54881100	-0.319124	4.50366	-5.11024	3.40235e-05	0.000438039	1.92199	PREDICTED: maspardin n_1 Tax_Cicer arietinum RepID_UPI00032A569E	AT4G12230.1	alpha/beta-Hydrolases superfamily protein	Medtr4g102260.1	esterase/lipase/thioesterase family protein
Ca19165	Ca7	54887997	54891817	0.386979	3.96333	4.92452	5.41019e-05	0.000604746	1.50631	PREDICTED: UDP-glucuronate 4-epimerase 5 n_1 Tax_Cicer arietinum RepID_UPI00032A95D3	AT4G00110.1	UDP-D-glucuronate 4-epimerase 3	Medtr4g102270.1	UDP-D-glucuronate 4-epimerase
Ca19159	Ca7	54895694	54899504	-0.682416	6.16174	-5.16164	2.99348e-05	0.000404106	2.04281	PREDICTED: geraniol 8-hydroxylase-like n_1 Tax_Cicer arietinum RepID_UPI00032ABC57	AT4G12300.1	cytochrome P450, family 706,	Medtr4g102280.1	cytochrome P450 family protein
Ca19172	Ca7	55009682	55018108	-1.16397	3.50019	-5.41688	1.58919e-05	0.000268582	2.73304	PREDICTED: protein HOTHEAD-like n_1 Tax_Cicer arietinum RepID_UPI00032A9793	AT1G12570.1	Glucose-methanol-choline (GMC) oxidoreductase	Medtr5g011020.1	glucose-methanol-choline (GMC) oxidoreductase family protein
Ca19194	Ca7	55346824	55353212	-1.03829	3.24947	-5.19848	2.73128e-05	0.000379426	2.31456	PREDICTED: probable acyl-activating enzyme 2 n_1 Tax_Cicer arietinum RepID_UPI00032AD1F7	AT2G17650.1	AMP-dependent synthetase and ligase	Medtr8g074040.1	long-chain acyl-CoA synthetase
Ca19193	Ca7	55378847	55381908	1.15708	4.66002	5.82977	5.76897e-06	0.000141859	3.73468	NOP56-like pre RNA processing ribonucleoprotein n_3 Tax_Medicago truncatula RepID_B7FLU4_MEDTR	AT3G12860.1	NOP56-like pre RNA processing ribonucleoprotein	Medtr4g103790.1	NOP56-like pre RNA processing ribonucleoprotein
Ca19223	Ca7	55624020	55626533	-0.500823	2.64661	-5.15649	3.03212e-05	0.000406809	2.23762	PREDICTED: protein tipD n_1 Tax_Cicer arietinum RepID_UPI00032AD260	AT5G50230.1	Transducin/WD40 repeat-like superfamily	Medtr4g104380.1	nucleotide-binding protein
Ca19248	Ca7	55943587	55946429	0.782658	1.94757	4.684	9.88496e-05	0.000916306	1.20477	PREDICTED: short-chain dehydrogenase TIC 32 - chloroplastic-like n_1 Tax_Cicer arietinum RepID_UPI00032A8C0B	AT5G50130.2	NAD(P)-binding Rossmann-fold superfamily	Medtr4g105310.1	NAD(P)-binding rossmann-fold protein
Ca19265	Ca7	55993838	56000001	-0.530305	3.87655	-5.20057	2.71712e-05	0.000377803	2.16709	PREDICTED: uncharacterized protein LOC101493421 n_1 Tax_Cicer arietinum RepID_UPI00032A576A	#N/A		#N/A	#N/A
Ca19257	Ca7	56002282	56004552	-0.641931	4.23094	-5.38015	1.7403e-05	0.000283256	2.58769	PREDICTED: uncharacterized protein LOC101493744 n_1 Tax_Cicer arietinum RepID_UPI00032AB4F5	AT5G47580.1	unknown protein; BEST Arabidopsis thaliana	Medtr4g101050.1	plant/MNJ7-17 protein%2C putative
Ca19268	Ca7	56111722	56118729	-0.417877	4.36125	-4.81535	7.11089e-05	0.000731905	1.20779	PREDICTED: protein NRT1/ PTR FAMILY 6.3 n_1 Tax_Cicer arietinum RepID_UPI00032AB94A	AT1G12110.1	nitrate transporter 1.1	Medtr4g101380.1	peptide/nitrate transporter
Ca00012	Ca8	134401	141438	0.370636	10.1407	4.94437	5.14809e-05	0.000582744	1.41357	Presequence protease n_2 Tax_Papilionoideae RepID_A0A072UDY2_MEDTR	AT1G49630.2	presequence protease	Medtr5g004680.1	presequence protease
Ca00028	Ca8	261575	263499	0.541197	5.51654	5.36271	1.81708e-05	0.000289503	2.53682	Uncharacterized protein (Fragment) n_1 Tax_Phaseolus vulgaris RepID_V7CGG5_PHAVU	#N/A		#N/A	#N/A
Ca00084	Ca8	639462	641590	0.941912	7.5586	7.12168	2.724e-07	2.30185e-05	6.74696	40S ribosomal protein S3a n_19 Tax_rosids RepID_RS3A_CICAR	AT4G34670.1	Ribosomal protein S3Ae	Medtr5g006440.1	40S ribosomal protein S3a-1
Ca00104	Ca8	721194	726162	-0.503716	3.34401	-4.86077	6.34609e-05	0.00067593	1.3993	PREDICTED: type I inositol 1 -4 -5-trisphosphate 5-phosphatase CVP2 n_1 Tax_Cicer arietinum RepID_UPI00032A997A	AT2G32010.2	CVP2 like 1	Medtr5g006820.1	type I inositol 1%2C4%2C5-trisphosphate 5-phosphatase CVP2
Ca00123	Ca8	801876	805180	0.429301	7.78097	7.33478	1.67913e-07	1.86808e-05	7.23141	PREDICTED: uncharacterized protein LOC101496924 isoform X1 n_2 Tax_Cicer arietinum RepID_UPI00032A79F0	AT5G16660.2	unknown protein; FUNCTIONS IN: molecular_function	Medtr5g007210.1	transmembrane protein%2C putative
Ca00121	Ca8	808512	810116	-1.02182	2.26608	-5.67226	8.47627e-06	0.00017636	3.49416	PREDICTED: uncharacterized protein LOC101497682 n_1 Tax_Cicer arietinum RepID_UPI00032A8F79	AT1G32700.2	PLATZ transcription factor family protein	Medtr5g007230.1	PLATZ transcription factor family protein
Ca00127	Ca8	867849	872533	-0.500829	6.41999	-6.62588	8.58714e-07	4.37801e-05	5.59858	PREDICTED: uncharacterized protein LOC101500488 n_1 Tax_Cicer arietinum RepID_UPI00032A8E8C	AT5G16810.1	Protein kinase superfamily protein	Medtr5g006230.1	Serine/Threonine-kinase STN7%2C related protein%2C putative
Ca00137	Ca8	970483	972944	0.435668	4.13339	5.7344	7.28034e-06	0.000163514	3.47726	PREDICTED: uncharacterized protein LOC101506697 isoform X1 n_2 Tax_Cicer arietinum RepID_UPI00032A74AB	AT1G04090.1	Plant protein of unknown function (DUF946)	Medtr5g007860.1	pre-mRNA processing protein PRP39%2C putative
Ca00158	Ca8	1103786	1105905	0.664497	6.7404	7.21402	2.20721e-07	2.01366e-05	6.96197	Uncharacterized protein n_4 Tax_Mesangiospermae RepID_C6SYA8_SOYBN	AT4G10040.1	cytochrome c-2	Medtr5g008460.1	cytochrome protein C
Ca00160	Ca8	1130119	1134724	1.12354	2.76686	5.06878	3.77298e-05	0.000465821	2.13843	PREDICTED: peptidyl-prolyl cis-trans isomerase FKBP53 n_1 Tax_Cicer arietinum RepID_UPI00032A95C2	AT4G25340.1	FK506 BINDING PROTEIN	Medtr5g008680.1	FKBP-type peptidyl-prolyl cis-trans isomerase
Ca00163	Ca8	1140362	1153449	0.385952	4.77169	7.22185	2.1683e-07	2.01261e-05	6.98433	PREDICTED: abhydrolase domain-containing protein C22H12.03 n_1 Tax_Cicer arietinum RepID_UPI00032AAE75	AT4G10030.1	alpha/beta-Hydrolases superfamily protein	#N/A	#N/A
Ca00183	Ca8	1226344	1232236	0.698956	3.05049	6.06974	3.22517e-06	9.57845e-05	4.4286	PREDICTED: endoplasmic reticulum oxidoreductin-1-like n_2 Tax_Cicer arietinum RepID_UPI00032A6EBB	AT2G38960.2	endoplasmic reticulum oxidoreductins	Medtr2g048900.1	endoplasmic oxidoreductin protein
Ca00176	Ca8	1240966	1245222	0.745633	4.70501	4.8581	6.3886e-05	0.000679131	1.30589	Hexokinase n_1 Tax_Medicago truncatula RepID_G7K998_MEDTR	AT1G50460.1	hexokinase-like 1	Medtr5g009000.1	hexokinase
Ca00196	Ca8	1295660	1298026	-0.866441	2.55333	-5.86833	5.25229e-06	0.000132251	3.9056	PREDICTED: GDSL esterase/lipase At4g10955-like n_1 Tax_Cicer arietinum RepID_UPI00032AB24F	AT4G10955.2	alpha/beta-Hydrolases superfamily protein	Medtr8g099555.1	triacylglycerol lipase
Ca00189	Ca8	1315934	1319786	-0.435533	3.22272	-5.28194	2.21987e-05	0.000335503	2.46428	PREDICTED: putative E3 ubiquitin-protein ligase UBR7 n_1 Tax_Cicer arietinum RepID_UPI00032A8FB7	AT4G23860.3	PHD finger protein-related	Medtr5g009240.2	E3 ubiquitin-protein ligase
Ca00225	Ca8	1536734	1540410	-0.510655	5.23742	-6.92999	4.23057e-07	2.92036e-05	6.30472	SGT1-2-like protein n_2 Tax_Papilionoideae RepID_G7KBZ4_MEDTR	#N/A		Medtr5g009930.1	SGT1-2
Ca00222	Ca8	1574624	1582693	0.745241	6.05502	7.01999	3.43858e-07	2.69685e-05	6.51544	PREDICTED: myb-like protein Q n_2 Tax_Cicer arietinum RepID_UPI000640F563	AT1G63910.1	myb domain protein	Medtr5g010020.1	myb transcription factor
Ca00235	Ca8	1628753	1631827	0.810365	2.40004	6.79939	5.72564e-07	3.47514e-05	6.2169	PREDICTED: uncharacterized protein LOC101494234 isoform X2 n_1 Tax_Cicer arietinum RepID_UPI00032AA7D2	AT4G23440.1	Disease resistance protein (TIR-NBS	Medtr8g098575.1	disease resistance protein (TIR-NBS class)
Ca00277	Ca8	1971859	1976608	-0.490431	7.93496	-5.08652	3.6097e-05	0.000455531	1.84483	Expansin A10 n_3 Tax_Papilionoideae RepID_G7KET8_MEDTR	AT1G12560.1	expansin A7	Medtr5g011210.1	expansin A10
Ca00319	Ca8	2220743	2227185	-0.616846	3.5503	-4.80909	7.22331e-05	0.000738407	1.19369	PREDICTED: protein NRT1/ PTR FAMILY 6.3-like n_1 Tax_Cicer arietinum RepID_UPI00032A7C4C	AT1G12110.1	nitrate transporter 1.1	Medtr5g012290.1	peptide/nitrate transporter
Ca00328	Ca8	2320508	2321283	0.460976	5.0028	5.3761	1.75784e-05	0.000284593	2.57695	Uncharacterized protein n_2 Tax_Phaseoleae RepID_I1J9W0_SOYBN	#N/A		Medtr4g100900.1	40S ribosomal S30-like protein
Ca00327	Ca8	2359651	2364633	-0.616734	2.71909	-6.87332	4.82288e-07	3.1033e-05	6.32916	GDP-fucose O-fucosyltransferase-like protein n_2 Tax_Papilionoideae RepID_G7JW46_MEDTR	AT4G16650.1	O-fucosyltransferase family protein	Medtr5g012770.1	GDP-fucose O-fucosyltransferase-like protein
Ca00341	Ca8	2419212	2420994	0.45057	5.2725	5.46136	1.42386e-05	0.000248041	2.78108	40S ribosomal protein S12 n_30 Tax_Fabaceae RepID_C6SVV7_SOYBN	AT2G32060.2	Ribosomal protein L7Ae/L30e/S12e/Gadd45	Medtr5g012890.2	ribosomal protein L7Ae/L30e/S12e/Gadd45 family protein
Ca00344	Ca8	2450832	2457561	0.489196	3.60623	5.61494	9.75569e-06	0.000192953	3.25538	PREDICTED: E3 ubiquitin-protein ligase HOS1 n_1 Tax_Cicer arietinum RepID_UPI00032A4D81	AT2G39810.1	ubiquitin-protein ligases	Medtr5g012940.1	E3 ubiquitin-protein ligase HOS1
Ca00357	Ca8	2544450	2549038	-0.712556	1.78066	-5.24413	2.4383e-05	0.000352161	2.63148	PREDICTED: uncharacterized protein LOC101514747 isoform X1 n_3 Tax_Cicer arietinum RepID_UPI00032A8EED	#N/A		Medtr5g013280.2	transmembrane protein%2C putative
Ca00354	Ca8	2571562	2577096	-0.468718	4.72733	-5.44812	1.47116e-05	0.000253679	2.74914	PREDICTED: GATA transcription factor 26-like n_1 Tax_Cicer arietinum RepID_UPI00032A7D11	AT4G17570.3	GATA transcription factor 26	Medtr5g013370.2	GATA transcription factor-like protein
Ca00370	Ca8	2684242	2685656	-0.308635	4.78161	-5.55223	1.13816e-05	0.000210502	3.00616	PREDICTED: probable BOI-related E3 ubiquitin-protein ligase 2 isoform X1 n_2 Tax_Cicer arietinum RepID_UPI000641328B	AT5G47050.1	SBP (S-ribonuclease binding protein)	Medtr5g013690.1	SBP (S-ribonuclease-binding protein) family protein
Ca00398	Ca8	2918910	2920022	-0.55036	6.81616	-5.72365	7.47434e-06	0.000165654	3.4274	PREDICTED: uncharacterized protein LOC101500711 n_1 Tax_Cicer arietinum RepID_UPI00032A7C40	AT3G57990.1	unknown protein; Has 1497 Blast hits	Medtr5g014110.1	hypothetical protein
Ca00397	Ca8	2921170	2927043	-0.605967	6.36489	-5.56034	1.11568e-05	0.000208866	3.02834	PREDICTED: pyruvate kinase isozyme G - chloroplastic isoform X1 n_2 Tax_Cicer arietinum RepID_UPI00032A7B6D	AT1G32440.1	plastidial pyruvate kinase 3	Medtr5g014140.3	pyruvate kinase family protein
Ca00401	Ca8	2962773	2965664	-0.201547	7.14051	-5.41082	1.61317e-05	0.000271003	2.65809	PREDICTED: protein ABCI7 - chloroplastic n_1 Tax_Cicer arietinum RepID_UPI00032A88FF	AT1G32500.1	non-intrinsic ABC protein	Medtr5g014290.1	FeS assembly protein SufD
Ca00422	Ca8	3131446	3134732	-1.05202	1.30356	-10.1836	4.62615e-10	7.86188e-07	13.055	PREDICTED: LRR receptor-like serine/threonine-protein kinase HSL2 n_1 Tax_Cicer arietinum RepID_UPI00032ABF95	AT5G65710.1	HAESA-like 2	Medtr5g014720.1	LRR receptor-like kinase family protein
Ca00426	Ca8	3167759	3169195	-0.562278	4.96085	-5.69346	8.04729e-06	0.000172733	3.35	PREDICTED: homeobox-leucine zipper protein HAT22 n_1 Tax_Cicer arietinum RepID_UPI00032A661D	AT4G37790.1	Homeobox-leucine zipper protein	Medtr5g014890.1	homeobox associated leucine zipper protein
Ca00458	Ca8	3419032	3420492	-1.02478	0.921506	-5.67399	8.44043e-06	0.00017636	3.7031	PREDICTED: protein SHORT-ROOT n_1 Tax_Cicer arietinum RepID_UPI00032AB4C4	AT4G37650.1	GRAS family transcription	Medtr5g015490.1	GRAS family transcription factor
Ca00462	Ca8	3426159	3431333	0.351579	3.35085	4.94668	5.11847e-05	0.000580277	1.61402	Uncharacterized protein n_3 Tax_Phaseoleae RepID_A0A0S3T542_PHAAN	AT5G67530.1	plant U-box 49	Medtr5g015500.2	peptidyl-prolyl cis-trans isomerase-like protein
Ca00463	Ca8	3433402	3437322	-0.614323	5.42504	-6.52859	1.07959e-06	5.14143e-05	5.36456	PREDICTED: adenylyl-sulfate kinase 3-like isoform X1 n_1 Tax_Cicer arietinum RepID_UPI00032AAB5E	AT5G67520.1	adenosine-5'-phosphosulfate (APS)	Medtr5g015530.2	sulfate adenylyltransferase subunit 1/adenylylsulfate kinase
Ca00454	Ca8	3446987	3447427	0.811197	4.32397	7.32139	1.73064e-07	1.89072e-05	7.25096	60S ribosomal protein L26-1 n_16 Tax_eudicotyledons RepID_G7K2J3_MEDTR	AT5G67510.1	Translation protein SH3-like family	Medtr2g012450.1	60S ribosomal protein L26-1
Ca00468	Ca8	3496747	3501741	0.996962	6.54807	4.75323	8.30909e-05	0.0008131	1.02478	PREDICTED: BTB/POZ and TAZ domain-containing protein 4 n_1 Tax_Cicer arietinum RepID_UPI00032AA5B5	AT5G67480.1	BTB and TAZ domain protein	Medtr5g015680.6	BTB/POZ and TAZ domain protein
[truncated: 116 more rows]
