# Supplementary material for: Comparative transcriptome analysis reveals molecular regulation of salt tolerance in two contrasting chickpea genotypes
Source: Front Plant Sci. 2023 May 30;14:1191457. doi: 10.3389/fpls.2023.1191457 (PMC10289292; doi:10.3389/fpls.2023.1191457)
Supplement: Supplementary file 4 [file Table_4.xlsx]

## Sheet: Sheet1
In column 1 of each Worksheet the Arabidopsis homologs of all significant differentially expressed genes that were either up or down regulated in the respective cultivar are listed. This list was used to obtain the significant GO terms from DAVID.
Significant GO terms in three categories BP, CC and MF are given along with the significant KEGG pathways for each category as discussed in different sheets. All information about p-values, count, genes and corrected FDR are also given.

## Sheet: RUP down
RUP DOWN		Category	Term	Count	%	PValue	Genes	List Total	Pop Hits	Pop Total	Fold Enrichment	Bonferroni	Benjamini	FDR
AT5G55050		GOTERM_BP_DIRECT	GO:0055114~oxidation-reduction process	52	8.56672	0.00199234	AT1G12550, AT2G26170, AT5G42250, AT4G31500, AT4G37925, AT1G33730, AT4G28570, AT5G53580, AT1G71040, AT4G12300, AT3G63520, AT5G13440, AT5G39950, AT4G15093, AT2G47140, AT1G79440, AT3G56840, AT3G27300, AT1G15550, AT5G48440, AT2G38050, AT3G09580, AT3G63290, AT2G46660, AT5G23310, AT1G12570, AT1G07180, AT3G19270, AT5G60020, AT4G09670, AT2G15570, AT1G50320, AT1G73680, AT1G77760, AT1G52340, AT1G03410, AT1…	469	1330	18499	1.54215	0.772314	1	1
AT5G52640		GOTERM_BP_DIRECT	GO:0006002~fructose 6-phosphate metabolic process	4	0.658979	0.00704873	AT1G12000, AT3G54050, AT4G29220, AT1G07110	469	16	18499	9.86087	0.994746	1	1
AT2G47140		GOTERM_BP_DIRECT	GO:0010268~brassinosteroid homeostasis	5	0.823723	0.00829968	AT5G05690, AT4G36380, AT2G38050, AT2G29090, AT3G19270	469	32	18499	6.16305	0.997938	1	1
AT1G77380		GOTERM_BP_DIRECT	GO:0015979~photosynthesis	10	1.64745	0.00852915	AT1G12000, AT3G05410, AT1G55480, AT3G63540, AT2G39470, AT1G53310, AT3G54050, AT1G76570, AT4G28660, AT2G26670	469	138	18499	2.85822	0.998263	1	1
AT5G60490		GOTERM_BP_DIRECT	GO:0016132~brassinosteroid biosynthetic process	5	0.823723	0.0102887	AT5G05690, AT4G36380, AT2G38050, AT2G29090, AT3G19270	469	34	18499	5.80051	0.999535	1	1
AT5G42250		GOTERM_BP_DIRECT	GO:0019432~triglyceride biosynthetic process	4	0.658979	0.0173315	AT5G60620, AT5G13640, AT1G54570, AT3G51520	469	22	18499	7.17154	0.999998	1	1
AT2G37460		GOTERM_BP_DIRECT	GO:0010119~regulation of stomatal movement	5	0.823723	0.0266311	AT5G55630, AT1G69530, AT3G45780, AT1G64060, AT2G26670	469	45	18499	4.38261	1	1	1
AT5G19820		GOTERM_BP_DIRECT	GO:0009637~response to blue light	5	0.823723	0.0422244	AT3G01470, AT3G45780, AT4G40060, AT1G76570, AT4G34530	469	52	18499	3.79264	1	1	1
AT5G09970		GOTERM_BP_DIRECT	GO:0061077~chaperone-mediated protein folding	4	0.658979	0.0464175	AT5G13410, AT4G13830, AT5G52640, AT3G21640	469	32	18499	4.93044	1	1	1
AT3G53190		GOTERM_BP_DIRECT	GO:0019284~L-methionine biosynthetic process from S-adenosylmethionine	2	0.329489	0.0499586	AT2G05830, AT5G53850	469	2	18499	39.4435	1	1	1
AT5G06860		GOTERM_BP_DIRECT	GO:0006468~protein phosphorylation	31	5.10708	0.0508068	AT4G23160, AT1G67720, AT1G68830, AT5G25110, AT1G35670, AT5G16000, AT3G22420, AT5G44290, AT4G22130, AT1G75820, AT5G65710, AT3G09010, AT4G14580, AT3G07070, AT1G78290, AT1G14000, AT1G30270, AT5G48740, AT3G01490, AT1G10940, AT4G08850, AT4G24480, AT4G28980, AT5G16810, AT4G26540, AT2G30360, AT3G17510, AT1G54510, AT4G00710, AT2G20050, AT4G14350	469	870	18499	1.40546	1	1	1
AT3G52610		GOTERM_BP_DIRECT	GO:0043085~positive regulation of catalytic activity	3	0.494234	0.0539606	AT1G50320, AT3G59400, AT2G15570	469	15	18499	7.8887	1	1	1
AT4G23160		GOTERM_BP_DIRECT	GO:0010114~response to red light	5	0.823723	0.0589247	AT1G15550, AT2G02950, AT4G31500, AT2G29090, AT1G69530	469	58	18499	3.4003	1	1	1
AT2G15680		GOTERM_BP_DIRECT	GO:0009639~response to red or far red light	4	0.658979	0.0621121	AT1G15550, AT2G29090, AT4G12850, AT1G26830	469	36	18499	4.38261	1	1	1
AT2G18360		GOTERM_BP_DIRECT	GO:0009585~red, far-red light phototransduction	5	0.823723	0.0717403	AT2G02950, AT5G14250, AT4G12850, AT2G24540, AT2G26670	469	62	18499	3.18093	1	1	1
AT5G04530		GOTERM_BP_DIRECT	GO:0009963~positive regulation of flavonoid biosynthetic process	2	0.329489	0.073996	AT5G48930, AT2G26170	469	3	18499	26.2957	1	1	1
AT4G31500		GOTERM_BP_DIRECT	GO:0007033~vacuole organization	3	0.494234	0.0748477	AT5G46860, AT5G54800, AT5G20840	469	18	18499	6.57392	1	1	1
AT1G07090		GOTERM_BP_DIRECT	GO:0016125~sterol metabolic process	4	0.658979	0.0846933	AT5G05690, AT4G36380, AT2G29090, AT3G19270	469	41	18499	3.84815	1	1	1
AT2G26170		GOTERM_BP_DIRECT	GO:0006970~response to osmotic stress	7	1.15321	0.0895828	AT3G17510, AT1G78290, AT5G38710, AT4G10310, AT1G10940, AT1G69310, AT1G43700	469	122	18499	2.26315	1	1	1
AT3G63110		GOTERM_BP_DIRECT	GO:0010258~NADH dehydrogenase complex (plastoquinone) assembly	2	0.329489	0.0974265	AT4G37925, AT5G58260	469	4	18499	19.7217	1	1	1
AT5G47230		GOTERM_BP_DIRECT	GO:0006595~polyamine metabolic process	2	0.329489	0.0974265	AT4G08900, AT1G23820	469	4	18499	19.7217	1	1	1
AT1G19230		GOTERM_BP_DIRECT	GO:0006769~nicotinamide metabolic process	2	0.329489	0.0974265	AT3G16190, AT2G22570	469	4	18499	19.7217	1	1	1
AT3G21460		GOTERM_BP_DIRECT	GO:0042128~nitrate assimilation	4	0.658979	0.0996836	AT1G12110, AT3G01910, AT1G77760, AT2G26690	469	44	18499	3.58577	1	1	1
AT4G18930
AT1G10750		Category	Term	Count	%	PValue	Genes	List Total	Pop Hits	Pop Total	Fold Enrichment	Bonferroni	Benjamini	FDR
AT5G49630		GOTERM_CC_DIRECT	GO:0009507~chloroplast	143	23.5585	2.60486e-09	AT2G02080, AT5G18140, AT1G55480, AT1G65720, AT1G68830, AT4G37925, AT3G20680, AT3G54050, AT2G32290, AT2G17695, AT1G21065, AT4G13830, AT4G11410, AT1G52760, AT1G54780, AT1G76570, AT1G02020, AT1G79440, AT4G35860, AT1G01610, AT1G80600, AT1G24610, AT3G05970, AT2G39930, AT1G58520, AT5G54800, AT4G28660, AT2G36780, AT1G52510, AT5G13410, AT3G13110, AT3G43540, AT2G26670, AT4G15560, AT5G45660, AT5G23310, AT3…	577	3855	25147	1.61667	3.90729e-07	3.90729e-07	3.88124e-07
AT5G24580		GOTERM_CC_DIRECT	GO:0009535~chloroplast thylakoid membrane	20	3.29489	0.00287176	AT1G55480, AT3G53470, AT1G67720, AT1G68830, AT4G37925, AT1G03160, AT2G42975, AT1G16880, AT2G35490, AT4G28660, AT4G09350, AT5G13410, AT5G58870, AT3G27925, AT2G39470, AT1G54780, AT1G76570, AT3G26070, AT4G35440, AT5G58260	577	407	25147	2.14164	0.35039	0.215382	0.213946
AT5G51670		GOTERM_CC_DIRECT	GO:0005737~cytoplasm	125	20.5931	0.00731249	AT1G35470, AT5G42250, AT4G29220, AT2G37460, AT5G18940, AT3G01920, AT5G11500, AT2G35680, AT4G29860, AT2G15790, AT3G46820, AT2G18390, AT1G72770, AT5G05460, AT2G46690, AT2G47140, AT2G24540, AT1G12000, AT3G16190, AT5G49570, AT3G29765, AT1G52510, AT1G26640, AT4G11640, AT2G29700, AT2G38050, AT5G63860, AT2G23600, AT2G01670, AT3G48670, AT4G14350, AT4G32360, AT5G48930, AT1G14870, AT3G03440, AT5G41340, AT5…	577	4407	25147	1.23617	0.66743	0.306704	0.30466
AT5G13640		GOTERM_CC_DIRECT	GO:0009534~chloroplast thylakoid	12	1.97694	0.00817878	AT1G50320, AT5G64290, AT5G23310, AT1G55480, AT3G27925, AT1G54780, AT1G74070, AT1G64680, AT5G19940, AT2G35490, AT3G26070, AT3G08920	577	206	25147	2.53878	0.708251	0.306704	0.30466
AT2G23600		GOTERM_CC_DIRECT	GO:0005886~plasma membrane	105	17.2982	0.0145426	AT1G67900, AT1G12110, AT3G21090, AT1G15740, AT5G25110, AT3G21250, AT5G16000, AT1G18210, AT4G29220, AT2G37460, AT3G55140, AT1G30220, AT5G64440, AT1G52760, AT3G09010, AT4G35860, AT2G46450, AT3G07070, AT1G77380, AT1G30690, AT3G21640, AT2G47710, AT4G10310, AT1G02130, AT3G15410, AT2G20050, AT4G14350, AT4G32360, AT1G14870, AT3G28345, AT4G39170, AT1G31770, AT5G44050, AT2G17990, AT5G44290, AT3G44820, AT1…	577	3702	25147	1.23613	0.888908	0.408387	0.405665
AT5G04950		GOTERM_CC_DIRECT	GO:0009654~photosystem II oxygen evolving complex	4	0.658979	0.0169206	AT3G05410, AT3G63540, AT2G39470, AT4G28660	577	24	25147	7.26372	0.92268	0.408387	0.405665
AT3G05640		GOTERM_CC_DIRECT	GO:0005829~cytosol	69	11.3674	0.0190581	AT4G02860, AT5G17330, AT1G35670, AT4G29220, AT3G22420, AT4G02340, AT1G47380, AT2G15790, AT3G12050, AT1G71040, AT5G10450, AT5G06870, AT3G60450, AT5G05460, AT2G38280, AT5G02030, AT5G39950, AT2G25710, AT1G07110, AT1G24735, AT5G43940, AT2G43980, AT1G80600, AT1G26830, AT1G12000, AT5G49810, AT3G27300, AT5G14250, AT3G09970, AT1G30690, AT1G10940, AT5G49570, AT5G16510, AT5G49650, AT5G19820, AT4G28980, AT4…	577	2309	25147	1.30237	0.944218	0.408387	0.405665
AT2G32070		GOTERM_CC_DIRECT	GO:0010598~NAD(P)H dehydrogenase complex (plastoquinone)	3	0.494234	0.0345683	AT4G09350, AT4G37925, AT5G58260	577	13	25147	10.0575	0.994892	0.611029	0.606956
AT1G70370		GOTERM_CC_DIRECT	GO:0009543~chloroplast thylakoid lumen	6	0.988468	0.0366618	AT5G13410, AT3G27925, AT3G63540, AT2G39470, AT1G54780, AT1G74070	577	80	25147	3.26867	0.996312	0.611029	0.606956
AT3G58720		GOTERM_CC_DIRECT	GO:0009536~plastid	13	2.14168	0.0479148	AT5G64290, AT1G30270, AT5G67520, AT5G61670, AT2G35490, AT4G00370, AT5G54800, AT1G32500, AT1G45170, AT3G63110, AT3G46980, AT2G25710, AT5G12470	577	303	25147	1.86987	0.999367	0.718721	0.71393
AT1G22990		GOTERM_CC_DIRECT	GO:0009570~chloroplast stroma	22	3.62438	0.0765683	AT1G62640, AT1G55480, AT3G55760, AT5G53850, AT4G29890, AT3G54050, AT1G32440, AT1G16880, AT5G66120, AT4G28660, AT5G66230, AT1G32500, AT2G15570, AT1G50320, AT1G52510, AT1G69830, AT1G36390, AT1G79440, AT1G80600, AT5G16180, AT4G15560, AT2G22250	577	653	25147	1.46832	0.999994	1	1
AT3G60550		GOTERM_CC_DIRECT	GO:0010287~plastoglobule	5	0.823723	0.0933241	AT1G54570, AT1G76570, AT2G35490, AT3G26070, AT1G78140	577	75	25147	2.90549	1	1	1
ATCG01310		GOTERM_CC_DIRECT	GO:0009705~plant-type vacuole membrane	6	0.988468	0.099585	AT5G46860, AT2G02180, AT5G55990, AT5G55630, AT4G17970, AT4G33000	577	107	25147	2.44387	1	1	1
AT3G58780
AT2G22570		Category	Term	Count	%	PValue	Genes	List Total	Pop Hits	Pop Total	Fold Enrichment	Bonferroni	Benjamini	FDR
AT1G19400		GOTERM_MF_DIRECT	GO:0005515~protein binding	71	11.6969	0.00180931	AT3G48090, AT1G68830, AT1G35670, AT5G16000, AT3G54170, AT1G17760, AT3G59220, AT1G17840, AT3G52190, AT3G14470, AT3G16770, AT4G13830, AT2G02950, AT5G10450, AT1G72770, AT5G02030, AT1G77740, AT4G34530, AT1G26830, AT3G46060, AT4G33000, AT5G14250, AT3G58780, AT3G28910, AT5G16510, AT4G28980, AT2G38400, AT5G50800, AT2G30360, AT4G37650, AT1G69690, AT3G17510, AT3G13110, AT3G47500, AT5G63860, AT3G07040, AT2…	474	1901	18171	1.43178	0.579977	0.666358	0.666358
ATCG01130		GOTERM_MF_DIRECT	GO:0030170~pyridoxal phosphate binding	10	1.64745	0.00278229	AT4G26860, AT5G49810, AT5G17330, AT3G10050, AT4G11640, AT5G26780, AT4G11280, AT2G38400, AT1G80600, AT2G22250	474	113	18171	3.39252	0.73673	0.666358	0.666358
AT1G30220		GOTERM_MF_DIRECT	GO:0015293~symporter activity	7	1.15321	0.00460058	AT1G12110, AT3G15990, AT5G49630, AT5G40780, AT1G77990, AT2G26690, AT1G77380	474	60	18171	4.47247	0.890163	0.734559	0.734559
ATCG00020		GOTERM_MF_DIRECT	GO:0016491~oxidoreductase activity	20	3.29489	0.00709004	AT1G12550, AT5G50700, AT3G56840, AT3G03980, AT5G42250, AT1G57770, AT5G49555, AT5G60020, AT5G48440, AT4G09670, AT4G09350, AT3G01910, AT4G11410, AT1G52340, AT4G15093, AT3G09580, AT1G02020, AT2G47140, AT3G63290, AT4G32360	474	391	18171	1.96089	0.9669	0.849033	0.849033
AT2G29090		GOTERM_MF_DIRECT	GO:0016787~hydrolase activity	23	3.78913	0.00896566	AT2G32010, AT3G48090, AT5G44730, AT5G14680, AT3G50790, AT5G53850, AT4G25290, AT4G10955, AT5G26040, AT4G02340, AT5G62180, AT1G52510, AT4G12230, AT2G18360, AT2G47710, AT1G52760, AT4G33180, AT2G23600, AT1G07200, AT2G01670, AT3G10970, AT4G12790, AT3G47390	474	487	18171	1.8105	0.986619	0.85891	0.85891
AT5G51950		GOTERM_MF_DIRECT	GO:0005509~calcium ion binding	16	2.63591	0.0113887	AT3G50360, AT3G05410, AT2G30290, AT1G35670, AT1G18210, AT1G64060, AT2G15680, AT4G35790, AT5G55990, AT2G39470, AT3G63540, AT1G19230, AT1G22610, AT1G69830, AT5G51050, AT4G33000	474	297	18171	2.06521	0.995858	0.909197	0.909197
AT3G22830		GOTERM_MF_DIRECT	GO:0046872~metal ion binding	56	9.2257	0.021827	AT3G05640, AT2G02080, AT2G33540, AT5G24580, AT3G54050, AT4G29220, AT3G55140, AT1G47380, AT3G46820, AT1G22990, AT3G63520, AT1G72770, AT5G13440, AT2G38280, AT1G76570, AT1G02065, AT1G12000, AT1G34370, AT1G15550, AT5G49570, AT1G66140, AT2G35490, AT4G11640, AT3G47500, AT5G63860, AT2G01670, AT5G42820, AT5G39660, AT2G20050, AT4G33330, AT2G26670, AT4G15560, AT5G23310, AT4G31400, AT4G08900, AT4G29000, AT2…	474	1606	18171	1.33673	0.999974	1	1
AT3G55770		GOTERM_MF_DIRECT	GO:0051087~chaperone binding	4	0.658979	0.0322697	AT3G12050, AT1G12060, AT1G36390, AT5G52060	474	27	18171	5.67932	1	1	1
AT5G65730		GOTERM_MF_DIRECT	GO:0090353~polygalacturonase inhibitor activity	2	0.329489	0.0513848	AT5G06860, AT5G06870	474	2	18171	38.3354	1	1	1
AT5G18080		GOTERM_MF_DIRECT	GO:0005524~ATP binding	75	12.3558	0.0550017	AT3G21090, AT5G41480, AT4G23160, AT1G68830, AT5G25110, AT1G35670, AT3G21250, AT5G16000, AT3G24320, AT4G29220, AT1G32440, AT3G22420, AT1G17840, AT3G14470, AT5G58870, AT5G10450, AT2G38280, AT1G77740, AT2G25710, AT3G09010, AT1G07110, AT2G43980, AT3G07070, AT3G05970, AT1G12000, AT1G78290, AT3G01490, AT1G10940, AT4G28980, AT2G30360, AT3G17510, AT1G26640, AT4G11640, AT1G79930, AT3G07040, AT4G00710, AT2…	474	2372	18171	1.21212	1	1	1
AT1G12570		GOTERM_MF_DIRECT	GO:0015140~malate transmembrane transporter activity	3	0.494234	0.0710882	AT5G64290, AT5G47560, AT4G17970	474	17	18171	6.76508	1	1	1
AT1G14900		GOTERM_MF_DIRECT	GO:0004674~protein serine/threonine kinase activity	29	4.77759	0.0714787	AT1G11440, AT4G23160, AT1G67720, AT1G68830, AT5G25110, AT1G35670, AT5G16000, AT3G22420, AT5G44290, AT1G75820, AT5G65710, AT3G09010, AT4G14580, AT3G07070, AT1G78290, AT1G14000, AT1G30270, AT5G48740, AT1G10940, AT4G08850, AT4G28980, AT4G26540, AT4G26100, AT2G30360, AT3G17510, AT1G54510, AT3G45780, AT2G20050, AT4G14350	474	804	18171	1.38275	1	1	1
AT3G22530		GOTERM_MF_DIRECT	GO:0003824~catalytic activity	15	2.47117	0.0747554	AT4G02860, AT1G31160, AT5G49570, AT3G16190, AT2G32260, AT4G12230, AT1G22170, AT4G33180, AT2G25710, AT1G51680, AT1G54570, AT4G11280, AT2G22570, AT4G16210, AT2G43980	474	349	18171	1.64766	1	1	1
AT5G52120		GOTERM_MF_DIRECT	GO:0043565~sequence-specific DNA binding	25	4.11862	0.0779851	AT1G61660, AT3G56850, AT4G40060, AT4G01250, AT4G23980, AT3G16770, AT4G14540, AT5G02030, AT1G05230, AT4G17570, AT4G36710, AT4G26640, AT3G01470, AT3G28910, AT1G69310, AT3G55370, AT1G66140, AT5G47230, AT3G22830, AT4G37650, AT3G61250, AT4G37790, AT5G39660, AT4G38620, AT1G43700	474	676	18171	1.41773	1	1	1
AT5G05690		GOTERM_MF_DIRECT	GO:0005315~inorganic phosphate transmembrane transporter activity	3	0.494234	0.078638	AT3G46980, AT4G00370, AT5G54800	474	18	18171	6.38924	1	1	1
AT5G22090		GOTERM_MF_DIRECT	GO:0004022~alcohol dehydrogenase (NAD) activity	3	0.494234	0.078638	AT5G42250, AT1G52340, AT5G43940	474	18	18171	6.38924	1	1	1
ATCG00900		GOTERM_MF_DIRECT	GO:0004439~phosphatidylinositol-4,5-bisphosphate 5-phosphatase activity	3	0.494234	0.0864244	AT2G32010, AT5G20840, AT2G35680	474	19	18171	6.05296	1	1	1
ATCG00680		GOTERM_MF_DIRECT	GO:0004722~protein serine/threonine phosphatase activity	8	1.31796	0.0973552	AT3G62260, AT3G05640, AT3G46820, AT3G09970, AT3G15260, AT1G72770, AT2G20050, AT1G47380	474	150	18171	2.04456	1	1	1
AT3G17510		GOTERM_MF_DIRECT	GO:0051213~dioxygenase activity	6	0.988468	0.0986476	AT1G73680, AT3G55970, AT4G15093, AT3G63290, AT4G10490, AT1G03410	474	94	18171	2.44694	1	1	1
AT5G67020
AT4G17970		Category	Term	Count	%	PValue	Genes	List Total	Pop Hits	Pop Total	Fold Enrichment	Bonferroni	Benjamini	FDR
AT3G59220		KEGG_PATHWAY	ath00561:Glycerolipid metabolism	7	1.15321	0.00288875	AT5G60620, AT5G13640, AT3G56310, AT3G51520, AT3G11670, AT1G01610, AT1G06520	132	52	4727	4.82066	0.235889	0.268654	0.268654
AT3G55970		KEGG_PATHWAY	ath01110:Biosynthesis of secondary metabolites	41	6.75453	0.00942558	AT1G12550, AT5G48930, AT5G42250, AT5G17330, AT4G31500, AT4G08900, AT1G68530, AT1G10830, AT5G26780, AT3G54050, AT4G29220, AT1G32440, AT5G66120, AT5G60620, AT3G10050, AT1G52760, AT1G22170, AT2G38280, AT1G52340, AT1G24735, AT5G04530, AT5G43940, AT1G01610, AT1G80600, AT1G06520, AT3G47390, AT3G27300, AT1G15550, AT2G38400, AT4G35790, AT5G05690, AT5G38710, AT3G13110, AT3G63110, AT2G38050, AT4G36380, AT2…	132	1019	4727	1.44086	0.585523	0.328826	0.328826
AT2G24540		KEGG_PATHWAY	ath04626:Plant-pathogen interaction	11	1.81219	0.0121885	AT3G50360, AT3G48090, AT5G52640, AT1G19230, AT1G35670, AT3G07040, AT1G18210, AT4G01250, AT2G46450, AT1G64060, AT2G15680	132	159	4727	2.47746	0.680339	0.328826	0.328826
AT4G34530		KEGG_PATHWAY	ath00260:Glycine, serine and threonine metabolism	7	1.15321	0.0141431	AT1G12550, AT3G10050, AT4G11640, AT1G22170, AT4G29890, AT5G26780, AT2G38400	132	72	4727	3.48159	0.734116	0.328826	0.328826
AT1G51440		KEGG_PATHWAY	ath00905:Brassinosteroid biosynthesis	3	0.494234	0.019129	AT5G05690, AT4G36380, AT2G38050	132	8	4727	13.429	0.834076	0.355799	0.355799
AT3G01470		KEGG_PATHWAY	ath00906:Carotenoid biosynthesis	4	0.658979	0.0449772	AT2G29090, AT1G52340, AT1G10830, AT3G19270	132	29	4727	4.93939	0.986155	0.697146	0.697146
AT5G42710		KEGG_PATHWAY	ath04144:Endocytosis	8	1.31796	0.0979036	AT4G35790, AT4G12230, AT2G06530, AT1G77740, AT1G09630, AT1G10600, AT1G10630, AT3G46060	132	142	4727	2.0175	0.999931	1	1
AT5G65710		KEGG_PATHWAY	ath00350:Tyrosine metabolism	4	0.658979	0.0979438	AT5G42250, AT5G43940, AT2G22250, AT2G02380	132	40	4727	3.58106	0.999931	1	1
AT1G19715
AT1G77990
AT3G61250
AT2G17650
AT1G03410
AT1G31770
AT5G40780
AT4G37650
AT1G79420
AT1G32700
AT4G24015
AT1G79960
AT1G69530
AT4G02860
AT2G36780
AT1G69310
AT1G53310
AT5G27550
AT5G16000
AT1G26800
AT4G37380
AT1G79950
AT5G06870
AT4G29000
AT1G72220
AT1G28280
AT4G10490
AT1G15550
AT1G78290
AT1G61660
AT1G14870
AT5G38710
AT5G65140
AT3G45780
AT2G27830
AT3G22810
AT1G24735
AT3G62260
AT3G04030
AT1G51680
AT1G09630
AT1G30070
AT5G61040
AT2G02950
AT1G67900
AT5G25610
AT5G66230
AT4G23980
AT1G18210
AT1G02630
AT1G64060
AT2G23790
AT3G51520
AT4G39520
AT4G33330
AT3G49940
ATCG00720
AT3G05410
AT3G53830
AT5G02460
AT4G10955
ATCG00360
AT1G07200
AT4G11410
AT2G29500
AT1G33730
AT3G28345
AT5G62180
AT1G66140
AT5G39660
AT3G24320
AT5G48440
AT2G34620
AT3G07070
AT5G14940
AT4G11280
AT3G07570
AT3G60720
AT5G40390
AT3G10420
AT1G64680
AT1G20030
AT3G12090
AT3G63540
AT1G69580
AT4G14580
AT5G64510
AT5G50090
AT1G52340
AT2G38090
AT4G01995
AT1G73680
AT2G43120
AT5G15070
AT2G19330
AT1G15000
AT1G69490
AT5G39785
AT5G60020
AT1G75820
AT1G23220
AT3G17180
AT5G12080
AT3G01920
AT2G28510
AT3G08920
AT4G10310
AT2G30290
AT2G46690
AT4G08330
AT4G13240
AT4G25290
AT4G14540
AT3G02100
AT5G52870
AT3G28910
AT1G10940
AT1G23390
AT2G30360
AT5G10700
AT1G06520
AT5G20700
AT1G55760
AT2G38400
AT1G62640
AT1G28310
AT4G33220
AT4G22130
AT2G46660
AT5G33340
AT3G19270
AT2G17695
AT3G21090
AT3G55370
AT3G47500
AT5G48930
AT4G15093
AT2G37290
AT1G43700
AT2G42940
AT1G74070
AT3G29765
AT3G09450
AT5G50740
AT3G15990
AT3G12050
AT5G17330
AT2G46450
AT5G53580
AT1G67910
AT2G15790
AT4G40060
AT3G53690
AT5G60620
AT2G39570
AT5G12470
AT1G52760
AT1G77760
AT4G12300
AT1G78140
AT3G01060
AT4G18460
AT4G12850
AT5G61670
AT1G16240
AT3G14460
AT1G47380
AT4G28980
AT1G71040
AT4G13830
AT1G22170
AT1G30690
AT4G29860
AT3G02110
AT1G22160
AT1G12060
AT5G58830
AT1G01610
AT3G14470
AT3G44820
AT4G26540
ATMG00860
AT3G17130
AT2G02380
AT2G32290
AT5G47560
AT1G23820
AT3G21250
AT1G79830
AT5G47580
AT5G55630
AT2G39830
AT3G13110
AT2G26690
AT1G14205
AT4G36920
AT4G06744
AT3G07040
AT5G41340
AT5G25280
AT4G27310
AT5G45920
AT5G39380
AT1G21065
AT2G26670
AT5G48740
AT3G46980
AT2G47710
AT4G27460
AT2G24390
AT1G14000
AT1G12110
AT4G16650
AT3G20680
AT5G67520
AT4G21110
AT3G26070
AT2G01670
AT1G32440
AT5G50800
AT2G42975
AT4G11640
AT1G24610
AT1G79510
AT1G72770
AT1G62422
AT4G36380
AT1G31430
AT4G01250
AT5G49880
AT5G50700
AT4G36010
AT1G12550
AT3G55060
AT5G16510
AT4G29890
AT1G70000
AT1G16880
AT1G57610
AT5G45910
AT1G02816
AT1G31920
AT1G09310
AT5G22040
AT5G45660
AT5G39090
AT3G16857
AT3G01660
AT2G43980
AT5G49555
AT1G47710
AT5G02030
AT3G17000
AT1G05230
AT3G61520
AT3G56850
AT3G10330
AT1G58350
AT3G21570
AT1G30270
AT3G63520
AT1G76570
AT4G33985
AT1G54570
AT1G18560
AT1G10630
AT3G22420
AT2G18290
AT2G22540
AT5G44730
AT1G26640
AT4G33180
AT4G37790
AT1G05840
AT1G27700
AT2G36320
AT3G50120
AT5G11680
AT3G15260
AT1G16310
AT4G28570
AT4G08850
AT5G07670
AT4G00370
AT3G57990
AT1G15740
AT3G03440
AT1G29220
AT2G38280
AT4G36945
AT4G27470
AT4G02715
AT3G54050
AT3G48690
AT4G09350
AT1G10155
AT1G78070
AT3G03980
AT3G11670
AT5G25110
AT3G11590
AT2G29700
AT1G53400
AT2G22250
AT2G36330
AT3G46820
AT5G46170
AT1G68530
AT1G32900
AT4G19070
AT3G07090
AT5G12310
AT5G13440
AT1G57770
AT3G21060
AT3G60450
AT1G77740
AT4G32440
AT1G02065
AT5G05460
AT2G04039
AT1G17840
AT1G11440
AT4G28660
AT2G32010
AT3G47390
AT1G68490
AT5G16810
AT5G50230
AT1G21580
AT5G58260
AT1G07120
AT3G56840
AT3G63270
AT2G16650
AT4G15560
AT2G25710
AT4G29220
AT3G48090
AT1G10600
AT1G33950
AT4G14600
AT1G55890
AT1G12560
AT1G80600
AT1G29170
AT4G09620
AT3G01490
AT2G44880
AT3G02700
AT3G52190
AT3G16190
AT3G52260
AT4G08900
AT3G01210
AT5G40470
AT1G08760
AT1G07180
AT5G46860
AT5G20840
AT3G21470
AT5G26780
AT2G02080
AT3G43540
AT4G17570
AT5G66410
AT3G56310
AT1G18485
AT4G24480
AT4G09670
AT3G53470
AT2G39470
AT5G54940
AT1G31160
AT5G18140
AT2G33540
AT1G34370
AT3G59400
AT5G58870
AT3G12920
AT5G43940
AT4G30400
AT4G16210
AT4G38960
AT2G25950
AT2G03390
AT4G38620
AT5G41480
AT5G48790
AT1G10410
AT4G36710
AT3G09580
AT4G37925
AT5G47730
AT5G39950
AT5G18940
AT1G68830
AT5G51050
AT5G55740
AT4G23860
AT5G44290
AT2G47850
AT5G49580
AT2G39930
AT3G09970
AT5G63860
AT5G14680
AT1G67720
AT1G73880
AT5G42820
AT4G00710
AT4G35440
AT3G28700
AT4G12790
AT2G32040
AT1G69690
AT1G69830
AT5G48730
AT5G53850
AT3G04500
AT5G54800
AT2G35680
AT3G51130
AT3G15410
AT2G38050
AT5G13410
AT3G24760
AT1G07110
AT3G27300
AT5G49570
AT1G79440
AT1G54520
AT4G02340
AT4G33630
AT4G37480
AT3G53700
AT2G05830
AT4G32360
AT2G01350
AT3G10970
AT5G49650
AT1G58520
AT3G09010
AT5G23310
AT4G31400
AT3G55140
AT2G17030
AT2G15570
AT5G49980
AT1G12000
AT1G54510
AT3G50790
AT3G16770
AT2G06530
AT3G55760
AT5G19940
AT3G27000
AT5G64440
AT4G36870
AT1G24040
AT1G02020
AT2G35900
AT1G65230
AT1G53510
AT1G45170
AT5G07830
AT2G40130
AT4G26100
AT1G03160
AT1G24440
AT3G50360
AT5G26040
AT4G33000
AT4G26640
AT1G49590
AT3G27925
AT1G52510
AT1G26761
AT5G44050
AT4G35790
AT4G21880
AT2G25280
AT2G20050
AT1G50320
AT1G55480
AT4G26860
AT1G10830
AT1G17760
AT4G12560
AT1G35670
AT5G16180
AT4G30480
AT3G01910
AT1G02130
AT4G08540
AT5G49810
AT2G35490
AT5G59180
AT4G12230
AT4G35860
AT5G44250
AT3G10050
AT3G54170
AT3G63290
AT1G54780
AT3G45010
AT4G21105
AT5G47050
AT2G18390
AT1G22610
AT1G27760
AT5G52060
AT3G21640
AT1G54350
AT1G79930
AT2G02180
AT3G15355
AT1G26580
AT1G36390
AT3G05970
AT1G21740
AT3G46060
AT2G34570
AT4G39170
AT3G48670
AT3G18760
AT5G09960
AT5G64290
AT4G28300
AT2G32260
AT1G65720
AT4G32180
AT1G26830
AT5G55990
AT2G17990
AT3G17205
AT5G08650
AT5G10450
AT5G11500
AT4G14350
AT5G14250
AT5G66120
AT1G48450
AT5G13950
AT1G35470
AT1G32500

## Sheet: RUP UP
RUP UP				Category	Term	Count	%	PValue	Genes	List Total	Pop Hits	Pop Total	Fold Enrichment	Bonferroni	Benjamini	FDR
AT5G63050				GOTERM_BP_DIRECT	GO:0042254~ribosome biogenesis	35	5.14706	7.26175e-21	AT3G53020, AT5G20160, AT3G09200, AT3G59540, AT3G16080, AT5G14320, AT5G64140, AT1G50920, AT1G18080, AT4G27090, AT2G39390, AT3G62870, AT3G07050, AT1G74270, AT5G59240, AT3G10950, AT3G49010, AT2G36620, AT4G09800, AT3G55750, AT3G22230, AT1G32990, AT2G34480, AT5G64670, AT3G25520, AT2G19740, AT4G02230, AT2G37990, AT5G28060, AT5G06360, AT1G77750, AT1G26880, AT3G61110, AT5G03850, AT5G23900	580	142	18499	7.8614	5.9982e-18	5.9982e-18	5.86023e-18
AT5G11980				GOTERM_BP_DIRECT	GO:0006412~translation	94	13.8235	2.17429e-18	AT3G52590, AT3G05560, AT3G09200, AT5G67510, AT4G31985, AT5G27850, AT4G31700, AT5G07090, AT3G59540, AT5G66860, AT1G23290, AT2G16360, AT1G68590, AT1G27400, AT4G14320, AT1G72370, AT3G17465, AT1G43170, AT2G37270, AT4G27090, AT1G25260, AT3G62870, AT5G52650, AT1G06220, AT5G40950, AT2G05220, AT1G26910, AT1G74270, AT3G10950, AT5G59240, AT1G09690, AT1G64600, AT2G36620, AT5G48760, AT1G08360, AT3G55750, AT2…	580	1121	18499	2.6745	1.79596e-15	8.97982e-16	8.77326e-16
AT1G14400				GOTERM_BP_DIRECT	GO:0010501~RNA secondary structure unwinding	15	2.20588	5.39847e-09	AT5G62190, AT1G59990, AT5G26742, AT2G40700, AT3G22330, AT1G31970, AT1G72730, AT4G09730, AT5G14610, AT5G11200, AT5G05450, AT5G08610, AT3G16840, AT3G18600, AT3G13920	580	62	18499	7.71649	4.45913e-06	1.48638e-06	1.45219e-06
AT2G02080				GOTERM_BP_DIRECT	GO:0009793~embryo development ending in seed dormancy	40	5.88235	1.73395e-08	AT2G31340, AT3G08950, AT3G06430, AT5G26742, AT1G55040, AT2G34630, AT3G52590, AT5G24400, AT1G10270, AT5G18820, AT4G23940, AT5G56930, AT1G68990, AT5G48230, AT4G22970, AT4G28210, AT5G64580, AT5G63050, AT4G39620, AT1G55900, AT1G43170, AT4G10760, AT1G06220, AT5G58230, AT1G43710, AT4G00231, AT5G40480, AT5G51430, AT3G18390, AT2G34480, AT3G04400, AT2G39990, AT3G16640, AT3G48930, AT1G49400, AT1G74960, AT5…	580	459	18499	2.77951	1.43224e-05	3.58062e-06	3.49825e-06
AT3G63140				GOTERM_BP_DIRECT	GO:0000027~ribosomal large subunit assembly	11	1.61765	7.56655e-08	AT1G14320, AT3G53020, AT2G36620, AT1G25260, AT3G15460, AT1G32990, AT2G42740, AT3G25520, AT1G26910, AT3G23620, AT1G74060	580	35	18499	10.0241	6.24978e-05	1.24999e-05	1.22124e-05
AT1G26460				GOTERM_BP_DIRECT	GO:0006364~rRNA processing	15	2.20588	1.01253e-07	AT4G04940, AT3G02560, AT4G25630, AT5G14580, AT4G31700, AT1G31970, AT1G31660, AT5G41190, AT3G63140, AT3G18610, AT5G11010, AT1G25260, AT3G15460, AT5G57280, AT3G51800	580	77	18499	6.21328	8.36312e-05	1.39391e-05	1.36185e-05
AT4G27680				GOTERM_BP_DIRECT	GO:0046686~response to cadmium ion	30	4.41176	1.26756e-06	AT2G39920, AT3G09200, AT3G58610, AT5G14780, AT3G23990, AT5G09590, AT3G22960, AT5G27470, AT3G56070, AT1G59900, AT1G18080, AT5G11200, AT1G53850, AT3G13860, AT2G21790, AT3G13920, AT1G65930, AT5G19780, AT5G52920, AT4G02930, AT1G30230, AT2G32080, AT5G60390, AT3G16640, AT1G77510, AT3G46970, AT2G45290, AT5G03630, AT3G11830, AT2G45030	580	342	18499	2.79779	0.00104645	0.000149572	0.000146131
AT5G14520				GOTERM_BP_DIRECT	GO:0002181~cytoplasmic translation	11	1.61765	4.03867e-06	AT4G16720, AT4G36130, AT3G09200, AT3G05560, AT5G67510, AT1G33140, AT3G55750, AT5G57290, AT2G19740, AT1G74270, AT1G74060	580	52	18499	6.74698	0.00333039	0.000416992	0.000407401
AT5G58330				GOTERM_BP_DIRECT	GO:0006606~protein import into nucleus	10	1.47059	4.79863e-06	AT2G46520, AT4G38760, AT1G27310, AT4G37130, AT5G05680, AT1G07140, AT1G10390, AT5G55190, AT2G05120, AT2G45000	580	42	18499	7.59401	0.00395584	0.000440408	0.000430278
AT4G22340				GOTERM_BP_DIRECT	GO:0000028~ribosomal small subunit assembly	10	1.47059	8.77149e-06	AT3G04770, AT5G09510, AT1G72370, AT2G37270, AT3G61110, AT5G52650, AT5G03850, AT3G02080, AT2G05220, AT5G64140	580	45	18499	7.08774	0.0072191	0.000724525	0.00070786
AT2G40660				GOTERM_BP_DIRECT	GO:0000463~maturation of LSU-rRNA from tricistronic rRNA transcript (SSU-rRNA, 5.8S rRNA, LSU-rRNA)	6	0.882353	3.08413e-05	AT4G25730, AT2G39390, AT5G15550, AT5G14520, AT2G40360, AT3G23620	580	13	18499	14.7207	0.0251536	0.0023159	0.00226263
AT5G61970				GOTERM_BP_DIRECT	GO:0000466~maturation of 5.8S rRNA from tricistronic rRNA transcript (SSU-rRNA, 5.8S rRNA, LSU-rRNA)	4	0.588235	0.00011918	AT4G25730, AT5G15550, AT5G14520, AT2G40360	580	4	18499	31.8948	0.0937578	0.00820357	0.00801487
AT1G60160				GOTERM_BP_DIRECT	GO:0000470~maturation of LSU-rRNA	7	1.02941	0.000154671	AT5G06360, AT4G26600, AT5G20160, AT1G08360, AT2G42710, AT3G62870, AT5G15550	580	27	18499	8.26903	0.119942	0.00982753	0.00960147
AT3G52380				GOTERM_BP_DIRECT	GO:0051028~mRNA transport	8	1.17647	0.000182619	AT2G30050, AT5G40480, AT4G14300, AT4G37130, AT1G07140, AT2G13540, AT2G05120, AT2G45000	580	39	18499	6.54253	0.140029	0.0107745	0.0105267
AT5G16150				GOTERM_BP_DIRECT	GO:0009735~response to cytokinin	17	2.5	0.000213387	AT3G27890, AT3G49010, AT3G09200, AT3G25520, AT1G11650, AT3G63140, AT3G16640, AT2G37270, AT3G46740, AT1G78240, AT1G79530, AT5G58070, AT1G36160, AT5G40950, AT5G20630, AT1G56070, AT3G51800	580	183	18499	2.96291	0.161614	0.0117505	0.0114802
AT5G40950				GOTERM_BP_DIRECT	GO:0006407~rRNA export from nucleus	4	0.588235	0.000291002	AT3G04770, AT1G72370, AT5G03850, AT5G64140	580	5	18499	25.5159	0.213689	0.015023	0.0146774
AT3G54440				GOTERM_BP_DIRECT	GO:0006405~RNA export from nucleus	5	0.735294	0.000384744	AT4G38760, AT1G07140, AT1G10390, AT2G05120, AT2G45000	580	12	18499	13.2895	0.272295	0.018694	0.018264
AT4G01400				GOTERM_BP_DIRECT	GO:0009965~leaf morphogenesis	9	1.32353	0.000423644	AT4G00100, AT5G13680, AT2G23380, AT3G13300, AT1G30210, AT3G25520, AT5G67100, AT4G36870, AT1G14400	580	58	18499	4.9492	0.295315	0.0190188	0.0185814
AT5G37530				GOTERM_BP_DIRECT	GO:0006397~mRNA processing	16	2.35294	0.000437479	AT4G24770, AT1G08070, AT5G14580, AT1G30010, AT4G27000, AT3G52380, AT1G11650, AT2G33340, AT2G37220, AT4G14300, AT1G17370, AT3G13300, AT1G06220, AT1G47500, AT5G46920, AT4G37510	580	176	18499	2.89953	0.303326	0.0190188	0.0185814
AT2G16405				GOTERM_BP_DIRECT	GO:0009409~response to cold	22	3.23529	0.000505021	AT4G24770, AT2G39810, AT1G09760, AT3G09200, AT3G22370, AT2G37230, AT3G22330, AT4G28210, AT3G22840, AT3G21300, AT2G37220, AT2G37770, AT4G10030, AT3G20930, AT5G04590, AT5G57560, AT2G25930, AT1G50460, AT5G58070, AT5G20630, AT3G11630, AT1G56070	580	299	18499	2.34678	0.341145	0.0208573	0.0203776
AT5G57490				GOTERM_BP_DIRECT	GO:0030490~maturation of SSU-rRNA	5	0.735294	0.000984456	AT5G20160, AT5G03850, AT5G66540, AT5G64140, AT5G41190	580	15	18499	10.6316	0.556723	0.0387219	0.0378312
AT2G34630				GOTERM_BP_DIRECT	GO:0042273~ribosomal large subunit biogenesis	6	0.882353	0.00159678	AT4G27090, AT5G67510, AT3G55750, AT1G74270, AT2G18220, AT2G37990	580	28	18499	6.83461	0.732863	0.0599518	0.0585728
AT1G47640				GOTERM_BP_DIRECT	GO:0009749~response to glucose	6	0.882353	0.00295208	AT4G37220, AT1G18080, AT3G08550, AT1G61800, AT4G22970, AT2G23460	580	32	18499	5.98028	0.913015	0.106018	0.103579
AT2G16430				GOTERM_BP_DIRECT	GO:0018279~protein N-linked glycosylation via asparagine	4	0.588235	0.00310516	AT1G76400, AT5G19690, AT1G08660, AT1G34130	580	10	18499	12.7579	0.923376	0.106869	0.104411
AT1G77550				GOTERM_BP_DIRECT	GO:0008283~cell proliferation	7	1.02941	0.00452235	AT1G18800, AT3G16640, AT5G55230, AT3G33520, AT5G13680, AT3G25520, AT5G58230	580	50	18499	4.46528	0.976339	0.149418	0.145981
AT3G51850				GOTERM_BP_DIRECT	GO:0006913~nucleocytoplasmic transport	5	0.735294	0.00523731	AT3G25150, AT1G27310, AT4G37130, AT5G55190, AT3G25520	580	23	18499	6.93366	0.986929	0.166385	0.162558
AT2G40690				GOTERM_BP_DIRECT	GO:0000462~maturation of SSU-rRNA from tricistronic rRNA transcript (SSU-rRNA, 5.8S rRNA, LSU-rRNA)	6	0.882353	0.00872794	AT3G21540, AT3G49080, AT5G18380, AT5G28060, AT5G59240, AT4G28200	580	41	18499	4.66754	0.999283	0.26701	0.260868
AT1G11360				GOTERM_BP_DIRECT	GO:0009651~response to salt stress	26	3.82353	0.0101012	AT3G27890, AT2G39800, AT5G19690, AT3G02230, AT5G14040, AT3G09200, AT5G40770, AT5G09590, AT5G55580, AT5G04590, AT1G72370, AT1G50460, AT1G04120, AT4G34110, AT1G65930, AT5G23860, AT1G15690, AT2G31610, AT5G24030, AT5G67480, AT2G37770, AT5G13850, AT5G62530, AT2G38170, AT1G77510, AT5G03630	580	484	18499	1.71336	0.999772	0.297985	0.291131
AT5G11480				GOTERM_BP_DIRECT	GO:0031122~cytoplasmic microtubule organization	4	0.588235	0.0104794	AT1G64110, AT5G05620, AT4G27680, AT2G34560	580	15	18499	8.50529	0.999834	0.298482	0.291616
AT5G23430				GOTERM_BP_DIRECT	GO:0042274~ribosomal small subunit biogenesis	4	0.588235	0.0126022	AT3G02560, AT3G49990, AT1G10490, AT4G31700	580	16	18499	7.97371	0.999972	0.337698	0.32993
AT1G63470				GOTERM_BP_DIRECT	GO:0008535~respiratory chain complex IV assembly	3	0.441176	0.0134916	AT3G08950, AT1G64600, AT3G17910	580	6	18499	15.9474	0.999987	0.337698	0.32993
AT4G09730				GOTERM_BP_DIRECT	GO:0006086~acetyl-CoA biosynthetic process from pyruvate	3	0.441176	0.0134916	AT5G50850, AT1G01090, AT1G59900	580	6	18499	15.9474	0.999987	0.337698	0.32993
AT1G59900				GOTERM_BP_DIRECT	GO:0000447~endonucleolytic cleavage in ITS1 to separate SSU-rRNA from 5.8S rRNA and LSU-rRNA from tricistronic rRNA transcript (SSU-rRNA, 5.8S rRNA, LSU-rRNA)	3	0.441176	0.0134916	AT3G04770, AT1G72370, AT2G37990	580	6	18499	15.9474	0.999987	0.337698	0.32993
AT2G34560				GOTERM_BP_DIRECT	GO:0006413~translational initiation	9	1.32353	0.0139366	AT5G38640, AT4G09800, AT1G71770, AT1G72730, AT3G13920, AT2G39990, AT3G11400, AT4G34110, AT1G13950	580	101	18499	2.84211	0.999991	0.338578	0.33079
AT5G17990				GOTERM_BP_DIRECT	GO:0010468~regulation of gene expression	8	1.17647	0.0181634	AT1G69170, AT5G11200, AT1G52740, AT1G10522, AT1G72730, AT3G13920, AT5G61380, AT1G68050	580	86	18499	2.96696	1	0.428656	0.418796
AT4G21470				GOTERM_BP_DIRECT	GO:0006096~glycolytic process	7	1.02941	0.0235999	AT5G52920, AT5G50850, AT1G50460, AT1G79530, AT1G01090, AT3G22960, AT1G59900	580	71	18499	3.14456	1	0.538894	0.526498
AT1G19360				GOTERM_BP_DIRECT	GO:0045454~cell redox homeostasis	11	1.61765	0.0241393	AT5G42150, AT3G51030, AT3G06730, AT3G08950, AT4G27080, AT1G77510, AT5G03630, AT4G16155, AT3G11630, AT4G31240, AT4G37200	580	155	18499	2.2635	1	0.538894	0.526498
AT5G51430				GOTERM_BP_DIRECT	GO:0042026~protein refolding	3	0.441176	0.0304269	AT5G18820, AT3G23990, AT3G13860	580	9	18499	10.6316	1	0.661385	0.646171
AT4G23160				GOTERM_BP_DIRECT	GO:0035428~hexose transmembrane transport	5	0.735294	0.0385974	AT5G16150, AT2G35740, AT1G30220, AT2G48020, AT4G35300	580	41	18499	3.88961	1	0.817472	0.798668
AT1G06200				GOTERM_BP_DIRECT	GO:0009555~pollen development	12	1.76471	0.0408253	AT4G25640, AT2G39800, AT3G06430, AT3G02230, AT1G79530, AT2G37040, AT1G18750, AT1G31660, AT5G58230, AT1G74260, AT4G34200, AT5G41190	580	193	18499	1.9831	1	0.843042	0.82365
AT1G32990				GOTERM_BP_DIRECT	GO:0009658~chloroplast organization	9	1.32353	0.042806	AT3G63140, AT5G55580, AT4G22260, AT3G46740, AT1G63680, AT2G31840, AT5G15450, AT4G23940, AT1G69200	580	125	18499	2.29643	1	0.862384	0.842548
AT1G01090				GOTERM_BP_DIRECT	GO:0000460~maturation of 5.8S rRNA	3	0.441176	0.0446099	AT5G06360, AT5G15550, AT1G03360	580	11	18499	8.69859	1	0.877327	0.857147
AT4G21770				GOTERM_BP_DIRECT	GO:0046323~glucose import	5	0.735294	0.0551466	AT5G16150, AT2G35740, AT1G30220, AT2G48020, AT4G35300	580	46	18499	3.46683	1	1	0.978182
AT4G02230				GOTERM_BP_DIRECT	GO:0048364~root development	10	1.47059	0.0607055	AT5G11630, AT2G02080, AT5G55580, AT2G39800, AT3G16640, AT1G10130, AT3G51550, AT1G78240, AT2G37250, AT1G36160	580	158	18499	2.01866	1	1	0.978182
AT5G55190				GOTERM_BP_DIRECT	GO:0043687~post-translational protein modification	2	0.294118	0.06162	AT5G19690, AT1G34130	580	2	18499	31.8948	1	1	0.978182
AT5G35430				GOTERM_BP_DIRECT	GO:0009631~cold acclimation	5	0.735294	0.0749412	AT4G24770, AT1G74960, AT2G38170, AT1G36160, AT1G56070	580	51	18499	3.12694	1	1	0.978182
AT1G53210				GOTERM_BP_DIRECT	GO:0009860~pollen tube growth	8	1.17647	0.0773503	AT5G11980, AT5G28470, AT3G16640, AT1G08660, AT5G48230, AT2G34480, AT1G68990, AT2G36880	580	118	18499	2.16236	1	1	0.978182
AT4G04955				GOTERM_BP_DIRECT	GO:0009791~post-embryonic development	4	0.588235	0.083318	AT3G16640, AT3G51550, AT3G13300, AT1G23290	580	33	18499	3.86604	1	1	0.978182
AT1G52740				GOTERM_BP_DIRECT	GO:0008033~tRNA processing	4	0.588235	0.083318	AT4G25630, AT3G56330, AT5G14580, AT1G75200	580	33	18499	3.86604	1	1	0.978182
AT3G51030				GOTERM_BP_DIRECT	GO:0006396~RNA processing	7	1.02941	0.090372	AT4G24770, AT1G55140, AT3G48830, AT5G23690, AT3G60500, AT3G21300, AT4G37510	580	99	18499	2.25519	1	1	0.978182
AT1G66670				GOTERM_BP_DIRECT	GO:0010133~proline catabolic process to glutamate	2	0.294118	0.0909935	AT5G38710, AT5G62530	580	3	18499	21.2632	1	1	0.978182
AT2G01110				GOTERM_BP_DIRECT	GO:0006613~cotranslational protein targeting to membrane	2	0.294118	0.0909935	AT5G14030, AT2G21160	580	3	18499	21.2632	1	1	0.978182
AT1G23290
AT1G28340				Category	Term	Count	%	PValue	Genes	List Total	Pop Hits	Pop Total	Fold Enrichment	Bonferroni	Benjamini	FDR
AT5G06580				GOTERM_CC_DIRECT	GO:0005840~ribosome	75	11.0294	5.82748e-44	AT3G52590, AT3G05560, AT3G09200, AT4G31985, AT5G27850, AT4G31700, AT5G07090, AT3G59540, AT5G66860, AT1G23290, AT2G16360, AT1G68590, AT1G27400, AT4G14320, AT3G17465, AT1G43170, AT2G37270, AT4G27090, AT1G25260, AT5G40950, AT2G05220, AT1G26910, AT1G74270, AT3G10950, AT5G59240, AT1G09690, AT2G36620, AT1G08360, AT3G55750, AT4G09800, AT1G32990, AT2G34480, AT5G64670, AT2G32060, AT3G25520, AT3G04400, AT2…	669	360	25147	7.83103	1.32867e-41	1.32867e-41	1.15384e-41
AT1G53850				GOTERM_CC_DIRECT	GO:0022626~cytosolic ribosome	59	8.67647	4.43163e-43	AT3G05560, AT3G09200, AT5G67510, AT5G27850, AT4G31700, AT5G07090, AT3G59540, AT3G23990, AT1G23290, AT1G72370, AT1G53850, AT1G43170, AT2G37270, AT4G27090, AT1G25260, AT3G62870, AT5G52650, AT5G59240, AT1G09690, AT5G48760, AT1G08360, AT3G55750, AT2G31610, AT4G09800, AT1G32990, AT2G34480, AT2G32060, AT3G25520, AT2G19740, AT5G28060, AT5G59850, AT5G09510, AT5G13850, AT3G61110, AT5G03850, AT5G02960, AT3…	669	204	25147	10.8713	1.01041e-40	5.05206e-41	4.38731e-41
AT2G20190				GOTERM_CC_DIRECT	GO:0005829~cytosol	173	25.4412	3.98329e-37	AT3G26380, AT3G05560, AT5G16760, AT4G31700, AT1G63660, AT5G15550, AT5G07090, AT5G48230, AT3G56070, AT5G23290, AT1G72370, AT1G53850, AT5G58430, AT1G17370, AT1G25260, AT3G62870, AT5G61970, AT1G50460, AT5G05620, AT1G52360, AT1G06220, AT2G05220, AT1G26910, AT1G74270, AT2G45000, AT4G10040, AT4G19490, AT4G02930, AT1G08360, AT2G34480, AT2G30200, AT3G15010, AT5G41970, AT1G77550, AT5G03850, AT1G36160, AT2…	669	2309	25147	2.81632	9.0819e-35	3.0273e-35	2.62897e-35
AT2G37270				GOTERM_CC_DIRECT	GO:0005730~nucleolus	71	10.4412	7.2817e-35	AT3G52590, AT3G05560, AT3G56990, AT3G09200, AT1G10490, AT5G15550, AT4G31700, AT2G15430, AT1G23290, AT5G66540, AT2G16360, AT4G25340, AT2G18220, AT1G43170, AT5G61330, AT4G27090, AT1G25260, AT3G16730, AT3G16810, AT1G09690, AT4G25630, AT4G26600, AT4G09800, AT3G62840, AT3G22330, AT3G25520, AT3G04400, AT3G23620, AT2G37990, AT5G60390, AT5G28060, AT5G06360, AT3G15010, AT5G09510, AT3G13230, AT1G26880, AT3…	669	428	25147	6.23555	1.66023e-32	4.15057e-33	3.60444e-33
AT5G12930				GOTERM_CC_DIRECT	GO:0022625~cytosolic large ribosomal subunit	43	6.32353	8.74153e-30	AT3G53020, AT3G52590, AT3G05560, AT3G09200, AT5G67510, AT5G27850, AT4G31985, AT3G59540, AT3G16080, AT1G23290, AT1G27400, AT4G16720, AT4G14320, AT4G36130, AT1G43170, AT4G27090, AT2G39390, AT3G62870, AT1G26910, AT1G74270, AT3G10950, AT1G09690, AT1G14320, AT3G49010, AT2G36620, AT3G09630, AT5G48760, AT3G05590, AT1G33140, AT1G08360, AT3G55750, AT3G22230, AT1G32990, AT2G34480, AT3G25520, AT3G04400, AT2…	669	161	25147	10.0393	1.99307e-27	3.98614e-28	3.46164e-28
AT5G08530				GOTERM_CC_DIRECT	GO:0005794~Golgi apparatus	102	15	1.42165e-24	AT1G13560, AT3G08550, AT4G31700, AT5G07090, AT1G29470, AT5G42090, AT3G56070, AT2G16360, AT1G72370, AT4G10960, AT3G62870, AT2G05220, AT1G26910, AT1G32090, AT4G10040, AT4G19490, AT4G00110, AT2G38960, AT5G28060, AT5G08580, AT3G62360, AT1G78240, AT5G03850, AT5G18380, AT1G56070, AT4G00100, AT3G02230, AT5G14040, AT5G50850, AT5G40770, AT1G64650, AT1G10950, AT5G55500, AT1G67880, AT2G18840, AT2G38650, AT1…	669	1226	25147	3.1273	3.24136e-22	5.40227e-23	4.69144e-23
AT5G64670				GOTERM_CC_DIRECT	GO:0022627~cytosolic small ribosomal subunit	31	4.55882	1.61871e-21	AT3G04770, AT4G00100, AT4G31700, AT5G07090, AT5G64140, AT2G16360, AT1G72370, AT2G37270, AT5G39850, AT5G52650, AT3G02080, AT2G05220, AT3G47370, AT4G34670, AT5G59240, AT3G02560, AT4G09800, AT2G31610, AT2G32060, AT3G57490, AT5G28060, AT5G59850, AT5G09510, AT3G48930, AT1G49400, AT3G61110, AT5G03850, AT3G49080, AT2G47110, AT5G02960, AT5G18380	669	116	25147	10.0453	3.69065e-19	5.27236e-20	4.57863e-20
AT2G23460				GOTERM_CC_DIRECT	GO:0005774~vacuolar membrane	61	8.97059	3.30965e-21	AT5G07090, AT3G23990, AT1G29470, AT1G72730, AT5G09590, AT3G59140, AT2G16360, AT1G27400, AT1G53850, AT1G43170, AT2G37270, AT3G46740, AT1G53210, AT4G27090, AT3G62870, AT1G61800, AT3G13860, AT5G58070, AT1G04120, AT4G35300, AT2G31610, AT4G09800, AT2G34480, AT2G39130, AT3G13080, AT1G19910, AT5G60390, AT5G59850, AT5G09510, AT3G62360, AT3G20000, AT3G11130, AT1G77510, AT2G38170, AT1G78240, AT1G56070, AT4…	669	536	25147	4.27785	7.54599e-19	9.43249e-20	8.19138e-20
AT5G67530				GOTERM_CC_DIRECT	GO:0009507~chloroplast	192	28.2353	3.87836e-19	AT5G65490, AT2G02080, AT2G39800, AT2G34630, AT3G08550, AT2G47390, AT4G31700, AT5G18820, AT5G48470, AT4G09730, AT4G01690, AT5G42090, AT2G16360, AT2G37220, AT3G15000, AT1G72370, AT1G53210, AT1G49630, AT1G61800, AT5G08610, AT1G32090, AT1G09690, AT4G19490, AT1G60160, AT3G02060, AT4G05400, AT1G32990, AT2G30200, AT2G19740, AT3G04400, AT4G21470, AT5G15700, AT5G62530, AT1G26880, AT1G74960, AT2G38170, AT1…	669	3855	25147	1.87213	8.84266e-17	9.82517e-18	8.53239e-18
AT1G30010				GOTERM_CC_DIRECT	GO:0016020~membrane	102	15	5.35545e-13	AT1G60030, AT2G39800, AT3G54450, AT4G31700, AT1G30220, AT2G16360, AT1G72370, AT1G53210, AT1G21460, AT3G62870, AT1G26910, AT5G59240, AT1G60160, AT4G00110, AT1G34130, AT1G32990, AT5G28060, AT2G38170, AT4G28390, AT3G05060, AT1G56070, AT3G04770, AT4G00100, AT5G19690, AT5G14040, AT5G40770, AT1G10950, AT3G03960, AT4G27585, AT1G26850, AT2G26900, AT5G04590, AT5G54250, AT5G39850, AT3G47370, AT3G13920, AT2…	669	1797	25147	2.1336	1.2211e-10	1.22104e-11	1.06038e-11
AT3G08550				GOTERM_CC_DIRECT	GO:0009506~plasmodesma	69	10.1471	2.00753e-12	AT1G60030, AT4G23160, AT3G05560, AT3G09200, AT5G27850, AT5G15550, AT4G31700, AT1G23290, AT1G27400, AT1G72370, AT5G11980, AT1G43170, AT2G37270, AT1G53210, AT4G27090, AT5G58070, AT1G32090, AT4G31140, AT1G65930, AT5G19780, AT1G08360, AT2G27090, AT2G31610, AT4G09800, AT3G51550, AT2G16430, AT3G13080, AT5G60390, AT3G57490, AT5G59850, AT5G09510, AT5G13850, AT3G11130, AT3G48830, AT3G61110, AT2G42740, AT1…	669	1008	25147	2.57305	4.57711e-10	4.16106e-11	3.61355e-11
AT1G10390				GOTERM_CC_DIRECT	GO:0005737~cytoplasm	177	26.0294	5.2303e-09	AT2G39800, AT2G16405, AT3G26380, AT3G05560, AT3G08550, AT1G63660, AT5G07090, AT2G15430, AT5G48230, AT3G56070, AT2G16360, AT5G23290, AT2G20340, AT1G72370, AT1G53850, AT5G58430, AT3G62870, AT5G05620, AT1G52360, AT2G44830, AT1G06220, AT2G05220, AT2G21790, AT1G26910, AT1G74270, AT5G59240, AT1G09690, AT4G00231, AT2G39810, AT5G48760, AT1G08360, AT3G09770, AT2G34480, AT3G26410, AT2G19740, AT3G60500, AT4…	669	4407	25147	1.5097	1.19251e-06	9.93757e-08	8.63e-08
AT3G44600				GOTERM_CC_DIRECT	GO:0009941~chloroplast envelope	41	6.02941	7.64811e-09	AT4G24770, AT5G26742, AT5G17990, AT3G58610, AT1G30360, AT5G16660, AT1G66670, AT4G23940, AT5G14320, AT3G25410, AT4G01690, AT5G64580, AT2G37220, AT3G63140, AT2G26900, AT5G04590, AT5G13720, AT5G58330, AT1G48460, AT3G46740, AT5G05000, AT4G27070, AT1G80300, AT5G58070, AT5G40950, AT2G40690, AT1G26910, AT4G13590, AT3G06960, AT1G80270, AT5G16150, AT1G33140, AT1G15690, AT1G01090, AT1G32990, AT4G27990, AT1…	669	543	25147	2.83821	1.74377e-06	1.34136e-07	1.16487e-07
AT5G10690				GOTERM_CC_DIRECT	GO:0005773~vacuole	43	6.32353	5.32093e-08	AT4G25640, AT5G27850, AT1G30360, AT1G14250, AT5G40770, AT2G39780, AT1G27400, AT4G36130, AT1G43170, AT1G52740, AT1G53210, AT4G27090, AT5G58070, AT1G04120, AT4G38890, AT4G31140, AT4G35300, AT4G01320, AT1G14320, AT2G38940, AT3G09630, AT3G05590, AT3G01390, AT1G33140, AT4G09800, AT1G15690, AT2G31610, AT4G12910, AT4G23630, AT3G25520, AT3G13080, AT1G19910, AT5G60390, AT1G75630, AT3G44330, AT3G11130, AT2…	669	629	25147	2.56967	1.21317e-05	8.66552e-07	7.52532e-07
AT5G58230				GOTERM_CC_DIRECT	GO:0009536~plastid	26	3.82353	6.50313e-07	AT2G34630, AT5G24400, AT3G56330, AT5G17990, AT3G58610, AT5G16660, AT4G23940, AT5G64580, AT1G68590, AT2G36990, AT5G04590, AT1G48460, AT5G37530, AT3G46740, AT5G05000, AT1G50460, AT1G80300, AT2G27510, AT3G06960, AT1G01090, AT1G74960, AT1G24360, AT2G45290, AT1G79530, AT4G34200, AT5G53170	669	303	25147	3.22545	0.00014826	9.88476e-06	8.58414e-06
AT1G72730				GOTERM_CC_DIRECT	GO:0015935~small ribosomal subunit	11	1.61765	7.8238e-07	AT5G09510, AT1G72370, AT1G77750, AT2G37270, AT5G39850, AT4G09800, AT2G31610, AT5G14320, AT3G49080, AT5G02960, AT3G47370	669	51	25147	8.10742	0.000178367	1.11489e-05	9.68195e-06
AT5G14030				GOTERM_CC_DIRECT	GO:0009570~chloroplast stroma	41	6.02941	1.02442e-06	AT3G27890, AT4G24770, AT5G26742, AT5G24400, AT5G14260, AT5G17990, AT2G31840, AT3G58610, AT2G47390, AT5G15450, AT1G66670, AT5G14320, AT3G22960, AT1G68590, AT2G37220, AT3G63140, AT5G04590, AT5G58330, AT3G20330, AT3G48500, AT1G49630, AT4G27070, AT5G40950, AT4G37200, AT1G65930, AT5G52920, AT1G01090, AT1G32990, AT2G30200, AT2G37250, AT3G52380, AT1G74960, AT1G77510, AT1G24360, AT2G45290, AT1G79530, AT5…	669	653	25147	2.3601	0.000233541	1.37393e-05	1.19315e-05
AT5G23290				GOTERM_CC_DIRECT	GO:0005618~cell wall	38	5.58824	1.35446e-06	AT3G26380, AT3G02230, AT3G03220, AT4G03210, AT5G14040, AT3G58610, AT5G44530, AT5G09590, AT2G33340, AT5G57560, AT5G11200, AT1G43170, AT2G37270, AT5G03340, AT1G48100, AT5G52650, AT5G05620, AT1G06220, AT3G02080, AT3G47370, AT3G13920, AT4G34670, AT5G20890, AT5G19780, AT3G49010, AT3G09630, AT4G02930, AT3G57510, AT4G09800, AT3G22330, AT2G16430, AT5G28060, AT5G59850, AT3G48930, AT3G61110, AT5G03850, AT5…	669	588	25147	2.42922	0.000308769	1.71565e-05	1.48991e-05
AT1G11880				GOTERM_CC_DIRECT	GO:0015934~large ribosomal subunit	11	1.61765	3.7235e-06	AT1G14320, AT3G01790, AT4G36130, AT5G48760, AT1G08360, AT3G05590, AT5G67510, AT2G42710, AT5G27850, AT1G33140, AT1G23290	669	60	25147	6.89131	0.000848599	4.4682e-05	3.88028e-05
AT3G20050				GOTERM_CC_DIRECT	GO:0030687~preribosome, large subunit precursor	9	1.32353	7.06302e-06	AT5G06360, AT4G25730, AT3G09200, AT1G25260, AT5G15550, AT5G57290, AT5G14520, AT2G40360, AT2G37990	669	39	25147	8.67437	0.00160908	8.05184e-05	6.99239e-05
AT3G06960				GOTERM_CC_DIRECT	GO:0032040~small-subunit processome	9	1.32353	2.9942e-05	AT4G04940, AT3G02560, AT4G25630, AT5G20160, AT3G12860, AT3G05060, AT3G21540, AT5G66540, AT4G28200	669	47	25147	7.19788	0.00680363	0.000325085	0.00028231
AT5G18550				GOTERM_CC_DIRECT	GO:0005739~mitochondrion	126	18.5294	9.3226e-05	AT2G39800, AT3G08950, AT2G34630, AT5G14580, AT4G31700, AT5G66860, AT3G56070, AT3G15000, AT1G48140, AT1G49630, AT1G50460, AT5G05620, AT3G13860, AT4G10040, AT1G80270, AT1G80150, AT4G05400, AT4G02930, AT2G37230, AT3G22330, AT2G30200, AT5G64670, AT5G14610, AT5G15700, AT5G11630, AT5G62530, AT3G48830, AT4G28390, AT1G02370, AT5G41970, AT5G42150, AT2G31340, AT3G06430, AT3G04650, AT5G14040, AT3G56330, AT5…	669	3406	25147	1.39055	0.0210322	0.00096616	0.000839034
AT3G06430				GOTERM_CC_DIRECT	GO:0005759~mitochondrial matrix	12	1.76471	0.000143243	AT1G03090, AT1G23100, AT4G32605, AT5G62530, AT5G50850, AT5G02050, AT5G26860, AT1G49630, AT3G23990, AT5G09590, AT4G16155, AT1G59900	669	108	25147	4.17655	0.0321342	0.00141998	0.00123314
AT1G65930				GOTERM_CC_DIRECT	GO:0030529~intracellular ribonucleoprotein complex	8	1.17647	0.000482485	AT3G25150, AT4G24770, AT1G09760, AT3G62870, AT3G52380, AT4G37510, AT2G37220, AT3G51800	669	53	25147	5.6738	0.104196	0.00458361	0.0039805
AT3G51680				GOTERM_CC_DIRECT	GO:0005643~nuclear pore	8	1.17647	0.000541812	AT2G46520, AT2G30050, AT5G40480, AT4G37130, AT5G05680, AT1G07140, AT1G10390, AT4G27640	669	54	25147	5.56873	0.116237	0.00494132	0.00429115
AT4G23630				GOTERM_CC_DIRECT	GO:0005743~mitochondrial inner membrane	14	2.05882	0.000679065	AT4G21490, AT3G08950, AT4G01660, AT5G14040, AT3G22370, AT3G54110, AT1G65540, AT1G27390, AT2G37410, AT1G55900, AT3G20000, AT4G28390, AT3G17910, AT5G53170	669	171	25147	3.07746	0.143482	0.00595488	0.00517134
AT3G43810				GOTERM_CC_DIRECT	GO:0005635~nuclear envelope	9	1.32353	0.000837996	AT2G46520, AT2G30050, AT1G27310, AT5G40480, AT4G37130, AT5G05680, AT1G10390, AT5G05620, AT2G45000	669	75	25147	4.51067	0.173986	0.00707641	0.00614531
AT2G40570				GOTERM_CC_DIRECT	GO:0005802~trans-Golgi network	18	2.64706	0.00143002	AT1G10130, AT1G08660, AT3G08550, AT4G02500, AT1G64650, AT1G10950, AT1G29470, AT2G18840, AT5G42090, AT2G38650, AT2G39750, AT1G26850, AT1G19360, AT1G25570, AT1G28340, AT1G78240, AT4G32410, AT4G33110	669	280	25147	2.41643	0.278395	0.0116444	0.0101123
AT1G24360				GOTERM_CC_DIRECT	GO:0080008~Cul4-RING E3 ubiquitin ligase complex	11	1.61765	0.00176998	AT4G04940, AT3G44600, AT4G11110, AT2G20330, AT3G56990, AT5G23430, AT5G15550, AT5G58230, AT2G19540, AT2G33340, AT3G15610	669	124	25147	3.3345	0.332298	0.0139157	0.0120847
AT3G14710				GOTERM_CC_DIRECT	GO:0070545~PeBoW complex	3	0.441176	0.0020765	AT5G15550, AT5G14520, AT2G40360	669	3	25147	37.5889	0.377451	0.0157814	0.0137049
AT2G31610				GOTERM_CC_DIRECT	GO:0005886~plasma membrane	126	18.5294	0.00241001	AT1G60030, AT1G64110, AT3G05560, AT3G54450, AT3G08550, AT1G14250, AT4G31700, AT5G48230, AT4G27680, AT1G30220, AT3G22104, AT1G72370, AT1G53850, AT5G58430, AT1G21460, AT5G05620, AT2G44830, AT1G06220, AT4G31140, AT1G21980, AT1G32090, AT1G60160, AT1G67510, AT2G27090, AT1G08360, AT1G34130, AT3G09770, AT2G34480, AT2G39130, AT3G13080, AT2G19740, AT5G08580, AT5G55850, AT5G03850, AT1G36160, AT3G18524, AT3…	669	3702	25147	1.27936	0.423134	0.0177252	0.015393
AT1G08000				GOTERM_CC_DIRECT	GO:0008250~oligosaccharyltransferase complex	4	0.588235	0.00262526	AT1G76400, AT5G19690, AT1G34130, AT1G32210	669	11	25147	13.6687	0.450829	0.018705	0.0162438
AT5G53900				GOTERM_CC_DIRECT	GO:0005768~endosome	17	2.5	0.00420944	AT1G10130, AT1G08660, AT3G08550, AT4G02500, AT1G64650, AT1G10950, AT1G29470, AT5G42090, AT2G38650, AT2G39750, AT1G26850, AT1G19360, AT1G25570, AT1G28340, AT1G78240, AT4G32410, AT4G33110	669	285	25147	2.24215	0.617787	0.0290834	0.0252566
AT5G32450				GOTERM_CC_DIRECT	GO:0005783~endoplasmic reticulum	31	4.55882	0.00787193	AT5G23630, AT2G30050, AT4G00100, AT5G19690, AT2G39780, AT1G48140, AT1G21460, AT4G27090, AT5G61970, AT5G58070, AT3G06960, AT4G01320, AT5G40480, AT4G04955, AT5G14030, AT1G34130, AT4G23630, AT4G27470, AT1G32210, AT2G38960, AT4G22340, AT5G13930, AT1G76400, AT3G62360, AT5G08580, AT3G44330, AT4G27080, AT1G77510, AT1G78720, AT4G12590, AT2G21160	669	703	25147	1.65755	0.835015	0.0527882	0.0458424
AT1G49630				GOTERM_CC_DIRECT	GO:0031428~box C/D snoRNP complex	4	0.588235	0.0113079	AT4G25630, AT5G20160, AT3G12860, AT3G05060	669	18	25147	8.3531	0.925197	0.0736631	0.0639706
AT5G50850				GOTERM_CC_DIRECT	GO:0000325~plant-type vacuole	5	0.735294	0.0211743	AT1G53210, AT3G01390, AT1G15690, AT1G04120, AT3G13080	669	40	25147	4.69862	0.9924	0.134104	0.116459
AT1G27310				GOTERM_CC_DIRECT	GO:0009579~thylakoid	12	1.76471	0.0222876	AT3G63140, AT4G24770, AT4G22260, AT3G06730, AT5G58330, AT3G16640, AT5G14780, AT5G40950, AT3G52380, AT3G11630, AT1G68590, AT2G37220	669	206	25147	2.18965	0.994137	0.13734	0.119269
AT5G16760				GOTERM_CC_DIRECT	GO:0005741~mitochondrial outer membrane	4	0.588235	0.037358	AT3G20000, AT1G27390, AT2G37410, AT5G57490	669	28	25147	5.36985	0.99983	0.222219	0.19298
AT5G53170				GOTERM_CC_DIRECT	GO:0030686~90S preribosome	3	0.441176	0.0389858	AT3G04770, AT3G02560, AT1G72370	669	12	25147	9.39723	0.999885	0.222219	0.19298
AT3G21300				GOTERM_CC_DIRECT	GO:0042644~chloroplast nucleoid	3	0.441176	0.0389858	AT5G04590, AT1G05900, AT1G69200	669	12	25147	9.39723	0.999885	0.222219	0.19298
AT3G57490				GOTERM_CC_DIRECT	GO:0005834~heterotrimeric G-protein complex	6	0.882353	0.0404519	AT2G30050, AT1G18080, AT4G11110, AT5G15550, AT3G21540, AT2G23460	669	71	25147	3.17653	0.999918	0.224952	0.195353
AT2G26900				GOTERM_CC_DIRECT	GO:0000139~Golgi membrane	16	2.35294	0.0533483	AT4G19490, AT1G10130, AT1G08660, AT4G02500, AT4G01400, AT1G10950, AT5G55500, AT1G29470, AT2G38650, AT2G39750, AT1G26850, AT2G18180, AT1G19360, AT1G78240, AT1G52360, AT1G32090	669	355	25147	1.69415	0.999996	0.289605	0.251499
AT3G15610				GOTERM_CC_DIRECT	GO:0005887~integral component of plasma membrane	13	1.91176	0.0646076	AT5G23630, AT1G10130, AT2G38940, AT2G35740, AT5G16150, AT5G15410, AT3G25410, AT1G30220, AT2G26900, AT5G54250, AT1G21460, AT2G48020, AT4G35300	669	275	25147	1.77693	1	0.338016	0.293541
AT3G54190				GOTERM_CC_DIRECT	GO:0009295~nucleoid	4	0.588235	0.0652312	AT3G06730, AT3G48500, AT1G63680, AT1G69200	669	35	25147	4.29588	1	0.338016	0.293541
AT3G46460				GOTERM_CC_DIRECT	GO:0005654~nucleoplasm	7	1.02941	0.0682214	AT1G09760, AT5G15550, AT1G03360, AT4G20440, AT5G14520, AT2G40360, AT2G18220	669	108	25147	2.43632	1	0.339339	0.294689
AT4G10760				GOTERM_CC_DIRECT	GO:0010319~stromule	4	0.588235	0.0698137	AT3G63140, AT5G04590, AT3G11630, AT2G37220	669	36	25147	4.17655	1	0.339339	0.294689
AT2G38610				GOTERM_CC_DIRECT	GO:0048046~apoplast	20	2.94118	0.0699514	AT3G51030, AT1G65930, AT4G03210, AT1G55040, AT3G09200, AT5G18440, AT5G50850, AT3G58610, AT1G72610, AT3G13080, AT3G63140, AT5G04590, AT5G57560, AT5G58330, AT3G16640, AT4G34260, AT5G20630, AT3G13920, AT3G11630, AT1G56070	669	494	25147	1.52182	1	0.339339	0.294689
AT2G30050				GOTERM_CC_DIRECT	GO:0015030~Cajal body	3	0.441176	0.0736674	AT4G25630, AT1G09760, AT4G20440	669	17	25147	6.63334	1	0.34992	0.303878
AT4G10030				GOTERM_CC_DIRECT	GO:0005938~cell cortex	3	0.441176	0.089497	AT5G55230, AT5G05620, AT2G20190	669	19	25147	5.9351	1	0.416435	0.361641
AT4G00110
AT1G78720				Category	Term	Count	%	PValue	Genes	List Total	Pop Hits	Pop Total	Fold Enrichment	Bonferroni	Benjamini	FDR
AT5G03630				GOTERM_MF_DIRECT	GO:0003735~structural constituent of ribosome	89	13.0882	5.13837e-42	AT3G52590, AT3G05560, AT3G09200, AT5G67510, AT4G31985, AT5G27850, AT4G31700, AT5G07090, AT3G59540, AT5G66860, AT1G23290, AT2G16360, AT1G68590, AT1G27400, AT4G14320, AT1G72370, AT3G17465, AT1G43170, AT2G37270, AT4G27090, AT1G25260, AT3G62870, AT5G52650, AT5G40950, AT2G05220, AT1G26910, AT1G74270, AT3G10950, AT5G59240, AT1G09690, AT2G36620, AT5G48760, AT1G08360, AT3G55750, AT2G31610, AT4G09800, AT1…	588	475	18171	5.79026	2.44073e-39	2.44073e-39	2.38934e-39
AT3G52870				GOTERM_MF_DIRECT	GO:0003723~RNA binding	83	12.2059	4.65602e-22	AT4G24770, AT5G14580, AT4G31985, AT5G27850, AT3G27550, AT3G59540, AT5G56930, AT5G23690, AT4G27000, AT2G37220, AT2G37270, AT4G10760, AT1G17370, AT3G62870, AT5G08610, AT3G16810, AT3G11400, AT4G25630, AT4G26600, AT1G08360, AT2G31610, AT4G09800, AT1G30010, AT3G22330, AT3G60500, AT5G14610, AT3G57490, AT3G15010, AT5G09510, AT1G77750, AT3G13230, AT1G26880, AT3G48830, AT1G71770, AT5G03850, AT1G76460, AT3…	588	769	18171	3.33544	2.21161e-19	1.1058e-19	1.08252e-19
AT4G12590				GOTERM_MF_DIRECT	GO:0003729~mRNA binding	49	7.20588	1.67457e-17	AT4G24770, AT3G05560, AT5G27850, AT4G31700, AT5G07090, AT5G66860, AT4G27000, AT2G37220, AT1G72370, AT1G43170, AT2G37270, AT4G27090, AT1G17370, AT5G52650, AT3G13300, AT3G16810, AT3G11400, AT5G48760, AT2G31610, AT2G37230, AT2G34480, AT3G15010, AT1G76460, AT5G18380, AT1G56070, AT3G25150, AT3G53020, AT2G38610, AT5G26742, AT5G64140, AT3G63140, AT4G14300, AT2G39390, AT5G51660, AT3G47370, AT4G34670, AT4…	588	351	18171	4.3141	7.95421e-15	2.6514e-15	2.59558e-15
AT3G13300				GOTERM_MF_DIRECT	GO:0008026~ATP-dependent helicase activity	16	2.35294	3.47334e-08	AT5G62190, AT1G59990, AT5G26742, AT3G02060, AT2G40700, AT3G22330, AT1G31970, AT1G72730, AT4G09730, AT5G14610, AT5G11200, AT5G05450, AT5G08610, AT3G16840, AT3G18600, AT3G13920	588	80	18171	6.18061	1.64982e-05	4.12459e-06	4.03775e-06
AT5G05000				GOTERM_MF_DIRECT	GO:0004004~ATP-dependent RNA helicase activity	15	2.20588	7.12127e-07	AT5G62190, AT1G59990, AT5G26742, AT2G40700, AT3G22330, AT1G31970, AT1G72730, AT4G09730, AT5G14610, AT5G11200, AT5G05450, AT5G08610, AT3G16840, AT3G18600, AT3G13920	588	87	18171	5.32811	0.000338203	6.76521e-05	6.62278e-05
AT3G51800				GOTERM_MF_DIRECT	GO:0000166~nucleotide binding	39	5.73529	1.23278e-06	AT3G25150, AT4G04940, AT4G24770, AT2G30050, AT2G16405, AT2G18900, AT5G23430, AT5G15550, AT4G27000, AT2G33340, AT1G50920, AT2G37220, AT1G18080, AT3G18610, AT4G12640, AT4G14300, AT1G17370, AT3G13300, AT3G11400, AT4G34110, AT3G06880, AT5G25780, AT3G21540, AT3G52380, AT5G67100, AT1G11650, AT2G19540, AT5G28060, AT5G65260, AT3G15010, AT5G32450, AT3G20930, AT2G20330, AT3G48830, AT1G71770, AT1G76460, AT1…	588	504	18171	2.39131	0.0005854	9.75952e-05	9.55405e-05
AT4G24770				GOTERM_MF_DIRECT	GO:0019843~rRNA binding	16	2.35294	6.1535e-05	AT3G06430, AT1G33140, AT4G09800, AT5G07090, AT3G16080, AT5G14320, AT1G32990, AT3G23620, AT3G63140, AT5G55580, AT3G17465, AT1G77750, AT2G37270, AT3G48930, AT5G39850, AT2G42740	588	143	18171	3.45769	0.028807	0.00417559	0.00408768
AT1G15690				GOTERM_MF_DIRECT	GO:0030515~snoRNA binding	6	0.882353	0.000275998	AT4G25630, AT5G18440, AT3G12860, AT3G05060, AT3G21540, AT4G28200	588	19	18171	9.75886	0.122885	0.0163874	0.0160424
AT5G18380				GOTERM_MF_DIRECT	GO:0003924~GTPase activity	14	2.05882	0.000377017	AT5G19780, AT5G23860, AT4G02930, AT2G31060, AT5G60390, AT5G05000, AT5G05620, AT5G11480, AT1G06220, AT5G55190, AT3G07050, AT2G45030, AT2G23460, AT1G56070	588	133	18171	3.25295	0.163992	0.0198981	0.0194792
AT1G68590				GOTERM_MF_DIRECT	GO:0004576~oligosaccharyl transferase activity	4	0.588235	0.00062361	AT1G76400, AT5G19690, AT1G34130, AT1G32210	588	6	18171	20.602	0.256441	0.0284385	0.0278398
AT2G32080				GOTERM_MF_DIRECT	GO:0003746~translation elongation factor activity	9	1.32353	0.000658577	AT4G02930, AT1G30230, AT1G06220, AT1G09640, AT2G31060, AT2G45030, AT1G56070, AT5G60390, AT1G13950	588	60	18171	4.63546	0.268697	0.0284385	0.0278398
AT2G16360				GOTERM_MF_DIRECT	GO:0004579~dolichyl-diphosphooligosaccharide-protein glycotransferase activity	4	0.588235	0.00243543	AT1G76400, AT5G19690, AT1G34130, AT1G32210	588	9	18171	13.7347	0.685962	0.0964025	0.0943729
AT1G78240				GOTERM_MF_DIRECT	GO:0015450~P-P-bond-hydrolysis-driven protein transmembrane transporter activity	7	1.02941	0.00275267	AT5G05000, AT3G20000, AT3G46740, AT1G78720, AT1G27390, AT2G37410, AT2G34250	588	44	18171	4.9164	0.729997	0.100578	0.098461
AT1G73930				GOTERM_MF_DIRECT	GO:0070180~large ribosomal subunit rRNA binding	5	0.735294	0.00416357	AT3G09200, AT1G25260, AT4G09730, AT5G57290, AT3G04400	588	21	18171	7.35787	0.862182	0.141264	0.13829
AT3G24040				GOTERM_MF_DIRECT	GO:0008143~poly(A) binding	4	0.588235	0.00593323	AT1G71770, AT1G47500, AT4G27000, AT1G11650	588	12	18171	10.301	0.940791	0.187886	0.18393
AT5G08580				GOTERM_MF_DIRECT	GO:0005487~nucleocytoplasmic transporter activity	4	0.588235	0.00935639	AT4G37130, AT1G10390, AT2G05120, AT2G45000	588	14	18171	8.82945	0.988498	0.26061	0.255123
AT5G15450				GOTERM_MF_DIRECT	GO:0043021~ribonucleoprotein complex binding	3	0.441176	0.00976356	AT5G15550, AT5G14520, AT2G40360	588	5	18171	18.5418	0.990538	0.26061	0.255123
AT3G26380				GOTERM_MF_DIRECT	GO:0003676~nucleic acid binding	32	4.70588	0.00987574	AT3G25150, AT4G24770, AT2G38610, AT5G14580, AT1G31970, AT5G56930, AT1G72730, AT4G09730, AT4G27000, AT3G04610, AT3G18610, AT4G12640, AT5G11200, AT3G48500, AT1G17370, AT5G08610, AT3G13920, AT4G33760, AT5G18550, AT5G25780, AT2G32080, AT3G26410, AT3G52380, AT1G11650, AT5G14610, AT3G15010, AT5G32450, AT1G19340, AT1G76460, AT3G16840, AT5G52380, AT3G50700	588	615	18171	1.60796	0.991034	0.26061	0.255123
AT1G48140				GOTERM_MF_DIRECT	GO:0004386~helicase activity	9	1.32353	0.0124724	AT5G11200, AT5G26742, AT3G02060, AT5G05450, AT1G31970, AT1G72730, AT3G13920, AT3G18600, AT5G14610	588	96	18171	2.89716	0.997424	0.311775	0.305211
AT1G56070				GOTERM_MF_DIRECT	GO:0008168~methyltransferase activity	12	1.76471	0.0131274	AT1G26850, AT5G13830, AT3G12270, AT4G25630, AT1G64600, AT2G27590, AT4G25730, AT1G78240, AT1G29470, AT5G57280, AT3G26410, AT4G04670	588	157	18171	2.36202	0.998121	0.311775	0.305211
AT1G47500				GOTERM_MF_DIRECT	GO:0004739~pyruvate dehydrogenase (acetyl-transferring) activity	3	0.441176	0.0143335	AT5G50850, AT1G01090, AT1G59900	588	6	18171	15.4515	0.998949	0.324211	0.317385
AT4G01690				GOTERM_MF_DIRECT	GO:0005515~protein binding	79	11.6176	0.0159622	AT5G65490, AT3G29575, AT1G56250, AT5G67510, AT4G02500, AT5G07090, AT2G15430, AT4G01690, AT3G14470, AT3G15000, AT1G21460, AT1G50460, AT3G13300, AT5G58230, AT2G45000, AT3G51030, AT2G28380, AT2G33550, AT4G19490, AT2G39810, AT2G36620, AT5G40480, AT3G09770, AT3G51550, AT5G25780, AT1G63470, AT1G30210, AT5G65360, AT4G37130, AT3G18524, AT3G53020, AT3G02230, AT5G24400, AT5G23430, AT5G26860, AT1G10390, AT2…	588	1901	18171	1.28424	0.999521	0.344639	0.337383
AT2G36480				GOTERM_MF_DIRECT	GO:0050897~cobalt ion binding	6	0.882353	0.0173586	AT3G15000, AT1G03090, AT4G04955, AT5G62530, AT4G02930, AT4G23620	588	47	18171	3.94507	0.999756	0.358492	0.350945
AT2G39750				GOTERM_MF_DIRECT	GO:0017056~structural constituent of nuclear pore	4	0.588235	0.025396	AT4G38760, AT1G10390, AT2G05120, AT2G45000	588	20	18171	6.18061	0.999995	0.487034	0.476781
AT5G57290				GOTERM_MF_DIRECT	GO:0008568~microtubule-severing ATPase activity	3	0.441176	0.0256334	AT1G64110, AT4G27680, AT2G34560	588	8	18171	11.5886	0.999996	0.487034	0.476781
AT5G28060				GOTERM_MF_DIRECT	GO:0003743~translation initiation factor activity	9	1.32353	0.0301155	AT5G38640, AT1G71770, AT5G25780, AT1G72730, AT3G13920, AT2G39990, AT3G11400, AT4G34110, AT1G13950	588	113	18171	2.46131	1	0.535682	0.524405
AT1G30210				GOTERM_MF_DIRECT	GO:0051287~NAD binding	7	1.02941	0.0304493	AT1G65930, AT5G08530, AT1G24360, AT5G14780, AT1G79530, AT2G40690, AT4G34200	588	73	18171	2.96331	1	0.535682	0.524405
AT5G09510				GOTERM_MF_DIRECT	GO:0005525~GTP binding	16	2.35294	0.0526123	AT5G19780, AT5G23860, AT4G02930, AT2G31060, AT1G50920, AT5G60390, AT5G05000, AT5G38640, AT5G05620, AT5G11480, AT1G06220, AT5G55190, AT3G07050, AT2G45030, AT2G23460, AT1G56070	588	292	18171	1.69332	1	0.89253	0.87374
AT1G76400				GOTERM_MF_DIRECT	GO:0005215~transporter activity	18	2.64706	0.0550693	AT1G60030, AT4G01660, AT1G33110, AT3G54450, AT1G32450, AT1G10390, AT5G24030, AT2G37010, AT3G25410, AT2G33280, AT2G26900, AT5G28470, AT2G18180, AT1G69870, AT5G05680, AT4G28390, AT3G11530, AT5G58070	588	344	18171	1.61702	1	0.893943	0.875123
AT2G19880				GOTERM_MF_DIRECT	GO:0051082~unfolded protein binding	7	1.02941	0.0624072	AT5G20890, AT1G23100, AT3G20050, AT5G09590, AT3G03960, AT3G11830, AT5G23290	588	87	18171	2.48645	1	0.893943	0.875123
AT5G42310				GOTERM_MF_DIRECT	GO:0016435~rRNA (guanine) methyltransferase activity	2	0.294118	0.0635666	AT4G25730, AT5G57280	588	2	18171	30.9031	1	0.893943	0.875123
AT2G39990				GOTERM_MF_DIRECT	GO:0008650~rRNA (uridine-2'-O-)-methyltransferase activity	2	0.294118	0.0635666	AT5G13830, AT4G25730	588	2	18171	30.9031	1	0.893943	0.875123
AT5G05680				GOTERM_MF_DIRECT	GO:0008135~translation factor activity, RNA binding	3	0.441176	0.0642199	AT1G06220, AT2G45030, AT1G56070	588	13	18171	7.13148	1	0.893943	0.875123
AT5G07090				GOTERM_MF_DIRECT	GO:0005355~glucose transmembrane transporter activity	5	0.735294	0.0645874	AT5G16150, AT2G35740, AT1G30220, AT2G48020, AT4G35300	588	47	18171	3.28756	1	0.893943	0.875123
AT4G39620				GOTERM_MF_DIRECT	GO:0047134~protein-disulfide reductase activity	4	0.588235	0.0658695	AT3G51030, AT3G06730, AT4G31240, AT4G37200	588	29	18171	4.26249	1	0.893943	0.875123
AT1G36160				GOTERM_MF_DIRECT	GO:0015144~carbohydrate transmembrane transporter activity	7	1.02941	0.0681455	AT2G38940, AT5G16150, AT2G35740, AT1G67300, AT1G30220, AT2G48020, AT4G35300	588	89	18171	2.43058	1	0.899142	0.880213
AT5G54250				GOTERM_MF_DIRECT	GO:0008308~voltage-gated anion channel activity	3	0.441176	0.0733639	AT3G20000, AT5G24030, AT5G57490	588	14	18171	6.62208	1	0.917048	0.897742
AT5G16660				GOTERM_MF_DIRECT	GO:0008097~5S rRNA binding	3	0.441176	0.0733639	AT4G23620, AT5G66860, AT3G25520	588	14	18171	6.62208	1	0.917048	0.897742
AT1G77670				GOTERM_MF_DIRECT	GO:0004176~ATP-dependent peptidase activity	4	0.588235	0.0773441	AT5G26860, AT4G23940, AT5G64580, AT5G53170	588	31	18171	3.98749	1	0.942011	0.922179
AT5G18820				GOTERM_MF_DIRECT	GO:0005524~ATP binding	89	13.0882	0.087404	AT2G39800, AT5G43020, AT1G10130, AT4G23160, AT1G64110, AT5G16760, AT1G10490, AT1G14250, AT1G63660, AT5G18820, AT3G23990, AT1G72730, AT4G27680, AT5G09590, AT4G09730, AT3G59140, AT3G14470, AT1G50460, AT2G44830, AT3G13860, AT5G08610, AT1G04120, AT3G46460, AT1G21980, AT2G21790, AT5G18190, AT4G33760, AT2G21590, AT5G20890, AT3G02060, AT1G67510, AT4G02930, AT3G51550, AT3G22330, AT1G10700, AT3G13080, AT5…	588	2372	18171	1.15952	1	0.990329	0.96948
AT2G04360				GOTERM_MF_DIRECT	GO:0005351~sugar:proton symporter activity	7	1.02941	0.0905509	AT2G38940, AT5G16150, AT2G35740, AT1G67300, AT1G30220, AT2G48020, AT4G35300	588	96	18171	2.25335	1	0.990329	0.96948
AT1G09300				GOTERM_MF_DIRECT	GO:0005507~copper ion binding	13	1.91176	0.0922528	AT1G65930, AT3G08950, AT1G64600, AT3G09200, AT4G05400, AT3G58610, AT3G23990, AT2G36880, AT5G04590, AT1G24360, AT1G79530, AT1G56070, AT4G10040	588	241	18171	1.66697	1	0.990329	0.96948
AT2G45290				GOTERM_MF_DIRECT	GO:0016887~ATPase activity	13	1.91176	0.0922528	AT5G23630, AT1G64110, AT5G15450, AT4G23940, AT4G27680, AT4G09730, AT1G19910, AT2G34560, AT1G75630, AT5G11200, AT5G03340, AT2G03670, AT5G53170	588	241	18171	1.66697	1	0.990329	0.96948
AT5G38640				GOTERM_MF_DIRECT	GO:0008559~xenobiotic-transporting ATPase activity	3	0.441176	0.0927756	AT1G04120, AT3G59140, AT3G13080	588	16	18171	5.79432	1	0.990329	0.96948
AT5G52650				GOTERM_MF_DIRECT	GO:0050162~oxalate oxidase activity	2	0.294118	0.0938207	AT1G72610, AT5G20630	588	3	18171	20.602	1	0.990329	0.96948
AT1G04090
AT3G05560				Category	Term	Count	%	PValue	Genes	List Total	Pop Hits	Pop Total	Fold Enrichment	Bonferroni	Benjamini	FDR
AT5G14260				KEGG_PATHWAY	ath03010:Ribosome	82	12.0588	6.33757e-32	AT3G52590, AT3G05560, AT3G09200, AT5G67510, AT4G31985, AT5G27850, AT4G31700, AT5G07090, AT3G59540, AT5G66860, AT1G23290, AT2G16360, AT1G27400, AT4G14320, AT1G72370, AT3G17465, AT1G43170, AT2G37270, AT4G27090, AT3G62870, AT5G52650, AT5G40950, AT2G05220, AT1G26910, AT1G74270, AT3G10950, AT5G59240, AT1G09690, AT2G36620, AT5G48760, AT1G08360, AT3G55750, AT2G31610, AT4G09800, AT1G32990, AT2G34480, AT5…	255	363	4727	4.18748	5.51369e-30	5.51369e-30	5.51369e-30
AT4G02500				KEGG_PATHWAY	ath03013:RNA transport	22	3.23529	0.000235073	AT2G30050, AT1G15200, AT5G40480, AT1G10390, AT5G25780, AT2G13540, AT1G72730, AT2G39990, AT5G60390, AT4G38760, AT4G37130, AT3G16260, AT5G38640, AT5G05680, AT1G71770, AT5G55190, AT3G13920, AT2G05120, AT3G15610, AT2G45000, AT3G11400, AT4G34110	255	169	4727	2.41313	0.020246	0.0102257	0.0102257
AT1G24793				KEGG_PATHWAY	ath03008:Ribosome biogenesis in eukaryotes	14	2.05882	0.00267542	AT4G04940, AT4G25630, AT5G20160, AT2G18900, AT1G10490, AT3G21540, AT5G66540, AT1G50920, AT5G41190, AT4G28200, AT3G12860, AT3G05060, AT5G55190, AT3G07050	255	101	4727	2.56952	0.207904	0.0775871	0.0775871
AT4G14320				KEGG_PATHWAY	ath00620:Pyruvate metabolism	11	1.61765	0.0137912	AT5G06580, AT5G58330, AT5G52920, AT5G50850, AT3G02720, AT5G48230, AT1G01090, AT1G36160, AT3G22960, AT4G16155, AT1G59900	255	84	4727	2.4275	0.70126	0.299958	0.299958
AT2G36880				KEGG_PATHWAY	ath00510:N-Glycan biosynthesis	6	0.882353	0.0849125	AT1G76400, AT5G19690, AT1G48140, AT1G34130, AT1G67880, AT1G32210	255	44	4727	2.52781	0.999556	1	1
AT5G06060
AT3G15010
AT2G21160
AT5G58070
AT3G02720
AT3G18390
AT2G28380
AT4G31700
AT1G09760
AT3G53020
AT2G32060
AT1G43710
AT1G49400
AT3G16840
AT5G23630
AT3G62360
AT3G49350
AT1G26880
AT5G13960
AT4G01320
AT1G13560
AT2G47390
AT5G14320
AT1G20230
AT1G34130
AT5G11280
AT5G19690
AT3G16080
AT1G08360
AT3G13920
AT5G14610
AT1G72610
AT5G13720
AT1G17370
AT5G07630
AT2G39390
AT1G77250
AT5G04590
AT5G03340
AT5G08500
AT5G40770
AT1G26850
AT4G27090
AT2G05120
AT4G12910
AT4G33760
AT1G19520
AT3G02780
AT3G11630
AT5G25780
AT1G77510
AT3G18524
AT3G20930
AT5G24400
AT4G34110
AT1G11650
AT4G14300
AT1G15200
AT1G80410
AT5G22030
AT1G74260
AT3G04650
AT2G39810
AT5G62000
AT2G47110
AT2G34357
AT2G13540
AT5G05620
AT3G44330
AT3G11130
AT4G23940
AT2G37570
AT2G18840
AT4G12640
AT3G16640
AT1G32210
AT2G20330
AT2G37250
AT5G11010
AT2G37990
AT4G26370
AT2G46380
AT3G27890
AT4G37510
AT1G64650
AT3G22104
AT1G10700
AT5G14040
AT3G49990
AT1G72370
AT3G47370
AT5G27470
AT4G21490
AT1G80300
AT2G20840
AT1G10130
AT1G08070
AT4G31140
AT2G30200
AT2G37410
AT5G06360
AT3G04400
AT2G25930
AT3G17465
AT1G75630
AT5G40480
AT5G20630
AT5G02560
AT1G10950
AT3G15460
AT3G11830
AT3G59140
AT1G26910
AT1G67880
AT5G62530
AT3G56330
AT2G36620
AT1G14320
AT4G01660
AT5G61380
AT2G46520
AT5G20890
AT1G13130
AT4G19490
AT3G10950
AT3G02560
AT5G65360
AT2G34480
AT1G10522
AT1G80150
AT5G55850
AT3G25150
AT3G14860
AT4G27080
AT1G27400
AT3G14470
AT5G64470
AT3G60500
AT1G19910
AT2G15430
AT4G13590
AT2G33340
AT1G74960
AT3G48930
AT4G00100
AT1G69170
AT1G55900
AT3G59410
AT2G34250
AT1G65540
AT5G61330
AT5G23860
AT4G27990
AT4G36870
AT1G78570
AT3G04770
AT3G02080
AT1G14970
AT5G27660
AT2G37770
AT3G25520
AT5G03850
AT3G51550
AT1G29470
AT1G52360
AT1G09690
AT4G28390
AT4G28210
AT4G16720
AT3G62870
AT4G22260
AT1G31660
AT2G39780
AT1G67340
AT3G20330
AT4G04670
AT2G38170
AT3G11530
AT1G10270
AT4G25730
AT2G40700
AT2G19740
AT3G61110
AT2G18220
AT5G11200
AT2G03670
AT1G23820
AT4G18020
AT4G35300
AT1G30360
AT2G45030
AT3G05590
AT1G04860
AT2G38650
AT3G46970
AT2G35740
AT5G19780
AT1G30230
AT3G18600
AT1G25570
AT3G52590
AT3G49080
AT2G02480
AT3G13560
AT5G01620
AT2G19640
AT2G31840
AT3G25410
AT4G25640
AT4G27640
AT4G31985
AT3G22230
AT5G64140
AT3G25620
AT1G67510
AT5G59850
AT1G08660
AT3G22330
AT5G42090
AT1G70780
AT5G48760
AT3G55750
AT3G11400
AT3G14400
AT1G60030
AT4G10040
AT3G04610
AT4G15640
AT3G16730
AT1G18080
AT4G33110
AT2G33430
AT3G09770
AT3G13230
AT1G07140
AT1G31970
AT2G27090
AT5G48230
AT3G54450
AT1G56250
AT5G32470
AT5G26742
AT1G57680
AT5G27850
AT5G13830
AT5G66860
AT5G55060
AT1G72040
AT3G20000
AT5G15900
AT1G09640
AT2G36990
AT2G05220
AT2G38960
AT3G49010
AT5G59240
AT4G04940
AT3G02060
AT3G01790
AT4G09012
AT1G06220
AT1G67300
AT5G39850
AT3G17910
AT5G56930
AT4G16155
AT3G61770
AT4G32410
AT5G42150
AT3G09630
AT4G27000
AT4G30000
AT5G65260
AT1G63910
AT1G50460
AT3G62840
AT2G21790
AT1G74270
AT3G59080
AT1G30220
AT2G48020
AT1G13950
AT2G37210
AT5G67510
AT4G38890
AT5G11630
AT3G16260
AT3G03960
AT4G37200
AT5G05450
AT5G59480
AT1G21980
AT4G36130
AT3G18610
AT4G10960
AT5G64580
AT5G13680
AT1G33140
AT5G60390
AT5G50130
AT4G28200
AT4G11060
AT2G37230
AT3G15000
AT5G41970
AT2G39920
AT4G11110
AT5G05950
AT3G09200
AT4G34670
AT3G50700
AT5G20950
AT1G19340
AT3G22790
AT4G23440
AT5G09590
AT2G38940
AT5G43020
AT3G56070
AT4G20440
AT1G27390
AT3G16810
AT1G24095
AT5G48470
AT5G14780
AT5G13850
AT2G42740
AT1G69870
AT5G04885
AT2G33530
AT5G58430
AT1G52620
AT5G18440
AT4G27470
AT4G19440
AT1G74060
AT5G52920
AT5G02960
AT2G23890
AT2G23380
AT1G43170
AT5G20160
AT4G26600
AT2G17670
AT3G46740
AT3G05060
AT5G51660
AT4G27070
AT1G64110
AT3G54110
AT1G77750
AT3G23580
AT3G33520
AT2G37040
AT2G37220
AT3G13860
AT5G23900
AT1G21460
AT1G02205
AT1G05900
AT3G48500
AT3G08950
AT5G52380
AT2G42710
AT5G55500
AT1G14250
AT2G39130
AT5G15410
AT5G02050
AT5G46920
AT2G19540
AT2G31340
AT2G18180
AT1G79530
AT4G37130
AT5G57280
AT3G23620
AT1G03360
AT2G30620
AT1G75200
AT1G63680
AT5G67480
AT4G09800
AT2G33280
AT4G00231
AT5G41190
AT2G40360
AT4G38760
AT3G22840
AT5G28470
AT1G71770
AT3G59540
AT5G63140
AT1G10490
AT4G23620
AT2G21590
AT3G03770
AT5G15780
AT4G02930
AT3G13080
AT4G27585
AT4G22970
AT1G25260
AT1G30680
AT1G17930
AT3G12270
AT5G55050
AT5G62190
AT5G01580
AT5G65560
AT3G58610
AT4G32605
AT3G52170
AT1G23100
AT1G70280
AT2G40435
AT1G55140
AT1G32450
AT1G68990
AT1G10640
AT4G25340
AT1G79150
AT1G02370
AT2G18900
AT5G66540
AT5G23690
AT1G78710
AT3G03220
AT3G28040
AT5G48250
AT4G34260
AT3G12860
AT3G07050
AT2G27510
AT5G65490
AT5G37590
AT5G06180
AT3G26410
AT4G25630
AT5G13930
AT1G72440
AT4G37220
AT2G31060
AT2G45000
AT1G55040
AT1G48460
AT3G22960
AT3G48830
AT2G39670
AT5G55580
AT1G59990
AT4G31240
AT2G44830
AT2G37010
AT3G23990
AT4G12750
AT5G04160
AT5G26860
AT5G15700
AT1G60620
AT5G67100
AT1G69200
AT2G20710
AT3G01390
AT3G24520
AT2G27590
AT1G18800
AT2G33550
AT2G20340
AT3G57510
AT4G05400
AT5G55230
AT1G03090
AT5G18190
AT1G76530
AT1G80270
AT1G64600
AT5G24030
AT3G29575
AT1G50920
AT5G15550
AT3G06880
AT4G34200
AT4G21820
AT3G62060
AT1G32090
AT3G62160
AT5G23810
AT1G63660
AT5G17270
AT5G44530
AT5G37340
AT3G56990
AT1G68050
AT1G76460
AT3G02230
AT4G37980
AT5G08610
AT1G10020
AT1G48100
AT5G26850
AT4G27460
AT1G18750
AT4G03210
AT3G21540
AT3G28210
AT3G22560
AT3G27550
AT4G15020
AT4G23180
AT1G33110
AT3G06730
AT1G04120
AT5G14580
AT1G61800
AT5G57560
AT5G49330
AT1G05280
AT1G07050
AT4G01130
AT3G22370
AT4G35160
AT5G38710
AT2G39800

## Sheet: GEN down
GEN DOWN				Category	Term	Count	%	PValue	Genes	List Total	Pop Hits	Pop Total	Fold Enrichment	Bonferroni	Benjamini	FDR
AT5G18080				GOTERM_BP_DIRECT	GO:0080167~response to karrikin	17	2.39774	1.09515e-06	AT1G10370, AT3G21090, AT5G51810, AT1G78290, AT3G03550, AT4G39070, AT5G40780, AT5G20250, AT1G06040, AT2G37040, AT4G27030, AT3G02870, AT3G61220, AT1G70000, AT2G26250, AT1G06520, AT4G14440	544	128	18499	4.51636	0.000889965	0.000890361	0.000882695
AT5G63180				GOTERM_BP_DIRECT	GO:0009416~response to light stimulus	19	2.67983	1.13176e-05	AT1G67900, AT1G55480, AT5G48800, AT3G51480, AT4G08920, AT5G25220, AT3G02380, AT1G06040, AT1G70940, AT5G15850, AT1G16880, AT5G67385, AT1G77760, AT5G10250, AT1G58290, AT2G26250, AT1G08810, AT1G04400, AT5G54270	544	188	18499	3.43673	0.00915908	0.00460061	0.004561
AT5G49630				GOTERM_BP_DIRECT	GO:0008152~metabolic process	24	3.38505	3.35553e-05	AT2G04160, AT5G44730, AT3G23790, AT1G16880, AT3G21760, AT3G01990, AT5G62180, AT2G15490, AT1G47480, AT3G16520, AT1G20160, AT3G14240, AT5G58830, AT3G46670, AT4G15480, AT5G13690, AT1G20560, AT1G01610, AT3G10970, AT3G48690, AT1G06520, AT4G14440, AT5G16080, AT1G01420	544	303	18499	2.69351	0.0269121	0.00727787	0.00721521
AT2G42990				GOTERM_BP_DIRECT	GO:0018298~protein-chromophore linkage	9	1.26939	4.33052e-05	AT2G02710, AT1G19150, AT4G08920, AT3G54890, AT3G45780, AT4G18130, AT1G04400, AT1G15820, AT5G54270	544	45	18499	6.8011	0.0345953	0.00727787	0.00721521
AT1G28310				GOTERM_BP_DIRECT	GO:0010114~response to red light	10	1.41044	4.47594e-05	AT5G67030, AT1G19150, AT4G08920, AT2G02950, AT4G31500, AT3G54890, AT5G24120, AT5G24470, AT1G69530, AT3G17040	544	58	18499	5.86302	0.035736	0.00727787	0.00721521
AT5G65140				GOTERM_BP_DIRECT	GO:0010118~stomatal movement	7	0.987306	0.000166182	AT5G46860, AT5G46220, AT4G08920, AT1G30270, AT2G33380, AT1G08810, AT1G04400	544	29	18499	8.20823	0.126386	0.0225176	0.0223238
AT4G11280				GOTERM_BP_DIRECT	GO:0010119~regulation of stomatal movement	8	1.12835	0.000311305	AT5G44790, AT5G55630, AT1G69850, AT3G01500, AT1G69530, AT3G45780, AT2G26670, AT5G54270	544	45	18499	6.04542	0.223634	0.0361559	0.0358446
AT1G17710				GOTERM_BP_DIRECT	GO:0009637~response to blue light	8	1.12835	0.000769047	AT3G01470, AT1G19150, AT4G08920, AT3G54890, AT5G24120, AT2G36910, AT3G45780, AT1G04400	544	52	18499	5.23162	0.464993	0.0781544	0.0774814
AT2G18360				GOTERM_BP_DIRECT	GO:0009624~response to nematode	9	1.26939	0.00144032	AT5G64290, AT5G53550, AT1G64780, AT5G64840, AT2G36910, AT1G69850, AT2G38120, AT5G54800, AT5G14940	544	74	18499	4.13581	0.690199	0.130109	0.128989
AT2G18196				GOTERM_BP_DIRECT	GO:0016567~protein ubiquitination	26	3.66714	0.00216214	AT1G67900, AT5G41340, AT1G64230, AT1G55760, AT1G67340, AT5G49980, AT3G49900, AT1G67480, AT4G10925, AT4G12560, AT2G01620, AT3G17000, AT5G10250, AT2G28840, AT2G24540, AT1G21760, AT5G48800, AT3G03550, AT3G19380, AT5G67385, AT2G17030, AT3G46510, AT2G45910, AT5G52120, AT3G06190, AT2G02360	544	456	18499	1.93891	0.827907	0.175782	0.174268
AT2G17650				GOTERM_BP_DIRECT	GO:0006857~oligopeptide transport	8	1.12835	0.00342951	AT1G12110, AT5G13400, AT4G10770, AT5G53550, AT2G02040, AT1G52190, AT2G26690, AT5G14940	544	67	18499	4.06036	0.938762	0.253472	0.25129
AT5G60490				GOTERM_BP_DIRECT	GO:0009765~photosynthesis, light harvesting	4	0.564175	0.00577403	AT1G19150, AT3G54890, AT5G57030, AT5G54270	544	13	18499	10.4632	0.990976	0.39119	0.387822
AT5G06860				GOTERM_BP_DIRECT	GO:0009753~response to jasmonic acid	12	1.69252	0.006404	AT3G61250, AT1G55020, AT1G01060, AT1G70000, AT3G28910, AT1G32640, AT2G39770, AT4G11280, AT2G26690, AT1G08810, AT1G13960, AT4G38620	544	156	18499	2.61581	0.99461	0.400496	0.397048
AT1G12570				GOTERM_BP_DIRECT	GO:0007623~circadian rhythm	9	1.26939	0.00770865	AT3G55960, AT4G38960, AT4G08920, AT3G01060, AT1G01060, AT5G24470, AT3G45780, AT5G15850, AT1G04400	544	97	18499	3.15515	0.998148	0.447652	0.443798
AT1G68740				GOTERM_BP_DIRECT	GO:0009058~biosynthetic process	9	1.26939	0.0109032	AT4G01210, AT4G02860, AT1G62960, AT1G73980, AT2G38670, AT2G39770, AT1G31220, AT3G07270, AT4G11280	544	103	18499	2.97136	0.999865	0.590952	0.585863
AT1G44760				GOTERM_BP_DIRECT	GO:1902358~sulfate transmembrane transport	3	0.423131	0.0119272	AT3G15990, AT1G77990, AT3G51895	544	6	18499	17.0028	0.999942	0.601823	0.596641
AT5G52120				GOTERM_BP_DIRECT	GO:0009638~phototropism	4	0.564175	0.0125842	AT4G08920, AT2G02950, AT3G45780, AT1G04400	544	17	18499	8.0013	0.999966	0.601823	0.596641
AT1G70550				GOTERM_BP_DIRECT	GO:0010218~response to far red light	6	0.846262	0.0140984	AT1G19150, AT4G08920, AT2G02950, AT3G54890, AT5G24120, AT5G24470	544	49	18499	4.16394	0.99999	0.636776	0.631293
AT1G30220				GOTERM_BP_DIRECT	GO:0009958~positive gravitropism	5	0.705219	0.0153096	AT2G02950, AT2G36910, AT1G70940, AT2G38120, AT4G24670	544	33	18499	5.15235	0.999996	0.64612	0.640557
AT5G61520				GOTERM_BP_DIRECT	GO:0009409~response to cold	17	2.39774	0.0158947	AT3G54890, AT3G26420, AT5G20250, AT3G01500, AT3G54050, AT2G33380, AT1G16880, AT3G02870, AT1G67280, AT3G08920, AT4G35790, AT4G38840, AT5G54770, AT1G01140, AT1G01060, AT2G26250, AT1G21760	544	299	18499	1.93342	0.999998	0.64612	0.640557
AT4G31500				GOTERM_BP_DIRECT	GO:0010315~auxin efflux	4	0.564175	0.0197713	AT1G27940, AT3G28345, AT2G36910, AT1G70940	544	20	18499	6.8011	1	0.756928	0.750411
AT2G24540				GOTERM_BP_DIRECT	GO:0009640~photomorphogenesis	6	0.846262	0.0207707	AT4G38960, AT4G08920, AT2G36910, AT1G06040, AT5G24470, AT3G55370	544	54	18499	3.77839	1	0.756928	0.750411
AT4G23160				GOTERM_BP_DIRECT	GO:0009635~response to herbicide	3	0.423131	0.0214137	AT1G12110, AT1G77760, AT5G54270	544	8	18499	12.7521	1	0.756928	0.750411
AT1G32700				GOTERM_BP_DIRECT	GO:0009768~photosynthesis, light harvesting in photosystem I	4	0.564175	0.025582	AT1G19150, AT3G54890, AT1G15820, AT5G54270	544	22	18499	6.18282	1	0.844364	0.837094
AT1G04680				GOTERM_BP_DIRECT	GO:0009228~thiamine biosynthetic process	3	0.423131	0.027003	AT5G54770, AT1G03160, AT4G15560	544	9	18499	11.3352	1	0.844364	0.837094
AT2G36200				GOTERM_BP_DIRECT	GO:0010244~response to low fluence blue light stimulus by blue low-fluence system	3	0.423131	0.027003	AT3G59060, AT4G08920, AT1G04400	544	9	18499	11.3352	1	0.844364	0.837094
AT3G30180				GOTERM_BP_DIRECT	GO:0009056~catabolic process	4	0.564175	0.0287937	AT1G47480, AT3G48690, AT5G62180, AT5G16080	544	23	18499	5.914	1	0.866687	0.859224
AT3G26510				GOTERM_BP_DIRECT	GO:0009723~response to ethylene	9	1.26939	0.029849	AT5G44790, AT1G19220, AT1G01060, AT1G70000, AT3G28910, AT2G38120, AT4G11280, AT1G13960, AT4G24670	544	124	18499	2.46814	1	0.866687	0.859224
AT2G33380				GOTERM_BP_DIRECT	GO:0008654~phospholipid biosynthetic process	5	0.705219	0.0315745	AT5G42870, AT2G38110, AT1G80860, AT3G60620, AT1G01610	544	41	18499	4.14701	1	0.874946	0.867412
AT1G50110				GOTERM_BP_DIRECT	GO:0016310~phosphorylation	12	1.69252	0.0322858	AT4G32180, AT1G26640, AT3G06483, AT1G73980, AT5G55630, AT3G57550, AT5G05200, AT1G07650, AT4G30310, AT1G27070, AT1G21640, AT2G21370	544	198	18499	2.06094	1	0.874946	0.867412
AT5G24910				GOTERM_BP_DIRECT	GO:0009585~red, far-red light phototransduction	6	0.846262	0.0352041	AT3G59060, AT3G15354, AT2G02950, AT4G18130, AT2G24540, AT2G26670	544	62	18499	3.29086	1	0.923255	0.915306
AT4G27290				GOTERM_BP_DIRECT	GO:0042128~nitrate assimilation	5	0.705219	0.0395462	AT1G12110, AT2G15620, AT1G77760, AT1G69850, AT2G26690	544	44	18499	3.86426	1	0.977837	0.969418
AT1G10750				GOTERM_BP_DIRECT	GO:0009704~de-etiolation	3	0.423131	0.0396908	AT1G10370, AT3G08010, AT5G23060	544	11	18499	9.27423	1	0.977837	0.969418
AT3G19380				GOTERM_BP_DIRECT	GO:0048278~vesicle docking	4	0.564175	0.0436537	AT5G46860, AT1G16240, AT1G27700, AT4G30240	544	27	18499	5.03785	1	1	0.992611
AT1G19400				GOTERM_BP_DIRECT	GO:0048574~long-day photoperiodism, flowering	3	0.423131	0.0467211	AT1G01060, AT5G06850, AT1G04400	544	12	18499	8.50138	1	1	0.992611
AT1G14900				GOTERM_BP_DIRECT	GO:0015979~photosynthesis	9	1.26939	0.0508367	AT1G19150, AT1G55480, AT3G63540, AT3G54890, AT3G54050, AT3G01500, AT1G15820, AT2G26670, AT5G54270	544	138	18499	2.21775	1	1	0.992611
AT3G60550				GOTERM_BP_DIRECT	GO:0006468~protein phosphorylation	35	4.93653	0.0540062	AT4G23160, AT5G25110, AT5G16000, AT2G01820, AT3G44200, AT4G27290, AT5G01560, AT4G35500, AT1G07650, AT1G77280, AT2G23450, AT2G45340, AT3G24190, AT2G31010, AT1G78290, AT1G11330, AT1G30270, AT5G48740, AT3G01490, AT4G08850, AT1G70740, AT4G28980, AT5G16810, AT4G26540, AT5G49470, AT1G11410, AT1G01540, AT3G17510, AT1G01140, AT1G18670, AT2G45910, AT4G00710, AT2G20050, AT1G79570, AT4G34220	544	870	18499	1.36804	1	1	0.992611
AT5G41080				GOTERM_BP_DIRECT	GO:1901371~regulation of leaf morphogenesis	2	0.282087	0.0578458	AT4G08920, AT1G04400	544	2	18499	34.0055	1	1	0.992611
AT4G36040				GOTERM_BP_DIRECT	GO:0072387~flavin adenine dinucleotide metabolic process	2	0.282087	0.0578458	AT4G08920, AT1G04400	544	2	18499	34.0055	1	1	0.992611
AT5G51810				GOTERM_BP_DIRECT	GO:0006094~gluconeogenesis	3	0.423131	0.0619953	AT4G24620, AT3G54050, AT5G42740	544	14	18499	7.2869	1	1	0.992611
AT4G39250				GOTERM_BP_DIRECT	GO:0019243~methylglyoxal catabolic process to D-lactate via S-lactoyl-glutathione	3	0.423131	0.0619953	AT1G06130, AT1G53280, AT1G67280	544	14	18499	7.2869	1	1	0.992611
AT5G40780				GOTERM_BP_DIRECT	GO:0000079~regulation of cyclin-dependent protein serine/threonine kinase activity	3	0.423131	0.0619953	AT3G60550, AT3G21870, AT4G28980	544	14	18499	7.2869	1	1	0.992611
AT2G26660				GOTERM_BP_DIRECT	GO:0055072~iron ion homeostasis	4	0.564175	0.0665661	AT4G37650, AT5G53550, AT3G47640, AT2G26670	544	32	18499	4.25069	1	1	0.992611
AT1G12740				GOTERM_BP_DIRECT	GO:0008643~carbohydrate transport	6	0.846262	0.0693504	AT5G25400, AT5G61520, AT3G47420, AT3G01550, AT5G54800, AT5G50800	544	75	18499	2.72044	1	1	0.992611
AT3G52610				GOTERM_BP_DIRECT	GO:0006949~syncytium formation	3	0.423131	0.07018	AT2G40610, AT1G69530, AT2G28950	544	15	18499	6.8011	1	1	0.992611
AT3G55970				GOTERM_BP_DIRECT	GO:0006730~one-carbon metabolic process	4	0.564175	0.0769886	AT5G41480, AT5G05980, AT2G38660, AT5G26780	544	34	18499	4.00065	1	1	0.992611
AT1G69530				GOTERM_BP_DIRECT	GO:0010541~acropetal auxin transport	3	0.423131	0.0786928	AT1G27940, AT3G28345, AT2G36910	544	16	18499	6.37603	1	1	0.992611
AT4G13240				GOTERM_BP_DIRECT	GO:0009773~photosynthetic electron transport in photosystem I	3	0.423131	0.0786928	AT1G15980, AT2G05620, AT3G54050	544	16	18499	6.37603	1	1	0.992611
AT1G70370				GOTERM_BP_DIRECT	GO:0010343~singlet oxygen-mediated programmed cell death	2	0.282087	0.0855038	AT4G08920, AT4G33630	544	3	18499	22.6703	1	1	0.992611
AT3G01470				GOTERM_BP_DIRECT	GO:0010617~circadian regulation of calcium ion oscillation	2	0.282087	0.0855038	AT4G08920, AT1G04400	544	3	18499	22.6703	1	1	0.992611
AT1G64230				GOTERM_BP_DIRECT	GO:0009751~response to salicylic acid	9	1.26939	0.0867703	AT3G61250, AT1G01060, AT1G70000, AT3G28910, AT2G33380, AT1G08810, AT1G13960, AT4G38620, AT2G29420	544	155	18499	1.97451	1	1	0.992611
AT2G15490				GOTERM_BP_DIRECT	GO:0009828~plant-type cell wall loosening	4	0.564175	0.0880767	AT1G12560, AT2G40610, AT1G69530, AT2G28950	544	36	18499	3.77839	1	1	0.992611
AT2G38110				GOTERM_BP_DIRECT	GO:0048364~root development	9	1.26939	0.0943388	AT1G55020, AT5G05980, AT5G24310, AT4G04920, AT1G79950, AT5G03540, AT1G70940, AT1G80600, AT4G24560	544	158	18499	1.93702	1	1	0.992611
AT1G77990				GOTERM_BP_DIRECT	GO:0006631~fatty acid metabolic process	5	0.705219	0.0947727	AT3G23790, AT1G65890, AT1G20560, AT2G17650, AT5G66230	544	59	18499	2.88182	1	1	0.992611
AT5G46790				GOTERM_BP_DIRECT	GO:0055085~transmembrane transport	11	1.55148	0.0956402	AT5G64290, AT1G27940, AT3G28345, AT5G53550, AT5G61520, AT3G47420, AT2G36910, AT1G70940, AT1G54350, AT1G70610, AT5G12080	544	212	18499	1.76444	1	1	0.992611
AT1G78290				GOTERM_BP_DIRECT	GO:0010075~regulation of meristem growth	3	0.423131	0.0965985	AT4G08920, AT1G04400, AT2G26670	544	18	18499	5.66759	1	1	0.992611
AT2G30300				GOTERM_BP_DIRECT	GO:0007033~vacuole organization	3	0.423131	0.0965985	AT5G46860, AT5G54800, AT5G20840	544	18	18499	5.66759	1	1	0.992611
AT3G58720				GOTERM_BP_DIRECT	GO:0010588~cotyledon vascular tissue pattern formation	3	0.423131	0.0965985	AT5G10250, AT1G17840, AT4G24670	544	18	18499	5.66759	1	1	0.992611
AT5G19530				GOTERM_BP_DIRECT	GO:0009785~blue light signaling pathway	3	0.423131	0.0965985	AT4G08920, AT3G45780, AT1G04400	544	18	18499	5.66759	1	1	0.992611
AT5G25220
AT1G49320				Category	Term	Count	%	PValue	Genes	List Total	Pop Hits	Pop Total	Fold Enrichment	Bonferroni	Benjamini	FDR
AT2G38120				GOTERM_CC_DIRECT	GO:0009507~chloroplast	172	24.2595	5.1776e-12	AT5G67030, AT1G55480, AT1G15980, AT3G01120, AT2G36895, AT4G37925, AT3G23790, AT3G54050, AT2G32290, AT3G23710, AT5G59400, AT1G19150, AT1G21065, AT5G05980, AT4G11410, AT3G61540, AT2G05620, AT3G53920, AT3G10350, AT3G12770, AT1G01610, AT1G80600, AT2G42130, AT3G01370, AT5G19220, AT5G46220, AT4G24620, AT5G43990, AT1G58520, AT3G17040, AT3G60620, AT5G54800, AT5G46580, AT4G23890, AT1G16720, AT1G52510, AT4…	675	3855	25147	1.66221	8.02534e-10	8.02528e-10	7.35219e-10
AT3G15990				GOTERM_CC_DIRECT	GO:0009570~chloroplast stroma	40	5.64175	3.12891e-06	AT1G55480, AT3G01120, AT4G27800, AT1G15140, AT3G01500, AT3G54050, AT1G32440, AT1G32500, AT1G67280, AT1G19920, AT1G50320, AT3G18890, AT5G54770, AT5G05980, AT5G35970, AT3G10350, AT1G44446, AT1G04420, AT1G80600, AT2G42130, AT3G01370, AT1G62640, AT5G19220, AT4G24620, AT2G15620, AT5G53850, AT4G29890, AT3G24430, AT3G17040, AT1G16880, AT5G66230, AT1G16720, AT1G52510, AT2G47910, AT1G75010, AT4G36040, AT4…	675	653	25147	2.28207	0.000484864	0.000242491	0.000222153
AT3G55770				GOTERM_CC_DIRECT	GO:0031969~chloroplast membrane	16	2.2567	4.69666e-06	AT5G67030, AT1G03160, AT3G59400, AT1G70610, AT2G33380, AT3G17040, AT4G27030, AT3G60620, AT3G01550, AT5G54800, AT5G38510, AT1G78620, AT3G61320, AT5G01220, AT1G58290, AT5G57030	675	138	25147	4.3194	0.00072772	0.000242661	0.000222309
AT3G47420				GOTERM_CC_DIRECT	GO:0009534~chloroplast thylakoid	19	2.67983	1.21777e-05	AT5G64290, AT1G55480, AT1G15980, AT3G54890, AT5G23060, AT1G64680, AT5G19940, AT2G35490, AT1G15820, AT4G23890, AT3G08920, AT1G50320, AT3G27925, AT3G18890, AT2G05620, AT1G74070, AT5G17170, AT2G42130, AT5G54270	675	206	25147	3.43612	0.00188578	0.000394887	0.000361768
AT2G23790				GOTERM_CC_DIRECT	GO:0009941~chloroplast envelope	34	4.79549	1.27383e-05	AT5G67030, AT5G26820, AT1G55480, AT1G06690, AT3G54890, AT3G23790, AT1G15140, AT3G01500, AT1G70610, AT1G15820, AT1G19150, AT3G18890, AT5G54770, AT5G35970, AT5G12470, AT5G01220, AT1G04420, AT5G54270, AT5G64290, AT5G19220, AT4G24620, AT1G64680, AT3G17040, AT5G19940, AT1G16880, AT3G60620, AT4G00370, AT3G08920, AT1G16720, AT1G52510, AT1G78620, AT4G01800, AT4G33350, AT5G17170	675	543	25147	2.33271	0.0019725	0.000394887	0.000361768
AT5G13400				GOTERM_CC_DIRECT	GO:0009535~chloroplast thylakoid membrane	28	3.94922	1.70404e-05	AT5G67030, AT1G55480, AT1G15980, AT1G06690, AT3G54890, AT4G37925, AT1G03160, AT3G01500, AT1G15820, AT1G19150, AT3G18890, AT2G05620, AT1G44446, AT4G35440, AT5G54270, AT3G53470, AT5G23060, AT1G16880, AT2G35490, AT3G60620, AT4G23890, AT4G09350, AT5G13410, AT3G27925, AT2G47910, AT5G02160, AT4G01800, AT5G17170	675	407	25147	2.56298	0.0026378	0.000440211	0.00040329
AT1G01050				GOTERM_CC_DIRECT	GO:0010287~plastoglobule	11	1.55148	3.08925e-05	AT1G19150, AT1G06690, AT3G54890, AT5G17230, AT1G54570, AT5G05200, AT2G35490, AT2G42130, AT1G78140, AT1G15820, AT5G54270	675	75	25147	5.46404	0.00477696	0.000684047	0.000626675
AT1G69850				GOTERM_CC_DIRECT	GO:0005886~plasma membrane	131	18.4767	0.000615345	AT1G67900, AT1G12110, AT3G21090, AT1G15740, AT1G64230, AT5G25110, AT3G27110, AT3G21250, AT5G16000, AT3G58650, AT1G30220, AT5G64440, AT2G19110, AT5G13400, AT2G01820, AT5G65930, AT5G58950, AT5G10250, AT4G27290, AT5G64840, AT1G22710, AT2G23450, AT2G31010, AT5G48800, AT1G30690, AT1G64640, AT3G01810, AT3G60620, AT5G67385, AT1G14820, AT3G26935, AT2G47710, AT5G53550, AT1G79450, AT1G02130, AT3G15410, AT2…	675	3702	25147	1.31831	0.0909978	0.0119223	0.0109224
AT1G01180				GOTERM_CC_DIRECT	GO:0009706~chloroplast inner membrane	9	1.26939	0.000969309	AT5G64290, AT3G18890, AT1G03160, AT1G78620, AT5G12470, AT4G00370, AT1G44446, AT4G33350, AT3G23710	675	76	25147	4.41175	0.139564	0.0166937	0.0152935
AT2G34620				GOTERM_CC_DIRECT	GO:0005770~late endosome	6	0.846262	0.00129912	AT4G37650, AT5G46860, AT1G49320, AT5G39510, AT2G39450, AT5G41610	675	31	25147	7.21061	0.182492	0.0196888	0.0180375
AT3G19540				GOTERM_CC_DIRECT	GO:0009579~thylakoid	15	2.11566	0.00139727	AT1G55480, AT4G27800, AT3G54890, AT1G15140, AT3G01500, AT5G23060, AT2G35490, AT1G15820, AT1G67280, AT5G13410, AT3G27925, AT5G54770, AT2G04039, AT2G42130, AT5G54270	675	206	25147	2.71273	0.194851	0.0196888	0.0180375
AT4G37650				GOTERM_CC_DIRECT	GO:0010598~NAD(P)H dehydrogenase complex (plastoquinone)	4	0.564175	0.00448473	AT4G09350, AT1G15980, AT4G37925, AT4G23890	675	13	25147	11.463	0.501772	0.0579278	0.0530693
AT3G22830				GOTERM_CC_DIRECT	GO:0016020~membrane	67	9.44993	0.00588396	AT3G54890, AT4G31500, AT3G27110, AT1G33730, AT2G38110, AT1G30220, AT5G14940, AT1G15820, AT2G36330, AT3G23710, AT5G13400, AT1G71040, AT4G12300, AT5G06870, AT1G01050, AT1G04680, AT1G22710, AT3G10350, AT1G01610, AT1G12560, AT2G15620, AT1G16240, AT1G69530, AT2G38120, AT4G02050, AT2G39450, AT3G60620, AT5G50800, AT4G35790, AT1G54730, AT5G61520, AT1G69850, AT5G37000, AT4G00710, AT1G79450, AT4G01800, AT1…	675	1797	25147	1.38902	0.599366	0.0701549	0.0642709
AT1G77760				GOTERM_CC_DIRECT	GO:0009536~plastid	17	2.39774	0.00809562	AT5G64290, AT1G30270, AT4G24620, AT1G55020, AT2G35490, AT3G60620, AT4G00370, AT5G54800, AT3G23710, AT1G32500, AT4G36040, AT2G47900, AT1G78620, AT5G12470, AT5G01220, AT4G33350, AT2G21370	675	303	25147	2.0902	0.716325	0.08963	0.0821127
AT5G16000				GOTERM_CC_DIRECT	GO:0031307~integral component of mitochondrial outer membrane	4	0.564175	0.0115847	AT1G05270, AT2G38280, AT1G53000, AT2G38670	675	18	25147	8.27885	0.835708	0.119709	0.109669
AT2G16050				GOTERM_CC_DIRECT	GO:0010319~stromule	5	0.705219	0.0152728	AT5G54770, AT3G54050, AT3G01500, AT1G16880, AT1G67280	675	36	25147	5.17428	0.907962	0.147956	0.135546
AT1G65890				GOTERM_CC_DIRECT	GO:0016021~integral component of membrane	169	23.8364	0.0208535	AT4G01210, AT1G12110, AT3G21090, AT1G65320, AT3G21250, AT5G16000, AT1G01180, AT2G38670, AT1G35510, AT5G64440, AT4G23000, AT2G19110, AT5G59400, AT1G19150, AT5G13400, AT2G01820, AT1G21065, AT1G18460, AT5G39510, AT1G73980, AT1G02260, AT1G01610, AT2G23450, AT5G46860, AT3G03790, AT5G46220, AT3G03550, AT1G30690, AT1G58520, AT5G62130, AT3G60620, AT5G54800, AT3G26935, AT5G58600, AT5G53550, AT5G41610, AT1…	675	5439	25147	1.15758	0.961859	0.190134	0.174188
AT5G06870				GOTERM_CC_DIRECT	GO:0042651~thylakoid membrane	4	0.564175	0.0227799	AT3G61320, AT4G33630, AT1G44446, AT5G54270	675	23	25147	6.4791	0.971893	0.19616	0.179708
AT2G28950				GOTERM_CC_DIRECT	GO:0005773~vacuole	26	3.66714	0.0338973	AT3G02110, AT1G15000, AT3G56310, AT1G65320, AT2G33380, AT5G64440, AT5G47560, AT5G12950, AT2G38380, AT5G39510, AT3G61540, AT1G04400, AT5G46860, AT3G07990, AT3G23760, AT1G16240, AT3G17180, AT1G11910, AT4G35790, AT2G47710, AT1G78300, AT2G26975, AT5G13690, AT3G45780, AT1G02130, AT2G02040	675	629	25147	1.53994	0.995229	0.263844	0.241715
AT4G23980				GOTERM_CC_DIRECT	GO:0005887~integral component of plasma membrane	14	1.97461	0.0352338	AT5G44790, AT1G64780, AT4G02050, AT1G30220, AT5G50800, AT2G19110, AT3G15990, AT1G54730, AT4G10770, AT5G61520, AT1G22710, AT4G00900, AT1G77990, AT3G51895	675	275	25147	1.89661	0.99615	0.263844	0.241715
AT3G63240				GOTERM_CC_DIRECT	GO:0005829~cytosol	77	10.8604	0.0357466	AT1G10370, AT1G11580, AT4G02860, AT5G17330, AT5G23570, AT3G26420, AT4G24490, AT1G23440, AT1G71040, AT5G05980, AT5G10450, AT5G06870, AT1G01050, AT5G58950, AT3G61220, AT3G13460, AT2G38280, AT5G39510, AT2G47900, AT1G73980, AT3G61540, AT1G76130, AT1G07110, AT1G50380, AT1G24735, AT1G80600, AT4G14440, AT4G01560, AT4G24620, AT2G15620, AT1G30690, AT5G25220, AT2G39770, AT1G11910, AT5G16510, AT4G28980, AT1…	675	2309	25147	1.24236	0.996455	0.263844	0.241715
AT5G13690				GOTERM_CC_DIRECT	GO:0009986~cell surface	3	0.423131	0.0396269	AT1G70940, AT3G45780, AT2G38120	675	12	25147	9.3137	0.998102	0.27919	0.255774
AT3G17510				GOTERM_CC_DIRECT	GO:0090406~pollen tube	5	0.705219	0.0596899	AT5G46220, AT4G08850, AT1G30220, AT1G21760, AT2G32460	675	55	25147	3.3868	0.999928	0.379682	0.347837
AT4G39070				GOTERM_CC_DIRECT	GO:0031902~late endosome membrane	5	0.705219	0.0596899	AT5G46860, AT5G39510, AT1G16240, AT1G79450, AT2G39450	675	55	25147	3.3868	0.999928	0.379682	0.347837
AT4G27310				GOTERM_CC_DIRECT	GO:0009522~photosystem I	4	0.564175	0.0621114	AT1G19150, AT3G54890, AT1G15820, AT5G54270	675	34	25147	4.38292	0.999952	0.379682	0.347837
AT4G01995				GOTERM_CC_DIRECT	GO:0009543~chloroplast thylakoid lumen	6	0.846262	0.0636885	AT5G13410, AT3G27925, AT3G63540, AT1G14590, AT1G74070, AT1G79450	675	80	25147	2.79411	0.999963	0.379682	0.347837
AT2G04160				GOTERM_CC_DIRECT	GO:0031201~SNARE complex	5	0.705219	0.0663637	AT5G46860, AT5G39510, AT1G16240, AT1G27700, AT4G30240	675	57	25147	3.26797	0.999976	0.380977	0.349024
AT4G10955				GOTERM_CC_DIRECT	GO:0031972~chloroplast intermembrane space	2	0.282087	0.0782744	AT4G33350, AT3G23710	675	3	25147	24.8365	0.999997	0.433305	0.396963
AT5G58600				GOTERM_CC_DIRECT	GO:0000325~plant-type vacuole	4	0.564175	0.0913707	AT5G46860, AT3G21250, AT5G39510, AT2G02040	675	40	25147	3.72548	1	0.488361	0.447402
AT1G61660				GOTERM_CC_DIRECT	GO:0030076~light-harvesting complex	3	0.423131	0.0992404	AT1G19150, AT3G54890, AT5G54270	675	20	25147	5.58822	1	0.512742	0.469738
AT1G79950
AT5G47560				Category	Term	Count	%	PValue	Genes	List Total	Pop Hits	Pop Total	Fold Enrichment	Bonferroni	Benjamini	FDR
AT2G40610				GOTERM_MF_DIRECT	GO:0016787~hydrolase activity	30	4.23131	0.000379428	AT5G19850, AT5G44730, AT4G19180, AT5G42870, AT5G62180, AT4G23000, AT3G63240, AT1G18460, AT3G46200, AT3G61540, AT5G35970, AT3G12250, AT1G44760, AT4G00900, AT1G15490, AT1G77280, AT3G10970, AT4G24760, AT5G53850, AT4G25290, AT1G71710, AT4G10955, AT5G58200, AT1G52510, AT5G53050, AT2G18360, AT1G47480, AT2G47710, AT5G09430, AT5G16080	546	487	18171	2.05012	0.17628	0.103098	0.103098
AT1G06040				GOTERM_MF_DIRECT	GO:0015293~symporter activity	9	1.26939	0.000403514	AT1G12110, AT3G15990, AT5G49630, AT5G40780, AT1G69850, AT2G38120, AT1G77990, AT3G51895, AT2G26690	546	60	18171	4.99203	0.18636	0.103098	0.103098
AT5G25610				GOTERM_MF_DIRECT	GO:0005215~transporter activity	22	3.10296	0.00173602	AT5G64290, AT1G12110, AT5G26820, AT1G30690, AT5G14460, AT1G70940, AT1G70610, AT2G38120, AT5G44050, AT3G01550, AT5G54800, AT3G07525, AT1G14820, AT5G14940, AT1G32500, AT5G13400, AT5G64840, AT1G69850, AT1G02260, AT2G02040, AT1G52190, AT2G26690	546	344	18171	2.12839	0.588471	0.295702	0.295702
AT3G10420				GOTERM_MF_DIRECT	GO:0071949~FAD binding	5	0.705219	0.00613549	AT5G67030, AT4G08920, AT1G77760, AT1G15140, AT1G04400	546	25	18171	6.65604	0.956929	0.783809	0.783809
AT1G02170				GOTERM_MF_DIRECT	GO:0009882~blue light photoreceptor activity	3	0.423131	0.00845487	AT4G08920, AT3G45780, AT1G04400	546	5	18171	19.9681	0.986948	0.864088	0.864088
AT5G50090				GOTERM_MF_DIRECT	GO:0005524~ATP binding	90	12.6939	0.0143287	AT3G21090, AT5G44790, AT5G41480, AT4G23160, AT4G08920, AT1G64230, AT5G25110, AT4G19180, AT3G21250, AT5G16000, AT1G32440, AT2G37420, AT1G17840, AT2G19110, AT2G01820, AT5G05980, AT5G10450, AT5G65930, AT5G58950, AT2G38280, AT3G44200, AT4G27290, AT1G73980, AT5G64840, AT3G10350, AT1G07110, AT4G35500, AT2G23450, AT1G04400, AT5G19220, AT2G31010, AT1G78290, AT5G21222, AT3G23340, AT3G01490, AT3G24430, AT4…	546	2372	18171	1.26274	0.999373	1	1
AT4G14750				GOTERM_MF_DIRECT	GO:0008081~phosphoric diester hydrolase activity	4	0.564175	0.0209231	AT4G36945, AT2G47900, AT1G76900, AT5G41080	546	20	18171	6.65604	0.99998	1	1
AT3G16520				GOTERM_MF_DIRECT	GO:0031409~pigment binding	4	0.564175	0.0238784	AT1G19150, AT3G54890, AT1G15820, AT5G54270	546	21	18171	6.33909	0.999996	1	1
AT4G00710				GOTERM_MF_DIRECT	GO:0090447~glycerol-3-phosphate 2-O-acyltransferase activity	3	0.423131	0.0281092	AT2G38110, AT1G01610, AT1G06520	546	9	18171	11.0934	1	1	1
AT5G66230				GOTERM_MF_DIRECT	GO:0042626~ATPase activity, coupled to transmembrane movement of substances	8	1.12835	0.0403421	AT3G21090, AT1G27940, AT3G28345, AT3G21250, AT2G36910, AT1G54350, AT1G70610, AT1G17840	546	106	18171	2.51171	1	1	1
AT2G02950				GOTERM_MF_DIRECT	GO:0004033~aldo-keto reductase (NADP) activity	3	0.423131	0.0412823	AT5G53580, AT1G06690, AT1G04420	546	11	18171	9.07642	1	1	1
AT1G20160				GOTERM_MF_DIRECT	GO:0046872~metal ion binding	61	8.60367	0.0438832	AT1G08290, AT5G27930, AT4G27800, AT4G08920, AT3G54890, AT3G54050, AT1G13960, AT2G19110, AT2G18196, AT2G26800, AT1G19150, AT1G72770, AT2G38280, AT3G12250, AT1G04680, AT3G07270, AT1G04400, AT5G54270, AT5G51810, AT2G05160, AT5G63180, AT2G15620, AT3G27700, AT3G24430, AT2G35490, AT3G47500, AT5G11350, AT5G42820, AT5G39660, AT2G20050, AT2G29660, AT5G17170, AT3G50700, AT2G26670, AT4G15560, AT1G06130, AT1…	546	1606	18171	1.26407	1	1	1
AT1G14590				GOTERM_MF_DIRECT	GO:0016301~kinase activity	42	5.92384	0.0441687	AT4G23160, AT4G08920, AT5G25110, AT5G16000, AT1G32440, AT5G49660, AT1G27070, AT2G02950, AT5G58950, AT3G44200, AT1G73980, AT5G01560, AT5G05200, AT4G35500, AT1G07650, AT4G30310, AT1G77280, AT2G23450, AT1G04400, AT2G21370, AT2G31010, AT1G78290, AT1G11330, AT1G30270, AT3G23340, AT5G48740, AT3G01490, AT4G08850, AT1G70740, AT4G28980, AT4G26540, AT4G26100, AT5G49470, AT1G11410, AT1G01540, AT3G17510, AT1…	546	1039	18171	1.3453	1	1	1
AT2G19810				GOTERM_MF_DIRECT	GO:0008271~secondary active sulfate transmembrane transporter activity	3	0.423131	0.0485744	AT3G15990, AT1G77990, AT3G51895	546	12	18171	8.32005	1	1	1
AT4G24015				GOTERM_MF_DIRECT	GO:0004347~glucose-6-phosphate isomerase activity	2	0.282087	0.0590877	AT4G24620, AT5G42740	546	2	18171	33.2802	1	1	1
AT3G09085				GOTERM_MF_DIRECT	GO:0090353~polygalacturonase inhibitor activity	2	0.282087	0.0590877	AT5G06860, AT5G06870	546	2	18171	33.2802	1	1	1
ATCG00120				GOTERM_MF_DIRECT	GO:0010329~auxin efflux transmembrane transporter activity	4	0.564175	0.0598847	AT1G27940, AT3G28345, AT2G36910, AT1G70940	546	30	18171	4.43736	1	1	1
AT5G64510				GOTERM_MF_DIRECT	GO:0015116~sulfate transmembrane transporter activity	3	0.423131	0.0644016	AT3G15990, AT1G77990, AT3G51895	546	14	18171	7.13148	1	1	1
AT2G45340				GOTERM_MF_DIRECT	GO:0016791~phosphatase activity	5	0.705219	0.0741538	AT4G27800, AT2G38110, AT1G01610, AT3G10970, AT1G06520	546	53	18171	3.13964	1	1	1
AT4G29000				GOTERM_MF_DIRECT	GO:0004252~serine-type endopeptidase activity	8	1.12835	0.0745166	AT2G04160, AT3G27925, AT5G38510, AT1G20160, AT3G14240, AT5G58830, AT1G50380, AT5G47040	546	122	18171	2.18231	1	1	1
AT5G01220				GOTERM_MF_DIRECT	GO:0016705~oxidoreductase activity, acting on paired donors, with incorporation or reduction of molecular oxygen	9	1.26939	0.0777089	AT4G36220, AT4G31500, AT3G19270, AT4G31970, AT3G30180, AT1G44446, AT5G57030, AT1G12740, AT5G24910	546	148	18171	2.0238	1	1	1
AT1G27210				GOTERM_MF_DIRECT	GO:0008194~UDP-glycosyltransferase activity	7	0.987306	0.0832383	AT2G15490, AT3G16520, AT3G46670, AT4G15480, AT5G01220, AT3G21760, AT1G01420	546	101	18171	2.30655	1	1	1
AT5G25110				GOTERM_MF_DIRECT	GO:0004672~protein kinase activity	21	2.96192	0.0903217	AT2G31010, AT5G21222, AT4G08920, AT1G70740, AT5G16810, AT5G49470, AT3G15354, AT3G44200, AT1G18670, AT4G27290, AT3G45780, AT5G01560, AT4G00710, AT4G35500, AT1G07650, AT2G20050, AT1G77280, AT1G79570, AT2G45340, AT3G24190, AT4G34220	546	482	18171	1.44997	1	1	1
AT1G06760				GOTERM_MF_DIRECT	GO:0000149~SNARE binding	5	0.705219	0.0913334	AT5G46860, AT5G39510, AT1G16240, AT1G27700, AT4G30240	546	57	18171	2.91932	1	1	1
AT5G22090				GOTERM_MF_DIRECT	GO:0005515~protein binding	68	9.59097	0.0913699	AT4G08920, AT3G54890, AT4G39070, AT5G16000, AT1G32640, AT5G14620, AT1G17840, AT2G19110, AT3G52190, AT2G02950, AT5G10450, AT5G65930, AT3G13460, AT1G72770, AT3G12250, AT2G05620, AT3G47430, AT1G04400, AT5G54270, AT5G43990, AT3G28910, AT2G39770, AT5G16510, AT4G28980, AT5G50800, AT4G37650, AT3G17510, AT1G75010, AT4G29160, AT3G47500, AT5G47910, AT5G39660, AT1G58290, AT4G11280, AT3G06190, AT4G38620, AT2…	546	1901	18171	1.19045	1	1	1
AT2G15620				GOTERM_MF_DIRECT	GO:0016168~chlorophyll binding	4	0.564175	0.0985719	AT1G19150, AT3G54890, AT1G15820, AT5G54270	546	37	18171	3.59786	1	1	1
AT3G06483
AT5G22430				Category	Term	Count	%	PValue	Genes	List Total	Pop Hits	Pop Total	Fold Enrichment	Bonferroni	Benjamini	FDR
AT1G24735				KEGG_PATHWAY	ath00561:Glycerolipid metabolism	9	1.26939	8.43388e-05	AT5G60620, AT3G56310, AT5G42870, AT2G38110, AT3G51520, AT5G01220, AT3G11670, AT1G01610, AT1G06520	134	52	4727	6.10548	0.00747836	0.00750615	0.00725313
AT3G08920				KEGG_PATHWAY	ath01100:Metabolic pathways	69	9.73202	0.00224053	AT5G67030, AT1G11580, AT4G22590, AT3G01120, AT5G41480, AT5G17330, AT3G23790, AT2G38110, AT2G38670, AT3G54050, AT1G32440, AT1G15820, AT2G26800, AT5G53580, AT2G25630, AT5G05980, AT2G38280, AT5G01220, AT1G76130, AT1G24735, AT3G07270, AT1G01610, AT1G80600, AT5G54270, AT5G19220, AT5G51810, AT4G24620, AT2G39770, AT1G31220, AT4G35790, AT4G05090, AT1G53000, AT5G13690, AT5G42740, AT1G58290, AT4G11280, AT3…	134	1833	4727	1.32791	0.180967	0.0997036	0.0963428
AT2G38380				KEGG_PATHWAY	ath01110:Biosynthesis of secondary metabolites	42	5.92384	0.0072375	AT5G67030, AT3G01120, AT5G17330, AT4G31500, AT5G17230, AT5G42870, AT2G38110, AT5G26780, AT3G54050, AT1G32440, AT2G37040, AT3G30180, AT3G02870, AT5G60620, AT2G25630, AT2G38380, AT3G61220, AT2G38280, AT1G52340, AT1G80860, AT5G28840, AT1G24735, AT1G44446, AT1G01610, AT1G80600, AT1G06520, AT5G19220, AT5G51810, AT4G24620, AT1G67730, AT2G39770, AT1G31220, AT4G36220, AT4G35790, AT1G50110, AT1G79870, AT5…	134	1019	4727	1.45397	0.476113	0.179747	0.173688
AT1G08290				KEGG_PATHWAY	ath00906:Carotenoid biosynthesis	5	0.705219	0.00824097	AT5G67030, AT5G17230, AT1G52340, AT3G19270, AT5G57030	134	29	4727	6.08209	0.521206	0.179747	0.173688
AT3G12770				KEGG_PATHWAY	ath00564:Glycerophospholipid metabolism	8	1.12835	0.0100981	AT4G35790, AT5G60620, AT5G42870, AT2G38110, AT1G80860, AT2G38670, AT1G01610, AT1G06520	134	86	4727	3.2815	0.594771	0.179747	0.173688
AT5G65930				KEGG_PATHWAY	ath00196:Photosynthesis - antenna proteins	4	0.564175	0.0226804	AT1G19150, AT3G54890, AT1G15820, AT5G54270	134	22	4727	6.41384	0.870205	0.336426	0.325086
ATCG01130				KEGG_PATHWAY	ath00750:Vitamin B6 metabolism	3	0.423131	0.0573277	AT5G53580, AT5G60540, AT1G17710	134	14	4727	7.55917	0.994775	0.72888	0.704311
AT1G06520				KEGG_PATHWAY	ath04712:Circadian rhythm - plant	4	0.564175	0.0793198	AT4G08920, AT1G01060, AT5G24470, AT1G04400	134	36	4727	3.91957	0.999361	0.882432	0.852687
AT5G48740
AT3G60720
AT5G20700
AT4G32060
AT1G76130
AT1G33730
AT4G38840
AT1G15000
AT3G45780
AT3G19270
AT1G01610
AT1G19715
AT5G09430
AT4G28760
AT1G32640
AT1G71040
AT3G60300
AT5G39660
ATCG00680
AT1G51440
AT5G53550
AT4G13040
AT4G24670
AT1G75010
AT4G35750
AT5G48800
AT5G17330
AT3G21870
AT3G01550
AT5G12080
AT1G08760
AT2G36895
AT3G11670
AT1G64780
AT4G27030
AT5G41610
ATCG00860
AT5G62180
AT5G38640
AT1G44446
AT5G24680
AT5G38510
AT3G55370
AT1G17840
AT4G14540
AT3G28345
AT4G06744
AT1G01060
AT3G51895
AT1G70940
AT1G01110
ATCG00720
AT3G02555
AT4G34220
AT5G02160
AT1G64500
AT5G42560
AT1G64680
AT1G64640
AT1G03410
AT3G49900
ATCG01250
AT5G16080
AT2G25630
AT4G19450
AT5G10250
AT3G01920
AT4G36920
AT3G61540
ATCG00020
AT5G51050
AT4G00370
AT3G61250
AT1G58350
AT4G31970
AT2G01480
AT1G47480
AT2G01820
AT2G42880
AT5G24470
AT1G21640
AT1G28380
AT5G45910
AT5G43630
AT1G74070
AT3G62260
AT2G45720
AT5G20840
AT5G55630
AT5G14940
AT3G09450
AT3G07525
AT2G38280
AT1G06130
AT2G28510
AT3G01060
AT1G77280
AT5G24000
AT4G26540
AT4G30160
AT5G10700
AT3G28910
AT3G46670
AT4G08330
AT1G23220
AT1G52340
AT1G67900
AT3G07270
AT3G16490
AT5G47580
AT1G18560
AT5G21222
AT1G11580
AT4G15560
AT1G79450
AT4G19670
AT1G11330
AT3G50120
AT4G00050
AT5G24890
AT3G21090
AT3G63540
AT2G05160
AT1G27940
AT2G47710
AT3G21760
AT3G17180
AT1G22160
AT3G14460
AT1G07700
AT1G67480
AT1G54570
AT5G27930
AT5G57410
AT1G20560
AT1G79960
AT1G22180
AT5G24120
AT1G23110
AT1G75100
AT4G12300
AT5G58950
AT1G58290
AT5G24310
AT3G01660
AT4G29070
AT1G25440
AT5G59400
AT4G27460
AT1G55800
AT1G27070
AT4G11410
AT3G59060
AT5G60710
AT3G60600
AT2G46530
AT3G07880
AT2G26690
AT5G58830
AT3G29090
AT2G26800
AT1G12560
AT2G28840
AT1G29950
AT2G32560
AT2G26975
AT1G62640
ATMG00860
AT1G55760
AT4G38960
AT2G32290
AT3G48690
AT1G18670
AT5G17230
AT5G14280
AT5G41340
AT4G25290
AT3G43540
AT3G21250
AT3G03790
AT3G02110
AT1G44000
AT1G55020
AT1G01420
AT5G42870
AT3G44200
AT4G16650
AT2G15680
AT1G05840
AT5G26820
AT4G37280
AT2G23450
AT1G10150
AT1G78140
AT5G49660
AT1G14820
AT1G70740
AT1G30270
AT3G17000
AT3G03440
AT1G65320
AT2G26250
AT2G19110
AT5G50800
AT5G05980
AT5G50640
AT3G10330
AT2G38660
AT5G13820
AT5G36930
AT4G05090
AT2G29660
AT1G19220
AT5G19220
AT5G16510
AT1G79570
AT3G51480
AT3G59400
AT1G78995
AT1G79430
AT1G60990
AT5G44730
AT2G45620
AT1G72770
AT1G10630
AT3G02830
AT4G22590
AT5G12470
AT5G53580
AT3G47500
AT1G52190
AT5G67385
AT5G60620
AT3G23760
AT1G15030
AT3G01990
AT5G19850
AT1G71710
AT1G32440
AT5G47910
AT4G27800
AT1G60010
AT3G54050
AT1G31220
AT5G45660
AT3G07210
AT5G04670
AT1G79160
AT1G66130
AT1G12330
AT2G45910
AT5G20270
AT1G19920
AT3G50560
AT5G35970
AT1G29220
AT1G79510
AT4G02390
AT3G23790
AT4G10770
AT1G21065
AT1G80600
AT4G29860
AT1G19720
AT3G11590
AT3G26630
AT1G15740
AT3G07990
AT2G26570
AT3G47640
AT4G23890
AT1G10370
AT1G02150
AT1G07180
AT1G53400
AT3G47430
AT3G12250
AT2G17140
AT5G26780
AT3G01500
AT2G21370
AT3G24760
AT4G24620
AT1G50380
AT4G02050
AT5G64170
AT1G54730
AT5G07670
AT1G78620
AT4G37925
AT2G20050
AT3G01210
AT1G19150
AT1G16830
AT4G08850
AT5G64440
AT1G16240
AT5G62130
AT1G43245
AT3G57550
AT5G66310
AT1G70000
AT2G26670
AT5G37000
AT5G15850
AT2G04039
AT3G57990
AT5G57030
AT1G30690
AT5G39090
AT2G29420
AT1G75210
AT3G27110
AT4G32600
AT3G14240
AT5G54770
AT4G19180
AT1G13960
AT1G53510
AT3G01370
AT4G18130
AT4G09350
AT5G52030
AT1G64530
AT3G58650
AT4G36010
AT4G02715
AT2G39720
AT1G09310
AT5G60540
AT1G58520
AT5G49880
AT1G04400
AT1G79740
AT5G48730
AT5G46220
AT3G03550
AT4G36945
AT5G23570
AT4G29890
AT1G03160
AT1G26761
AT4G28980
AT5G43430
AT1G27760
AT3G48460
AT1G07110
AT4G02860
AT2G39770
AT2G32460
AT2G37420
AT4G33490
AT4G00900
AT3G46510
AT5G24340
AT1G67730
AT2G36330
AT4G08920
AT1G16880
AT5G58200
AT4G32440
AT4G26100
AT4G01800
AT3G51520
AT1G10600
AT4G33630
AT4G36710
AT4G37790
AT4G36220
AT5G06850
AT4G38620
AT2G47900
AT5G16420
AT1G26580
AT4G01560
AT2G23390
AT2G31010
AT1G07650
AT5G20250
AT4G33350
AT3G46200
AT2G02360
AT3G16200
AT1G06690
AT1G26640
AT3G13460
AT1G27700
AT5G41480
AT4G17940
AT1G80860
AT2G47910
AT1G54390
AT2G03390
AT5G16690
AT5G16810
AT5G67030
AT1G22710
AT3G61220
AT1G69360
AT5G44050
AT3G62370
AT1G15140
AT2G39450
AT5G47040
AT1G11410
AT5G08650
AT1G15490
AT3G10970
AT5G52510
AT1G79830
AT2G02040
AT3G01810
AT2G15695
AT3G08890
AT2G34090
AT4G35440
AT5G12950
AT3G27390
AT3G15354
AT1G52510
AT5G11350
AT1G23440
AT3G51130
AT5G58740
AT3G50700
AT3G53470
AT4G14620
AT5G14620
AT5G67370
AT3G02380
AT1G32330
AT1G13750
AT4G30310
AT2G17030
AT3G27925
AT1G67280
AT3G02350
AT5G65420
AT5G13410
AT5G44250
AT5G43990
AT4G16210
AT5G26749
AT3G22810
AT3G24190
AT1G08810
AT1G12110
AT1G21760
AT5G53850
AT5G64840
AT2G36910
AT4G10925
AT3G18890
AT3G02300
AT5G05200
AT2G02710
AT3G06190
AT5G54270
AT5G25400
AT1G56423
AT5G01560
AT1G50320
AT5G28840
AT4G00030
AT3G54890
AT5G19940
AT4G12560
AT3G02870
AT3G50910
AT3G23710
AT1G70610
AT1G35510
AT1G02260
AT1G62960
AT5G46170
AT1G53000
AT1G54520
AT4G04860
AT2G45880
AT5G49980
AT5G58370
AT5G49580
AT1G76900
AT1G11910
AT4G22290
AT5G46580
AT1G24040
AT5G54800
AT3G01120
AT1G04420
AT4G19900
AT4G24490
AT5G47540
AT2G01620
AT1G01540
AT4G35790
AT4G15480
AT3G61320
AT4G04920
AT5G64290
AT3G56310
AT3G10360
AT1G67340
AT4G28030
AT5G17170
AT1G79870
AT3G01490
AT2G37040
AT3G60620
AT3G10350
AT5G53050
AT1G15980
AT1G15820
AT3G17040
AT3G58600
AT3G12480
AT5G23060
AT3G24430
AT4G24760
AT4G30240
AT1G33950
AT2G05620
AT3G52190
AT1G49590
AT5G39510
AT4G14440
AT5G42820
AT2G40760
AT5G55040
AT5G09960
AT3G07750
AT3G54350
AT1G05270
AT3G46990
AT4G24560
AT3G55960
AT1G16720
AT1G55480
AT2G38670
AT4G32180
AT1G18460
AT3G53920
AT2G42130
AT4G11860
AT2G17990
AT1G02130
AT1G54350
AT1G73980
AT3G26670
AT4G35500
AT5G42740
AT5G44790
AT4G23000
AT1G70590
AT1G48450
AT2G02180
AT1G01140
AT5G23520
AT5G19540
AT3G57300
AT5G03540
AT2G24640
AT4G29160
AT5G59180
AT2G24270
AT3G15410
AT3G08010
AT2G35490
AT3G07170
AT3G27700
AT3G23340
AT5G18550
AT5G05700
AT5G18830
AT5G49470
AT1G53280
AT3G16610
AT3G26420
AT1G10410
AT5G46860
AT4G01210
AT1G30470
AT5G10450
AT3G26935
AT5G14460
AT1G32500
AT3G50110
AT1G78300

## Sheet: GEN UP
GEN UP			Category	Term	Count	%	PValue	Genes	List Total	Pop Hits	Pop Total	Fold Enrichment	Bonferroni	Benjamini	FDR
AT1G17720			GOTERM_BP_DIRECT	GO:0006364~rRNA processing	17	2.3416	3.02192e-09	AT4G04940, AT3G02560, AT4G25630, AT3G11964, AT4G05410, AT5G14580, AT1G18850, AT1G31660, AT5G41190, AT3G18610, AT1G25260, AT3G15460, AT5G57280, AT1G63810, AT5G52470, AT2G47990, AT3G51800	606	77	18499	6.7396	2.52632e-06	2.52632e-06	2.50215e-06
AT1G12610			GOTERM_BP_DIRECT	GO:0042254~ribosome biogenesis	19	2.61708	9.1518e-07	AT5G22100, AT5G20160, AT3G17170, AT5G14320, AT4G02230, AT1G50920, AT5G28060, AT2G37990, AT5G06360, AT1G18080, AT5G03850, AT4G31420, AT3G07050, AT4G15770, AT1G03530, AT5G23900, AT1G74270, AT3G10950, AT5G59240	606	142	18499	4.08452	0.000764799	0.000382545	0.000378885
AT3G04120			GOTERM_BP_DIRECT	GO:0042273~ribosomal large subunit biogenesis	9	1.23967	2.17629e-06	AT3G55510, AT1G29320, AT5G67510, AT4G31420, AT4G15770, AT1G02870, AT1G74270, AT2G18220, AT2G37990	606	28	18499	9.81206	0.00181772	0.000606459	0.000600655
AT5G23040			GOTERM_BP_DIRECT	GO:0009793~embryo development ending in seed dormancy	36	4.95868	3.36134e-06	AT2G31340, AT3G08950, AT3G52590, AT5G24400, AT4G05410, AT5G62440, AT1G68990, AT4G28210, AT5G64580, AT1G55900, AT1G43170, AT1G01470, AT4G10760, AT3G10670, AT3G46560, AT1G06220, AT2G22240, AT5G58230, AT4G24660, AT4G00231, AT3G54720, AT5G40480, AT1G67730, AT3G60740, AT5G23040, AT4G13940, AT3G48930, AT2G44060, AT1G74960, AT1G80410, AT4G14590, AT1G36160, AT2G47470, AT4G34200, AT4G30580, AT2G03150	606	459	18499	2.39423	0.00280614	0.000702519	0.000695797
AT5G06130			GOTERM_BP_DIRECT	GO:0046686~response to cadmium ion	29	3.99449	8.66534e-06	AT3G58610, AT1G09780, AT3G52990, AT5G14780, AT3G23990, AT5G09590, AT3G22960, AT3G56070, AT1G11840, AT4G31180, AT1G18080, AT1G02500, AT5G11200, AT1G53850, AT5G63950, AT5G02790, AT2G01140, AT3G13860, AT2G21790, AT3G04120, AT3G57610, AT1G62740, AT4G02930, AT5G64250, AT5G60390, AT2G44060, AT3G12580, AT2G47470, AT3G11830	606	342	18499	2.5885	0.00721808	0.00144884	0.00143498
AT4G34660			GOTERM_BP_DIRECT	GO:0000466~maturation of 5.8S rRNA from tricistronic rRNA transcript (SSU-rRNA, 5.8S rRNA, LSU-rRNA)	4	0.550964	0.000135851	AT4G25730, AT5G15550, AT5G14520, AT2G40360	606	4	18499	30.5264	0.107366	0.0189286	0.0187474
AT3G03250			GOTERM_BP_DIRECT	GO:0000462~maturation of SSU-rRNA from tricistronic rRNA transcript (SSU-rRNA, 5.8S rRNA, LSU-rRNA)	8	1.10193	0.000330166	AT3G06530, AT4G28450, AT3G21540, AT1G06720, AT3G49080, AT5G18380, AT5G28060, AT5G59240	606	41	18499	5.95637	0.241236	0.0394313	0.039054
AT4G18040			GOTERM_BP_DIRECT	GO:0008033~tRNA processing	7	0.964187	0.000622178	AT4G25630, AT3G56330, AT5G14580, AT1G75200, AT5G52470, AT3G02320, AT1G09800	606	33	18499	6.4753	0.40566	0.0594321	0.0588634
AT4G35000			GOTERM_BP_DIRECT	GO:0000463~maturation of LSU-rRNA from tricistronic rRNA transcript (SSU-rRNA, 5.8S rRNA, LSU-rRNA)	5	0.688705	0.00063982	AT4G25730, AT5G15550, AT5G14520, AT2G40360, AT3G23620	606	13	18499	11.7409	0.414366	0.0594321	0.0588634
AT4G27680			GOTERM_BP_DIRECT	GO:0006913~nucleocytoplasmic transport	6	0.826446	0.000758955	AT5G53480, AT1G27310, AT4G37130, AT5G43960, AT5G60980, AT5G55190	606	23	18499	7.96341	0.46992	0.0634487	0.0628415
AT2G23420			GOTERM_BP_DIRECT	GO:0030490~maturation of SSU-rRNA	5	0.688705	0.00115944	AT3G59810, AT5G20160, AT5G03850, AT5G66540, AT5G41190	606	15	18499	10.1755	0.62086	0.0881171	0.0872739
AT3G03960			GOTERM_BP_DIRECT	GO:0042793~transcription from plastid promoter	4	0.550964	0.00252281	AT2G34640, AT1G69200, AT1G21600, AT3G54090	606	9	18499	13.5673	0.878972	0.175755	0.174074
AT3G04470			GOTERM_BP_DIRECT	GO:0009965~leaf morphogenesis	8	1.10193	0.00273716	AT4G00100, AT1G69780, AT5G13680, AT3G13300, AT1G30210, AT2G48120, AT2G19520, AT4G36870	606	58	18499	4.21054	0.898876	0.176021	0.174336
AT4G29350			GOTERM_BP_DIRECT	GO:0006457~protein folding	20	2.75482	0.00308634	AT3G51030, AT5G20890, AT3G06730, AT1G08570, AT5G09590, AT3G60740, AT3G03960, AT3G56070, AT4G26780, AT4G25340, AT2G15790, AT5G56000, AT3G44110, AT5G58710, AT3G12580, AT3G20050, AT2G47470, AT3G11830, AT2G47440, AT5G56030	606	288	18499	2.11989	0.924541	0.184298	0.182535
AT4G25880			GOTERM_BP_DIRECT	GO:0000027~ribosomal large subunit assembly	6	0.826446	0.00530307	AT5G61770, AT1G25260, AT3G15460, AT1G26910, AT3G23620, AT1G74060	606	35	18499	5.2331	0.988265	0.295558	0.292729
AT1G21600			GOTERM_BP_DIRECT	GO:0009263~deoxyribonucleotide biosynthetic process	3	0.413223	0.00613213	AT3G23580, AT2G21790, AT3G27060	606	4	18499	22.8948	0.994155	0.320404	0.317338
AT4G23160			GOTERM_BP_DIRECT	GO:0006096~glycolytic process	8	1.10193	0.00842453	AT3G04120, AT5G50850, AT1G09780, AT3G52990, AT1G79530, AT2G01140, AT1G01090, AT3G22960	606	71	18499	3.43959	0.999152	0.392594	0.388837
AT5G19350			GOTERM_BP_DIRECT	GO:0051028~mRNA transport	6	0.826446	0.00845299	AT2G30050, AT5G40480, AT4G14300, AT4G37130, AT1G07140, AT2G05120	606	39	18499	4.69637	0.999172	0.392594	0.388837
AT2G44060			GOTERM_BP_DIRECT	GO:0006417~regulation of translation	8	1.10193	0.00976398	AT1G18080, AT2G29190, AT4G18040, AT3G60240, AT1G72320, AT1G71770, AT4G25880, AT3G16810	606	73	18499	3.34536	0.999726	0.429615	0.425504
AT1G01090			GOTERM_BP_DIRECT	GO:0000470~maturation of LSU-rRNA	5	0.688705	0.0109318	AT5G06360, AT4G26600, AT1G23280, AT5G20160, AT5G15550	606	27	18499	5.65304	0.999898	0.438183	0.43399
AT1G10900			GOTERM_BP_DIRECT	GO:0009555~pollen development	14	1.92837	0.011126	AT2G39800, AT2G30490, AT3G02230, AT3G03250, AT1G09780, AT2G37040, AT1G18750, AT1G31660, AT5G41190, AT1G79530, AT4G17530, AT4G34200, AT5G58230, AT1G74260	606	193	18499	2.21435	0.999913	0.438183	0.43399
AT5G05370			GOTERM_BP_DIRECT	GO:0006606~protein import into nucleus	6	0.826446	0.0115311	AT5G53480, AT1G27310, AT4G37130, AT1G07140, AT5G55190, AT2G05120	606	42	18499	4.36091	0.999938	0.438183	0.43399
AT3G05030			GOTERM_BP_DIRECT	GO:0009658~chloroplast organization	10	1.37741	0.0216236	AT4G22260, AT3G46740, AT1G63680, AT2G31840, AT5G15450, AT1G69200, AT2G48120, AT5G23040, AT3G54090, AT1G48280	606	125	18499	2.44211	1	0.785969	0.778448
AT4G22340			GOTERM_BP_DIRECT	GO:0009651~response to salt stress	25	3.44353	0.0288033	AT3G27890, AT2G39800, AT3G02230, AT5G40770, AT1G59960, AT1G17880, AT5G09590, AT1G12610, AT1G02500, AT1G27320, AT5G56030, AT5G23860, AT3G04120, AT3G03250, AT3G05030, AT2G31610, AT5G24030, AT5G46180, AT5G08590, AT5G67480, AT2G37770, AT5G13850, AT3G44110, AT1G45249, AT2G04240	606	484	18499	1.57678	1	1	0.991617
AT1G05780			GOTERM_BP_DIRECT	GO:0045454~cell redox homeostasis	11	1.51515	0.0313302	AT5G42150, AT3G51030, AT3G06730, AT3G08950, AT4G27080, AT2G38270, AT1G08570, AT2G47470, AT4G16155, AT3G11630, AT4G31240	606	155	18499	2.16639	1	1	0.991617
AT3G01280			GOTERM_BP_DIRECT	GO:0009644~response to high light intensity	6	0.826446	0.0334605	AT4G22260, AT1G01470, AT3G12580, AT2G41430, AT5G58070, AT2G22240	606	55	18499	3.33015	1	1	0.991617
AT1G71230			GOTERM_BP_DIRECT	GO:0009408~response to heat	11	1.51515	0.0377073	AT3G04120, AT3G44110, AT5G15450, AT3G12580, AT3G23990, AT5G09590, AT5G58070, AT2G22240, AT1G12610, AT4G26780, AT5G56030	606	160	18499	2.09869	1	1	0.991617
AT1G27650			GOTERM_BP_DIRECT	GO:0009615~response to virus	5	0.688705	0.0408963	AT4G18040, AT1G14790, AT3G60240, AT3G12580, AT5G09590	606	40	18499	3.8158	1	1	0.991617
AT4G17020			GOTERM_BP_DIRECT	GO:0010411~xyloglucan metabolic process	5	0.688705	0.0476275	AT4G03210, AT1G70230, AT4G02500, AT3G23730, AT1G14720	606	42	18499	3.6341	1	1	0.991617
AT5G57490			GOTERM_BP_DIRECT	GO:0006413~translational initiation	8	1.10193	0.0477351	AT3G07300, AT4G18040, AT3G60240, AT5G38640, AT1G71770, AT4G38710, AT3G11400, AT1G13950	606	101	18499	2.41793	1	1	0.991617
AT5G10690			GOTERM_BP_DIRECT	GO:0051131~chaperone-mediated protein complex assembly	3	0.413223	0.0483012	AT1G62740, AT3G23990, AT5G56030	606	11	18499	8.32538	1	1	0.991617
AT1G60160			GOTERM_BP_DIRECT	GO:0031167~rRNA methylation	3	0.413223	0.0483012	AT4G25630, AT4G25730, AT5G52470	606	11	18499	8.32538	1	1	0.991617
AT2G26680			GOTERM_BP_DIRECT	GO:0000460~maturation of 5.8S rRNA	3	0.413223	0.0483012	AT5G06360, AT1G23280, AT5G15550	606	11	18499	8.32538	1	1	0.991617
AT2G33840			GOTERM_BP_DIRECT	GO:0010501~RNA secondary structure unwinding	6	0.826446	0.0518414	AT1G59990, AT5G11200, AT2G40700, AT3G22330, AT3G18600, AT5G51280	606	62	18499	2.95417	1	1	0.991617
AT5G15870			GOTERM_BP_DIRECT	GO:0042128~nitrate assimilation	5	0.688705	0.054934	AT5G24400, AT5G16570, AT1G32450, AT1G69870, AT1G68570	606	44	18499	3.46891	1	1	0.991617
AT2G30050			GOTERM_BP_DIRECT	GO:0055114~oxidation-reduction process	55	7.57576	0.0597528	AT2G39800, AT3G06730, AT5G40150, AT3G58610, AT1G08570, AT1G59960, AT5G14780, AT1G65560, AT4G37760, AT1G69640, AT1G75200, AT1G05010, AT2G21790, AT2G45560, AT3G51030, AT3G04120, AT3G50660, AT3G23580, AT3G22370, AT5G41210, AT1G01090, AT2G38960, AT3G19010, AT1G17020, AT1G79530, AT3G27890, AT2G30490, AT5G50850, AT4G21960, AT5G13700, AT2G14170, AT5G59540, AT5G54770, AT1G02205, AT4G19230, AT3G27060, AT4…	606	1330	18499	1.26237	1	1	0.991617
AT1G12230			GOTERM_BP_DIRECT	GO:0010468~regulation of gene expression	7	0.964187	0.0625643	AT5G09840, AT5G11200, AT3G46640, AT1G10522, AT3G13540, AT5G61380, AT5G53060	606	86	18499	2.48471	1	1	0.991617
AT1G66670			GOTERM_BP_DIRECT	GO:0009611~response to wounding	12	1.65289	0.0630153	AT4G37760, AT5G13930, AT2G30490, AT1G01470, AT2G47800, AT3G24550, AT5G14780, AT2G37040, AT1G65060, AT1G01720, AT2G33150, AT5G67480	606	199	18499	1.84079	1	1	0.991617
AT2G45770			GOTERM_BP_DIRECT	GO:0006397~mRNA processing	11	1.51515	0.0639742	AT3G11964, AT5G54890, AT4G14300, AT5G19350, AT5G14580, AT3G13300, AT1G06220, AT1G47500, AT5G46920, AT3G52380, AT2G33340	606	176	18499	1.9079	1	1	0.991617
AT4G31180			GOTERM_BP_DIRECT	GO:0050821~protein stabilization	3	0.413223	0.065632	AT5G06130, AT1G09300, AT5G56030	606	13	18499	7.04455	1	1	0.991617
AT1G14720			GOTERM_BP_DIRECT	GO:0006857~oligopeptide transport	6	0.826446	0.0679568	AT5G28470, AT1G32450, AT1G69870, AT1G18880, AT1G52190, AT1G68570	606	67	18499	2.73371	1	1	0.991617
AT5G41210			GOTERM_BP_DIRECT	GO:0009809~lignin biosynthetic process	6	0.826446	0.0714778	AT5G58490, AT4G39330, AT4G30470, AT5G14700, AT2G36880, AT5G54160	606	68	18499	2.69351	1	1	0.991617
AT2G38270			GOTERM_BP_DIRECT	GO:0009735~response to cytokinin	11	1.51515	0.0784498	AT3G27890, AT3G46740, AT2G44060, AT1G79530, AT5G58070, AT3G14420, AT1G36160, AT4G39330, AT5G20630, AT4G35000, AT3G51800	606	183	18499	1.83492	1	1	0.991617
AT1G23750			GOTERM_BP_DIRECT	GO:0010072~primary shoot apical meristem specification	3	0.413223	0.0846733	AT1G30490, AT3G13300, AT1G36160	606	15	18499	6.10528	1	1	0.991617
AT3G59810			GOTERM_BP_DIRECT	GO:0070475~rRNA base methylation	3	0.413223	0.0846733	AT4G26600, AT2G39670, AT5G26180	606	15	18499	6.10528	1	1	0.991617
AT1G53850			GOTERM_BP_DIRECT	GO:0009749~response to glucose	4	0.550964	0.0858035	AT1G18080, AT1G72320, AT1G61800, AT2G23460	606	32	18499	3.8158	1	1	0.991617
AT3G48890			GOTERM_BP_DIRECT	GO:0061077~chaperone-mediated protein folding	4	0.550964	0.0858035	AT3G12340, AT5G23040, AT4G25340, AT5G56030	606	32	18499	3.8158	1	1	0.991617
AT1G12050			GOTERM_BP_DIRECT	GO:0002181~cytoplasmic translation	5	0.688705	0.0897429	AT5G67510, AT5G57290, AT1G66070, AT1G74270, AT1G74060	606	52	18499	2.93523	1	1	0.991617
AT5G55190			GOTERM_BP_DIRECT	GO:0009744~response to sucrose	5	0.688705	0.0897429	AT3G04120, AT1G69780, AT1G72320, AT1G61800, AT2G23460	606	52	18499	2.93523	1	1	0.991617
AT3G07630			GOTERM_BP_DIRECT	GO:0009553~embryo sac development	6	0.826446	0.0905426	AT3G11964, AT4G05410, AT1G31660, AT2G47470, AT2G47990, AT5G41190	606	73	18499	2.50902	1	1	0.991617
AT1G44575			GOTERM_BP_DIRECT	GO:0042274~ribosomal small subunit biogenesis	3	0.413223	0.0947432	AT3G02560, AT3G49990, AT1G10490	606	16	18499	5.7237	1	1	0.991617
AT1G77550			GOTERM_BP_DIRECT	GO:0006613~cotranslational protein targeting to membrane	2	0.275482	0.0949446	AT5G14030, AT2G21160	606	3	18499	20.3509	1	1	0.991617
AT1G66070			GOTERM_BP_DIRECT	GO:1990258~histone glutamine methylation	2	0.275482	0.0949446	AT4G25630, AT5G52470	606	3	18499	20.3509	1	1	0.991617
AT5G03470			GOTERM_BP_DIRECT	GO:0002940~tRNA N2-guanine methylation	2	0.275482	0.0949446	AT3G56330, AT3G02320	606	3	18499	20.3509	1	1	0.991617
AT2G04360			GOTERM_BP_DIRECT	GO:0048838~release of seed from dormancy	2	0.275482	0.0949446	AT1G07430, AT4G19230	606	3	18499	20.3509	1	1	0.991617
AT3G49725			GOTERM_BP_DIRECT	GO:0009186~deoxyribonucleoside diphosphate metabolic process	2	0.275482	0.0949446	AT3G23580, AT3G27060	606	3	18499	20.3509	1	1	0.991617
AT2G03150			GOTERM_BP_DIRECT	GO:0000494~box C/D snoRNA 3'-end processing	2	0.275482	0.0949446	AT4G25630, AT5G52470	606	3	18499	20.3509	1	1	0.991617
AT1G08000			GOTERM_BP_DIRECT	GO:0044208~'de novo' AMP biosynthetic process	2	0.275482	0.0949446	AT3G57610, AT4G18440	606	3	18499	20.3509	1	1	0.991617
AT3G04610
AT4G17530			Category	Term	Count	%	PValue	Genes	List Total	Pop Hits	Pop Total	Fold Enrichment	Bonferroni	Benjamini	FDR
AT1G67730			GOTERM_CC_DIRECT	GO:0005730~nucleolus	66	9.09091	6.65744e-29	AT3G11964, AT3G52590, AT4G05410, AT3G56990, AT5G67630, AT1G10490, AT5G15550, AT2G15430, AT4G28450, AT1G18850, AT1G23290, AT5G66540, AT2G16360, AT4G25340, AT2G18220, AT5G67470, AT1G43170, AT1G23280, AT5G61330, AT1G25260, AT4G15770, AT3G16810, AT3G55510, AT4G25630, AT4G18040, AT4G26600, AT3G62840, AT3G22330, AT3G23620, AT2G33150, AT2G37990, AT5G60390, AT5G28060, AT5G06360, AT3G44110, AT3G13230, AT3…	712	428	25147	5.44636	1.49792e-26	1.49792e-26	1.3448e-26
AT5G62890			GOTERM_CC_DIRECT	GO:0005829~cytosol	149	20.5234	5.65388e-22	AT3G11964, AT3G06530, AT1G59960, AT5G15550, AT3G56070, AT2G15790, AT1G53850, AT1G25260, AT3G09890, AT1G06220, AT1G75080, AT1G26910, AT1G74270, AT3G04120, AT3G57610, AT1G62740, AT4G02930, AT1G30690, AT3G60740, AT2G30200, AT4G29350, AT2G33150, AT4G13940, AT3G44110, AT1G77550, AT5G03850, AT1G36160, AT2G40360, AT4G34660, AT3G27890, AT1G11360, AT4G00100, AT3G02230, AT5G24400, AT5G20160, AT5G50850, AT1…	712	2309	25147	2.27913	1.27212e-19	6.36061e-20	5.71041e-20
AT5G28750			GOTERM_CC_DIRECT	GO:0005774~vacuolar membrane	48	6.61157	8.08556e-12	AT2G36830, AT2G30490, AT3G02230, AT5G17010, AT5G50850, AT3G54110, AT3G01280, AT5G40770, AT3G49720, AT3G23990, AT1G17100, AT5G09590, AT3G26520, AT3G56190, AT3G59140, AT2G16360, AT1G27400, AT1G71140, AT1G53850, AT1G43170, AT2G47800, AT3G46740, AT5G62200, AT1G78610, AT1G61800, AT3G13860, AT5G58070, AT4G35000, AT3G04120, AT3G51050, AT5G14030, AT3G01390, AT3G05030, AT2G31610, AT2G33150, AT3G62700, AT5…	712	536	25147	3.16288	1.81924e-09	6.06417e-10	5.44428e-10
AT5G50850			GOTERM_CC_DIRECT	GO:0032040~small-subunit processome	14	1.92837	3.84169e-10	AT4G04940, AT3G02560, AT4G25630, AT3G11964, AT3G06530, AT5G20160, AT4G05410, AT4G28450, AT3G21540, AT5G66540, AT3G12860, AT3G05060, AT1G63810, AT5G52470	712	47	25147	10.5205	8.6438e-08	2.08086e-08	1.86815e-08
AT4G32010			GOTERM_CC_DIRECT	GO:0030687~preribosome, large subunit precursor	13	1.79063	4.62413e-10	AT4G25730, AT5G15550, AT5G14520, AT2G37990, AT5G06360, AT1G23280, AT5G61770, AT1G25260, AT1G29320, AT4G31420, AT5G57290, AT2G40360, AT4G15770	712	39	25147	11.7729	1.04043e-07	2.08086e-08	1.86815e-08
AT2G02080			GOTERM_CC_DIRECT	GO:0022626~cytosolic ribosome	25	3.44353	4.13684e-09	AT3G04770, AT3G02230, AT5G67510, AT3G23990, AT1G27390, AT1G23290, AT1G18080, AT1G53850, AT1G43170, AT1G25260, AT5G59240, AT3G02560, AT3G09630, AT2G31610, AT2G32060, AT4G02230, AT5G28060, AT5G13850, AT3G48930, AT5G03850, AT3G14420, AT5G57290, AT5G02960, AT5G23900, AT1G74060	712	204	25147	4.32829	9.30788e-07	1.55131e-07	1.39274e-07
AT3G62940			GOTERM_CC_DIRECT	GO:0005840~ribosome	31	4.26997	1.55602e-07	AT4G00100, AT3G52590, AT5G20160, AT3G17170, AT5G14320, AT5G66860, AT4G23620, AT1G23290, AT2G16360, AT1G27400, AT1G43170, AT1G25260, AT1G26910, AT1G74270, AT5G59240, AT3G10950, AT3G02560, AT3G09630, AT3G59650, AT2G32060, AT4G02230, AT3G57490, AT5G28060, AT5G06360, AT3G48930, AT5G03850, AT5G57290, AT5G02960, AT5G23900, AT5G18380, AT1G74060	712	360	25147	3.04134	3.50099e-05	5.0015e-06	4.49024e-06
AT1G10590			GOTERM_CC_DIRECT	GO:0016020~membrane	88	12.1212	5.95982e-07	AT2G39800, AT3G03220, AT5G17010, AT1G67300, AT4G09810, AT3G52990, AT5G14780, AT1G30220, AT3G25410, AT3G56190, AT2G16360, AT4G25340, AT3G18830, AT1G02500, AT1G43170, AT3G46740, AT1G21460, AT5G23810, AT1G26910, AT2G45560, AT5G59240, AT3G04120, AT1G60160, AT5G16150, AT2G31610, AT3G51550, AT5G22070, AT2G39010, AT5G62890, AT2G33150, AT5G60390, AT3G57490, AT5G28060, AT3G20320, AT4G13940, AT3G12340, AT4…	712	1797	25147	1.72958	0.000134087	1.6762e-05	1.50486e-05
AT4G33510			GOTERM_CC_DIRECT	GO:0005794~Golgi apparatus	66	9.09091	9.09262e-07	AT1G14970, AT3G01280, AT4G09810, AT4G02500, AT3G23990, AT5G09590, AT5G42090, AT3G56070, AT2G16360, AT1G30620, AT1G27400, AT1G43170, AT1G18580, AT1G70230, AT1G69640, AT4G10960, AT5G58070, AT1G26910, AT1G32090, AT2G26680, AT3G04120, AT2G31610, AT1G74800, AT2G38960, AT5G60390, AT5G28060, AT5G15900, AT5G13850, AT4G13940, AT3G12580, AT5G03850, AT2G47470, AT4G34420, AT5G02960, AT5G18380, AT2G30050, AT2…	712	1226	25147	1.90134	0.000204563	2.27316e-05	2.04079e-05
AT5G05000			GOTERM_CC_DIRECT	GO:0005737~cytoplasm	172	23.6915	5.03049e-06	AT2G39800, AT5G19350, AT1G12230, AT4G05410, AT3G04470, AT2G15430, AT1G65560, AT1G28260, AT1G70750, AT3G56070, AT2G16360, AT2G15790, AT1G53850, AT4G18440, AT1G05010, AT4G31420, AT2G44830, AT1G06220, AT1G08800, AT2G22240, AT2G21790, AT1G26910, AT1G74270, AT5G59240, AT4G00231, AT3G04120, AT1G62740, AT4G18040, AT5G41210, AT3G09770, AT5G46180, AT3G60740, AT3G26410, AT4G29350, AT5G08590, AT4G04670, AT5…	712	4407	25147	1.37845	0.00113122	0.000113186	0.000101616
AT1G11880			GOTERM_CC_DIRECT	GO:0009506~plasmodesma	55	7.57576	5.85793e-06	AT3G24480, AT4G23160, AT1G09780, AT5G15550, AT3G57520, AT1G23290, AT3G56190, AT1G27400, AT1G43170, AT5G58710, AT2G29510, AT5G58070, AT1G32090, AT4G31140, AT2G31610, AT3G51550, AT5G22070, AT3G60740, AT2G39010, AT5G62890, AT4G02450, AT5G60390, AT3G57490, AT3G45600, AT5G13850, AT4G13940, AT3G44110, AT3G48830, AT5G18380, AT5G54160, AT2G30490, AT3G07320, AT3G54110, AT3G03960, AT5G11200, AT2G47800, AT1…	712	1008	25147	1.92712	0.00131717	0.000119821	0.000107573
AT4G31790			GOTERM_CC_DIRECT	GO:0005886~plasma membrane	148	20.3857	8.29518e-06	AT3G11964, AT4G04960, AT2G28070, AT1G14370, AT3G04470, AT2G40116, AT5G16000, AT4G27680, AT1G30220, AT3G56190, AT3G22104, AT1G54820, AT1G53730, AT1G53850, AT1G21460, AT1G27320, AT3G09010, AT2G44830, AT1G06220, AT1G07430, AT4G31140, AT1G32090, AT2G26680, AT3G04120, AT1G62740, AT1G60160, AT5G47710, AT1G30690, AT3G09770, AT2G39010, AT5G62890, AT4G29350, AT3G45600, AT3G19850, AT1G10900, AT4G13940, AT3…	712	3702	25147	1.41199	0.00186468	0.00014506	0.000130232
AT1G08970			GOTERM_CC_DIRECT	GO:0009507~chloroplast	153	21.0744	8.38125e-06	AT2G31240, AT2G02080, AT2G39800, AT3G06530, AT1G12230, AT1G59960, AT5G19750, AT1G14370, AT5G48470, AT3G56190, AT5G42090, AT2G16360, AT3G15000, AT5G58710, AT4G18440, AT1G61800, AT2G01140, AT1G32090, AT2G34640, AT3G04120, AT3G57610, AT3G07630, AT1G60160, AT4G05400, AT2G30200, AT5G23040, AT4G29350, AT2G33150, AT5G15700, AT3G20320, AT1G74960, AT1G77550, AT2G48120, AT1G44575, AT5G18380, AT4G30580, AT2…	712	3855	25147	1.40176	0.00188401	0.00014506	0.000130232
AT4G16440			GOTERM_CC_DIRECT	GO:0080008~Cul4-RING E3 ubiquitin ligase complex	15	2.06612	1.136e-05	AT4G04940, AT4G05410, AT3G56990, AT5G15550, AT4G28450, AT1G65030, AT2G19520, AT2G33340, AT2G20330, AT4G35050, AT1G29320, AT2G47790, AT2G47990, AT5G58230, AT3G15610	712	124	25147	4.27244	0.00255275	0.000182571	0.000163909
AT5G49900			GOTERM_CC_DIRECT	GO:0009536~plastid	24	3.30579	1.96857e-05	AT3G57610, AT5G24400, AT3G56330, AT3G58610, AT3G01280, AT1G14370, AT5G16660, AT1G01090, AT5G23040, AT5G64580, AT2G01910, AT1G48460, AT3G20320, AT5G05000, AT3G46740, AT1G74960, AT1G24360, AT1G79530, AT2G01140, AT2G27510, AT4G34200, AT4G30580, AT4G35000, AT3G63390	712	303	25147	2.79753	0.00441954	0.000295286	0.000265101
AT3G21580			GOTERM_CC_DIRECT	GO:0022627~cytosolic small ribosomal subunit	14	1.92837	2.51329e-05	AT3G04770, AT4G00100, AT3G02560, AT2G31610, AT2G32060, AT2G16360, AT5G28060, AT3G57490, AT3G48930, AT5G03850, AT3G49080, AT5G02960, AT5G18380, AT5G59240	712	116	25147	4.26262	0.00563902	0.000353432	0.000317303
AT5G14030			GOTERM_CC_DIRECT	GO:0005618~cell wall	35	4.82094	7.57392e-05	AT3G24480, AT3G02230, AT3G03220, AT4G03210, AT3G03060, AT3G58610, AT5G44530, AT5G09590, AT3G23730, AT2G33340, AT5G67470, AT1G02500, AT5G11200, AT1G43170, AT1G06220, AT5G56030, AT5G20890, AT5G42240, AT3G09630, AT4G02930, AT3G22330, AT3G25500, AT5G62890, AT1G14720, AT5G28060, AT5G56000, AT3G44110, AT3G48930, AT1G47960, AT3G12580, AT2G03430, AT5G10160, AT5G03850, AT5G20630, AT5G20950	712	588	25147	2.10231	0.0168976	0.00100243	0.000899959
AT3G10300			GOTERM_CC_DIRECT	GO:0009941~chloroplast envelope	33	4.54545	8.67084e-05	AT2G36830, AT1G12230, AT3G58610, AT3G01280, AT5G19750, AT5G16660, AT1G66670, AT5G14320, AT3G25410, AT5G64580, AT1G11840, AT1G48460, AT3G46740, AT5G05000, AT5G54770, AT4G27070, AT5G58070, AT1G26910, AT4G13590, AT4G35000, AT1G80270, AT5G16150, AT1G01090, AT5G23040, AT4G27990, AT3G20320, AT1G24360, AT5G28750, AT4G28390, AT5G10160, AT4G16155, AT3G11630, AT4G30580	712	543	25147	2.14645	0.0193211	0.00108386	0.000973061
AT3G45600			GOTERM_CC_DIRECT	GO:0009570~chloroplast stroma	36	4.95868	0.000257359	AT3G27890, AT1G12230, AT5G24400, AT2G31840, AT3G58610, AT1G66430, AT5G15450, AT1G08570, AT1G66670, AT5G14320, AT3G22960, AT3G20330, AT5G54770, AT4G27070, AT3G10670, AT4G18440, AT2G01140, AT4G17090, AT3G57610, AT3G07630, AT1G01090, AT2G30200, AT5G23040, AT3G52380, AT5G56000, AT2G38270, AT5G57850, AT1G74960, AT1G24360, AT1G79530, AT3G14420, AT4G16155, AT4G34200, AT1G74260, AT3G11630, AT2G45770	712	653	25147	1.94713	0.0562682	0.00304768	0.00273614
AT3G15610			GOTERM_CC_DIRECT	GO:0022625~cytosolic large ribosomal subunit	14	1.92837	0.000685484	AT3G52590, AT3G09630, AT5G67510, AT1G23290, AT4G02230, AT1G27400, AT1G43170, AT4G31420, AT5G57290, AT1G26910, AT5G23900, AT1G74270, AT3G10950, AT1G74060	712	161	25147	3.0712	0.142974	0.0077117	0.00692339
AT5G58230			GOTERM_CC_DIRECT	GO:0005759~mitochondrial matrix	11	1.51515	0.000984707	AT1G15870, AT1G23100, AT4G32605, AT5G50850, AT5G02050, AT3G55605, AT3G23990, AT5G46180, AT5G09590, AT4G16155, AT4G26780	712	108	25147	3.59729	0.198819	0.0105504	0.00947194
AT5G54770			GOTERM_CC_DIRECT	GO:0031428~box C/D snoRNP complex	5	0.688705	0.00141323	AT4G25630, AT5G20160, AT3G12860, AT3G05060, AT5G52470	712	18	25147	9.81078	0.272543	0.0144534	0.012976
AT3G07300			GOTERM_CC_DIRECT	GO:0070545~PeBoW complex	3	0.413223	0.00234992	AT5G15550, AT5G14520, AT2G40360	712	3	25147	35.3188	0.411015	0.0229883	0.0206384
AT1G11360			GOTERM_CC_DIRECT	GO:0009295~nucleoid	6	0.826446	0.00286383	AT2G34640, AT3G06730, AT1G63680, AT1G69200, AT1G21600, AT3G54090	712	35	25147	6.05465	0.475488	0.0268484	0.0241039
AT3G44330			GOTERM_CC_DIRECT	GO:0005773~vacuole	31	4.26997	0.00404193	AT2G36830, AT3G06530, AT3G01280, AT5G40770, AT1G17100, AT3G26520, AT3G56190, AT1G11840, AT1G27400, AT1G43170, AT2G47800, AT5G58070, AT4G17530, AT4G31140, AT4G35000, AT3G09630, AT5G47710, AT3G01390, AT2G31610, AT2G39010, AT5G62890, AT3G62700, AT1G19910, AT5G60390, AT1G75630, AT5G61820, AT3G44330, AT4G13940, AT1G47960, AT3G11530, AT2G21160	712	629	25147	1.74067	0.597989	0.0354039	0.0317848
AT3G51800			GOTERM_CC_DIRECT	GO:0030686~90S preribosome	4	0.550964	0.00409112	AT3G04770, AT3G02560, AT3G06530, AT1G06720	712	12	25147	11.7729	0.602432	0.0354039	0.0317848
AT3G20050			GOTERM_CC_DIRECT	GO:0005971~ribonucleoside-diphosphate reductase complex	3	0.413223	0.0046117	AT3G23580, AT2G21790, AT3G27060	712	4	25147	26.4891	0.646557	0.0384308	0.0345023
AT4G03320			GOTERM_CC_DIRECT	GO:0005834~heterotrimeric G-protein complex	7	0.964187	0.0151505	AT2G30050, AT1G18080, AT5G15550, AT4G28450, AT3G21540, AT1G65030, AT2G23460	712	71	25147	3.48214	0.967773	0.121745	0.1093
AT2G31610			GOTERM_CC_DIRECT	GO:0030529~intracellular ribonucleoprotein complex	6	0.826446	0.0167289	AT5G54890, AT5G43960, AT5G60980, AT1G69440, AT3G52380, AT3G51800	712	53	25147	3.99836	0.977536	0.129793	0.116526
AT5G51280			GOTERM_CC_DIRECT	GO:0005623~cell	12	1.65289	0.0210927	AT3G51030, AT3G08950, AT5G05000, AT4G27080, AT2G38270, AT5G43960, AT1G08570, AT5G24030, AT5G55190, AT2G47470, AT3G11630, AT4G31240	712	192	25147	2.20743	0.991743	0.158196	0.142025
AT4G39910			GOTERM_CC_DIRECT	GO:0005783~endoplasmic reticulum	30	4.13223	0.0287586	AT2G30050, AT2G30490, AT4G00100, AT3G26520, AT4G37760, AT4G31180, AT5G58710, AT1G21460, AT1G69640, AT5G58070, AT3G51050, AT5G40480, AT3G03050, AT3G50660, AT1G67730, AT5G14030, AT4G27470, AT5G62890, AT1G32210, AT2G38960, AT4G22340, AT5G13930, AT3G62580, AT3G44330, AT4G27080, AT3G12120, AT1G54990, AT2G47470, AT3G48890, AT2G21160	712	703	25147	1.5072	0.998592	0.208732	0.187395
AT3G59140			GOTERM_CC_DIRECT	GO:0005739~mitochondrion	114	15.7025	0.0389169	AT2G39800, AT3G08950, AT5G14580, AT5G19750, AT5G66860, AT3G56070, AT3G15000, AT2G01140, AT3G13860, AT3G04120, AT1G80270, AT1G15870, AT4G05400, AT4G02930, AT3G22330, AT5G46180, AT2G30200, AT5G23040, AT2G33150, AT5G15700, AT5G11630, AT3G19330, AT3G48830, AT4G28390, AT1G02370, AT5G42150, AT2G31340, AT3G56330, AT5G50850, AT5G42310, AT5G40770, AT3G55640, AT4G26370, AT1G27390, AT5G64580, AT4G27585, AT5…	712	3406	25147	1.18213	0.999868	0.273635	0.245663
AT3G58830			GOTERM_CC_DIRECT	GO:0005741~mitochondrial outer membrane	4	0.550964	0.0436587	AT3G01280, AT1G27390, AT2G37410, AT5G57490	712	28	25147	5.04555	0.999957	0.289002	0.25946
AT5G64550			GOTERM_CC_DIRECT	GO:0042644~chloroplast nucleoid	3	0.413223	0.0436714	AT1G05900, AT1G69200, AT3G54090	712	12	25147	8.82971	0.999957	0.289002	0.25946
AT2G16360			GOTERM_CC_DIRECT	GO:0005743~mitochondrial inner membrane	10	1.37741	0.0545568	AT1G55900, AT3G08950, AT3G22370, AT3G54110, AT3G55640, AT4G28390, AT3G46560, AT1G27390, AT2G37410, AT5G62050	712	171	25147	2.06543	0.999997	0.333532	0.299438
AT1G26910			GOTERM_CC_DIRECT	GO:0030690~Noc1p-Noc2p complex	2	0.275482	0.0557492	AT3G55510, AT2G18220	712	2	25147	35.3188	0.999998	0.333532	0.299438
AT1G08800			GOTERM_CC_DIRECT	GO:0030691~Noc2p-Noc3p complex	2	0.275482	0.0557492	AT3G55510, AT2G18220	712	2	25147	35.3188	0.999998	0.333532	0.299438
AT5G15450			GOTERM_CC_DIRECT	GO:0046540~U4/U6 x U5 tri-snRNP complex	4	0.550964	0.0563299	AT3G59810, AT5G20160, AT3G62840, AT4G20440	712	31	25147	4.55727	0.999998	0.333532	0.299438
AT3G51050			GOTERM_CC_DIRECT	GO:0005643~nuclear pore	5	0.688705	0.0661077	AT2G30050, AT5G53480, AT5G40480, AT4G37130, AT1G07140	712	54	25147	3.27026	1	0.381391	0.342404
AT2G01140			GOTERM_CC_DIRECT	GO:0015030~Cajal body	3	0.413223	0.0820712	AT4G25630, AT4G20440, AT5G52470	712	17	25147	6.23273	1	0.46099	0.413866
AT3G43810			GOTERM_CC_DIRECT	GO:0005789~endoplasmic reticulum membrane	18	2.47934	0.0852614	AT1G11880, AT1G67730, AT5G14030, AT2G38960, AT4G22340, AT4G25340, AT3G44330, AT1G02205, AT1G27320, AT3G12120, AT3G12340, AT1G21460, AT4G22756, AT1G69640, AT1G54990, AT1G05780, AT4G17530, AT2G21160	712	417	25147	1.52455	1	0.46099	0.413866
AT1G51560			GOTERM_CC_DIRECT	GO:0005654~nucleoplasm	7	0.964187	0.0860514	AT3G55510, AT3G18990, AT5G15550, AT4G20440, AT5G14520, AT2G40360, AT2G18220	712	108	25147	2.28918	1	0.46099	0.413866
AT2G36880			GOTERM_CC_DIRECT	GO:0005681~spliceosomal complex	6	0.826446	0.0966207	AT3G59810, AT5G11200, AT4G14300, AT1G27650, AT1G06220, AT2G33340	712	86	25147	2.4641	1	0.505573	0.453893
AT3G60240
AT3G51270			Category	Term	Count	%	PValue	Genes	List Total	Pop Hits	Pop Total	Fold Enrichment	Bonferroni	Benjamini	FDR
AT1G72320			GOTERM_MF_DIRECT	GO:0003723~RNA binding	61	8.4022	7.13687e-10	AT3G11964, AT5G19350, AT5G14580, AT3G27550, AT5G23690, AT1G69440, AT4G10760, AT3G12130, AT4G15770, AT5G51280, AT5G53060, AT3G16810, AT3G11400, AT1G20410, AT4G25630, AT4G18040, AT2G29190, AT4G26600, AT2G31610, AT3G22330, AT3G57490, AT3G13230, AT3G48830, AT1G27650, AT1G71770, AT5G03850, AT1G76460, AT3G18600, AT1G09800, AT5G22100, AT2G38610, AT5G20160, AT3G56330, AT1G14790, AT5G43960, AT5G14320, AT4…	605	769	18171	2.38247	3.64694e-07	3.64694e-07	3.61839e-07
AT1G55170			GOTERM_MF_DIRECT	GO:0030515~snoRNA binding	8	1.10193	1.54018e-06	AT4G25630, AT3G06530, AT4G05410, AT5G18440, AT3G12860, AT3G05060, AT3G21540, AT5G52470	605	19	18171	12.6462	0.000786723	0.000393516	0.000390436
AT1G10950			GOTERM_MF_DIRECT	GO:0003735~structural constituent of ribosome	37	5.09642	4.0139e-06	AT3G04770, AT4G00100, AT3G52590, AT3G54110, AT5G67510, AT3G55640, AT3G17170, AT5G14320, AT5G66860, AT4G23620, AT1G23290, AT2G16360, AT1G27400, AT1G43170, AT1G25260, AT1G26910, AT1G74270, AT5G59240, AT3G10950, AT3G02560, AT3G09630, AT2G31610, AT3G59650, AT2G32060, AT4G02230, AT3G57490, AT5G28060, AT5G06360, AT3G48930, AT4G28390, AT5G03850, AT5G57290, AT3G49080, AT5G02960, AT5G23900, AT5G18380, AT1…	605	475	18171	2.33955	0.00204901	0.000683702	0.00067835
AT4G26370			GOTERM_MF_DIRECT	GO:0000166~nucleotide binding	38	5.23416	6.08307e-06	AT4G04940, AT2G30050, AT5G19350, AT4G05410, AT1G14790, AT2G18900, AT5G43960, AT5G15550, AT4G28450, AT1G17720, AT2G33340, AT1G50920, AT1G18080, AT3G18610, AT4G12640, AT4G14300, AT1G29320, AT5G60980, AT3G13300, AT3G11400, AT3G06880, AT5G25780, AT3G21540, AT1G65030, AT3G52380, AT5G28060, AT5G65260, AT3G20930, AT2G20330, AT3G48830, AT1G27650, AT1G71770, AT1G76460, AT2G47790, AT1G47500, AT2G40360, AT2…	605	504	18171	2.26452	0.00310363	0.000777112	0.000771029
AT3G11400			GOTERM_MF_DIRECT	GO:0003729~mRNA binding	26	3.58127	0.000307434	AT1G10590, AT2G38610, AT5G19350, AT5G43960, AT5G66860, AT4G25880, AT1G43170, AT4G14300, AT5G60980, AT3G13300, AT2G47680, AT4G38710, AT5G56030, AT3G16810, AT3G11400, AT3G02560, AT3G09630, AT2G29190, AT2G31610, AT3G52380, AT3G48930, AT3G60240, AT1G76460, AT1G47500, AT5G18380, AT1G74060	605	351	18171	2.22479	0.145401	0.0296041	0.0293724
AT5G18380			GOTERM_MF_DIRECT	GO:0043021~ribonucleoprotein complex binding	4	0.550964	0.000347602	AT5G15550, AT1G28260, AT5G14520, AT2G40360	605	5	18171	24.0278	0.162769	0.0296041	0.0293724
AT5G40270			GOTERM_MF_DIRECT	GO:0051082~unfolded protein binding	11	1.51515	0.000612463	AT5G20890, AT5G06130, AT1G23100, AT5G56000, AT3G44110, AT3G20050, AT5G09590, AT3G03960, AT3G11830, AT4G26780, AT5G56030	605	87	18171	3.79749	0.268797	0.0447098	0.0443598
AT1G06570			GOTERM_MF_DIRECT	GO:0005515~protein binding	85	11.708	0.00406933	AT3G06530, AT5G67510, AT4G02500, AT5G16000, AT2G15430, AT4G28450, AT2G33580, AT3G54090, AT3G15000, AT1G02500, AT1G27320, AT1G21460, AT2G39050, AT5G02030, AT3G10670, AT3G13300, AT4G31420, AT2G22240, AT5G58230, AT5G53060, AT4G24660, AT3G51030, AT2G34640, AT5G40480, AT4G18040, AT1G30490, AT3G09770, AT3G51550, AT5G25780, AT1G30210, AT4G29350, AT5G23040, AT3G63010, AT4G37130, AT4G13940, AT5G39660, AT2…	605	1901	18171	1.34295	0.875527	0.259928	0.257894
AT5G11770			GOTERM_MF_DIRECT	GO:0005215~transporter activity	22	3.0303	0.00570318	AT1G33110, AT1G32450, AT1G30690, AT3G55640, AT5G24030, AT1G18880, AT2G39010, AT3G26520, AT3G25410, AT2G33280, AT5G62890, AT1G68570, AT1G71140, AT5G28470, AT1G69870, AT4G28390, AT3G10670, AT5G01240, AT3G11530, AT1G15160, AT5G58070, AT1G52190	605	344	18171	1.92082	0.94621	0.323459	0.320927
AT1G47500			GOTERM_MF_DIRECT	GO:0004748~ribonucleoside-diphosphate reductase activity, thioredoxin disulfide as acceptor	3	0.413223	0.00632991	AT3G23580, AT2G21790, AT3G27060	605	4	18171	22.526	0.961026	0.323459	0.320927
AT2G13840			GOTERM_MF_DIRECT	GO:0003743~translation initiation factor activity	10	1.37741	0.0130672	AT3G07300, AT4G18040, AT3G60240, AT5G38640, AT1G71770, AT5G25780, AT4G38710, AT1G66070, AT3G11400, AT1G13950	605	113	18171	2.65794	0.998795	0.60703	0.602278
AT1G24360			GOTERM_MF_DIRECT	GO:0015450~P-P-bond-hydrolysis-driven protein transmembrane transporter activity	6	0.826446	0.0148832	AT5G05000, AT3G46740, AT3G46560, AT1G27390, AT2G37410, AT5G62050	605	44	18171	4.09564	0.99953	0.633774	0.628813
AT5G53280			GOTERM_MF_DIRECT	GO:0005525~GTP binding	18	2.47934	0.0184891	AT3G57610, AT5G23860, AT3G07300, AT4G02930, AT1G30960, AT1G50920, AT3G49725, AT5G60390, AT5G05000, AT5G38640, AT1G07410, AT1G06220, AT5G55190, AT3G07050, AT1G06720, AT4G17530, AT2G23460, AT2G45770	605	292	18171	1.85145	0.999928	0.726764	0.721075
AT5G16150			GOTERM_MF_DIRECT	GO:0003924~GTPase activity	10	1.37741	0.0335526	AT5G23860, AT5G05000, AT4G02930, AT5G55190, AT1G06220, AT3G07050, AT1G06720, AT1G30960, AT2G23460, AT5G60390	605	133	18171	2.25825	1	1	0.994118
AT1G09300			GOTERM_MF_DIRECT	GO:0008649~rRNA methyltransferase activity	3	0.413223	0.0340092	AT4G25630, AT2G39670, AT5G52470	605	9	18171	10.0116	1	1	0.994118
AT1G11840			GOTERM_MF_DIRECT	GO:0051287~NAD binding	7	0.964187	0.0343082	AT3G04120, AT4G35260, AT4G13940, AT1G24360, AT5G14780, AT1G79530, AT4G34200	605	73	18171	2.88004	1	1	0.994118
AT4G31130			GOTERM_MF_DIRECT	GO:0008168~methyltransferase activity	11	1.51515	0.0370813	AT5G13830, AT3G12270, AT4G25630, AT1G64600, AT2G27590, AT4G25730, AT2G26810, AT5G57280, AT3G26410, AT4G04670, AT4G31790	605	157	18171	2.10434	1	1	0.994118
AT3G20320			GOTERM_MF_DIRECT	GO:0016621~cinnamoyl-CoA reductase activity	3	0.413223	0.041591	AT5G58490, AT4G30470, AT5G14700	605	10	18171	9.01041	1	1	0.994118
AT4G22756			GOTERM_MF_DIRECT	GO:0008143~poly(A) binding	3	0.413223	0.0583984	AT5G19350, AT1G71770, AT1G47500	605	12	18171	7.50868	1	1	0.994118
AT5G53060			GOTERM_MF_DIRECT	GO:0005507~copper ion binding	14	1.92837	0.0598351	AT3G04120, AT3G08950, AT1G64600, AT4G31840, AT4G05400, AT3G58610, AT3G23990, AT4G26780, AT2G36880, AT2G14170, AT4G13940, AT1G24360, AT1G79530, AT1G08500	605	241	18171	1.74475	1	1	0.994118
AT5G43960			GOTERM_MF_DIRECT	GO:0016491~oxidoreductase activity	20	2.75482	0.0644772	AT3G27890, AT3G03980, AT1G67730, AT1G59960, AT1G65560, AT5G64250, AT2G37770, AT5G59540, AT1G51560, AT5G54770, AT1G02205, AT5G60340, AT3G19010, AT1G69640, AT1G75200, AT1G05010, AT3G14420, AT2G27510, AT4G39330, AT3G27060	605	391	18171	1.5363	1	1	0.994118
AT5G02860			GOTERM_MF_DIRECT	GO:0016435~rRNA (guanine) methyltransferase activity	2	0.275482	0.0653764	AT4G25730, AT5G57280	605	2	18171	30.0347	1	1	0.994118
AT3G54090			GOTERM_MF_DIRECT	GO:0008650~rRNA (uridine-2'-O-)-methyltransferase activity	2	0.275482	0.0653764	AT5G13830, AT4G25730	605	2	18171	30.0347	1	1	0.994118
AT5G19150			GOTERM_MF_DIRECT	GO:0047763~caffeate O-methyltransferase activity	2	0.275482	0.0653764	AT4G35160, AT5G54160	605	2	18171	30.0347	1	1	0.994118
AT2G28070			GOTERM_MF_DIRECT	GO:0004004~ATP-dependent RNA helicase activity	7	0.964187	0.0696029	AT1G59990, AT5G11200, AT2G40700, AT3G22330, AT2G47680, AT3G18600, AT5G51280	605	87	18171	2.41659	1	1	0.994118
AT2G19520			GOTERM_MF_DIRECT	GO:0008308~voltage-gated anion channel activity	3	0.413223	0.0771051	AT3G01280, AT5G24030, AT5G57490	605	14	18171	6.43601	1	1	0.994118
ATMG00860			GOTERM_MF_DIRECT	GO:0004766~spermidine synthase activity	2	0.275482	0.0964465	AT5G53120, AT1G23820	605	3	18171	20.0231	1	1	0.994118
AT1G17880			GOTERM_MF_DIRECT	GO:0004809~tRNA (guanine-N2-)-methyltransferase activity	2	0.275482	0.0964465	AT3G56330, AT3G02320	605	3	18171	20.0231	1	1	0.994118
AT1G15200			GOTERM_MF_DIRECT	GO:1990259~histone-glutamine methyltransferase activity	2	0.275482	0.0964465	AT4G25630, AT5G52470	605	3	18171	20.0231	1	1	0.994118
AT1G52540			GOTERM_MF_DIRECT	GO:0017096~acetylserotonin O-methyltransferase activity	2	0.275482	0.0964465	AT4G35160, AT5G54160	605	3	18171	20.0231	1	1	0.994118
AT5G17010			GOTERM_MF_DIRECT	GO:0008559~xenobiotic-transporting ATPase activity	3	0.413223	0.0973916	AT2G47800, AT3G59140, AT3G62700	605	16	18171	5.63151	1	1	0.994118
AT3G55510
AT3G49720			Category	Term	Count	%	PValue	Genes	List Total	Pop Hits	Pop Total	Fold Enrichment	Bonferroni	Benjamini	FDR
AT5G61770			KEGG_PATHWAY	ath03008:Ribosome biogenesis in eukaryotes	22	3.0303	1.28495e-08	AT4G04940, AT5G22100, AT3G51270, AT4G25630, AT3G06530, AT5G20160, AT2G18900, AT1G10490, AT3G21540, AT5G66540, AT1G50920, AT5G41190, AT5G60340, AT2G03820, AT3G12860, AT3G05060, AT5G55190, AT3G07050, AT1G63810, AT1G06720, AT5G52470, AT2G47990	236	101	4727	4.3629	1.20785e-06	1.20785e-06	1.20785e-06
AT1G15160			KEGG_PATHWAY	ath03013:RNA transport	21	2.89256	0.000226812	AT2G30050, AT1G15200, AT3G07300, AT5G40480, AT4G18040, AT5G25780, AT5G62290, AT1G66070, AT5G60390, AT5G53480, AT4G37130, AT3G16260, AT3G60240, AT2G03820, AT5G38640, AT1G71770, AT5G55190, AT2G05120, AT3G15610, AT4G31120, AT3G11400	236	169	4727	2.48889	0.0210971	0.0106602	0.0106602
AT1G18580			KEGG_PATHWAY	ath03010:Ribosome	30	4.13223	0.0066089	AT3G04770, AT4G00100, AT3G52590, AT5G67510, AT5G14320, AT5G66860, AT4G23620, AT1G23290, AT2G16360, AT1G27400, AT1G43170, AT1G26910, AT1G74270, AT5G59240, AT3G10950, AT3G02560, AT3G09630, AT2G31610, AT2G32060, AT4G02230, AT3G57490, AT5G28060, AT3G48930, AT5G03850, AT5G57290, AT3G49080, AT5G02960, AT5G23900, AT5G18380, AT1G74060	236	363	4727	1.65534	0.463827	0.207079	0.207079
AT5G62200			KEGG_PATHWAY	ath01212:Fatty acid metabolism	9	1.23967	0.0217618	AT3G03980, AT1G67730, AT3G12120, AT1G74960, AT1G24360, AT5G10160, AT2G30200, AT1G36160, AT2G33150	236	70	4727	2.57524	0.873586	0.511401	0.511401
AT3G60740			KEGG_PATHWAY	ath00780:Biotin metabolism	4	0.550964	0.0293911	AT3G03980, AT1G74960, AT1G24360, AT5G10160	236	14	4727	5.72276	0.939443	0.552553	0.552553
AT1G17100			KEGG_PATHWAY	ath00330:Arginine and proline metabolism	7	0.964187	0.0461083	AT2G39800, AT5G38710, AT5G53120, AT1G23820, AT5G46180, AT2G14260, AT5G13700	236	53	4727	2.64543	0.988172	0.580187	0.580187
AT2G33340			KEGG_PATHWAY	ath00061:Fatty acid biosynthesis	6	0.826446	0.046321	AT3G03980, AT1G74960, AT1G24360, AT5G10160, AT2G30200, AT1G36160	236	40	4727	3.00445	0.988417	0.580187	0.580187
AT4G14300			KEGG_PATHWAY	ath00230:Purine metabolism	14	1.92837	0.0493776	AT3G57610, AT3G23580, AT5G14580, AT3G52990, AT2G15430, AT3G57550, AT3G22960, AT5G60340, AT4G18440, AT1G60620, AT1G60850, AT2G21790, AT3G27060, AT1G74260	236	158	4727	1.77478	0.991434	0.580187	0.580187
AT5G20890			KEGG_PATHWAY	ath01040:Biosynthesis of unsaturated fatty acids	5	0.688705	0.0788084	AT3G03980, AT1G67730, AT3G12120, AT1G24360, AT2G33150	236	33	4727	3.0348	0.999554	0.82311	0.82311
AT4G27080
AT1G08500
AT4G18440
AT1G18880
AT5G62050
AT2G47470
AT2G20680
AT2G05120
AT1G23290
AT4G17150
AT1G32210
AT5G42240
AT3G11630
AT1G55140
AT3G13230
AT5G38640
AT4G00100
AT5G14320
AT2G39050
AT5G65630
AT4G37760
AT3G57610
AT4G04960
AT2G33150
AT3G01580
AT4G02500
AT3G10670
AT5G40480
AT3G02320
AT4G30080
AT3G52380
AT2G38610
AT5G16660
AT2G01910
AT1G35660
AT3G52990
AT1G27320
AT3G11830
AT4G10760
AT5G10160
AT4G20440
AT2G40860
AT3G13300
AT3G51370
AT3G47810
AT4G28450
AT2G03430
AT2G47070
AT5G28060
AT5G06360
AT5G66860
AT3G49080
AT2G33610
AT3G04770
AT3G09890
AT2G14170
AT4G31420
AT1G01470
AT2G40700
AT5G59240
AT5G57290
AT1G80410
AT3G54190
AT1G55900
AT1G48040
AT4G13590
AT3G48930
AT5G47710
AT5G56030
AT2G32060
AT5G64090
AT5G25780
AT1G75630
AT3G62580
AT2G21160
AT3G54440
AT3G02220
AT4G31140
AT5G58070
AT5G50010
AT2G14260
AT1G62740
AT1G09780
AT5G11630
AT3G10950
AT1G18080
AT1G27400
AT1G14970
AT2G42450
AT1G63810
AT1G54990
AT1G13950
AT4G04670
AT1G20230
AT1G05870
AT3G56190
AT3G11760
AT5G25170
AT1G20410
AT3G12120
AT3G62840
AT3G11530
AT1G59960
AT2G37410
AT5G64250
AT1G45249
AT4G12640
AT3G02560
AT5G53480
AT1G27310
AT5G61330
AT3G03060
AT4G25730
AT1G14370
AT5G42090
AT5G67470
AT4G34420
AT2G46380
AT3G20930
AT1G63910
AT2G26530
AT4G02230
AT1G07410
AT1G70230
AT3G52590
AT1G65560
AT4G33110
AT5G01240
AT3G02780
AT3G63390
AT5G55850
AT1G06220
AT1G30210
AT3G57490
AT2G18220
AT1G09800
AT2G03820
AT3G49990
AT5G67630
AT1G19910
AT1G06720
AT1G10700
AT5G11200
AT2G34640
AT2G30200
AT1G74260
AT1G31660
AT3G27890
AT1G24793
AT5G53420
AT1G53730
AT4G27470
AT4G22260
AT1G70750
AT5G16570
AT2G26810
AT1G02870
AT1G74770
AT1G30620
AT2G47790
AT3G51030
AT5G60980
AT4G36870
AT5G20630
AT2G06040
AT1G15870
AT1G28260
AT5G54250
AT3G15460
AT1G64140
AT3G56330
AT3G15000
AT2G15430
AT2G21790
AT3G08950
AT1G74960
AT5G15900
AT2G20330
AT1G72040
AT2G29190
AT1G71140
AT4G30580
AT3G54110
AT4G10960
AT1G32450
AT3G51550
AT5G24400
AT5G23900
AT3G13560
AT3G27060
AT3G12580
AT5G57850
AT5G22070
AT1G75080
AT5G02960
AT4G02450
AT4G32605
AT3G44110
AT4G07960
AT3G16910
AT1G74060
AT3G22830
AT1G55320
AT4G30000
AT5G40390
AT3G09010
AT2G31840
AT5G11020
AT3G62700
AT1G66430
AT5G15120
AT2G41430
AT1G07050
AT1G74270
AT5G13830
AT1G27390
AT4G09810
AT3G07340
AT4G13040
AT4G27990
AT4G28390
AT1G05010
AT1G02205
AT2G37990
AT5G55050
AT2G29510
AT3G24550
AT5G12930
AT4G26780
AT1G68550
AT4G14590
AT1G60850
AT2G14820
AT4G14342
AT1G10522
AT3G24520
AT3G22104
AT2G47440
AT5G64420
AT3G44610
AT5G27660
AT1G69450
AT5G63950
AT5G16000
AT2G31340
AT5G13850
AT1G43170
AT3G09770
AT1G07140
AT3G02720
AT5G53160
AT3G20330
AT5G58300
AT3G12130
AT2G25490
AT1G22040
AT3G06880
AT1G36160
AT1G48280
AT2G38960
AT5G13680
AT2G40200
AT1G72510
AT3G17170
AT4G27585
AT3G16260
AT1G23820
AT5G14520
AT3G22960
AT4G16155
AT4G17090
AT1G68190
AT4G24660
AT3G19330
AT5G61820
AT2G02150
AT1G52620
AT5G56000
AT5G48470
AT5G18440
AT1G63680
AT5G56170
AT5G53120
AT5G39660
AT5G19750
AT1G05900
AT2G25930
AT5G57280
AT4G28210
AT4G38710
AT4G05410
AT5G58710
AT5G67510
AT2G23180
AT3G52170
AT3G18600
AT1G80270
AT5G37590
AT3G09630
AT5G28910
AT4G04940
AT2G47680
AT2G44830
AT2G36830
AT1G70780
AT4G02930
AT4G13940
AT5G09590
AT5G61380
AT5G63640
AT1G10120
AT1G67880
AT3G56070
AT5G54890
AT3G03220
AT4G37130
AT1G18850
AT2G22240
AT5G42310
AT3G14420
AT3G18990
AT2G46270
AT5G08590
AT2G41900
AT3G46560
AT2G45180
AT4G23620
AT2G37770
AT3G05060
AT1G29320
AT1G14060
AT1G74800
AT5G65260
AT3G23620
AT3G59650
AT4G39530
AT5G59540
AT5G52380
AT1G54180
AT4G00231
AT3G16810
AT3G54810
AT3G19010
AT1G03530
AT1G75200
AT1G64600
AT5G02030
AT4G39330
AT4G40050
AT3G24480
AT5G20950
AT2G39670
AT5G41190
AT3G33520
AT3G61770
AT4G35260
AT3G03770
AT5G22100
AT1G59990
AT3G57550
AT3G20300
AT4G15770
AT2G20710
AT5G46920
AT1G65030
AT5G02050
AT3G13860
AT5G46180
AT5G14700
AT1G47960
AT5G04310
AT3G26410
AT2G19640
AT1G59710
AT5G20160
AT1G30220
AT4G20170
AT2G40360
AT3G18610
AT5G60390
AT3G06530
AT5G62440
AT2G17670
AT5G62290
AT5G28300
AT1G69640
AT1G69200
AT5G03850
AT5G40770
AT1G67340
AT1G68990
AT4G29310
AT1G67300
AT5G64830
AT2G39010
AT3G23580
AT1G17020
AT2G15790
AT5G28470
AT2G47800
AT1G21460
AT4G30470
AT1G10490
AT4G27070
AT3G50660
AT1G02500
AT1G48460
AT2G29760
AT2G31240
AT4G31120
AT1G78610
AT3G46740
AT1G79150
AT3G58520
AT2G39650
AT5G64580
AT1G79530
AT5G23690
AT5G26180
AT2G03350
AT3G12340
AT3G48830
AT5G58490
AT3G07050
AT5G40150
AT3G20015
AT1G23280
AT4G35160
AT5G52470
AT1G68570
AT2G46710
AT1G25260
AT1G08570
AT3G12860
AT1G69440
AT3G06770
AT5G23860
AT2G45910
AT4G12750
AT1G67690
AT1G71770
AT5G60340
AT1G19340
AT5G60680
AT1G10640
AT3G50700
AT5G15550
AT2G40116
AT2G24300
AT4G26600
AT2G27510
AT3G55605
AT1G60620
AT3G12270
AT4G05400
AT3G25620
AT4G11660
AT1G72830
AT4G25340
AT3G07320
AT1G22150
AT2G23770
AT2G18900
AT3G55640
AT5G66540
AT4G03390
AT1G69780
AT1G50920
AT1G12420
AT1G52190
AT5G01580
AT5G14780
AT5G54160
AT1G27300
AT2G27590
AT5G59480
AT3G58610
AT3G46640
AT5G67480
AT3G13540
AT3G01390
AT1G30960
AT1G69870
AT2G33580
AT4G21960
AT3G62060
AT3G11964
AT1G01720
AT1G12280
AT5G42150
AT1G02370
AT1G49320
AT1G32090
AT1G18800
AT5G06940
AT3G63010
AT3G03050
AT3G27550
AT5G48250
AT3G23990
AT5G15700
AT5G17270
AT4G34200
AT3G21540
AT3G56990
AT5G13930
AT2G35860
AT3G54720
AT5G18190
AT3G57520
AT3G25410
AT5G09840
AT2G47990
AT1G75090
AT2G30490
AT3G54950
AT4G19230
AT4G25000
AT4G25630
AT5G15780
AT3G06730
AT3G53630
AT3G25500
AT1G30690
AT5G13700
AT1G45688
AT1G14790
AT5G04160
AT1G54820
AT5G49330
AT1G65060
AT3G18830
AT1G23100
AT2G37040
AT1G10020
AT4G35050
AT3G19850
AT2G23460
AT3G03980
AT1G28110
AT5G14580
AT5G39050
AT1G30490
AT5G23810
AT1G48570
AT2G48120
AT2G21590
AT4G31240
AT5G02790
AT3G02230
AT4G35150
AT2G04240
AT1G18750
AT5G56840
AT5G14180
AT5G38710
AT3G22330
AT4G01130
AT5G44530
AT1G33110
AT3G23730
AT4G03210
AT1G50420
AT1G76460
AT3G26520
AT3G20810
AT5G24030
AT1G07430
AT2G33280
AT1G74650
AT5G43270
AT4G31840
AT4G36850
AT2G38540
AT2G47520
AT1G61800
AT5G06900
AT3G22370
AT2G39800
AT2G45560

## Sheet: GEN UNIQUE
AT5G63180				Category	Term	Count	%	PValue	Genes	List Total	Pop Hits	Pop Total	Fold Enrichment	Bonferroni	Benjamini	FDR
AT2G42990				GOTERM_BP_DIRECT	GO:0080167~response to karrikin	16	1.83486	8.31403e-05	AT1G10370, AT2G30490, AT5G51810, AT3G03550, AT4G39070, AT5G20250, AT1G06040, AT3G57520, AT2G37040, AT4G27030, AT3G02870, AT3G61220, AT1G61800, AT1G44575, AT2G26250, AT4G14440	689	128	18499	3.35613	0.0791688	0.0824751	0.082392
AT1G28310				GOTERM_BP_DIRECT	GO:0009416~response to light stimulus	19	2.1789	0.000236091	AT2G34640, AT2G30490, AT5G48800, AT3G51480, AT4G08920, AT2G14820, AT5G25220, AT3G02380, AT1G06040, AT1G70940, AT5G15850, AT5G67385, AT3G19850, AT5G10250, AT1G58290, AT2G26250, AT1G08810, AT1G04400, AT5G54270	689	188	18499	2.71347	0.20882	0.117101	0.116983
AT1G17710				GOTERM_BP_DIRECT	GO:0010118~stomatal movement	7	0.802752	0.000591212	AT5G46220, AT4G08920, AT2G47800, AT1G09780, AT2G33380, AT1G08810, AT1G04400	689	29	18499	6.48081	0.443816	0.195494	0.195297
AT2G18196				GOTERM_BP_DIRECT	GO:0018298~protein-chromophore linkage	8	0.917431	0.00126439	AT2G02710, AT1G19150, AT4G08920, AT3G54890, AT4G18130, AT1G04400, AT1G15820, AT5G54270	689	45	18499	4.77317	0.714943	0.313568	0.313252
AT1G68740				GOTERM_BP_DIRECT	GO:0009637~response to blue light	8	0.917431	0.00297939	AT2G34640, AT1G10120, AT1G19150, AT4G08920, AT3G54890, AT5G24120, AT2G36910, AT1G04400	689	52	18499	4.13062	0.948179	0.591111	0.590516
AT1G44760				GOTERM_BP_DIRECT	GO:0009644~response to high light intensity	8	0.917431	0.00410678	AT1G01470, AT4G08920, AT3G54890, AT3G12580, AT2G05620, AT2G41430, AT2G22240, AT5G54270	689	55	18499	3.90532	0.983132	0.669927	0.669252
AT1G70550				GOTERM_BP_DIRECT	GO:0008152~metabolic process	22	2.52294	0.00472731	AT2G04160, AT3G23790, AT1G55320, AT3G21760, AT3G01990, AT1G65060, AT2G33150, AT1G12420, AT2G15490, AT3G63010, AT1G47480, AT3G16520, AT5G57850, AT1G20160, AT3G14240, AT3G46670, AT4G15480, AT5G13690, AT1G20560, AT4G14440, AT5G16080, AT1G01420	689	303	18499	1.94944	0.99091	0.669927	0.669252
AT5G61520				GOTERM_BP_DIRECT	GO:0010114~response to red light	8	0.917431	0.00553068	AT2G34640, AT5G67030, AT1G19150, AT4G08920, AT3G54890, AT5G24120, AT5G24470, AT3G17040	689	58	18499	3.70332	0.99592	0.67031	0.669634
AT1G04680				GOTERM_BP_DIRECT	GO:0009624~response to nematode	9	1.03211	0.0061023	AT2G47800, AT5G53550, AT1G64780, AT5G64840, AT2G36910, AT1G69850, AT1G61800, AT2G38120, AT2G39010	689	74	18499	3.26543	0.997694	0.67031	0.669634
AT2G36200				GOTERM_BP_DIRECT	GO:0009704~de-etiolation	4	0.458716	0.00675716	AT1G10370, AT3G08010, AT5G23060, AT5G23040	689	11	18499	9.76329	0.9988	0.67031	0.669634
AT3G30180				GOTERM_BP_DIRECT	GO:0009611~response to wounding	16	1.83486	0.00761919	AT2G30490, AT3G51480, AT1G55020, AT3G24550, AT1G32640, AT2G37040, AT1G65060, AT1G17840, AT2G33150, AT4G37760, AT5G13930, AT1G01470, AT2G47800, AT1G01140, AT5G47910, AT1G01720	689	199	18499	2.15872	0.999493	0.678262	0.677578
AT3G26510				GOTERM_BP_DIRECT	GO:0009651~response to salt stress	30	3.44037	0.00820478	AT1G10370, AT3G50110, AT1G59960, AT1G17880, AT2G33380, AT5G09590, AT1G28380, AT1G17840, AT1G12610, AT1G02500, AT1G27320, AT2G38380, AT2G47900, AT5G56030, AT5G23860, AT3G04120, AT5G20270, AT3G03250, AT3G05030, AT1G06040, AT2G39770, AT5G46180, AT1G11910, AT5G08590, AT4G24560, AT3G44110, AT1G01140, AT1G01060, AT1G45249, AT2G04240	689	484	18499	1.6642	0.999718	0.678262	0.677578
AT2G33380				GOTERM_BP_DIRECT	GO:0046686~response to cadmium ion	23	2.63761	0.00926285	AT3G04120, AT3G57610, AT1G62740, AT4G02930, AT1G09780, AT3G52990, AT5G09590, AT4G24490, AT5G64250, AT1G11840, AT2G19110, AT4G31180, AT1G02500, AT5G11200, AT5G63950, AT5G57410, AT2G44060, AT5G02790, AT1G01060, AT3G12580, AT5G42740, AT2G01140, AT2G47470	689	342	18499	1.80564	0.999902	0.706827	0.706114
AT1G50110				GOTERM_BP_DIRECT	GO:0007623~circadian rhythm	10	1.14679	0.0100654	AT3G55960, AT3G20810, AT4G08920, AT1G01060, AT3G46640, AT5G24470, AT4G03390, AT5G15850, AT3G54810, AT1G04400	689	97	18499	2.76794	0.999956	0.709727	0.709011
AT5G24910				GOTERM_BP_DIRECT	GO:0009765~photosynthesis, light harvesting	4	0.458716	0.011081	AT1G19150, AT3G54890, AT5G57030, AT5G54270	689	13	18499	8.26125	0.999984	0.709727	0.709011
AT4G27290				GOTERM_BP_DIRECT	GO:0006857~oligopeptide transport	8	0.917431	0.0120259	AT5G13400, AT4G10770, AT5G53550, AT1G32450, AT1G18880, AT2G02040, AT1G52190, AT1G68570	689	67	18499	3.20586	0.999994	0.709727	0.709011
AT3G19380				GOTERM_BP_DIRECT	GO:0009744~response to sucrose	7	0.802752	0.0123256	AT3G04120, AT1G69780, AT5G20270, AT1G72320, AT1G61800, AT5G65420, AT2G23460	689	52	18499	3.6143	0.999995	0.709727	0.709011
AT5G41080				GOTERM_BP_DIRECT	GO:0040007~growth	5	0.573394	0.0128781	AT2G30490, AT5G43630, AT1G55020, AT3G49720, AT5G47040	689	25	18499	5.36981	0.999997	0.709727	0.709011
AT4G36040				GOTERM_BP_DIRECT	GO:0019243~methylglyoxal catabolic process to D-lactate via S-lactoyl-glutathione	4	0.458716	0.0137189	AT1G06130, AT1G53280, AT1G11840, AT1G67280	689	14	18499	7.67116	0.999999	0.716273	0.71555
AT5G51810				GOTERM_BP_DIRECT	GO:0009640~photomorphogenesis	7	0.802752	0.0146964	AT3G54720, AT4G08920, AT1G69640, AT1G71230, AT2G36910, AT1G06040, AT5G24470	689	54	18499	3.48043	1	0.728944	0.728209
AT4G39250				GOTERM_BP_DIRECT	GO:0009408~response to heat	13	1.49083	0.016551	AT5G67030, AT3G04120, AT2G39770, AT5G09590, AT1G32330, AT1G12610, AT4G26780, AT3G44110, AT3G12580, AT5G47910, AT2G22240, AT1G21760, AT5G56030	689	160	18499	2.18149	1	0.781838	0.78105
AT2G26660				GOTERM_BP_DIRECT	GO:0006417~regulation of translation	8	0.917431	0.018648	AT2G29190, AT4G18040, AT3G60240, AT3G10360, AT1G72320, AT3G17040, AT1G21760, AT4G25880	689	73	18499	2.94236	1	0.823741	0.82291
AT1G12740				GOTERM_BP_DIRECT	GO:0042273~ribosomal large subunit biogenesis	5	0.573394	0.0190988	AT3G55510, AT1G29320, AT4G31420, AT4G15770, AT1G02870	689	28	18499	4.79447	1	0.823741	0.82291
AT1G64230				GOTERM_BP_DIRECT	GO:0009958~positive gravitropism	5	0.573394	0.0330218	AT2G14820, AT2G36910, AT1G70940, AT2G38120, AT4G24670	689	33	18499	4.06804	1	1	1
AT2G15490				GOTERM_BP_DIRECT	GO:0010218~response to far red light	6	0.688073	0.0347914	AT2G34640, AT1G19150, AT4G08920, AT3G54890, AT5G24120, AT5G24470	689	49	18499	3.28764	1	1	1
AT2G38110				GOTERM_BP_DIRECT	GO:0009789~positive regulation of abscisic acid-activated signaling pathway	5	0.573394	0.0363607	AT5G53160, AT5G47710, AT2G33150, AT2G32460, AT5G49470	689	34	18499	3.94839	1	1	1
AT5G46790				GOTERM_BP_DIRECT	GO:0009269~response to desiccation	4	0.458716	0.0413806	AT1G01470, AT2G44060, AT1G32640, AT2G33380	689	21	18499	5.11411	1	1	1
AT2G30300				GOTERM_BP_DIRECT	GO:0010050~vegetative phase change	3	0.344037	0.0418018	AT5G23570, AT1G69440, AT2G15790	689	9	18499	8.94969	1	1	1
AT5G19530				GOTERM_BP_DIRECT	GO:0042793~transcription from plastid promoter	3	0.344037	0.0418018	AT2G34640, AT1G21600, AT3G54090	689	9	18499	8.94969	1	1	1
AT5G25220				GOTERM_BP_DIRECT	GO:0010244~response to low fluence blue light stimulus by blue low-fluence system	3	0.344037	0.0418018	AT3G59060, AT4G08920, AT1G04400	689	9	18499	8.94969	1	1	1
AT1G49320				GOTERM_BP_DIRECT	GO:0009658~chloroplast organization	10	1.14679	0.0437289	AT3G46740, AT5G24120, AT1G44000, AT3G02380, AT3G08010, AT2G48120, AT5G23040, AT4G01800, AT3G54090, AT1G48280	689	125	18499	2.14792	1	1	1
AT2G38120				GOTERM_BP_DIRECT	GO:0009768~photosynthesis, light harvesting in photosystem I	4	0.458716	0.0466306	AT1G19150, AT3G54890, AT1G15820, AT5G54270	689	22	18499	4.88165	1	1	1
AT3G47420				GOTERM_BP_DIRECT	GO:0006338~chromatin remodeling	5	0.573394	0.0475029	AT2G33610, AT5G67630, AT5G56840, AT4G37280, AT1G04400	689	37	18499	3.62825	1	1	1
AT4G23160				GOTERM_BP_DIRECT	GO:0051607~defense response to virus	5	0.573394	0.0515915	AT5G23570, AT5G16000, AT1G69440, AT2G22240, AT1G04400	689	38	18499	3.53277	1	1	1
AT5G13400				GOTERM_BP_DIRECT	GO:0006913~nucleocytoplasmic transport	4	0.458716	0.0521915	AT5G53480, AT5G43960, AT5G60980, AT5G55190	689	23	18499	4.6694	1	1	1
AT1G01050				GOTERM_BP_DIRECT	GO:0055085~transmembrane transport	14	1.6055	0.0538391	AT5G17010, AT4G09810, AT3G01280, AT2G36910, AT3G55640, AT1G70940, AT1G70610, AT5G62890, AT1G27940, AT5G53550, AT1G78610, AT5G61520, AT3G47420, AT5G01240	689	212	18499	1.77305	1	1	1
AT1G69850				GOTERM_BP_DIRECT	GO:0009409~response to cold	18	2.06422	0.0552589	AT4G17090, AT3G03050, AT3G54890, AT3G26420, AT1G09780, AT5G20250, AT3G01500, AT3G22330, AT2G33380, AT3G02870, AT1G67280, AT4G38840, AT5G54770, AT1G01140, AT1G27320, AT1G01060, AT2G26250, AT1G21760	689	299	18499	1.61633	1	1	1
AT1G01180				GOTERM_BP_DIRECT	GO:0009911~positive regulation of flower development	5	0.573394	0.0558661	AT3G44110, AT4G24620, AT5G06850, AT1G04400, AT3G04610	689	39	18499	3.44219	1	1	1
AT3G19540				GOTERM_BP_DIRECT	GO:0009926~auxin polar transport	6	0.688073	0.0565889	AT5G13930, AT5G19530, AT2G36910, AT1G54990, AT1G70940, AT2G38120	689	56	18499	2.87668	1	1	1
AT2G16050				GOTERM_BP_DIRECT	GO:0006820~anion transport	4	0.458716	0.0580562	AT1G78610, AT3G01280, AT3G47420, AT3G10350	689	24	18499	4.47484	1	1	1
AT1G65890				GOTERM_BP_DIRECT	GO:0042752~regulation of circadian rhythm	4	0.458716	0.0580562	AT3G20810, AT4G08920, AT1G01060, AT1G04400	689	24	18499	4.47484	1	1	1
AT2G28950				GOTERM_BP_DIRECT	GO:0009615~response to virus	5	0.573394	0.0603254	AT4G18040, AT1G14790, AT3G60240, AT3G12580, AT5G09590	689	40	18499	3.35613	1	1	1
AT3G63240				GOTERM_BP_DIRECT	GO:0055075~potassium ion homeostasis	3	0.344037	0.0608183	AT1G01140, AT1G32450, AT3G05030	689	11	18499	7.32247	1	1	1
AT5G13690				GOTERM_BP_DIRECT	GO:0006355~regulation of transcription, DNA-templated	93	10.6651	0.0623275	AT1G08290, AT4G39070, AT4G04920, AT3G07340, AT2G47070, AT1G17880, AT1G68550, AT1G69440, AT1G13960, AT2G46530, AT2G24300, AT2G02710, AT1G50420, AT3G12130, AT3G18990, AT4G37280, AT3G12250, AT2G47900, AT5G28300, AT3G53920, AT4G31420, AT3G13540, AT1G75080, AT4G24660, AT1G30490, AT5G43630, AT3G02380, AT5G25220, AT1G76900, AT5G43270, AT2G32460, AT1G29950, AT5G11350, AT3G12580, AT4G36920, AT4G17020, AT2…	689	2119	18499	1.17837	1	1	1
AT4G39070				GOTERM_BP_DIRECT	GO:0008654~phospholipid biosynthetic process	5	0.573394	0.0649675	AT5G42870, AT2G38110, AT1G80860, AT3G60620, AT2G22240	689	41	18499	3.27428	1	1	1
AT2G04160				GOTERM_BP_DIRECT	GO:0009693~ethylene biosynthetic process	4	0.458716	0.0706648	AT3G59060, AT1G02500, AT1G62960, AT1G05010	689	26	18499	4.13062	1	1	1
AT5G58600				GOTERM_BP_DIRECT	GO:0016573~histone acetylation	4	0.458716	0.0706648	AT5G04670, AT5G67630, AT5G56840, AT4G37280	689	26	18499	4.13062	1	1	1
AT2G40610				GOTERM_BP_DIRECT	GO:0048574~long-day photoperiodism, flowering	3	0.344037	0.0712294	AT1G01060, AT5G06850, AT1G04400	689	12	18499	6.71226	1	1	1
AT1G06040				GOTERM_BP_DIRECT	GO:0006457~protein folding	17	1.94954	0.07241	AT1G08570, AT5G09590, AT3G60740, AT3G03960, AT4G26780, AT2G15790, AT5G58740, AT5G56000, AT3G44110, AT5G58710, AT4G36040, AT3G12580, AT2G47470, AT2G47440, AT1G07700, AT5G56030, AT5G05700	689	288	18499	1.58484	1	1	1
AT1G02170				GOTERM_BP_DIRECT	GO:0072387~flavin adenine dinucleotide metabolic process	2	0.229358	0.0730011	AT4G08920, AT1G04400	689	2	18499	26.8491	1	1	1
AT4G14750				GOTERM_BP_DIRECT	GO:1901371~regulation of leaf morphogenesis	2	0.229358	0.0730011	AT4G08920, AT1G04400	689	2	18499	26.8491	1	1	1
AT3G16520				GOTERM_BP_DIRECT	GO:0009908~flower development	13	1.49083	0.074986	AT1G55170, AT5G51810, AT3G54720, AT2G38110, AT2G19520, AT4G24560, AT4G24670, AT3G20810, AT1G79430, AT4G36920, AT5G39660, AT5G06850, AT5G56030	689	202	18499	1.72791	1	1	1
AT4G00710				GOTERM_BP_DIRECT	GO:0016036~cellular response to phosphate starvation	8	0.917431	0.0758537	AT3G20330, AT1G27320, AT3G03250, AT5G42870, AT1G68740, AT2G26660, AT5G01220, AT2G22240	689	99	18499	2.16962	1	1	1
AT1G20160				GOTERM_BP_DIRECT	GO:0009636~response to toxic substance	6	0.688073	0.0760364	AT1G10370, AT2G15490, AT5G02790, AT4G15480, AT5G39050, AT2G29420	689	61	18499	2.64089	1	1	1
AT1G14590				GOTERM_BP_DIRECT	GO:0042128~nitrate assimilation	5	0.573394	0.0799695	AT5G16570, AT1G32450, AT2G15620, AT1G69850, AT1G68570	689	44	18499	3.05103	1	1	1
AT2G19810				GOTERM_BP_DIRECT	GO:0010087~phloem or xylem histogenesis	4	0.458716	0.0843863	AT1G27320, AT5G19530, AT5G10250, AT4G24670	689	28	18499	3.83558	1	1	1
AT3G09085				GOTERM_BP_DIRECT	GO:0009058~biosynthetic process	8	0.917431	0.0892824	AT4G01210, AT5G13930, AT1G62960, AT1G73980, AT2G38670, AT2G39770, AT1G31220, AT3G07270	689	103	18499	2.08536	1	1	1
ATCG00120				GOTERM_BP_DIRECT	GO:0046323~glucose import	5	0.573394	0.0908398	AT3G18830, AT1G54730, AT5G17010, AT5G61520, AT4G02050	689	46	18499	2.91838	1	1	1
AT2G45340				GOTERM_BP_DIRECT	GO:0016117~carotenoid biosynthetic process	4	0.458716	0.0916401	AT1G06570, AT5G17230, AT2G48120, AT5G57030	689	29	18499	3.70332	1	1	1
AT5G01220				GOTERM_BP_DIRECT	GO:0006468~protein phosphorylation	41	4.70183	0.0934805	AT4G04960, AT4G23160, AT1G14370, AT5G16000, AT4G03390, AT2G33580, AT1G54820, AT1G53730, AT2G01820, AT1G52540, AT3G44200, AT4G27290, AT5G11020, AT3G09010, AT5G01560, AT4G35500, AT1G07650, AT2G23770, AT1G77280, AT2G23450, AT2G45340, AT3G24190, AT2G31010, AT1G11330, AT3G51270, AT3G24550, AT1G70740, AT5G08590, AT5G49470, AT1G11410, AT1G01540, AT3G44610, AT5G58300, AT1G01140, AT1G18670, AT2G45910, AT2…	689	870	18499	1.2653	1	1	1
AT1G27210				GOTERM_BP_DIRECT	GO:0006094~gluconeogenesis	3	0.344037	0.0935732	AT3G04120, AT4G24620, AT5G42740	689	14	18499	5.75337	1	1	1
AT1G06760				GOTERM_BP_DIRECT	GO:0048829~root cap development	3	0.344037	0.0935732	AT4G30080, AT5G01240, AT2G38120	689	14	18499	5.75337	1	1	1
AT2G15620				GOTERM_BP_DIRECT	GO:0006351~transcription, DNA-templated	82	9.40367	0.0961109	AT1G08290, AT5G67630, AT4G39070, AT4G04920, AT3G07340, AT2G47070, AT1G32640, AT1G17880, AT1G68550, AT1G69440, AT1G13960, AT2G46530, AT2G24300, AT1G50420, AT3G18990, AT4G37280, AT3G12250, AT5G28300, AT3G13540, AT1G75080, AT4G24660, AT1G30490, AT3G24550, AT3G02380, AT4G40050, AT5G43270, AT1G29950, AT5G11350, AT3G12580, AT4G36920, AT4G17020, AT2G48120, AT5G39660, AT2G40200, AT1G01720, AT3G50700, AT5…	689	1886	18499	1.16735	1	1	1
AT3G06483				GOTERM_BP_DIRECT	GO:0048527~lateral root development	5	0.573394	0.0965261	AT1G10370, AT1G19220, AT4G29350, AT5G47040, AT4G24670	689	47	18499	2.85628	1	1	1
AT5G22430
AT2G38380				Category	Term	Count	%	PValue	Genes	List Total	Pop Hits	Pop Total	Fold Enrichment	Bonferroni	Benjamini	FDR
AT1G08290				GOTERM_CC_DIRECT	GO:0005829~cytosol	127	14.5642	2.80013e-08	AT3G11964, AT3G06530, AT5G23570, AT3G26420, AT1G59960, AT2G15790, AT5G05980, AT3G13460, AT1G01050, AT5G58950, AT5G39510, AT1G73980, AT3G61540, AT3G09890, AT1G75080, AT3G04120, AT3G57610, AT1G62740, AT4G01560, AT4G24620, AT4G02930, AT1G30690, AT5G25220, AT2G39770, AT3G60740, AT4G29350, AT2G33150, AT4G13940, AT3G44110, AT5G03850, AT1G53280, AT1G79570, AT2G29420, AT4G34660, AT3G50110, AT1G12050, AT1…	844	2309	25147	1.63879	6.35627e-06	6.3563e-06	5.99228e-06
AT3G12770				GOTERM_CC_DIRECT	GO:0005886~plasma membrane	178	20.4128	3.74472e-07	AT3G11964, AT4G04960, AT1G64230, AT2G28070, AT3G27110, AT1G14370, AT3G04470, AT2G40116, AT5G16000, AT3G58650, AT3G56190, AT2G19110, AT1G54820, AT1G53730, AT5G13400, AT2G01820, AT5G65930, AT1G27320, AT5G58950, AT5G10250, AT4G27290, AT5G64840, AT3G09010, AT1G22710, AT1G07430, AT2G23450, AT2G26680, AT3G04120, AT2G31010, AT1G62740, AT5G48800, AT5G47710, AT1G30690, AT1G64640, AT2G39010, AT5G62890, AT3…	844	3702	25147	1.43261	8.50014e-05	4.25025e-05	4.00685e-05
AT5G65930				GOTERM_CC_DIRECT	GO:0009507~chloroplast	179	20.5275	3.21887e-06	AT2G31240, AT5G67030, AT1G15980, AT3G01120, AT2G36895, AT3G06530, AT1G12230, AT1G59960, AT5G19750, AT1G14370, AT3G23790, AT3G56190, AT3G23710, AT5G59400, AT1G19150, AT5G58710, AT5G05980, AT3G61540, AT2G05620, AT4G18440, AT1G61800, AT2G01140, AT3G53920, AT3G10350, AT3G12770, AT2G42130, AT3G01370, AT2G34640, AT5G19220, AT3G04120, AT3G57610, AT5G46220, AT3G07630, AT4G24620, AT5G43990, AT3G17040, AT5…	844	3855	25147	1.38348	0.000730418	0.000243561	0.000229613
AT4G32060				GOTERM_CC_DIRECT	GO:0009570~chloroplast stroma	44	5.04587	2.29148e-05	AT1G12230, AT3G01120, AT4G27800, AT1G66430, AT1G08570, AT1G15140, AT3G01500, AT1G67280, AT1G19920, AT3G20330, AT3G18890, AT5G54770, AT5G05980, AT5G35970, AT3G10670, AT4G18440, AT3G10350, AT2G01140, AT1G44446, AT1G04420, AT2G42130, AT4G17090, AT3G01370, AT5G19220, AT3G57610, AT3G07630, AT4G24620, AT2G15620, AT3G24430, AT3G17040, AT5G23040, AT1G16720, AT5G56000, AT2G47910, AT1G75010, AT4G36040, AT2…	844	653	25147	2.00763	0.00518821	0.00130041	0.00122594
AT1G76130				GOTERM_CC_DIRECT	GO:0009941~chloroplast envelope	38	4.3578	4.15868e-05	AT2G36830, AT5G67030, AT5G26820, AT1G12230, AT1G06690, AT3G54890, AT3G01280, AT3G23790, AT5G19750, AT1G15140, AT3G01500, AT1G70610, AT1G15820, AT1G11840, AT1G19150, AT3G46740, AT3G18890, AT5G54770, AT5G35970, AT5G01220, AT1G04420, AT4G35000, AT5G54270, AT5G19220, AT1G80270, AT4G24620, AT3G17040, AT3G60620, AT5G23040, AT1G16720, AT3G20320, AT5G28750, AT1G78620, AT5G10160, AT4G01800, AT4G33350, AT5…	844	543	25147	2.0851	0.00939598	0.00188804	0.00177992
AT4G38840				GOTERM_CC_DIRECT	GO:0031969~chloroplast membrane	16	1.83486	6.33593e-05	AT5G67030, AT1G08570, AT1G70610, AT2G33380, AT3G17040, AT4G27030, AT3G60620, AT3G01550, AT5G38510, AT1G78620, AT3G61320, AT1G61800, AT5G01220, AT1G58290, AT4G30580, AT5G57030	844	138	25147	3.4545	0.0142801	0.00219119	0.00206571
AT5G09430				GOTERM_CC_DIRECT	GO:0005737~cytoplasm	192	22.0183	6.75699e-05	AT5G47540, AT5G19350, AT5G27930, AT1G12230, AT4G05410, AT4G08920, AT5G23570, AT1G64230, AT3G26420, AT3G04470, AT1G65560, AT1G28260, AT1G70750, AT2G15790, AT3G13460, AT1G01050, AT4G18440, AT1G05010, AT4G31420, AT1G08800, AT2G22240, AT2G45880, AT3G04120, AT5G51810, AT1G62740, AT3G07750, AT4G18040, AT5G41210, AT5G46180, AT2G39770, AT3G60740, AT4G29350, AT5G08590, AT5G13930, AT5G58200, AT4G05090, AT4…	844	4407	25147	1.29808	0.0152218	0.00219119	0.00206571
AT4G28760				GOTERM_CC_DIRECT	GO:0005730~nucleolus	30	3.44037	0.000297412	AT5G22100, AT3G11964, AT4G27800, AT4G05410, AT5G67630, AT1G18850, AT4G28450, AT5G67470, AT5G26180, AT5G11200, AT1G23280, AT1G29320, AT1G60850, AT4G15770, AT3G51800, AT3G55510, AT4G01560, AT3G59810, AT4G18040, AT5G43990, AT3G22330, AT1G65030, AT2G19520, AT2G33150, AT3G44110, AT3G13230, AT1G72320, AT2G47990, AT3G18600, AT1G02870	844	428	25147	2.08844	0.0652933	0.00843906	0.00795577
AT1G32640				GOTERM_CC_DIRECT	GO:0005774~vacuolar membrane	34	3.89908	0.00065241	AT2G36830, AT1G11580, AT2G30490, AT5G17010, AT3G01280, AT1G65320, AT3G49720, AT1G17100, AT5G09590, AT3G26520, AT3G56190, AT5G47560, AT1G71140, AT2G47800, AT3G46740, AT5G62200, AT1G78610, AT5G39510, AT1G61800, AT4G35000, AT3G04120, AT3G51050, AT1G30470, AT3G05030, AT3G17040, AT2G33150, AT3G62700, AT5G56000, AT1G78300, AT4G13940, AT1G54990, AT3G12580, AT2G47470, AT2G02040	844	536	25147	1.88998	0.137694	0.0164552	0.0155129
AT3G60300				GOTERM_CC_DIRECT	GO:0009534~chloroplast thylakoid	17	1.94954	0.00164597	AT1G15980, AT3G54890, AT5G23060, AT5G23040, AT1G15820, AT4G23890, AT2G38540, AT3G18890, AT2G05620, AT5G10160, AT2G01140, AT1G44575, AT4G33510, AT5G17170, AT2G42130, AT5G54270, AT2G45770	844	206	25147	2.45881	0.311985	0.0373636	0.0352239
AT5G47560				GOTERM_CC_DIRECT	GO:0009536~plastid	21	2.40826	0.00324466	AT3G57610, AT4G24620, AT1G55020, AT3G01280, AT1G14370, AT5G23040, AT3G60620, AT3G23710, AT2G01910, AT3G20320, AT3G46740, AT4G36040, AT2G47900, AT1G78620, AT2G01140, AT5G01220, AT4G33350, AT4G30580, AT4G35000, AT3G63390, AT2G21370	844	303	25147	2.065	0.521804	0.066958	0.0631234
AT5G53550				GOTERM_CC_DIRECT	GO:0010287~plastoglobule	9	1.03211	0.00359113	AT1G19150, AT1G06690, AT3G54890, AT5G17230, AT2G01140, AT5G05200, AT2G42130, AT1G15820, AT5G54270	844	75	25147	3.5754	0.558092	0.0679321	0.0640418
AT4G13040				GOTERM_CC_DIRECT	GO:0009535~chloroplast thylakoid membrane	25	2.86697	0.0057421	AT5G67030, AT1G15980, AT1G06690, AT3G54890, AT3G01500, AT3G49720, AT1G15820, AT1G19150, AT3G18890, AT2G05620, AT2G45180, AT1G44446, AT5G54270, AT5G23060, AT3G60620, AT5G23040, AT4G23890, AT2G47910, AT5G02160, AT5G28750, AT1G44575, AT4G01800, AT3G48890, AT5G17170, AT2G45770	844	407	25147	1.83016	0.729427	0.100266	0.0945238
AT4G24670				GOTERM_CC_DIRECT	GO:0016020~membrane	80	9.17431	0.00822227	AT5G17010, AT3G54890, AT4G09810, AT3G52990, AT3G27110, AT2G38110, AT3G56190, AT1G15820, AT3G23710, AT3G18830, AT5G13400, AT1G02500, AT3G46740, AT1G01050, AT1G04680, AT1G22710, AT3G10350, AT2G45560, AT3G04120, AT2G15620, AT5G22070, AT2G38120, AT4G02050, AT2G39010, AT2G39450, AT3G60620, AT5G62890, AT2G33150, AT1G54730, AT3G20320, AT4G13940, AT3G12340, AT5G61520, AT1G69850, AT1G15160, AT5G37000, AT4…	844	1797	25147	1.32643	0.846518	0.133318	0.125683
AT1G75010				GOTERM_CC_DIRECT	GO:0030687~preribosome, large subunit precursor	6	0.688073	0.00937198	AT4G01560, AT1G23280, AT5G61770, AT1G29320, AT4G31420, AT4G15770	844	39	25147	4.58385	0.882047	0.141829	0.133707
AT4G35750				GOTERM_CC_DIRECT	GO:0009706~chloroplast inner membrane	8	0.917431	0.0137104	AT3G20320, AT4G03320, AT3G18890, AT1G78620, AT5G23040, AT1G44446, AT4G33350, AT3G23710	844	76	25147	3.13632	0.956448	0.194517	0.183377
AT5G48800				GOTERM_CC_DIRECT	GO:0009506~plasmodesma	48	5.50459	0.0150508	AT2G30490, AT3G24480, AT4G23160, AT3G07320, AT1G09780, AT2G36910, AT3G57520, AT3G03960, AT3G56190, AT2G19110, AT2G46530, AT5G11200, AT2G01820, AT2G47800, AT5G58710, AT1G52540, AT1G28110, AT1G78610, AT4G27290, AT5G03540, AT2G29510, AT5G06850, AT4G17530, AT4G35000, AT1G03530, AT5G56030, AT1G11330, AT3G23340, AT5G20250, AT5G22070, AT3G60740, AT5G66310, AT1G11910, AT2G39010, AT1G70740, AT4G07960, AT5…	844	1008	25147	1.41881	0.968016	0.200973	0.189463
AT3G21870				GOTERM_CC_DIRECT	GO:0005770~late endosome	5	0.573394	0.0192221	AT1G49320, AT5G39510, AT2G39450, AT5G41610, AT4G34660	844	31	25147	4.80565	0.987795	0.242413	0.22853
AT3G01550				GOTERM_CC_DIRECT	GO:0005773~vacuole	32	3.66972	0.021778	AT2G36830, AT3G06530, AT3G01280, AT1G65320, AT1G17100, AT2G33380, AT3G26520, AT3G56190, AT5G47560, AT1G11840, AT5G12950, AT2G47800, AT2G38380, AT5G39510, AT3G61540, AT4G17530, AT4G35000, AT1G04400, AT5G47710, AT3G07990, AT3G23760, AT1G11910, AT2G39010, AT5G62890, AT3G62700, AT5G61820, AT1G78300, AT4G13940, AT1G47960, AT2G26975, AT5G13690, AT2G02040	844	629	25147	1.5158	0.99325	0.26019	0.24529
AT2G36895				GOTERM_CC_DIRECT	GO:0005794~Golgi apparatus	55	6.30734	0.024674	AT4G01210, AT5G44790, AT3G01280, AT4G09810, AT5G09590, AT1G35510, AT1G30620, AT1G18580, AT1G70230, AT1G69640, AT2G26680, AT3G04120, AT5G46220, AT5G62130, AT1G74800, AT2G38120, AT2G39450, AT5G15900, AT5G58600, AT4G13940, AT3G12580, AT5G37000, AT5G03850, AT1G79450, AT5G47910, AT2G47470, AT2G02040, AT4G34420, AT2G30490, AT3G02350, AT5G49900, AT3G49720, AT3G26520, AT3G62370, AT3G47810, AT1G27300, AT2…	844	1226	25147	1.33664	0.996556	0.28005	0.264012
AT1G64780				GOTERM_CC_DIRECT	GO:0016021~integral component of membrane	206	23.6239	0.0311046	AT4G01210, AT4G04960, AT2G28070, AT5G19750, AT5G16000, AT1G01180, AT2G38670, AT1G70750, AT1G35510, AT4G23000, AT1G30620, AT2G19110, AT4G37760, AT1G54820, AT5G59400, AT1G53730, AT5G13400, AT1G19150, AT2G01820, AT1G27320, AT1G69640, AT1G61800, AT1G02260, AT1G08800, AT2G26680, AT3G03790, AT5G46220, AT3G03550, AT3G50660, AT5G62130, AT3G45600, AT3G20320, AT3G19330, AT5G53550, AT1G79450, AT1G44575, AT1…	844	5439	25147	1.12847	0.999233	0.329589	0.310714
AT4G27030				GOTERM_CC_DIRECT	GO:0030529~intracellular ribonucleoprotein complex	6	0.688073	0.0319425	AT3G01370, AT5G54890, AT5G43960, AT5G60980, AT1G69440, AT3G51800	844	53	25147	3.37302	0.99937	0.329589	0.310714
AT5G41610				GOTERM_CC_DIRECT	GO:0005618~cell wall	29	3.32569	0.0404049	AT2G04160, AT1G11580, AT3G24480, AT2G40610, AT3G03060, AT5G09590, AT3G23730, AT5G67470, AT1G02500, AT5G11200, AT5G03540, AT5G56030, AT5G42240, AT4G02930, AT3G22330, AT3G25500, AT5G62890, AT1G14720, AT5G56000, AT3G44110, AT1G47960, AT1G20160, AT3G12580, AT3G14240, AT2G03430, AT5G10160, AT5G03850, AT2G28950, AT3G29090	844	588	25147	1.46948	0.999914	0.398778	0.375941
ATCG00860				GOTERM_CC_DIRECT	GO:0080008~Cul4-RING E3 ubiquitin ligase complex	9	1.03211	0.0573458	AT3G15354, AT4G05410, AT4G35050, AT1G29320, AT2G47790, AT4G28450, AT1G65030, AT2G19520, AT2G47990	844	124	25147	2.16254	0.999998	0.518358	0.488672
AT5G38640				GOTERM_CC_DIRECT	GO:0009986~cell surface	3	0.344037	0.0593019	AT5G15870, AT1G70940, AT2G38120	844	12	25147	7.44876	0.999999	0.518358	0.488672
AT1G44446				GOTERM_CC_DIRECT	GO:0005623~cell	12	1.37615	0.0593714	AT4G32060, AT2G38270, AT5G43960, AT1G08570, AT5G24470, AT5G55190, AT2G47470, AT5G47560, AT4G30160, AT1G07700, AT2G26570, AT5G41080	844	192	25147	1.86219	0.999999	0.518358	0.488672
AT5G24680				GOTERM_CC_DIRECT	GO:0032040~small-subunit processome	5	0.573394	0.0720032	AT3G11964, AT3G06530, AT4G05410, AT4G28450, AT1G63810	844	47	25147	3.16968	1	0.605361	0.570692
AT5G38510				GOTERM_CC_DIRECT	GO:0005777~peroxisome	13	1.49083	0.0798021	AT5G41210, AT1G55320, AT1G65890, AT2G33150, AT1G11840, AT5G47040, AT5G09840, AT3G47430, AT3G16910, AT3G14420, AT1G20560, AT4G35000, AT4G14440	844	226	25147	1.71387	1	0.63594	0.599521
AT1G17840				GOTERM_CC_DIRECT	GO:0005887~integral component of plasma membrane	15	1.72018	0.0812435	AT2G36830, AT5G44790, AT5G17010, AT1G64780, AT4G02050, AT2G39010, AT2G19110, AT3G18830, AT1G54730, AT4G10770, AT5G61520, AT1G22150, AT1G22710, AT4G00900, AT3G51895	844	275	25147	1.62518	1	0.63594	0.599521
AT1G01060				GOTERM_CC_DIRECT	GO:0031972~chloroplast intermembrane space	2	0.229358	0.0972387	AT4G33350, AT3G23710	844	3	25147	19.8633	1	0.723624	0.682183
AT3G51895				GOTERM_CC_DIRECT	GO:0000326~protein storage vacuole	3	0.344037	0.0988209	AT2G36830, AT1G49320, AT3G60600	844	16	25147	5.58657	1	0.723624	0.682183
AT1G70940
AT1G01110				Category	Term	Count	%	PValue	Genes	List Total	Pop Hits	Pop Total	Fold Enrichment	Bonferroni	Benjamini	FDR
AT3G02555				GOTERM_MF_DIRECT	GO:0005215~transporter activity	26	2.98165	0.00192634	AT5G26820, AT5G14460, AT3G55640, AT1G70610, AT3G26520, AT1G68570, AT3G07525, AT1G71140, AT5G13400, AT5G64840, AT3G10670, AT5G01240, AT1G02260, AT1G32450, AT1G30690, AT1G18880, AT2G38120, AT1G70940, AT2G39010, AT5G62890, AT3G01550, AT1G14820, AT1G69850, AT1G15160, AT2G02040, AT1G52190	704	344	18171	1.95084	0.693922	1	1
AT4G34220				GOTERM_MF_DIRECT	GO:0046872~metal ion binding	83	9.51835	0.00558531	AT1G08290, AT5G40150, AT5G27930, AT4G27800, AT4G08920, AT3G54890, AT2G47070, AT1G13960, AT2G19110, AT2G18196, AT2G26800, AT4G31180, AT1G02500, AT1G19150, AT3G12130, AT3G12250, AT1G04680, AT1G05010, AT1G07430, AT3G07270, AT1G04400, AT5G54270, AT4G24660, AT5G51810, AT2G05160, AT5G63180, AT5G47710, AT2G15620, AT3G27700, AT3G24430, AT5G43270, AT3G44110, AT3G19010, AT1G27650, AT1G17020, AT5G11350, AT5…	704	1606	18171	1.33395	0.967903	1	1
AT5G02160				GOTERM_MF_DIRECT	GO:0005515~protein binding	95	10.8945	0.00745192	AT3G06530, AT4G08920, AT3G54890, AT4G39070, AT5G16000, AT1G32640, AT4G28450, AT2G33580, AT5G14620, AT3G54090, AT1G17840, AT2G19110, AT1G02500, AT1G27320, AT5G65930, AT2G39050, AT3G13460, AT3G12250, AT3G10670, AT2G05620, AT3G47430, AT4G31420, AT2G22240, AT1G04400, AT5G53060, AT5G54270, AT4G24660, AT2G34640, AT4G18040, AT1G30490, AT5G43990, AT2G39770, AT4G29350, AT5G23040, AT3G63010, AT4G13940, AT1…	704	1901	18171	1.28988	0.989874	1	1
AT1G64500				GOTERM_MF_DIRECT	GO:0047274~galactinol-sucrose galactosyltransferase activity	3	0.344037	0.0138268	AT5G40390, AT5G20250, AT3G57520	704	5	18171	15.4866	0.999806	1	1
AT5G42560				GOTERM_MF_DIRECT	GO:0003824~catalytic activity	23	2.63761	0.0171321	AT5G22100, AT5G14180, AT5G40270, AT3G01120, AT3G58830, AT3G23790, AT1G55320, AT2G38660, AT2G38670, AT1G30620, AT5G14700, AT5G12950, AT1G50110, AT5G53120, AT4G22756, AT5G57850, AT1G69640, AT5G11350, AT5G28840, AT5G58490, AT5G37000, AT1G20560, AT4G14440	704	349	18171	1.70102	0.999975	1	1
AT1G64640				GOTERM_MF_DIRECT	GO:0016491~oxidoreductase activity	25	2.86697	0.0178263	AT3G03980, AT1G06690, AT1G15140, AT1G59960, AT1G65560, AT1G66130, AT5G59540, AT5G54770, AT1G02205, AT5G60340, AT5G65930, AT3G61220, AT1G69640, AT1G05010, AT3G27060, AT5G51810, AT1G67730, AT3G50560, AT5G64250, AT4G23890, AT1G51560, AT3G19010, AT1G79870, AT3G14420, AT4G39330	704	391	18171	1.65032	0.999984	1	1
AT3G49900				GOTERM_MF_DIRECT	GO:0051082~unfolded protein binding	9	1.03211	0.0192854	AT5G58740, AT5G06130, AT5G56000, AT3G44110, AT5G02160, AT5G09590, AT3G03960, AT4G26780, AT5G56030	704	87	18171	2.67011	0.999994	1	1
ATCG01250				GOTERM_MF_DIRECT	GO:0010328~auxin influx transmembrane transporter activity	3	0.344037	0.0202119	AT2G36910, AT5G01240, AT2G38120	704	6	18171	12.9055	0.999996	1	1
AT5G16080				GOTERM_MF_DIRECT	GO:0016787~hydrolase activity	29	3.32569	0.0239112	AT5G19850, AT3G03060, AT4G19180, AT5G42870, AT2G14260, AT4G23000, AT3G63240, AT1G18460, AT3G46200, AT3G61540, AT5G35970, AT3G12250, AT4G00900, AT1G44760, AT1G15490, AT4G17150, AT1G77280, AT2G42450, AT4G24760, AT1G71710, AT5G58200, AT5G53050, AT3G63010, AT1G47480, AT2G38270, AT1G54990, AT5G09430, AT4G34420, AT5G16080	704	487	18171	1.537	1	1	1
AT2G25630				GOTERM_MF_DIRECT	GO:0016705~oxidoreductase activity, acting on paired donors, with incorporation or reduction of molecular oxygen	12	1.37615	0.0289222	AT4G36220, AT2G30490, AT3G50660, AT4G31970, AT3G30180, AT2G23180, AT1G44446, AT4G19230, AT2G45560, AT5G57030, AT1G12740, AT5G24910	704	148	18171	2.09279	1	1	1
AT4G19450				GOTERM_MF_DIRECT	GO:0004672~protein kinase activity	28	3.21101	0.0347382	AT4G08920, AT4G03390, AT2G33580, AT1G54820, AT1G53730, AT1G52540, AT3G44200, AT4G27290, AT5G01560, AT4G35500, AT1G07650, AT2G23770, AT1G77280, AT2G45340, AT3G24190, AT2G31010, AT5G21222, AT3G24550, AT1G70740, AT5G08590, AT5G49470, AT5G58300, AT3G15354, AT1G18670, AT5G06940, AT4G00710, AT1G79570, AT4G34220	704	482	18171	1.4994	1	1	1
AT5G10250				GOTERM_MF_DIRECT	GO:0016773~phosphotransferase activity, alcohol group as acceptor	3	0.344037	0.0449195	AT4G30310, AT3G54090, AT2G21370	704	9	18171	8.60369	1	1	1
AT4G36920				GOTERM_MF_DIRECT	GO:0031409~pigment binding	4	0.458716	0.0456613	AT1G19150, AT3G54890, AT1G15820, AT5G54270	704	21	18171	4.9164	1	1	1
AT3G61540				GOTERM_MF_DIRECT	GO:0042803~protein homodimerization activity	13	1.49083	0.0457543	AT4G24660, AT4G08920, AT3G06483, AT5G46790, AT2G33580, AT1G17840, AT4G26780, AT5G53160, AT5G54770, AT5G65930, AT4G18130, AT4G38710, AT1G04400	704	179	18171	1.87455	1	1	1
AT4G31970				GOTERM_MF_DIRECT	GO:0003723~RNA binding	40	4.58716	0.0519968	AT5G22100, AT3G11964, AT2G38610, AT5G19350, AT1G14790, AT3G26420, AT5G43960, AT5G14460, AT3G08010, AT1G69440, AT4G25880, AT3G04610, AT5G11200, AT5G54890, AT3G12130, AT3G13460, AT5G60980, AT4G15770, AT5G51280, AT3G11400, AT3G51800, AT1G20410, AT5G53060, AT3G01370, AT2G05160, AT3G59810, AT3G07750, AT4G18040, AT2G29190, AT3G27700, AT3G22330, AT3G02320, AT3G13230, AT1G27650, AT3G10360, AT5G11350, AT1…	704	769	18171	1.34258	1	1	1
AT2G01480				GOTERM_MF_DIRECT	GO:0016168~chlorophyll binding	5	0.573394	0.0535194	AT1G19150, AT3G54890, AT1G44575, AT1G15820, AT5G54270	704	37	18171	3.48798	1	1	1
AT1G47480				GOTERM_MF_DIRECT	GO:0016621~cinnamoyl-CoA reductase activity	3	0.344037	0.0547386	AT5G58490, AT4G30470, AT5G14700	704	10	18171	7.74332	1	1	1
AT2G01820				GOTERM_MF_DIRECT	GO:0071949~FAD binding	4	0.458716	0.070561	AT5G67030, AT4G08920, AT1G15140, AT1G04400	704	25	18171	4.12977	1	1	1
AT2G42880				GOTERM_MF_DIRECT	GO:0047763~caffeate O-methyltransferase activity	2	0.229358	0.0758813	AT4G35160, AT5G54160	704	2	18171	25.8111	1	1	1
AT5G24470				GOTERM_MF_DIRECT	GO:0016768~spermine synthase activity	2	0.229358	0.0758813	AT5G53120, AT5G19530	704	2	18171	25.8111	1	1	1
AT1G21640				GOTERM_MF_DIRECT	GO:0004347~glucose-6-phosphate isomerase activity	2	0.229358	0.0758813	AT4G24620, AT5G42740	704	2	18171	25.8111	1	1	1
AT1G28380				GOTERM_MF_DIRECT	GO:0008886~glyceraldehyde-3-phosphate dehydrogenase (NADP+) (non-phosphorylating) activity	2	0.229358	0.0758813	AT3G04120, AT2G24270	704	2	18171	25.8111	1	1	1
AT5G43630				GOTERM_MF_DIRECT	GO:0015293~symporter activity	6	0.688073	0.0819683	AT1G32450, AT1G69850, AT1G22150, AT5G01240, AT2G38120, AT3G51895	704	60	18171	2.58111	1	1	1
AT2G45720				GOTERM_MF_DIRECT	GO:0003729~mRNA binding	20	2.29358	0.0868785	AT1G10590, AT2G38610, AT5G19350, AT2G29190, AT3G26420, AT5G43960, AT5G20250, AT3G02830, AT3G27700, AT4G25880, AT2G45620, AT3G60240, AT3G13460, AT3G10360, AT5G60980, AT1G02150, AT2G47680, AT4G38710, AT5G56030, AT3G11400	704	351	18171	1.47072	1	1	1
AT3G07525				GOTERM_MF_DIRECT	GO:0005524~ATP binding	105	12.0413	0.0907015	AT4G04960, AT5G44790, AT4G08920, AT1G64230, AT2G28070, AT1G14370, AT5G16000, AT2G19110, AT1G54820, AT1G53730, AT2G01820, AT5G05980, AT5G65930, AT5G58950, AT4G27290, AT1G73980, AT5G64840, AT3G09010, AT3G10350, AT4G35500, AT2G23450, AT5G19220, AT2G31010, AT4G02930, AT3G22330, AT5G08590, AT1G10900, AT3G44110, AT1G79570, AT1G66430, AT3G57300, AT2G36910, AT1G65060, AT3G03960, AT5G47040, AT1G19920, AT1…	704	2372	18171	1.14256	1	1	1
AT1G06130
AT1G77280				Category	Term	Count	%	PValue	Genes	List Total	Pop Hits	Pop Total	Fold Enrichment	Bonferroni	Benjamini	FDR
AT5G24000				KEGG_PATHWAY	ath01100:Metabolic pathways	102	11.6972	0.00372435	AT5G67030, AT3G01120, AT1G12230, AT2G40116, AT3G23790, AT2G38670, AT1G30620, AT4G37760, AT2G25630, AT5G05980, AT1G69640, AT4G18440, AT1G05010, AT2G01140, AT2G22240, AT5G19220, AT3G04120, AT3G57610, AT5G51810, AT3G07630, AT4G24620, AT3G50660, AT5G46180, AT2G39770, AT2G33150, AT5G13930, AT4G05090, AT1G10900, AT4G13940, AT1G44575, AT3G29090, AT4G30580, AT4G15560, AT5G42150, AT2G30490, AT5G49900, AT1…	212	1833	4727	1.24076	0.331675	0.40223	0.40223
AT4G30160				KEGG_PATHWAY	ath00196:Photosynthesis - antenna proteins	4	0.458716	0.0723126	AT1G19150, AT3G54890, AT1G15820, AT5G54270	212	22	4727	4.05403	0.999698	1	1
AT3G46670				KEGG_PATHWAY	ath04712:Circadian rhythm - plant	5	0.573394	0.0745715	AT5G13930, AT4G08920, AT1G01060, AT5G24470, AT1G04400	212	36	4727	3.09683	0.999768	1	1
AT3G07270				KEGG_PATHWAY	ath03008:Ribosome biogenesis in eukaryotes	9	1.03211	0.0803429	AT5G22100, AT3G51270, AT3G06530, AT5G60340, AT2G03820, AT5G55190, AT1G63810, AT1G06720, AT2G47990	212	101	4727	1.98688	0.999882	1	1
AT3G16490				KEGG_PATHWAY	ath01110:Biosynthesis of secondary metabolites	55	6.30734	0.0867347	AT5G67030, AT1G12230, AT3G01120, AT5G40150, AT1G09780, AT3G52990, AT2G38110, AT4G37760, AT1G02500, AT4G35260, AT2G25630, AT4G22756, AT3G61220, AT4G18440, AT1G05010, AT2G01140, AT5G19220, AT5G51810, AT3G04120, AT3G07630, AT4G24620, AT3G50660, AT2G39770, AT5G46180, AT1G31220, AT2G33150, AT5G13930, AT5G42740, AT1G58290, AT4G30580, AT5G54160, AT5G57030, AT4G15560, AT2G30490, AT5G17230, AT5G42870, AT4…	212	1019	4727	1.20348	0.999944	1	1
AT5G21222
AT1G11580
AT4G15560
AT1G79450
AT4G19670
AT1G11330
AT4G00050
AT5G24890
AT2G05160
AT1G27940
AT3G21760
AT1G07700
AT1G67480
AT5G27930
AT5G57410
AT1G20560
AT1G22180
AT5G24120
AT1G23110
AT1G75100
AT5G58950
AT1G58290
AT5G24310
AT4G29070
AT1G25440
AT5G59400
AT1G55800
AT1G27070
AT3G59060
AT5G60710
AT3G60600
AT2G46530
AT3G07880
AT3G29090
AT2G26800
AT2G28840
AT1G29950
AT2G32560
AT2G26975
AT1G18670
AT5G17230
AT5G14280
AT3G03790
AT1G44000
AT1G55020
AT1G01420
AT5G42870
AT3G44200
AT5G26820
AT4G37280
AT2G23450
AT1G10150
AT5G49660
AT1G14820
AT1G70740
AT1G65320
AT2G26250
AT2G19110
AT5G05980
AT5G50640
AT2G38660
AT5G13820
AT5G36930
AT4G05090
AT2G29660
AT1G19220
AT5G19220
AT1G79570
AT3G51480
AT1G78995
AT1G79430
AT1G60990
AT2G45620
AT3G02830
AT4G22590
AT1G52190
AT5G67385
AT3G23760
AT1G15030
AT3G01990
AT5G19850
AT1G71710
AT5G47910
AT4G27800
AT1G60010
AT1G31220
AT3G07210
AT5G04670
AT1G79160
AT1G66130
AT1G12330
AT2G45910
AT5G20270
AT1G19920
AT3G50560
AT5G35970
AT1G79510
AT4G02390
AT3G23790
AT4G10770
AT1G19720
AT3G26630
AT3G07990
AT2G26570
AT3G47640
AT4G23890
AT1G10370
AT1G02150
AT3G47430
AT3G12250
AT2G17140
AT3G01500
AT2G21370
AT4G24620
AT1G50380
AT4G02050
AT5G64170
AT1G54730
AT1G78620
AT1G19150
AT1G16830
AT5G62130
AT1G43245
AT3G57550
AT5G66310
AT5G37000
AT5G15850
AT5G57030
AT2G29420
AT1G75210
AT3G27110
AT4G32600
AT3G14240
AT5G54770
AT4G19180
AT1G13960
AT3G01370
AT4G18130
AT5G52030
AT1G64530
AT3G58650
AT2G39720
AT5G60540
AT1G04400
AT1G79740
AT5G46220
AT3G03550
AT5G23570
AT5G43430
AT3G48460
AT2G39770
AT2G32460
AT2G37420
AT4G33490
AT4G00900
AT3G46510
AT5G24340
AT1G67730
AT4G08920
AT5G58200
AT4G01800
AT3G51520
AT4G36220
AT5G06850
AT2G47900
AT5G16420
AT4G01560
AT2G23390
AT2G31010
AT1G07650
AT5G20250
AT4G33350
AT3G46200
AT2G02360
AT3G16200
AT1G06690
AT3G13460
AT4G17940
AT1G80860
AT2G47910
AT1G54390
AT5G16690
AT5G67030
AT1G22710
AT3G61220
AT1G69360
AT3G62370
AT1G15140
AT2G39450
AT5G47040
AT1G11410
AT1G15490
AT5G52510
AT2G02040
AT3G01810
AT2G15695
AT3G08890
AT2G34090
AT5G12950
AT3G27390
AT3G15354
AT5G11350
AT1G23440
AT5G58740
AT3G50700
AT4G14620
AT5G14620
AT5G67370
AT3G02380
AT1G32330
AT1G13750
AT4G30310
AT1G67280
AT3G02350
AT5G65420
AT5G43990
AT5G26749
AT3G24190
AT1G08810
AT1G21760
AT5G64840
AT2G36910
AT4G10925
AT3G18890
AT3G02300
AT5G05200
AT2G02710
AT3G06190
AT5G54270
AT5G25400
AT1G56423
AT5G01560
AT5G28840
AT4G00030
AT3G54890
AT3G02870
AT3G50910
AT3G23710
AT1G70610
AT1G35510
AT1G02260
AT1G62960
AT1G53000
AT4G04860
AT2G45880
AT5G58370
AT1G76900
AT1G11910
AT4G22290
AT5G46580
AT3G01120
AT1G04420
AT4G19900
AT4G24490
AT5G47540
AT2G01620
AT1G01540
AT4G15480
AT3G61320
AT4G04920
AT3G10360
AT1G67340
AT4G28030
AT5G17170
AT1G79870
AT2G37040
AT3G60620
AT3G10350
AT5G53050
AT1G15980
AT1G15820
AT3G17040
AT3G58600
AT3G12480
AT5G23060
AT3G24430
AT4G24760
AT4G30240
AT2G05620
AT5G39510
AT4G14440
AT2G40760
AT5G55040
AT3G07750
AT3G54350
AT1G05270
AT3G46990
AT4G24560
AT3G55960
AT1G16720
AT2G38670
ATMG00860
AT1G18460
AT3G53920
AT2G42130
AT4G11860
AT1G73980
AT3G26670
AT4G35500
AT5G42740
AT5G44790
AT4G23000
AT1G70590
AT1G01140
AT5G23520
AT5G19540
AT3G57300
AT5G03540
AT2G24640
AT4G29160
AT2G24270
AT3G08010
AT3G07170
AT3G27700
AT3G23340
AT5G05700
AT5G18830
AT5G49470
AT1G53280
AT3G16610
AT3G26420
AT4G01210
AT1G30470
AT3G26935
AT5G14460
AT3G50110
AT1G78300
AT1G17720
AT1G12610
AT3G04120
AT5G23040
AT5G06130
AT4G34660
AT3G03250
AT4G18040
AT4G35000
AT2G23420
AT3G03960
AT3G04470
AT4G29350
AT4G25880
AT1G21600
AT5G19350
AT2G44060
AT1G10900
AT5G05370
AT3G05030
AT1G05780
AT3G01280
AT1G71230
AT1G27650
AT4G17020
AT2G26680
AT2G33840
AT5G15870
AT1G12230
AT2G45770
AT4G31180
AT1G14720
AT5G41210
AT2G38270
AT1G23750
AT3G59810
AT3G48890
AT1G12050
AT5G55190
AT3G07630
AT1G44575
AT1G66070
AT5G03470
AT3G49725
AT2G03150
AT3G04610
AT4G17530
AT5G62890
AT5G28750
AT4G32010
AT3G62940
AT1G10590
AT4G33510
AT4G31790
AT1G08970
AT4G16440
AT5G49900
AT3G21580
AT3G10300
AT3G45600
AT3G07300
AT3G51800
AT4G03320
AT5G51280
AT4G39910
AT3G58830
AT5G64550
AT1G08800
AT3G51050
AT2G01140
AT3G43810
AT1G51560
AT3G60240
AT3G51270
AT1G72320
AT1G55170
AT3G11400
AT5G40270
AT1G06570
AT5G11770
AT2G13840
AT5G53280
AT1G11840
AT4G31130
AT3G20320
AT4G22756
AT5G53060
AT5G43960
AT5G02860
AT3G54090
AT5G19150
AT2G28070
AT2G19520
AT1G17880
AT1G52540
AT5G17010
AT3G55510
AT3G49720
AT5G61770
AT1G15160
AT1G18580
AT5G62200
AT3G60740
AT1G17100
AT1G08500
AT4G18440
AT1G18880
AT5G62050
AT2G47470
AT2G20680
AT4G17150
AT5G42240
AT3G13230
AT2G39050
AT5G65630
AT4G37760
AT3G57610
AT4G04960
AT2G33150
AT3G01580
AT3G10670
AT3G02320
AT4G30080
AT2G38610
AT2G01910
AT1G35660
AT3G52990
AT1G27320
AT5G10160
AT2G40860
AT3G51370
AT3G47810
AT4G28450
AT2G03430
AT2G47070
AT2G33610
AT3G09890
AT2G14170
AT4G31420
AT1G01470
AT1G48040
AT5G47710
AT5G56030
AT5G64090
AT3G62580
AT3G02220
AT5G50010
AT2G14260
AT1G62740
AT1G09780
AT2G42450
AT1G63810
AT1G54990
AT1G05870
AT3G56190
AT3G11760
AT5G25170
AT1G20410
AT3G12120
AT1G59960
AT5G64250
AT1G45249
AT5G53480
AT3G03060
AT1G14370
AT5G67470
AT4G34420
AT2G26530
AT1G07410
AT1G70230
AT1G65560
AT5G01240
AT3G63390
AT1G09800
AT2G03820
AT5G67630
AT1G06720
AT5G11200
AT2G34640
AT5G53420
AT1G53730
AT1G70750
AT5G16570
AT2G26810
AT1G02870
AT1G74770
AT1G30620
AT2G47790
AT5G60980
AT2G06040
AT1G15870
AT1G28260
AT1G64140
AT2G29190
AT1G71140
AT4G30580
AT1G32450
AT3G27060
AT3G12580
AT5G57850
AT5G22070
AT1G75080
AT4G02450
AT3G44110
AT4G07960
AT3G16910
AT1G55320
AT5G40390
AT3G09010
AT5G11020
AT3G62700
AT1G66430
AT5G15120
AT2G41430
AT4G09810
AT3G07340
AT5G15900
AT1G05010
AT1G02205
AT2G29510
AT3G24550
AT4G26780
AT1G68550
AT4G14590
AT1G60850
AT2G14820
AT4G14342
AT2G47440
AT5G64420
AT3G44610
AT1G69450
AT5G63950
AT5G16000
AT5G53160
AT5G58300
AT3G12130
AT2G25490
AT1G22040
AT1G48280
AT2G40200
AT1G72510
AT3G17170
AT4G17090
AT1G68190
AT4G24660
AT3G19330
AT5G61820
AT2G02150
AT5G56000
AT5G56170
AT5G53120
AT5G39660
AT5G19750
AT4G38710
AT4G05410
AT5G58710
AT2G23180
AT1G80270
AT5G28910
AT2G47680
AT2G36830
AT4G13940
AT5G63640
AT1G10120
AT5G54890
AT1G18850
AT2G22240
AT3G14420
AT3G18990
AT2G46270
AT5G08590
AT2G41900
AT3G46560
AT2G45180
AT5G09590
AT1G29320
AT1G14060
AT1G74800
AT3G59650
AT4G39530
AT5G59540
AT1G54180
AT3G54810
AT3G19010
AT1G03530
AT4G39330
AT4G40050
AT3G24480
AT3G20330
AT4G35260
AT5G22100
AT3G18600
AT3G20300
AT4G15770
AT1G65030
AT5G46180
AT5G14700
AT1G47960
AT5G04310
AT1G59710
AT4G20170
AT3G06530
AT5G62440
AT5G62290
AT5G28300
AT1G69640
AT5G03850
AT4G29310
AT5G64830
AT2G39010
AT1G17020
AT2G15790
AT2G47800
AT4G30470
AT3G50660
AT1G02500
AT2G29760
AT2G31240
AT4G31120
AT1G78610
AT3G46740
AT3G58520
AT2G39650
AT5G26180
AT2G03350
AT3G12340
AT5G58490
AT5G40150
AT3G20015
AT1G23280
AT4G35160
AT1G68570
AT2G46710
AT1G08570
AT1G69440
AT3G06770
AT5G23860
AT1G67690
AT5G60340
AT5G60680
AT2G40116
AT2G24300
AT3G55605
AT4G11660
AT1G72830
AT3G07320
AT1G22150
AT2G23770
AT3G55640
AT4G03390
AT1G69780
AT1G12420
AT5G54160
AT1G27300
AT3G46640
AT3G13540
AT1G30960
AT2G33580
AT4G21960
AT3G11964
AT1G01720
AT1G12280
AT5G42150
AT5G06940
AT3G63010
AT3G03050
AT4G02930
AT2G35860
AT3G54720
AT2G19640
AT3G57520
AT5G09840
AT2G47990
AT1G75090
AT2G30490
AT3G54950
AT4G19230
AT4G25000
AT3G53630
AT3G25500
AT1G30690
AT5G13700
AT1G45688
AT1G14790
AT1G54820
AT1G65060
AT3G18830
AT4G35050
AT3G19850
AT2G23460
AT3G03980
AT1G28110
AT5G39050
AT1G30490
AT1G48570
AT2G48120
AT5G02790
AT4G35150
AT2G04240
AT5G56840
AT5G14180
AT3G22330
AT3G23730
AT1G50420
AT3G26520
AT3G20810
AT1G07430
AT1G74650
AT5G43270
AT4G31840
AT4G36850
AT2G38540
AT2G47520
AT1G61800
AT5G06900
AT5G13930
AT2G45560

## Sheet: RUP UNIQUE
AT5G55050				Category	Term	Count	%	PValue	Genes	List Total	Pop Hits	Pop Total	Fold Enrichment	Bonferroni	Benjamini	FDR
AT5G52640				GOTERM_BP_DIRECT	GO:0042254~ribosome biogenesis	26	3.51351	5.26988e-12	AT3G53020, AT3G09200, AT3G59540, AT3G16080, AT5G64140, AT4G27090, AT2G39390, AT3G62870, AT3G10950, AT3G49010, AT2G36620, AT4G09800, AT3G55750, AT3G22230, AT1G32990, AT2G34480, AT5G64670, AT3G25520, AT2G19740, AT4G02230, AT5G28060, AT1G77750, AT1G26880, AT3G61110, AT5G39785, AT5G03850	605	142	18499	5.59858	4.80614e-09	4.80613e-09	4.77451e-09
AT2G47140				GOTERM_BP_DIRECT	GO:0006412~translation	72	9.72973	6.00332e-08	AT3G52590, AT3G05560, AT3G09200, AT5G67510, AT4G31985, AT5G27850, AT4G31700, AT5G07090, AT3G59540, AT1G68590, AT4G14320, AT1G72370, AT3G17465, AT2G37270, AT4G27090, AT3G62870, AT5G52650, AT5G40950, AT2G05220, AT1G26910, AT3G10950, AT1G09690, AT2G36620, AT5G48760, AT1G08360, AT3G55750, AT4G09800, AT1G32990, AT2G34480, AT5G64670, AT3G25520, AT3G04400, AT2G19740, AT3G57490, AT5G28060, AT5G59850, AT5…	605	1121	18499	1.9639	5.47488e-05	2.73752e-05	2.71951e-05
AT1G77380				GOTERM_BP_DIRECT	GO:0010501~RNA secondary structure unwinding	12	1.62162	4.5959e-06	AT5G62190, AT5G11200, AT5G26742, AT5G05450, AT3G22330, AT1G31970, AT1G72730, AT4G09730, AT5G08610, AT3G16840, AT3G13920, AT5G14610	605	62	18499	5.9181	0.0041827	0.00139715	0.00138796
AT5G42250				GOTERM_BP_DIRECT	GO:0000028~ribosomal small subunit assembly	10	1.35135	1.23042e-05	AT3G04770, AT5G09510, AT1G72370, AT2G37270, AT3G61110, AT5G52650, AT5G03850, AT3G02080, AT2G05220, AT5G64140	605	45	18499	6.79486	0.0111588	0.00280536	0.00278691
AT2G37460				GOTERM_BP_DIRECT	GO:0006407~rRNA export from nucleus	4	0.540541	0.000329734	AT3G04770, AT1G72370, AT5G03850, AT5G64140	605	5	18499	24.4615	0.25975	0.0589751	0.0585871
AT5G19820				GOTERM_BP_DIRECT	GO:0046686~response to cadmium ion	25	3.37838	0.000387994	AT2G39920, AT3G09200, AT5G27470, AT1G59900, AT5G11200, AT1G52760, AT2G21790, AT3G13920, AT1G65930, AT5G19780, AT1G12000, AT5G52920, AT3G27300, AT1G30230, AT2G32080, AT5G60390, AT3G16640, AT3G13110, AT1G79930, AT1G77510, AT3G46970, AT2G45290, AT5G03630, AT3G48670, AT2G45030	605	342	18499	2.23515	0.298068	0.0589751	0.0585871
AT5G09970				GOTERM_BP_DIRECT	GO:0009793~embryo development ending in seed dormancy	30	4.05405	0.000575205	AT3G06430, AT5G26742, AT1G55040, AT2G34630, AT3G52590, AT4G31400, AT1G10270, AT3G50790, AT5G18820, AT4G23940, AT5G56930, AT5G48230, AT4G22970, AT2G34570, AT5G63050, AT4G39620, AT2G18390, AT3G53700, AT1G26830, AT1G43710, AT5G51430, AT3G18390, AT2G34480, AT5G19820, AT3G04400, AT2G39990, AT3G16640, AT1G49400, AT5G05950, AT2G22250	605	459	18499	1.99849	0.408289	0.074941	0.0744479
AT3G53190				GOTERM_BP_DIRECT	GO:0000027~ribosomal large subunit assembly	7	0.945946	0.000855294	AT1G14320, AT3G53020, AT2G36620, AT1G32990, AT2G42740, AT3G25520, AT1G26910	605	35	18499	6.11537	0.54176	0.0975035	0.0968621
AT2G15680				GOTERM_BP_DIRECT	GO:0002181~cytoplasmic translation	8	1.08108	0.00142748	AT4G16720, AT4G36130, AT3G09200, AT3G05560, AT5G67510, AT1G33140, AT3G55750, AT2G19740	605	52	18499	4.70413	0.728228	0.144651	0.1437
AT5G04530				GOTERM_BP_DIRECT	GO:0009735~response to cytokinin	15	2.02703	0.00279335	AT1G12000, AT3G49010, AT3G09200, AT3G25520, AT1G11650, AT3G16770, AT3G63140, AT1G69690, AT3G16640, AT2G37270, AT3G46740, AT1G78240, AT3G16857, AT5G40950, AT1G56070	605	183	18499	2.5063	0.922004	0.254753	0.253077
AT1G07090				GOTERM_BP_DIRECT	GO:0018279~protein N-linked glycosylation via asparagine	4	0.540541	0.00350047	AT1G76400, AT5G19690, AT1G08660, AT1G34130	605	10	18499	12.2307	0.959157	0.290221	0.288311
AT2G26170				GOTERM_BP_DIRECT	GO:0009911~positive regulation of flower development	6	0.810811	0.00839596	AT5G05690, AT5G62000, AT4G34530, AT1G26830, AT1G68050, AT3G04610	605	39	18499	4.70413	0.999542	0.638093	0.633895
AT3G63110				GOTERM_BP_DIRECT	GO:0006606~protein import into nucleus	6	0.810811	0.0114548	AT2G46520, AT4G38760, AT5G05680, AT1G10390, AT5G55190, AT2G45000	605	42	18499	4.36812	0.999973	0.803601	0.798314
AT5G47230				GOTERM_BP_DIRECT	GO:0009749~response to glucose	5	0.675676	0.0196039	AT4G37220, AT3G08550, AT1G61800, AT4G22970, AT2G23460	605	32	18499	4.77763	1	1	0.994512
AT1G19230				GOTERM_BP_DIRECT	GO:0010468~regulation of gene expression	8	1.08108	0.0223041	AT1G69170, AT5G11200, AT1G52740, AT5G65710, AT1G72730, AT3G13920, AT5G61380, AT1G68050	605	86	18499	2.84436	1	1	0.994512
AT3G21460				GOTERM_BP_DIRECT	GO:0006397~mRNA processing	12	1.62162	0.0299375	AT4G24770, AT1G08070, AT1G17370, AT4G37380, AT1G30010, AT2G16650, AT1G17760, AT4G27000, AT1G11650, AT4G37510, AT5G16180, AT2G37220	605	176	18499	2.08479	1	1	0.994512
AT4G18930				GOTERM_BP_DIRECT	GO:0009409~response to cold	17	2.2973	0.0371454	AT4G24770, AT2G39810, AT1G09760, AT3G09200, AT1G68530, AT2G37230, AT3G22330, AT5G47230, AT3G22840, AT3G21300, AT2G37220, AT4G10030, AT5G04590, AT5G57560, AT1G50460, AT5G04530, AT1G56070	605	299	18499	1.73848	1	1	0.994512
AT5G24580				GOTERM_BP_DIRECT	GO:0000911~cytokinesis by cell plate formation	5	0.675676	0.0375536	AT5G55230, AT5G05620, AT5G66410, AT1G09630, AT4G22970	605	39	18499	3.92011	1	1	0.994512
AT5G51670				GOTERM_BP_DIRECT	GO:0009965~leaf morphogenesis	6	0.810811	0.0405025	AT4G36380, AT2G23380, AT3G25520, AT5G67100, AT4G36870, AT1G14400	605	58	18499	3.16312	1	1	0.994512
AT5G13640				GOTERM_BP_DIRECT	GO:0006405~RNA export from nucleus	3	0.405405	0.0565661	AT4G38760, AT1G10390, AT2G45000	605	12	18499	7.64421	1	1	0.994512
AT2G23600				GOTERM_BP_DIRECT	GO:0019748~secondary metabolic process	4	0.540541	0.0567033	AT2G33530, AT4G12910, AT3G63290, AT4G10490	605	27	18499	4.52991	1	1	0.994512
AT5G04950				GOTERM_BP_DIRECT	GO:0043687~post-translational protein modification	2	0.27027	0.0642365	AT5G19690, AT1G34130	605	2	18499	30.5769	1	1	0.994512
AT3G05640				GOTERM_BP_DIRECT	GO:0008652~cellular amino acid biosynthetic process	6	0.810811	0.0746842	AT3G10050, AT5G17990, AT3G13110, AT5G67520, AT2G37250, AT5G66120	605	69	18499	2.65886	1	1	0.994512
AT2G32070				GOTERM_BP_DIRECT	GO:0008283~cell proliferation	5	0.675676	0.0798515	AT1G69690, AT3G16640, AT5G55230, AT2G18290, AT3G25520	605	50	18499	3.05769	1	1	0.994512
AT1G22990				GOTERM_BP_DIRECT	GO:0006096~glycolytic process	6	0.810811	0.0821801	AT1G12000, AT5G52920, AT1G22170, AT1G50460, AT4G29220, AT1G59900	605	71	18499	2.58396	1	1	0.994512
ATCG01310				GOTERM_BP_DIRECT	GO:0031122~cytoplasmic microtubule organization	3	0.405405	0.0844324	AT1G64110, AT5G05620, AT2G34560	605	15	18499	6.11537	1	1	0.994512
AT3G58780				GOTERM_BP_DIRECT	GO:0010268~brassinosteroid homeostasis	4	0.540541	0.0854758	AT5G05690, AT4G36380, AT2G38050, AT2G29090	605	32	18499	3.82211	1	1	0.994512
AT2G22570				GOTERM_BP_DIRECT	GO:0010043~response to zinc ion	5	0.675676	0.0942605	AT1G65930, AT3G09200, AT1G52760, AT5G03630, AT1G16310	605	53	18499	2.88461	1	1	0.994512
AT2G29090				GOTERM_BP_DIRECT	GO:0072593~reactive oxygen species metabolic process	3	0.405405	0.0944768	AT5G62530, AT1G79440, AT1G64060	605	16	18499	5.73316	1	1	0.994512
AT5G51950				GOTERM_BP_DIRECT	GO:0009963~positive regulation of flavonoid biosynthetic process	2	0.27027	0.0947929	AT5G48930, AT2G26170	605	3	18499	20.3846	1	1	0.994512
AT5G65730				GOTERM_BP_DIRECT	GO:0060149~negative regulation of posttranscriptional gene silencing	2	0.27027	0.0947929	AT1G21580, AT1G03360	605	3	18499	20.3846	1	1	0.994512
AT3G22530				GOTERM_BP_DIRECT	GO:0010133~proline catabolic process to glutamate	2	0.27027	0.0947929	AT5G38710, AT5G62530	605	3	18499	20.3846	1	1	0.994512
AT5G05690				GOTERM_BP_DIRECT	GO:0016132~brassinosteroid biosynthetic process	4	0.540541	0.0984118	AT5G05690, AT4G36380, AT2G38050, AT2G29090	605	34	18499	3.59728	1	1	0.994512
ATCG00900
AT5G67020				Category	Term	Count	%	PValue	Genes	List Total	Pop Hits	Pop Total	Fold Enrichment	Bonferroni	Benjamini	FDR
AT4G17970				GOTERM_CC_DIRECT	GO:0005840~ribosome	57	7.7027	2.20706e-25	AT3G52590, AT3G05560, AT3G09200, AT4G31985, AT5G27850, AT4G31700, AT5G07090, AT3G59540, AT1G68590, AT4G14320, AT3G17465, AT2G37270, AT4G27090, AT5G40950, AT2G05220, AT1G26910, AT3G10950, AT1G09690, AT2G36620, AT1G08360, AT3G55750, AT4G09800, AT1G32990, AT2G34480, AT5G64670, AT3G25520, AT3G04400, AT2G19740, AT3G57490, AT5G28060, AT5G59850, AT1G77750, AT1G26880, AT3G18760, AT3G61110, AT5G39785, AT5…	718	360	25147	5.54542	4.76725e-23	4.76725e-23	4.36998e-23
AT3G59220				GOTERM_CC_DIRECT	GO:0022626~cytosolic ribosome	42	5.67568	3.32509e-23	AT3G04770, AT3G05560, AT3G09200, AT5G67510, AT5G27850, AT4G31700, AT5G07090, AT3G59540, AT5G64140, AT4G16720, AT1G72370, AT4G36130, AT2G37270, AT4G27090, AT2G39390, AT3G62870, AT5G52650, AT3G02080, AT3G47370, AT4G34670, AT1G09690, AT1G14320, AT1G03090, AT3G49010, AT3G09630, AT5G48760, AT1G33140, AT1G08360, AT4G09800, AT3G55750, AT3G22230, AT1G32990, AT2G34480, AT3G25520, AT2G19740, AT4G02230, AT5…	718	204	25147	7.21076	7.18219e-21	3.59109e-21	3.29184e-21
ATCG00680				GOTERM_CC_DIRECT	GO:0022625~cytosolic large ribosomal subunit	37	5	3.48876e-22	AT3G53020, AT3G52590, AT3G05560, AT3G09200, AT5G67510, AT5G27850, AT4G31985, AT3G59540, AT3G16080, AT4G16720, AT4G14320, AT4G36130, AT4G27090, AT2G39390, AT3G62870, AT1G26910, AT3G10950, AT1G09690, AT1G14320, AT3G49010, AT2G36620, AT3G09630, AT5G48760, AT3G05590, AT1G33140, AT1G08360, AT3G55750, AT3G22230, AT1G32990, AT2G34480, AT3G25520, AT3G04400, AT2G19740, AT4G02230, AT1G26880, AT5G39785, AT2…	718	161	25147	8.04892	7.53572e-20	2.51191e-20	2.30258e-20
AT4G34530				GOTERM_CC_DIRECT	GO:0005829~cytosol	144	19.4595	1.63146e-19	AT3G26380, AT3G05560, AT5G16760, AT4G31700, AT1G63660, AT5G07090, AT4G29220, AT5G48230, AT5G23290, AT2G15790, AT1G72370, AT5G58430, AT1G17370, AT3G60450, AT5G05460, AT3G62870, AT5G61970, AT1G50460, AT5G05620, AT1G52360, AT2G05220, AT2G43980, AT1G26910, AT2G45000, AT4G10040, AT1G12000, AT4G19490, AT1G08360, AT5G49570, AT2G34480, AT4G21110, AT3G15010, AT5G63860, AT5G41970, AT5G03850, AT4G14350, AT1…	718	2309	25147	2.18424	3.52395e-17	8.80987e-18	8.07572e-18
AT5G42710				GOTERM_CC_DIRECT	GO:0009507~chloroplast	191	25.8108	4.05188e-15	AT5G65490, AT2G02080, AT5G18140, AT2G34630, AT1G65720, AT1G68830, AT3G08550, AT2G47390, AT4G31700, AT5G18820, AT3G20680, AT2G17695, AT4G09730, AT4G01690, AT2G37220, AT1G72370, AT4G13830, AT1G53210, AT1G52760, AT1G49630, AT1G54780, AT1G61800, AT1G76570, AT5G08610, AT1G02020, AT1G79440, AT4G35860, AT1G24610, AT3G05970, AT1G09690, AT4G19490, AT2G39930, AT3G02060, AT1G32990, AT2G19740, AT3G04400, AT4…	718	3855	25147	1.73528	8.63309e-13	1.75041e-13	1.60454e-13
AT5G65710				GOTERM_CC_DIRECT	GO:0005794~Golgi apparatus	86	11.6216	3.10395e-14	AT1G13560, AT3G24040, AT1G10130, AT3G09200, AT3G08550, AT5G27850, AT4G31700, AT5G07090, AT1G29470, AT1G72730, AT1G78710, AT1G72370, AT4G14600, AT2G18390, AT4G27090, AT1G52760, AT3G63520, AT3G62870, AT4G35860, AT2G05220, AT1G26910, AT4G35300, AT5G01620, AT3G46060, AT4G10040, AT5G46860, AT4G19490, AT4G00110, AT4G09800, AT4G01400, AT1G16240, AT3G25520, AT5G64470, AT5G60390, AT5G28060, AT5G59850, AT5…	718	1226	25147	2.4568	6.71463e-12	1.11742e-12	1.0243e-12
AT1G31770				GOTERM_CC_DIRECT	GO:0005737~cytoplasm	199	26.8919	7.17761e-12	AT2G16405, AT3G08550, AT1G63660, AT5G07090, AT4G29220, AT2G37460, AT2G15790, AT2G20340, AT1G72370, AT3G46820, AT5G58430, AT2G18390, AT5G05460, AT3G62870, AT2G47140, AT2G21790, AT1G26910, AT1G09690, AT5G48760, AT1G08360, AT3G16190, AT2G29700, AT2G23600, AT5G03850, AT3G48670, AT3G04770, AT5G23430, AT3G16080, AT4G22970, AT5G27470, AT1G29170, AT5G04590, AT5G58330, AT5G11200, AT1G47710, AT5G55060, AT3…	718	4407	25147	1.58151	1.55036e-09	2.21481e-10	2.03024e-10
AT1G79420				GOTERM_CC_DIRECT	GO:0005774~vacuolar membrane	48	6.48649	1.0761e-11	AT4G25640, AT5G14040, AT1G30360, AT5G40770, AT1G64650, AT5G07090, AT1G29470, AT1G72730, AT1G16310, AT4G16720, AT1G26850, AT2G37270, AT3G46740, AT1G53210, AT4G27090, AT3G63520, AT4G21105, AT3G62870, AT1G61800, AT1G04120, AT4G35300, AT3G46060, AT1G14320, AT3G49010, AT3G05590, AT1G33140, AT4G09800, AT1G15690, AT1G02816, AT2G34480, AT3G22530, AT2G39130, AT3G21640, AT3G13080, AT2G39750, AT5G60390, AT5…	718	536	25147	3.13645	2.32436e-09	2.90547e-10	2.66335e-10
AT2G36780				GOTERM_CC_DIRECT	GO:0022627~cytosolic small ribosomal subunit	21	2.83784	1.05003e-10	AT3G04770, AT4G09800, AT4G31700, AT5G07090, AT5G64140, AT5G28060, AT3G57490, AT5G59850, AT5G09510, AT1G72370, AT2G37270, AT1G49400, AT3G61110, AT5G39850, AT5G52650, AT5G03850, AT3G02080, AT2G05220, AT2G47110, AT3G47370, AT4G34670	718	116	25147	6.34049	2.26807e-08	2.52008e-09	2.31007e-09
AT1G69310				GOTERM_CC_DIRECT	GO:0005730~nucleolus	37	5	8.70874e-09	AT3G53020, AT3G52590, AT1G09760, AT3G05560, AT3G09200, AT5G40770, AT4G31700, AT1G31970, AT5G14520, AT2G34570, AT5G11200, AT4G27090, AT3G16730, AT3G47370, AT3G13920, AT4G34670, AT1G09690, AT1G14320, AT5G62190, AT3G49010, AT3G09630, AT1G33140, AT4G09800, AT2G30620, AT3G22330, AT3G25520, AT3G04400, AT5G60390, AT5G28060, AT3G15010, AT5G09510, AT5G11010, AT1G26880, AT1G72440, AT1G03360, AT2G42740, AT1…	718	428	25147	3.02775	1.88109e-06	1.88109e-07	1.72433e-07
AT1G53310				GOTERM_CC_DIRECT	GO:0005773~vacuole	42	5.67568	9.22849e-07	AT4G25640, AT5G27850, AT1G30360, AT1G14250, AT5G40770, AT1G18210, AT2G39780, AT4G36130, AT1G52740, AT5G13640, AT1G53210, AT4G27090, AT5G05460, AT3G63520, AT3G45010, AT1G04120, AT4G38890, AT4G35300, AT3G46060, AT5G46860, AT4G01320, AT1G14320, AT2G38940, AT3G09630, AT3G05590, AT1G33140, AT4G09800, AT1G15690, AT4G12910, AT1G16240, AT1G02816, AT4G23630, AT3G25520, AT3G13080, AT5G60390, AT5G55990, AT3…	718	629	25147	2.33862	0.000199316	1.81214e-05	1.66113e-05
AT5G27550				GOTERM_CC_DIRECT	GO:0009506~plasmodesma	55	7.43243	7.6084e-06	AT1G60030, AT4G23160, AT3G05560, AT3G09200, AT5G27850, AT4G31700, AT3G54170, AT1G72370, AT5G11980, AT2G37270, AT1G53210, AT4G27090, AT1G52760, AT3G63520, AT1G65930, AT5G19780, AT1G08360, AT2G27090, AT4G09800, AT2G16430, AT3G13080, AT5G60390, AT3G57490, AT5G59850, AT5G09510, AT3G11130, AT3G61110, AT2G05830, AT2G42740, AT1G09640, AT3G63290, AT1G56070, AT4G23180, AT1G30360, AT5G11200, AT1G75820, AT5…	718	1008	25147	1.91101	0.00164207	0.000136951	0.000125539
AT1G26800				GOTERM_CC_DIRECT	GO:0015934~large ribosomal subunit	10	1.35135	4.77141e-05	AT1G14320, AT3G01790, AT4G36130, AT5G48760, AT1G08360, AT3G05590, AT5G67510, AT2G42710, AT5G27850, AT1G33140	718	60	25147	5.83728	0.0102536	0.000792788	0.000726722
AT4G37380				GOTERM_CC_DIRECT	GO:0016020~membrane	79	10.6757	0.000138881	AT1G60030, AT3G54450, AT5G27850, AT4G31700, AT2G37460, AT1G16310, AT1G72370, AT1G22990, AT2G37270, AT3G46740, AT1G53210, AT3G46980, AT3G62870, AT5G52650, AT1G26910, AT4G35300, AT4G33760, AT1G77380, AT3G05970, AT5G19780, AT1G12000, AT2G36620, AT4G00110, AT3G55750, AT4G09800, AT1G34130, AT1G10940, AT1G16240, AT1G32990, AT3G25520, AT5G60390, AT3G57490, AT5G28060, AT5G59850, AT1G47640, AT1G78720, AT2…	718	1797	25147	1.53972	0.0295549	0.00214274	0.00196418
AT1G72220				GOTERM_CC_DIRECT	GO:0005618~cell wall	31	4.18919	0.00171041	AT3G26380, AT4G03210, AT5G14040, AT5G57560, AT5G11200, AT2G37270, AT5G03340, AT1G48100, AT5G65730, AT5G52650, AT5G05620, AT3G02080, AT3G47370, AT3G13920, AT4G34670, AT4G33220, AT5G19780, AT1G12000, AT3G49010, AT3G09630, AT3G57510, AT5G52640, AT4G09800, AT3G22330, AT2G16430, AT5G19820, AT5G28060, AT5G59850, AT3G61110, AT5G03850, AT5G07830	718	588	25147	1.84649	0.309103	0.0245313	0.022487
AT1G28280				GOTERM_CC_DIRECT	GO:0005886~plasma membrane	135	18.2432	0.00181713	AT1G12110, AT1G60030, AT1G64110, AT3G05560, AT3G54450, AT3G08550, AT1G14250, AT4G31700, AT1G18210, AT4G29220, AT2G37460, AT5G48230, AT3G55140, AT1G72370, AT5G58430, AT1G52760, AT3G09010, AT5G05620, AT4G35860, AT2G46450, AT1G21980, AT3G07070, AT1G77380, AT1G67510, AT2G27090, AT1G08360, AT1G34130, AT2G34480, AT2G39130, AT3G13080, AT2G19740, AT3G21640, AT5G08580, AT4G10310, AT5G03850, AT3G18524, AT3…	718	3702	25147	1.2772	0.324875	0.0245313	0.022487
AT4G10490				GOTERM_CC_DIRECT	GO:0009941~chloroplast envelope	29	3.91892	0.00203333	AT4G24770, AT5G26742, AT5G17990, AT1G07120, AT1G30360, AT4G23940, AT2G17695, AT4G01690, AT2G37220, AT3G63140, AT2G26900, AT5G04590, AT5G13720, AT5G58330, AT5G58870, AT3G46740, AT1G76570, AT1G80300, AT5G40950, AT2G40690, AT1G26910, AT3G06960, AT1G33140, AT1G15690, AT1G32990, AT2G32040, AT3G09580, AT5G58260, AT5G53170	718	543	25147	1.87051	0.355735	0.0258352	0.0236823
AT1G15550				GOTERM_CC_DIRECT	GO:0009536~plastid	19	2.56757	0.00290957	AT3G06960, AT2G34630, AT5G17990, AT5G67520, AT4G23940, AT5G61670, AT1G68590, AT2G36990, AT5G04590, AT1G45170, AT5G37530, AT3G46740, AT3G63110, AT3G46980, AT1G50460, AT2G25710, AT2G45290, AT1G80300, AT5G53170	718	303	25147	2.1962	0.46708	0.0349149	0.0320053
AT1G14870				GOTERM_CC_DIRECT	GO:0015935~small ribosomal subunit	7	0.945946	0.00318293	AT5G09510, AT1G72370, AT1G77750, AT2G37270, AT5G39850, AT4G09800, AT3G47370	718	51	25147	4.80717	0.497726	0.0361849	0.0331695
AT5G38710				GOTERM_CC_DIRECT	GO:0030529~intracellular ribonucleoprotein complex	7	0.945946	0.00386784	AT3G25150, AT4G24770, AT1G09760, AT3G62870, AT4G37510, AT5G16180, AT2G37220	718	53	25147	4.62577	0.567024	0.0417726	0.0382916
AT2G27830				GOTERM_CC_DIRECT	GO:0000325~plant-type vacuole	6	0.810811	0.00535582	AT5G46860, AT1G75820, AT1G53210, AT1G15690, AT1G04120, AT3G13080	718	40	25147	5.25355	0.686503	0.0550885	0.0504978
AT3G22810				GOTERM_CC_DIRECT	GO:0009570~chloroplast stroma	30	4.05405	0.0130898	AT4G24770, AT5G26742, AT5G14260, AT5G17990, AT2G47390, AT3G55760, AT5G66120, AT1G68590, AT2G37220, AT2G15570, AT3G63140, AT5G04590, AT5G58330, AT3G48500, AT1G49630, AT1G36390, AT1G79440, AT5G40950, AT4G37200, AT1G65930, AT5G52920, AT1G32990, AT2G37250, AT4G28660, AT1G77510, AT2G45290, AT1G69830, AT5G03630, AT5G16180, AT2G22250	718	653	25147	1.60905	0.941928	0.128518	0.117808
AT3G04030				GOTERM_CC_DIRECT	GO:0005768~endosome	16	2.16216	0.0174027	AT1G10130, AT1G08660, AT3G08550, AT1G64650, AT1G29470, AT5G66120, AT2G38650, AT2G39750, AT1G26850, AT1G19360, AT1G25570, AT1G28340, AT1G78240, AT1G09630, AT4G32410, AT4G33000	718	285	25147	1.96624	0.977451	0.163434	0.149815
AT1G51680				GOTERM_CC_DIRECT	GO:0031965~nuclear membrane	5	0.675676	0.0224638	AT3G63110, AT1G10390, AT5G19820, AT4G27640, AT1G77380	718	38	25147	4.60838	0.992609	0.202174	0.185326
AT1G09630				GOTERM_CC_DIRECT	GO:0000139~Golgi membrane	18	2.43243	0.0271833	AT4G19490, AT1G10130, AT2G30290, AT1G08660, AT4G39170, AT4G01400, AT5G55500, AT1G29470, AT2G38650, AT2G39750, AT1G26850, AT4G14600, AT2G18180, AT1G19360, AT1G78240, AT1G52360, AT3G46060, AT4G33330	718	355	25147	1.77585	0.997402	0.234864	0.215292
AT1G30070				GOTERM_CC_DIRECT	GO:0005802~trans-Golgi network	15	2.02703	0.0309314	AT1G10130, AT1G08660, AT3G08550, AT1G64650, AT1G29470, AT2G18840, AT5G66120, AT2G38650, AT2G39750, AT1G26850, AT1G19360, AT1G25570, AT1G28340, AT1G78240, AT4G32410	718	280	25147	1.87627	0.998871	0.256969	0.235555
AT5G61040				GOTERM_CC_DIRECT	GO:0005759~mitochondrial matrix	8	1.08108	0.0350532	AT1G03090, AT5G62530, AT5G26860, AT1G49630, AT1G36390, AT1G79440, AT1G59900, AT4G32360	718	108	25147	2.59435	0.99955	0.280425	0.257056
AT4G23160				GOTERM_CC_DIRECT	GO:0008250~oligosaccharyltransferase complex	3	0.405405	0.0376496	AT1G76400, AT5G19690, AT1G34130	718	11	25147	9.55191	0.999749	0.29044	0.266237
AT1G18210				GOTERM_CC_DIRECT	GO:0009535~chloroplast thylakoid membrane	19	2.56757	0.0453124	AT4G24770, AT1G67720, AT1G68830, AT2G42975, AT2G37230, AT3G22840, AT4G28660, AT1G68590, AT2G37220, AT5G58870, AT2G39470, AT2G45290, AT1G54780, AT1G76570, AT2G01110, AT3G26070, AT5G58260, AT5G53170, AT4G37200	718	407	25147	1.63501	0.999955	0.3375	0.309375
AT1G02630				GOTERM_CC_DIRECT	GO:0034399~nuclear periphery	3	0.405405	0.0514346	AT5G19820, AT4G27640, AT2G45000	718	13	25147	8.08239	0.999989	0.370329	0.339468
AT1G64060				GOTERM_CC_DIRECT	GO:0009579~thylakoid	11	1.48649	0.0720166	AT3G63140, AT4G24770, AT5G23310, AT5G58330, AT3G16640, AT2G39470, AT1G54780, AT5G40950, AT4G28660, AT1G68590, AT2G37220	718	206	25147	1.8702	1	0.501793	0.459977
AT3G51520				GOTERM_CC_DIRECT	GO:0017119~Golgi transport complex	3	0.405405	0.0748415	AT5G11980, AT2G30290, AT5G51430	718	16	25147	6.56694	1	0.50518	0.463082
AT4G39520				GOTERM_CC_DIRECT	GO:0009705~plant-type vacuole membrane	7	0.945946	0.0857455	AT5G46860, AT5G55990, AT2G38170, AT1G15690, AT2G48020, AT4G17970, AT4G33000	718	107	25147	2.29127	1	0.561243	0.514473
AT4G33330				GOTERM_CC_DIRECT	GO:0005622~intracellular	25	3.37838	0.0994063	AT3G25150, AT4G39170, AT5G16760, AT2G39780, AT5G15410, AT5G14520, AT2G18390, AT2G37290, AT1G09630, AT2G43980, AT3G46060, AT3G17205, AT5G46860, AT4G26860, AT3G49350, AT1G10940, AT1G16240, AT5G47230, AT1G64060, AT5G61380, AT5G60390, AT3G57490, AT5G55190, AT4G14350, AT2G47110	718	634	25147	1.38106	1	0.622777	0.570879
AT3G49940
AT3G05410				Category	Term	Count	%	PValue	Genes	List Total	Pop Hits	Pop Total	Fold Enrichment	Bonferroni	Benjamini	FDR
AT3G53830				GOTERM_MF_DIRECT	GO:0003735~structural constituent of ribosome	68	9.18919	2.79461e-23	AT3G52590, AT3G05560, AT3G09200, AT5G67510, AT4G31985, AT5G27850, AT4G31700, AT5G07090, AT3G59540, AT1G68590, AT4G14320, AT1G72370, AT3G17465, AT2G37270, AT4G27090, AT3G62870, AT5G52650, AT5G40950, AT2G05220, AT1G26910, AT3G10950, AT1G09690, AT2G36620, AT5G48760, AT1G08360, AT3G55750, AT4G09800, AT1G32990, AT2G34480, AT5G64670, AT3G25520, AT3G04400, AT2G19740, AT3G57490, AT5G28060, AT5G59850, AT5…	626	475	18171	4.15547	1.52586e-20	1.52586e-20	1.51747e-20
AT5G02460				GOTERM_MF_DIRECT	GO:0003723~RNA binding	59	7.97297	1.67954e-08	AT4G24770, AT2G33540, AT4G31985, AT5G27850, AT3G59540, AT5G56930, AT4G27000, AT2G37220, AT2G37270, AT1G17370, AT3G62870, AT5G08610, AT1G08360, AT4G09800, AT1G30010, AT3G22330, AT3G60500, AT5G14610, AT3G57490, AT3G15010, AT5G09510, AT1G77750, AT1G26880, AT5G39785, AT5G03850, AT3G48670, AT3G25150, AT2G38610, AT5G26742, AT1G09760, AT2G42710, AT1G10390, AT3G16080, AT1G31970, AT2G39780, AT2G32070, AT5…	626	769	18171	2.22705	9.17024e-06	3.27513e-06	3.25714e-06
ATCG00360				GOTERM_MF_DIRECT	GO:0003729~mRNA binding	36	4.86486	1.79952e-08	AT3G25150, AT4G24770, AT3G53020, AT5G26742, AT2G38610, AT3G05560, AT5G27850, AT4G31700, AT5G07090, AT1G17760, AT4G27000, AT5G64140, AT2G37220, AT3G63140, AT1G72370, AT2G37270, AT4G27090, AT1G17370, AT2G39390, AT5G52650, AT5G51660, AT3G47370, AT4G34670, AT4G34110, AT3G01790, AT1G14320, AT3G49010, AT3G09630, AT5G48760, AT2G37230, AT2G32080, AT2G34480, AT1G11650, AT3G15010, AT2G47850, AT1G56070	626	351	18171	2.97714	9.82535e-06	3.27513e-06	3.25714e-06
AT1G07200				GOTERM_MF_DIRECT	GO:0008026~ATP-dependent helicase activity	13	1.75676	1.75218e-05	AT5G62190, AT5G26742, AT3G02060, AT3G22330, AT1G31970, AT1G72730, AT4G09730, AT5G14610, AT5G11200, AT5G05450, AT5G08610, AT3G16840, AT3G13920	626	80	18171	4.71691	0.00952137	0.00239173	0.00237859
AT2G29500				GOTERM_MF_DIRECT	GO:0004004~ATP-dependent RNA helicase activity	12	1.62162	0.000190716	AT5G62190, AT5G11200, AT5G26742, AT5G05450, AT3G22330, AT1G31970, AT1G72730, AT4G09730, AT5G08610, AT3G16840, AT3G13920, AT5G14610	626	87	18171	4.00375	0.0989017	0.0208262	0.0207118
AT1G66140				GOTERM_MF_DIRECT	GO:0019843~rRNA binding	15	2.02703	0.000421212	AT3G06430, AT1G33140, AT4G09800, AT5G07090, AT3G16080, AT1G32990, AT4G09620, AT3G63140, AT5G55580, AT3G17465, AT1G77750, AT2G37270, AT5G39850, AT3G18760, AT2G42740	626	143	18171	3.04481	0.20549	0.0383303	0.0381197
AT3G24320				GOTERM_MF_DIRECT	GO:0005515~protein binding	92	12.4324	0.00068646	AT5G65490, AT3G29575, AT3G48090, AT1G56250, AT1G68830, AT5G67510, AT1G35670, AT5G07090, AT3G54170, AT1G17760, AT3G59220, AT4G01690, AT1G17840, AT3G14470, AT3G16770, AT4G13830, AT1G77740, AT1G50460, AT4G34530, AT1G26830, AT2G45000, AT3G46060, AT4G33000, AT2G28380, AT2G33550, AT4G19490, AT2G39810, AT2G36620, AT5G14250, AT3G58780, AT1G63470, AT2G38400, AT5G65360, AT2G30360, AT1G69690, AT3G13110, AT3…	626	1901	18171	1.40479	0.312667	0.0535439	0.0532497
AT5G48440				GOTERM_MF_DIRECT	GO:0003924~GTPase activity	12	1.62162	0.00624398	AT5G19780, AT5G23860, AT2G18390, AT5G05620, AT5G11480, AT5G55190, AT2G31060, AT2G45030, AT2G23460, AT1G56070, AT4G39520, AT5G60390	626	133	18171	2.61899	0.967284	0.426152	0.42381
AT3G07070				GOTERM_MF_DIRECT	GO:0005509~calcium ion binding	20	2.7027	0.00729108	AT4G21490, AT3G50360, AT3G05410, AT2G30290, AT1G35670, AT1G65540, AT1G18210, AT3G43810, AT1G64060, AT2G15680, AT3G16640, AT5G55990, AT5G08580, AT2G39470, AT1G53210, AT1G19230, AT1G22610, AT1G69830, AT3G51850, AT4G33000	626	297	18171	1.95469	0.981602	0.442326	0.439895
AT3G07570				GOTERM_MF_DIRECT	GO:0016491~oxidoreductase activity	24	3.24324	0.00900106	AT4G21490, AT1G12550, AT3G51680, AT5G50700, AT3G56840, AT3G03980, AT3G04650, AT5G42250, AT1G57770, AT5G49555, AT5G60020, AT5G48440, AT5G06060, AT4G09670, AT4G37980, AT3G01910, AT5G50130, AT1G78570, AT4G15093, AT3G09580, AT1G02020, AT2G47140, AT3G63290, AT4G32360	626	391	18171	1.78172	0.992823	0.491458	0.488757
AT5G40390				GOTERM_MF_DIRECT	GO:0030170~pyridoxal phosphate binding	10	1.35135	0.0160007	AT2G20340, AT4G26860, AT5G49810, AT3G10050, AT4G11640, AT3G46970, AT1G77670, AT2G38400, AT1G43710, AT2G22250	626	113	18171	2.56877	0.99985	0.685373	0.681608
AT1G20030				GOTERM_MF_DIRECT	GO:0004576~oligosaccharyl transferase activity	3	0.405405	0.0161595	AT1G76400, AT5G19690, AT1G34130	626	6	18171	14.5136	0.999863	0.685373	0.681608
AT3G12090				GOTERM_MF_DIRECT	GO:0003746~translation elongation factor activity	7	0.945946	0.0168004	AT3G18760, AT1G30230, AT1G09640, AT2G31060, AT2G45030, AT1G56070, AT5G60390	626	60	18171	3.3865	0.999904	0.685373	0.681608
AT1G69580				GOTERM_MF_DIRECT	GO:0004386~helicase activity	9	1.21622	0.0175737	AT5G11200, AT5G26742, AT3G02060, AT5G05450, AT1G31970, AT4G18460, AT1G72730, AT3G13920, AT5G14610	626	96	18171	2.7213	0.999938	0.685373	0.681608
AT4G14580				GOTERM_MF_DIRECT	GO:0004579~dolichyl-diphosphooligosaccharide-protein glycotransferase activity	3	0.405405	0.0362203	AT1G76400, AT5G19690, AT1G34130	626	9	18171	9.67572	1	1	0.99633
AT2G38090				GOTERM_MF_DIRECT	GO:0046872~metal ion binding	69	9.32432	0.0424856	AT3G05640, AT2G02080, AT2G33540, AT1G13560, AT1G10130, AT2G34630, AT5G24580, AT5G56930, AT4G29220, AT5G48230, AT3G55140, AT4G01690, AT1G47380, AT1G69170, AT3G46820, AT1G22990, AT5G08530, AT3G63520, AT5G13440, AT1G76570, AT4G38890, AT1G02065, AT2G23890, AT4G33760, AT3G10950, AT4G10040, AT4G01320, AT1G12000, AT1G34370, AT2G39810, AT1G15550, AT5G49570, AT2G16430, AT1G66140, AT5G67100, AT5G63140, AT4…	626	1606	18171	1.24712	1	1	0.99633
AT1G73680				GOTERM_MF_DIRECT	GO:0005524~ATP binding	96	12.973	0.0612946	AT5G43020, AT1G10130, AT4G23160, AT1G64110, AT1G68830, AT5G16760, AT1G14250, AT1G35670, AT1G63660, AT5G18820, AT3G24320, AT4G29220, AT1G72730, AT4G09730, AT3G22420, AT1G17840, AT3G14470, AT5G58870, AT1G77740, AT2G25710, AT1G50460, AT3G09010, AT5G08610, AT1G04120, AT3G46460, AT1G21980, AT2G43980, AT3G07070, AT2G21790, AT4G33760, AT3G05970, AT1G12000, AT3G02060, AT1G67510, AT1G10940, AT3G22330, AT3…	626	2372	18171	1.17479	1	1	0.99633
AT2G43120				GOTERM_MF_DIRECT	GO:0051087~chaperone binding	4	0.540541	0.0642892	AT3G12050, AT1G12060, AT1G36390, AT5G52060	626	27	18171	4.30032	1	1	0.99633
AT5G15070				GOTERM_MF_DIRECT	GO:0005525~GTP binding	16	2.16216	0.080434	AT5G19780, AT5G23860, AT2G31060, AT5G60390, AT2G18390, AT2G05830, AT5G05620, AT5G11480, AT1G09630, AT5G55190, AT4G35860, AT2G45030, AT2G23460, AT1G56070, AT3G46060, AT4G39520	626	292	18171	1.59053	1	1	0.99633
AT2G19330				GOTERM_MF_DIRECT	GO:0004176~ATP-dependent peptidase activity	4	0.540541	0.0894753	AT5G58870, AT5G26860, AT4G23940, AT5G53170	626	31	18171	3.74544	1	1	0.99633
AT1G69490				GOTERM_MF_DIRECT	GO:0004222~metalloendopeptidase activity	5	0.675676	0.0924606	AT4G01320, AT5G58870, AT1G49630, AT4G23940, AT5G53170	626	50	18171	2.90272	1	1	0.99633
AT5G39785
AT5G60020				Category	Term	Count	%	PValue	Genes	List Total	Pop Hits	Pop Total	Fold Enrichment	Bonferroni	Benjamini	FDR
AT1G75820				KEGG_PATHWAY	ath03010:Ribosome	63	8.51351	5.23357e-19	AT3G52590, AT3G05560, AT3G09200, AT5G67510, AT4G31985, AT5G27850, AT4G31700, AT5G07090, AT3G59540, AT4G14320, AT1G72370, AT3G17465, AT2G37270, AT4G27090, AT3G62870, AT5G52650, AT5G40950, AT2G05220, AT1G26910, AT3G10950, AT1G09690, AT2G36620, AT5G48760, AT1G08360, AT3G55750, AT4G09800, AT1G32990, AT2G34480, AT5G64670, AT3G25520, AT3G04400, AT2G19740, AT3G57490, AT5G28060, AT5G59850, AT5G09510, AT1…	241	363	4727	3.4041	4.97189e-17	4.97189e-17	4.97189e-17
AT4G10310				KEGG_PATHWAY	ath00905:Brassinosteroid biosynthesis	3	0.405405	0.0587002	AT5G05690, AT4G36380, AT2G38050	241	8	4727	7.35529	0.996807	1	1
AT2G30290				KEGG_PATHWAY	ath04626:Plant-pathogen interaction	14	1.89189	0.0590493	AT3G50360, AT3G48090, AT5G52640, AT1G35670, AT1G18210, AT5G15410, AT3G43810, AT4G01250, AT1G64060, AT2G15680, AT1G19230, AT3G07040, AT3G51850, AT2G46450	241	159	4727	1.72703	0.996918	1	1
AT2G46690
AT3G02100
AT5G52870
AT1G10940
AT1G23390
AT2G30360
AT2G38400
AT1G28310
AT4G33220
AT4G22130
AT2G46660
AT5G33340
AT2G17695
AT3G47500
AT5G48930
AT4G15093
AT2G37290
AT1G43700
AT2G42940
AT3G29765
AT5G50740
AT3G12050
AT2G46450
AT1G67910
AT2G15790
AT4G40060
AT3G53690
AT2G39570
AT1G52760
AT4G18460
AT4G12850
AT5G61670
AT1G47380
AT4G13830
AT1G22170
AT1G12060
AT3G14470
AT3G44820
AT3G17130
AT2G02380
AT1G23820
AT2G39830
AT3G13110
AT1G14205
AT4G36920
AT3G07040
AT5G25280
AT5G45920
AT5G39380
AT3G46980
AT2G24390
AT1G14000
AT1G12110
AT3G20680
AT5G67520
AT4G21110
AT3G26070
AT2G01670
AT2G42975
AT4G11640
AT1G24610
AT1G79510
AT1G62422
AT4G36380
AT1G31430
AT4G01250
AT5G50700
AT1G12550
AT3G55060
AT1G57610
AT1G02816
AT1G31920
AT5G22040
AT3G16857
AT2G43980
AT5G49555
AT1G47710
AT1G05230
AT3G61520
AT3G56850
AT3G21570
AT3G63520
AT1G76570
AT4G33985
AT3G22420
AT2G18290
AT2G22540
AT4G33180
AT1G05840
AT2G36320
AT5G11680
AT3G15260
AT1G16310
AT4G28570
AT4G27470
AT1G10155
AT1G78070
AT3G03980
AT2G29700
AT2G22250
AT3G46820
AT1G68530
AT1G32900
AT4G19070
AT3G07090
AT5G12310
AT5G13440
AT1G57770
AT3G21060
AT3G60450
AT1G77740
AT1G02065
AT5G05460
AT1G17840
AT1G11440
AT4G28660
AT2G32010
AT3G47390
AT1G68490
AT5G50230
AT1G21580
AT5G58260
AT1G07120
AT3G56840
AT3G63270
AT2G16650
AT2G25710
AT4G29220
AT3G48090
AT4G14600
AT1G55890
AT1G29170
AT4G09620
AT2G44880
AT3G02700
AT3G16190
AT3G52260
AT4G08900
AT5G40470
AT5G46860
AT3G21470
AT2G02080
AT4G17570
AT5G66410
AT1G18485
AT4G24480
AT4G09670
AT2G39470
AT5G54940
AT1G31160
AT5G18140
AT2G33540
AT1G34370
AT5G58870
AT3G12920
AT5G43940
AT4G30400
AT2G25950
AT5G48790
AT1G10410
AT3G09580
AT5G47730
AT5G39950
AT5G18940
AT1G68830
AT5G55740
AT4G23860
AT5G44290
AT2G47850
AT2G39930
AT3G09970
AT5G63860
AT5G14680
AT1G67720
AT1G73880
AT3G28700
AT4G12790
AT2G32040
AT1G69690
AT1G69830
AT3G04500
AT2G35680
AT2G38050
AT3G57990
AT3G27300
AT5G49570
AT1G79440
AT4G02340
AT4G37480
AT3G53700
AT2G05830
AT4G32360
AT2G01350
AT5G49650
AT3G09010
AT5G23310
AT4G31400
AT3G55140
AT2G15570
AT1G12000
AT4G29000
AT1G54510
AT3G50790
AT3G16770
AT2G06530
AT3G55760
AT3G27000
AT4G36870
AT1G02020
AT2G35900
AT1G65230
AT1G45170
AT5G07830
AT2G40130
AT1G24440
AT3G50360
AT5G26040
AT4G33000
AT4G26640
AT4G21880
AT2G25280
AT4G26860
AT1G10830
AT1G17760
AT1G35670
AT5G16180
AT4G30480
AT3G01910
AT4G08540
AT5G49810
AT4G12230
AT4G35860
AT3G10050
AT3G54170
AT3G63290
AT1G54780
AT3G45010
AT4G21105
AT5G47050
AT2G18390
AT1G22610
AT5G52060
AT3G21640
AT1G79930
AT3G15355
AT1G36390
AT1G16240
AT3G05970
AT1G21740
AT3G46060
AT2G34570
ATMG00860
AT4G39170
AT3G48670
AT3G18760
AT4G28300
AT2G32260
AT1G65720
AT1G26830
AT5G55990
AT3G17205
AT5G11500
AT4G14350
AT2G17030
AT5G14250
AT5G66120
AT5G13950
AT1G35470
AT5G63050
AT5G11980
AT1G14400
AT3G63140
AT1G26460
AT5G14520
AT5G58330
AT2G40660
AT5G61970
AT5G40950
AT4G01400
AT5G37530
AT2G16405
AT2G34630
AT1G47640
AT2G16430
AT3G51850
AT2G40690
AT5G11480
AT5G23430
AT1G63470
AT4G09730
AT1G59900
AT2G34560
AT5G17990
AT4G21470
AT1G19360
AT5G51430
AT1G06200
AT1G32990
AT4G21770
AT4G02230
AT5G55190
AT5G35430
AT1G53210
AT4G04955
AT1G52740
AT2G01110
AT1G28340
AT5G06580
AT2G20190
AT2G37270
AT5G08530
AT5G64670
AT2G23460
AT5G67530
AT1G30010
AT3G08550
AT1G10390
AT3G44600
AT1G72730
AT5G23290
AT3G06960
AT3G06430
AT1G65930
AT3G51680
AT4G23630
AT3G43810
AT2G40570
AT3G14710
AT5G53900
AT5G32450
AT1G49630
AT5G16760
AT5G53170
AT3G21300
AT3G57490
AT2G26900
AT3G46460
AT2G38610
AT4G10030
AT4G00110
AT1G78720
AT5G03630
AT3G52870
AT4G12590
AT4G24770
AT1G15690
AT1G68590
AT2G32080
AT1G78240
AT1G73930
AT3G24040
AT5G08580
AT3G26380
AT1G48140
AT1G56070
AT4G01690
AT2G36480
AT2G39750
AT5G09510
AT1G76400
AT2G19880
AT2G39990
AT5G05680
AT5G07090
AT4G39620
AT1G77670
AT5G18820
AT2G45290
AT5G52650
AT1G04090
AT3G05560
AT5G14260
AT4G14320
AT5G06060
AT3G15010
AT3G18390
AT2G28380
AT4G31700
AT1G09760
AT3G53020
AT1G43710
AT1G49400
AT3G16840
AT5G23630
AT3G62360
AT3G49350
AT1G26880
AT5G13960
AT4G01320
AT1G13560
AT2G47390
AT1G34130
AT5G11280
AT5G19690
AT3G16080
AT1G08360
AT3G13920
AT5G14610
AT1G72610
AT5G13720
AT1G17370
AT5G07630
AT2G39390
AT1G77250
AT5G04590
AT5G03340
AT5G08500
AT5G40770
AT1G26850
AT4G27090
AT4G12910
AT4G33760
AT1G19520
AT1G77510
AT3G18524
AT4G34110
AT1G11650
AT5G22030
AT3G04650
AT2G39810
AT5G62000
AT2G47110
AT2G34357
AT2G13540
AT5G05620
AT3G11130
AT4G23940
AT2G37570
AT2G18840
AT3G16640
AT2G37250
AT5G11010
AT4G37510
AT1G64650
AT5G14040
AT1G72370
AT3G47370
AT5G27470
AT4G21490
AT1G80300
AT2G20840
AT1G10130
AT1G08070
AT3G04400
AT3G17465
AT5G02560
AT1G26910
AT5G62530
AT2G36620
AT1G14320
AT4G01660
AT5G61380
AT2G46520
AT1G13130
AT4G19490
AT3G10950
AT5G65360
AT2G34480
AT1G80150
AT5G28060
AT3G25150
AT3G14860
AT5G64470
AT3G60500
AT1G69170
AT3G59410
AT2G34250
AT1G65540
AT5G23860
AT1G78570
AT3G02080
AT3G25520
AT5G03850
AT1G29470
AT1G52360
AT1G09690
AT4G16720
AT3G62870
AT2G39780
AT2G38170
AT1G10270
AT2G19740
AT3G61110
AT5G11200
AT2G03670
AT4G18020
AT4G35300
AT1G30360
AT2G45030
AT3G05590
AT1G04860
AT2G38650
AT3G46970
AT2G35740
AT5G19780
AT1G30230
AT1G25570
AT2G02480
AT5G01620
AT4G25640
AT4G27640
AT4G31985
AT3G22230
AT5G64140
AT1G67510
AT5G59850
AT1G08660
AT3G22330
AT5G48760
AT3G55750
AT3G14400
AT1G60030
AT4G10040
AT3G04610
AT4G15640
AT3G16730
AT2G33430
AT1G31970
AT2G27090
AT5G48230
AT3G54450
AT1G56250
AT5G32470
AT5G26742
AT1G57680
AT5G27850
AT5G55060
AT3G20000
AT1G09640
AT2G36990
AT2G05220
AT3G49010
AT3G02060
AT3G01790
AT4G09012
AT5G39850
AT3G17910
AT5G56930
AT4G32410
AT5G42150
AT3G09630
AT4G27000
AT1G50460
AT3G59080
AT2G48020
AT2G37210
AT5G67510
AT3G52590
AT4G38890
AT4G37200
AT5G05450
AT1G21980
AT4G36130
AT3G04770
AT1G33140
AT5G50130
AT4G28200
AT4G11060
AT2G37230
AT5G41970
AT2G39920
AT4G11110
AT5G05950
AT3G09200
AT4G34670
AT3G22790
AT4G23440
AT2G38940
AT5G43020
AT1G24095
AT2G42740
AT5G04885
AT2G33530
AT5G58430
AT4G19440
AT5G52920
AT2G23890
AT2G23380
AT3G46740
AT5G51660
AT1G64110
AT1G77750
AT2G37220
AT3G48500
AT2G42710
AT5G55500
AT1G14250
AT2G39130
AT5G15410
AT2G19540
AT2G18180
AT1G03360
AT2G30620
AT4G09800
AT4G38760
AT3G22840
AT3G59540
AT5G63140
AT3G13080
AT4G22970
AT1G30680
AT1G17930
AT5G62190
AT5G65560
AT5G60390
AT1G70280
AT2G40435
AT1G78710
AT3G28040
AT4G34260
AT5G65490
AT5G06180
AT1G72440
AT4G37220
AT2G31060
AT2G45000
AT1G55040
AT2G21790
AT5G55580
AT2G37010
AT5G26860
AT5G67100
AT2G33550
AT2G20340
AT3G57510
AT5G55230
AT1G03090
AT1G76530
AT3G29575
AT4G21820
AT3G62160
AT1G63660
AT5G37340
AT1G68050
AT4G37980
AT5G08610
AT1G48100
AT5G26850
AT4G27460
AT4G03210
AT3G28210
AT3G22560
AT4G15020
AT4G23180
AT1G04120
AT1G61800
AT5G57560
AT1G05280

## Sheet: Common
AT4G11280				Category	Term	Count	%	PValue	Genes	List Total	Pop Hits	Pop Total	Fold Enrichment	Bonferroni	Benjamini	FDR
AT1G53850				GOTERM_BP_DIRECT	GO:0006364~rRNA processing	11	1.92308	2.26481e-05	AT4G04940, AT3G02560, AT4G25630, AT3G18610, AT5G14580, AT1G25260, AT3G15460, AT5G57280, AT1G31660, AT5G41190, AT3G51800	467	77	18499	5.65892	0.0159741	0.0161028	0.0160575
AT1G03410				GOTERM_BP_DIRECT	GO:0000466~maturation of 5.8S rRNA from tricistronic rRNA transcript (SSU-rRNA, 5.8S rRNA, LSU-rRNA)	4	0.699301	6.23464e-05	AT4G25730, AT5G15550, AT5G14520, AT2G40360	467	4	18499	39.6124	0.0433615	0.0221641	0.0221018
AT1G62640				GOTERM_BP_DIRECT	GO:0000463~maturation of LSU-rRNA from tricistronic rRNA transcript (SSU-rRNA, 5.8S rRNA, LSU-rRNA)	5	0.874126	0.00023722	AT4G25730, AT5G15550, AT5G14520, AT2G40360, AT3G23620	467	13	18499	15.2355	0.155223	0.0455375	0.0454094
AT3G04770				GOTERM_BP_DIRECT	GO:0042254~ribosome biogenesis	13	2.27273	0.000256189	AT5G20160, AT5G14320, AT4G02230, AT1G50920, AT5G28060, AT2G37990, AT5G06360, AT1G18080, AT3G07050, AT5G23900, AT1G74270, AT3G10950, AT5G59240	467	142	18499	3.62649	0.166543	0.0455375	0.0454094
AT5G57290				GOTERM_BP_DIRECT	GO:0009793~embryo development ending in seed dormancy	24	4.1958	0.00145177	AT4G00231, AT2G31340, AT3G08950, AT3G52590, AT5G41480, AT5G40480, AT5G24400, AT1G68990, AT4G28210, AT5G64580, AT5G54800, AT4G29860, AT1G32500, AT1G55900, AT1G43170, AT4G10760, AT3G48930, AT2G38280, AT1G74960, AT1G80410, AT1G36160, AT1G06220, AT4G34200, AT5G58230	467	459	18499	2.07124	0.644047	0.206441	0.20586
AT5G64580				GOTERM_BP_DIRECT	GO:0051028~mRNA transport	6	1.04895	0.00282099	AT2G30050, AT5G40480, AT4G14300, AT4G37130, AT1G07140, AT2G05120	467	39	18499	6.09422	0.865818	0.334287	0.333347
AT1G54350				GOTERM_BP_DIRECT	GO:0042128~nitrate assimilation	6	1.04895	0.00480202	AT1G12110, AT5G24400, AT1G32450, AT1G69870, AT1G77760, AT2G26690	467	44	18499	5.40169	0.967368	0.487748	0.486376
AT3G28345				GOTERM_BP_DIRECT	GO:0046686~response to cadmium ion	18	3.14685	0.0062681	AT5G17330, AT4G02930, AT3G58610, AT5G14780, AT3G23990, AT5G09590, AT3G22960, AT3G56070, AT5G65140, AT5G60390, AT1G18080, AT1G53850, AT5G10450, AT1G70000, AT3G13860, AT1G02130, AT3G11830, AT2G21790	467	342	18499	2.08486	0.98856	0.557078	0.555511
AT3G25620				GOTERM_BP_DIRECT	GO:0009555~pollen development	12	2.0979	0.00997372	AT2G39800, AT3G02230, AT5G64510, AT1G79530, AT2G37040, AT1G18750, AT1G31660, AT5G58230, AT1G74260, AT4G34200, AT5G41190, AT4G29860	467	193	18499	2.46295	0.999197	0.787924	0.785708
AT3G21090				GOTERM_BP_DIRECT	GO:0000027~ribosomal large subunit assembly	5	0.874126	0.011225	AT1G25260, AT3G15460, AT1G26910, AT3G23620, AT1G74060	467	35	18499	5.65892	0.999673	0.798099	0.795854
AT1G36160				GOTERM_BP_DIRECT	GO:0009965~leaf morphogenesis	6	1.04895	0.0152295	AT3G01470, AT4G00100, AT5G13680, AT3G13300, AT1G30210, AT4G36870	467	58	18499	4.09784	0.999982	0.984382	0.981613
AT3G61770				GOTERM_BP_DIRECT	GO:0000462~maturation of SSU-rRNA from tricistronic rRNA transcript (SSU-rRNA, 5.8S rRNA, LSU-rRNA)	5	0.874126	0.0193026	AT3G21540, AT3G49080, AT5G18380, AT5G28060, AT5G59240	467	41	18499	4.83078	0.999999	1	0.998592
AT1G63680				GOTERM_BP_DIRECT	GO:0006561~proline biosynthetic process	3	0.524476	0.0202733	AT2G39800, AT1G26640, AT1G52340	467	9	18499	13.2041	1	1	0.998592
AT3G33520				GOTERM_BP_DIRECT	GO:0006606~protein import into nucleus	5	0.874126	0.0209219	AT1G27310, AT4G37130, AT1G07140, AT5G55190, AT2G05120	467	42	18499	4.71576	1	1	0.998592
AT1G24040				GOTERM_BP_DIRECT	GO:0010119~regulation of stomatal movement	5	0.874126	0.0262687	AT2G25930, AT5G55630, AT1G69530, AT3G45780, AT2G26670	467	45	18499	4.40138	1	1	0.998592
AT1G11360				GOTERM_BP_DIRECT	GO:0006857~oligopeptide transport	6	1.04895	0.0267591	AT1G12110, AT5G28470, AT1G32450, AT1G69870, AT2G26690, AT5G14940	467	67	18499	3.54738	1	1	0.998592
AT2G47710				GOTERM_BP_DIRECT	GO:0000470~maturation of LSU-rRNA	4	0.699301	0.0296813	AT5G06360, AT4G26600, AT5G20160, AT5G15550	467	27	18499	5.86851	1	1	0.998592
AT4G28390				GOTERM_BP_DIRECT	GO:0042273~ribosomal large subunit biogenesis	4	0.699301	0.0326384	AT5G67510, AT1G74270, AT2G18220, AT2G37990	467	28	18499	5.65892	1	1	0.998592
AT1G10630				GOTERM_BP_DIRECT	GO:0009735~response to cytokinin	10	1.74825	0.042575	AT3G27890, AT4G37790, AT3G27925, AT3G54050, AT1G79530, AT1G16880, AT5G58070, AT1G36160, AT5G20630, AT3G51800	467	183	18499	2.16461	1	1	0.998592
AT1G18750				GOTERM_BP_DIRECT	GO:0008033~tRNA processing	4	0.699301	0.0496099	AT4G25630, AT3G56330, AT5G14580, AT1G75200	467	33	18499	4.80151	1	1	0.998592
AT3G48690				GOTERM_BP_DIRECT	GO:0043085~positive regulation of catalytic activity	3	0.524476	0.0535496	AT1G50320, AT3G51030, AT3G59400	467	15	18499	7.92248	1	1	0.998592
AT1G52510				GOTERM_BP_DIRECT	GO:0030490~maturation of SSU-rRNA	3	0.524476	0.0535496	AT5G20160, AT5G66540, AT5G41190	467	15	18499	7.92248	1	1	0.998592
AT4G10955				GOTERM_BP_DIRECT	GO:0006810~transport	15	2.62238	0.0593451	AT4G37925, AT1G30690, AT3G54110, AT2G33280, AT3G60720, AT5G14940, AT1G32500, AT5G13930, AT4G09350, AT5G28470, AT4G28390, AT3G09450, AT3G11530, AT5G58070, AT5G51050	467	349	18499	1.70254	1	1	0.998592
AT1G51440				GOTERM_BP_DIRECT	GO:0042274~ribosomal small subunit biogenesis	3	0.524476	0.0602044	AT3G02560, AT3G49990, AT1G10490	467	16	18499	7.42733	1	1	0.998592
AT2G18360				GOTERM_BP_DIRECT	GO:0006457~protein folding	13	2.27273	0.0617725	AT3G51030, AT5G20890, AT3G06730, AT5G09590, AT3G03960, AT3G56070, AT4G25340, AT5G49580, AT1G50320, AT4G09350, AT1G74070, AT3G20050, AT3G11830	467	288	18499	1.78806	1	1	0.998592
AT5G16510				GOTERM_BP_DIRECT	GO:0006613~cotranslational protein targeting to membrane	2	0.34965	0.0736878	AT5G14030, AT2G21160	467	3	18499	26.4083	1	1	0.998592
AT1G07180				GOTERM_BP_DIRECT	GO:0007033~vacuole organization	3	0.524476	0.0742929	AT5G46860, AT5G54800, AT5G20840	467	18	18499	6.60207	1	1	0.998592
AT3G22370				GOTERM_BP_DIRECT	GO:0006397~mRNA processing	9	1.57343	0.0776464	AT4G14300, AT5G14580, AT3G13300, AT1G06220, AT1G47500, AT5G46920, AT3G52380, AT1G49590, AT2G33340	467	176	18499	2.02564	1	1	0.998592
AT4G22260				GOTERM_BP_DIRECT	GO:0032259~methylation	10	1.74825	0.0887154	AT1G64600, AT2G27590, AT4G35160, AT5G57280, AT3G26410, AT1G24735, AT3G01660, AT4G04670, AT1G78140, AT4G33110	467	212	18499	1.86851	1	1	0.998592
AT1G26640				GOTERM_BP_DIRECT	GO:0015706~nitrate transport	3	0.524476	0.0893064	AT1G12110, AT1G32450, AT1G69870	467	20	18499	5.94186	1	1	0.998592
AT5G49630				GOTERM_BP_DIRECT	GO:0042742~defense response to bacterium	12	2.0979	0.0901931	AT3G27890, AT5G11630, AT5G24400, AT4G23160, AT1G02205, AT5G10450, AT4G31500, AT5G50850, AT5G64440, AT1G80600, AT3G11630, AT2G33340	467	276	18499	1.72228	1	1	0.998592
AT5G23810				GOTERM_BP_DIRECT	GO:0000453~enzyme-directed rRNA 2'-O-methylation	2	0.34965	0.0970259	AT5G13830, AT4G25730	467	4	18499	19.8062	1	1	0.998592
AT2G38280				GOTERM_BP_DIRECT	GO:0009070~serine family amino acid biosynthetic process	2	0.34965	0.0970259	AT5G14780, AT4G34200	467	4	18499	19.8062	1	1	0.998592
AT2G17650				GOTERM_BP_DIRECT	GO:0009263~deoxyribonucleotide biosynthetic process	2	0.34965	0.0970259	AT3G23580, AT2G21790	467	4	18499	19.8062	1	1	0.998592
AT4G26370				GOTERM_BP_DIRECT	GO:0045454~cell redox homeostasis	8	1.3986	0.0974286	AT1G50320, AT3G51030, AT3G06730, AT3G08950, AT4G27080, AT4G16155, AT3G11630, AT4G31240	467	155	18499	2.04451	1	1	0.998592
AT1G26761				GOTERM_BP_DIRECT	GO:0009753~response to jasmonic acid	8	1.3986	0.099932	AT5G13930, AT3G61250, AT1G70000, AT3G28910, AT4G11280, AT2G26690, AT5G67480, AT4G38620	467	156	18499	2.03141	1	1	0.998592
AT3G03440
AT4G00231				Category	Term	Count	%	PValue	Genes	List Total	Pop Hits	Pop Total	Fold Enrichment	Bonferroni	Benjamini	FDR
AT2G19640				GOTERM_CC_DIRECT	GO:0005730~nucleolus	44	7.69231	8.15222e-17	AT2G30050, AT4G00100, AT3G52590, AT5G20160, AT5G50850, AT3G56990, AT1G10490, AT5G40770, AT5G15550, AT2G15430, AT5G14520, AT1G23290, AT5G66540, AT2G16360, AT4G25340, AT2G18220, AT1G50920, AT3G18610, AT1G43170, AT1G25260, AT5G61330, AT3G15460, AT5G57280, AT3G07050, AT3G16810, AT3G51800, AT4G25630, AT4G25730, AT4G26600, AT3G09630, AT3G62840, AT1G14900, AT3G21540, AT3G23620, AT5G65140, AT2G37990, AT5…	552	428	25147	4.68334	1.96509e-14	1.44294e-14	1.2962e-14
AT1G10600				GOTERM_CC_DIRECT	GO:0005829~cytosol	104	18.1818	2.07252e-12	AT5G17330, AT5G15550, AT3G56070, AT1G53850, AT1G71040, AT1G25260, AT2G38280, AT1G06220, AT1G24735, AT1G80600, AT1G26910, AT1G74270, AT4G02930, AT1G30690, AT2G30200, AT5G16510, AT1G26640, AT1G77550, AT1G36160, AT2G40360, AT3G27890, AT1G11360, AT4G00100, AT3G02230, AT5G24400, AT5G41340, AT5G20160, AT5G50850, AT5G14320, AT5G26780, AT1G19400, AT1G27390, AT3G03960, AT3G12270, AT3G20330, AT1G52340, AT3…	552	2309	25147	2.0519	3.66844e-10	1.80482e-10	1.62128e-10
AT1G19910				GOTERM_CC_DIRECT	GO:0009507~chloroplast	148	25.8741	3.05901e-12	AT2G02080, AT2G39800, AT1G55480, AT4G37925, AT5G48470, AT3G54050, AT2G32290, AT5G42090, AT2G16360, AT3G15000, AT1G21065, AT4G11410, AT1G01610, AT1G80600, AT1G32090, AT1G60160, AT4G05400, AT1G58520, AT2G30200, AT5G54800, AT5G15700, AT1G52510, AT5G13410, AT1G74960, AT3G43540, AT1G77550, AT5G18380, AT2G26670, AT4G15560, AT5G45660, AT3G27890, AT3G04770, AT4G00100, AT3G03440, AT5G24400, AT1G55140, AT3…	552	3855	25147	1.74898	5.41443e-10	1.80482e-10	1.62128e-10
AT5G49980				GOTERM_CC_DIRECT	GO:0022626~cytosolic ribosome	23	4.02098	9.09305e-10	AT3G04770, AT3G02560, AT3G02230, AT3G09630, AT5G67510, AT2G31610, AT3G23990, AT1G27390, AT2G32060, AT1G23290, AT4G02230, AT5G28060, AT1G18080, AT1G53850, AT5G13850, AT1G43170, AT3G48930, AT1G25260, AT5G57290, AT5G02960, AT5G23900, AT5G59240, AT1G74060	552	204	25147	5.13623	1.60947e-07	4.02367e-08	3.61449e-08
AT4G23980				GOTERM_CC_DIRECT	GO:0005840~ribosome	28	4.8951	3.39126e-08	AT4G00100, AT3G52590, AT5G20160, AT5G14320, AT5G66860, AT4G23620, AT1G23290, AT2G16360, AT1G27400, AT1G43170, AT1G25260, AT1G26910, AT1G74270, AT5G59240, AT3G10950, AT3G02560, AT3G09630, AT2G32060, AT4G02230, AT3G57490, AT5G28060, AT5G06360, AT3G48930, AT5G57290, AT5G02960, AT5G23900, AT5G18380, AT1G74060	552	360	25147	3.54326	6.00251e-06	1.20051e-06	1.07842e-06
AT1G33950				GOTERM_CC_DIRECT	GO:0016020~membrane	74	12.9371	2.41856e-07	AT2G39800, AT3G03220, AT4G31500, AT1G67300, AT5G14780, AT1G33730, AT1G30220, AT3G25410, AT5G14940, AT2G16360, AT4G25340, AT2G36330, AT1G71040, AT1G43170, AT1G21460, AT4G12300, AT5G06870, AT1G01610, AT5G23810, AT1G26910, AT5G59240, AT1G12560, AT1G60160, AT5G16150, AT2G31610, AT3G51550, AT1G16240, AT1G69530, AT5G50800, AT5G60390, AT3G57490, AT5G28060, AT4G35790, AT4G28390, AT3G05060, AT1G79530, AT4…	552	1797	25147	1.87599	4.28075e-05	7.13474e-06	6.40917e-06
AT1G61660				GOTERM_CC_DIRECT	GO:0022627~cytosolic small ribosomal subunit	13	2.27273	9.45466e-06	AT3G04770, AT4G00100, AT3G02560, AT2G31610, AT2G32060, AT2G16360, AT5G28060, AT3G57490, AT3G48930, AT3G49080, AT5G02960, AT5G18380, AT5G59240	552	116	25147	5.10543	0.00167208	0.000239068	0.000214756
AT4G27310				GOTERM_CC_DIRECT	GO:0030687~preribosome, large subunit precursor	8	1.3986	1.9539e-05	AT5G06360, AT4G25730, AT1G25260, AT5G15550, AT5G57290, AT5G14520, AT2G40360, AT2G37990	552	39	25147	9.34485	0.00345246	0.000422991	0.000379975
AT4G38960				GOTERM_CC_DIRECT	GO:0009570~chloroplast stroma	33	5.76923	2.24914e-05	AT3G27890, AT1G55480, AT5G24400, AT2G31840, AT3G58610, AT5G15450, AT1G66670, AT3G54050, AT5G14320, AT1G32440, AT3G22960, AT1G32500, AT1G50320, AT3G20330, AT4G27070, AT1G80600, AT1G62640, AT5G53850, AT4G29890, AT1G01090, AT2G30200, AT1G16880, AT3G52380, AT5G66230, AT1G52510, AT1G74960, AT1G24360, AT1G79530, AT4G16155, AT4G34200, AT1G74260, AT3G11630, AT4G15560	552	653	25147	2.30223	0.0039731	0.000422991	0.000379975
AT5G48250				GOTERM_CC_DIRECT	GO:0005774~vacuolar membrane	29	5.06993	2.38978e-05	AT3G02230, AT5G50850, AT3G54110, AT5G40770, AT3G21250, AT3G23990, AT5G09590, AT5G64440, AT3G59140, AT5G47560, AT2G16360, AT1G10630, AT1G27400, AT1G53850, AT1G43170, AT3G13860, AT5G58070, AT5G20840, AT5G14030, AT3G01390, AT2G31610, AT5G67480, AT1G19910, AT5G60390, AT1G75630, AT3G44330, AT5G55630, AT2G21160, AT4G33110	552	536	25147	2.46479	0.00422103	0.000422991	0.000379975
AT1G18560				GOTERM_CC_DIRECT	GO:0009941~chloroplast envelope	29	5.06993	2.98292e-05	AT1G55480, AT3G58610, AT5G16660, AT1G66670, AT5G14320, AT3G25410, AT5G64580, AT1G48460, AT5G05000, AT4G27070, AT5G12470, AT5G58070, AT1G26910, AT4G13590, AT5G64290, AT1G80270, AT5G16150, AT1G01090, AT1G64680, AT5G19940, AT1G16880, AT4G00370, AT4G27990, AT3G08920, AT1G52510, AT1G24360, AT4G28390, AT4G16155, AT3G11630	552	543	25147	2.43302	0.00526593	0.000479979	0.000431167
AT4G36870				GOTERM_CC_DIRECT	GO:0009536~plastid	20	3.4965	4.51905e-05	AT5G64290, AT5G24400, AT3G56330, AT1G30270, AT3G58610, AT5G16660, AT1G01090, AT2G35490, AT4G00370, AT5G64580, AT5G54800, AT1G32500, AT1G48460, AT5G05000, AT1G74960, AT1G24360, AT5G12470, AT1G79530, AT2G27510, AT4G34200	552	303	25147	3.00701	0.00796699	0.000666559	0.000598774
AT2G17990				GOTERM_CC_DIRECT	GO:0032040~small-subunit processome	8	1.3986	6.86733e-05	AT4G04940, AT3G02560, AT4G25630, AT5G20160, AT3G12860, AT3G05060, AT3G21540, AT5G66540	552	47	25147	7.75424	0.012082	0.000935014	0.000839927
AT1G67880				GOTERM_CC_DIRECT	GO:0022625~cytosolic large ribosomal subunit	13	2.27273	0.000235444	AT3G52590, AT3G09630, AT5G67510, AT1G23290, AT4G02230, AT1G27400, AT1G43170, AT5G57290, AT1G26910, AT5G23900, AT1G74270, AT3G10950, AT1G74060	552	161	25147	3.67845	0.040822	0.00297669	0.00267398
AT2G32290				GOTERM_CC_DIRECT	GO:0005794~Golgi apparatus	47	8.21678	0.000290519	AT2G30050, AT1G14970, AT4G00100, AT3G02230, AT5G25610, AT5G50850, AT5G40770, AT4G02500, AT1G10950, AT3G23990, AT1G67880, AT5G09590, AT5G64440, AT3G56070, AT5G42090, AT2G16360, AT1G10630, AT1G27400, AT1G43170, AT1G71040, AT4G10960, AT5G58070, AT1G26910, AT1G32090, AT1G27700, AT5G46860, AT3G02560, AT5G14030, AT3G01390, AT2G31610, AT1G16240, AT5G16510, AT2G38960, AT5G60390, AT5G28060, AT5G15900, AT2…	552	1226	25147	1.74644	0.0501293	0.00342813	0.0030795
AT1G79150				GOTERM_CC_DIRECT	GO:0070545~PeBoW complex	3	0.524476	0.00141681	AT5G15550, AT5G14520, AT2G40360	552	3	25147	45.5562	0.221942	0.0156735	0.0140796
AT4G00710				GOTERM_CC_DIRECT	GO:0005759~mitochondrial matrix	9	1.57343	0.00261977	AT1G07180, AT5G41480, AT1G23100, AT4G32605, AT5G50850, AT5G02050, AT3G23990, AT5G09590, AT4G16155	552	108	25147	3.79635	0.37143	0.0272765	0.0245026
AT5G67480				GOTERM_CC_DIRECT	GO:0009506~plasmodesma	37	6.46853	0.00301863	AT4G23160, AT3G54110, AT5G15550, AT5G46170, AT1G23290, AT3G03960, AT1G27400, AT1G43170, AT5G06870, AT5G58070, AT3G07050, AT5G20840, AT1G32090, AT4G31140, AT3G09630, AT5G14030, AT3G51550, AT2G31610, AT4G08850, AT5G16510, AT3G60720, AT5G60390, AT2G36880, AT3G57490, AT4G26100, AT4G35790, AT3G15990, AT5G13850, AT3G44330, AT3G48930, AT5G06860, AT3G48830, AT1G80410, AT4G00710, AT5G55190, AT5G20950, AT5…	552	1008	25147	1.6722	0.414392	0.0296832	0.0266645
AT1G55760				GOTERM_CC_DIRECT	GO:0005773~vacuole	26	4.54545	0.00334855	AT3G02110, AT1G15000, AT3G56310, AT5G40770, AT5G64440, AT5G47560, AT1G27400, AT1G43170, AT5G58070, AT4G31140, AT5G46860, AT3G09630, AT3G01390, AT2G31610, AT1G16240, AT3G17180, AT1G19910, AT5G60390, AT4G35790, AT1G75630, AT2G47710, AT3G44330, AT3G45780, AT3G11530, AT1G02130, AT2G21160	552	629	25147	1.88308	0.447714	0.0311944	0.0280221
AT5G25610				GOTERM_CC_DIRECT	GO:0005618~cell wall	24	4.1958	0.00579463	AT5G20890, AT3G02230, AT3G03220, AT4G03210, AT1G12560, AT3G09630, AT4G02930, AT3G58610, AT5G44530, AT1G69530, AT5G09590, AT2G33340, AT5G28060, AT1G70370, AT1G43170, AT1G71040, AT3G48930, AT5G06860, AT5G10450, AT5G06870, AT5G58830, AT1G06220, AT5G20630, AT5G20950	552	588	25147	1.85944	0.642505	0.0512825	0.0460673
AT1G49590				GOTERM_CC_DIRECT	GO:0031428~box C/D snoRNP complex	4	0.699301	0.00668091	AT4G25630, AT5G20160, AT3G12860, AT3G05060	552	18	25147	10.1236	0.694709	0.0563106	0.0505841
AT2G15680				GOTERM_CC_DIRECT	GO:0005886~plasma membrane	102	17.8322	0.0106726	AT1G67900, AT1G12110, AT3G21090, AT1G15740, AT5G25110, AT3G21250, AT5G16000, AT4G27680, AT1G30220, AT5G64440, AT3G22104, AT1G53850, AT1G21460, AT2G44830, AT1G06220, AT4G31140, AT1G32090, AT1G60160, AT1G30690, AT3G09770, AT2G47710, AT5G55850, AT1G36160, AT1G02130, AT3G15410, AT2G20050, AT3G27890, AT1G11360, AT3G28345, AT5G40770, AT5G48250, AT5G44050, AT2G17990, AT5G64580, AT5G54250, AT1G30270, AT1…	552	3702	25147	1.25519	0.850313	0.0858662	0.077134
AT5G62180				GOTERM_CC_DIRECT	GO:0080008~Cul4-RING E3 ubiquitin ligase complex	8	1.3986	0.0195767	AT4G04940, AT2G20330, AT3G56990, AT5G15550, AT5G58230, AT2G33340, AT3G15610, AT4G29860	552	124	25147	2.93911	0.969786	0.150656	0.135335
AT4G26100				GOTERM_CC_DIRECT	GO:0009706~chloroplast inner membrane	6	1.04895	0.0256928	AT5G64290, AT5G16150, AT1G03160, AT5G12470, AT4G00370, AT4G13590	552	76	25147	3.59654	0.990019	0.185633	0.166755
AT5G15450				GOTERM_CC_DIRECT	GO:0005623~cell	10	1.74825	0.0262193	AT1G50320, AT3G51030, AT3G08950, AT5G05000, AT4G27080, AT5G24030, AT5G55190, AT5G47560, AT3G11630, AT4G31240	552	192	25147	2.37272	0.99093	0.185633	0.166755
AT2G30200				GOTERM_CC_DIRECT	GO:0005743~mitochondrial inner membrane	9	1.57343	0.0352042	AT1G55900, AT3G08950, AT3G22370, AT3G54110, AT4G28390, AT1G27390, AT2G37410, AT5G51050, AT2G23790	552	171	25147	2.39769	0.998242	0.23966	0.215287
AT3G17510				GOTERM_CC_DIRECT	GO:0009534~chloroplast thylakoid	10	1.74825	0.0385252	AT1G50320, AT5G64290, AT1G55480, AT3G27925, AT1G66670, AT1G74070, AT1G64680, AT5G19940, AT2G35490, AT3G08920	552	206	25147	2.21146	0.999045	0.243534	0.218768
AT5G25110				GOTERM_CC_DIRECT	GO:0009579~thylakoid	10	1.74825	0.0385252	AT4G22260, AT3G06730, AT5G13410, AT1G55480, AT3G27925, AT2G04039, AT5G14780, AT2G35490, AT3G52380, AT3G11630	552	206	25147	2.21146	0.999045	0.243534	0.218768
AT1G30270				GOTERM_CC_DIRECT	GO:0015030~Cajal body	3	0.524476	0.052459	AT4G25630, AT4G20440, AT1G49590	552	17	25147	8.03932	0.999928	0.320181	0.28762
AT5G61380				GOTERM_CC_DIRECT	GO:0005739~mitochondrion	89	15.5594	0.055189	AT2G39800, AT3G08950, AT5G14580, AT4G31500, AT3G58610, AT5G14780, AT3G23990, AT5G66860, AT1G68990, AT5G09590, AT2G17650, AT3G56070, AT5G47580, AT3G15000, AT1G48460, AT5G10690, AT1G75200, AT5G12470, AT3G13860, AT5G58070, AT1G80600, AT1G64600, AT1G80270, AT3G02780, AT4G32605, AT3G22370, AT4G05400, AT4G02930, AT1G01090, AT2G30200, AT5G15700, AT5G60390, AT5G11630, AT3G16260, AT3G48830, AT1G22160, AT4…	552	3406	25147	1.1904	0.999957	0.325615	0.292502
AT1G07050				GOTERM_CC_DIRECT	GO:0009535~chloroplast thylakoid membrane	15	2.62238	0.0663499	AT4G22260, AT1G55480, AT3G53470, AT4G37925, AT1G03160, AT5G16660, AT1G16880, AT2G35490, AT5G64580, AT4G27990, AT4G09350, AT5G13410, AT3G27925, AT2G21160, AT4G35440	552	407	25147	1.67897	0.999995	0.378836	0.340311
AT4G28980				GOTERM_CC_DIRECT	GO:0005737~cytoplasm	111	19.4056	0.0729384	AT2G39800, AT2G15430, AT3G01920, AT3G56070, AT2G16360, AT4G29860, AT1G53850, AT1G72770, AT2G44830, AT1G06220, AT2G24540, AT2G21790, AT1G26910, AT1G74270, AT5G59240, AT4G00231, AT3G09770, AT3G26410, AT4G04670, AT5G28060, AT5G13930, AT1G52510, AT1G26640, AT2G20330, AT1G77550, AT1G36160, AT5G18380, AT3G04770, AT3G03440, AT5G41340, AT1G63680, AT2G37040, AT3G03960, AT3G01660, AT5G49580, AT3G12270, AT4…	552	4407	25147	1.14743	0.999998	0.40344	0.362413
AT5G13930				GOTERM_CC_DIRECT	GO:0005635~nuclear envelope	5	0.874126	0.0824462	AT2G30050, AT1G27310, AT5G40480, AT4G37130, AT5G49880	552	75	25147	3.03708	1	0.441515	0.396615
AT5G66230				GOTERM_CC_DIRECT	GO:0005971~ribonucleoside-diphosphate reductase complex	2	0.34965	0.0848108	AT3G23580, AT2G21790	552	4	25147	22.7781	1	0.441515	0.396615
AT4G09350
AT5G49580				Category	Term	Count	%	PValue	Genes	List Total	Pop Hits	Pop Total	Fold Enrichment	Bonferroni	Benjamini	FDR
AT4G35440				GOTERM_MF_DIRECT	GO:0003735~structural constituent of ribosome	34	5.94406	1.44356e-07	AT3G04770, AT4G00100, AT3G52590, AT3G54110, AT5G67510, AT5G14320, AT5G66860, AT4G23620, AT1G23290, AT2G16360, AT1G27400, AT1G43170, AT1G25260, AT1G26910, AT1G74270, AT5G59240, AT3G10950, AT3G02560, AT3G09630, AT2G31610, AT2G32060, AT4G02230, AT3G57490, AT5G28060, AT5G06360, AT3G48930, AT4G28390, AT5G57290, AT3G49080, AT5G02960, AT5G51050, AT5G23900, AT5G18380, AT1G74060	457	475	18171	2.84609	6.23596e-05	6.23616e-05	6.20729e-05
AT3G52380				GOTERM_MF_DIRECT	GO:0000166~nucleotide binding	30	5.24476	3.19133e-05	AT4G04940, AT2G30050, AT2G18900, AT5G15550, AT2G33340, AT1G50920, AT3G52190, AT4G29860, AT1G18080, AT3G18610, AT4G12640, AT4G14300, AT3G13300, AT3G11400, AT3G06880, AT5G25780, AT3G21540, AT3G52380, AT3G01210, AT5G28060, AT5G65260, AT3G20930, AT2G20330, AT3G48830, AT1G71770, AT1G76460, AT5G42820, AT1G47500, AT2G40360, AT3G15610	457	504	18171	2.36676	0.0136922	0.00689327	0.00686136
AT4G29890				GOTERM_MF_DIRECT	GO:0015293~symporter activity	9	1.57343	0.000120538	AT1G12110, AT3G15990, AT1G32450, AT1G69870, AT5G49630, AT5G40780, AT1G77990, AT5G23810, AT2G26690	457	60	18171	5.96422	0.0507428	0.0173575	0.0172771
AT3G02720				GOTERM_MF_DIRECT	GO:0003723~RNA binding	35	6.11888	0.00102861	AT5G20160, AT3G56330, AT5G14580, AT3G27550, AT5G14320, AT4G26370, AT5G23690, AT5G14520, AT3G18610, AT4G12640, AT4G14300, AT4G10760, AT3G15460, AT3G16810, AT3G11400, AT3G51800, AT4G25630, AT1G59990, AT4G26600, AT2G40700, AT2G31610, AT4G20440, AT3G52380, AT3G57490, AT5G65260, AT3G20930, AT3G48830, AT3G13230, AT1G71770, AT1G76460, AT5G42820, AT1G47500, AT5G46920, AT3G18600, AT5G23900	457	769	18171	1.80969	0.358913	0.0971495	0.0966997
AT1G66670				GOTERM_MF_DIRECT	GO:0030515~snoRNA binding	5	0.874126	0.00112442	AT4G25630, AT5G18440, AT3G12860, AT3G05060, AT3G21540	457	19	18171	10.4635	0.384931	0.0971495	0.0966997
AT3G15000				GOTERM_MF_DIRECT	GO:0043021~ribonucleoprotein complex binding	3	0.524476	0.00597588	AT5G15550, AT5G14520, AT2G40360	457	5	18171	23.8569	0.924929	0.396791	0.394954
AT1G31660				GOTERM_MF_DIRECT	GO:0005215~transporter activity	18	3.14685	0.00642948	AT5G64290, AT1G12110, AT1G33110, AT1G32450, AT1G30690, AT5G24030, AT3G25410, AT2G33280, AT5G44050, AT5G54800, AT5G14940, AT1G32500, AT5G28470, AT1G69870, AT4G28390, AT3G11530, AT5G58070, AT2G26690	457	344	18171	2.08054	0.938364	0.396791	0.394954
AT3G09450				GOTERM_MF_DIRECT	GO:0003729~mRNA binding	18	3.14685	0.00776712	AT3G02560, AT3G09630, AT3G55770, AT5G18550, AT2G31610, AT5G66860, AT3G52380, AT4G14300, AT1G43170, AT3G48930, AT3G45780, AT3G13300, AT1G76460, AT1G47500, AT5G18380, AT3G16810, AT1G74060, AT3G11400	457	351	18171	2.03905	0.965559	0.419424	0.417483
AT5G41190				GOTERM_MF_DIRECT	GO:0008168~methyltransferase activity	10	1.74825	0.0177387	AT5G13830, AT3G12270, AT4G25630, AT1G64600, AT2G27590, AT4G25730, AT5G57280, AT3G26410, AT4G04670, AT1G78140	457	157	18171	2.53258	0.999561	0.85146	0.847518
AT4G05400				GOTERM_MF_DIRECT	GO:0005515~protein binding	62	10.8392	0.0267174	AT5G67510, AT4G02500, AT5G16000, AT2G15430, AT3G52190, AT3G15000, AT2G02950, AT5G10450, AT1G21460, AT1G72770, AT5G02030, AT3G13300, AT5G58230, AT3G51030, AT5G40480, AT3G09770, AT3G51550, AT3G28910, AT5G25780, AT1G30210, AT5G16510, AT4G28980, AT5G50800, AT4G37650, AT3G17510, AT4G37130, AT3G47500, AT5G39660, AT4G11280, AT4G38620, AT2G26670, AT1G61660, AT3G02230, AT5G24400, AT2G37040, AT1G18750, AT5…	457	1901	18171	1.2968	0.999992	1	0.99768
AT1G71040				GOTERM_MF_DIRECT	GO:0047134~protein-disulfide reductase activity	4	0.699301	0.0353995	AT1G50320, AT3G51030, AT3G06730, AT4G31240	457	29	18171	5.48434	1	1	0.99768
AT5G54250				GOTERM_MF_DIRECT	GO:0008650~rRNA (uridine-2'-O-)-methyltransferase activity	2	0.34965	0.0495615	AT5G13830, AT4G25730	457	2	18171	39.7615	1	1	0.99768
AT3G60550				GOTERM_MF_DIRECT	GO:0016435~rRNA (guanine) methyltransferase activity	2	0.34965	0.0495615	AT4G25730, AT5G57280	457	2	18171	39.7615	1	1	0.99768
AT5G39660				GOTERM_MF_DIRECT	GO:0090353~polygalacturonase inhibitor activity	2	0.34965	0.0495615	AT5G06860, AT5G06870	457	2	18171	39.7615	1	1	0.99768
AT3G47500				GOTERM_MF_DIRECT	GO:0003924~GTPase activity	8	1.3986	0.0505365	AT5G05000, AT4G02930, AT5G08650, AT1G03160, AT5G55190, AT1G06220, AT3G07050, AT5G60390	457	133	18171	2.39167	1	1	0.99768
AT3G10330				GOTERM_MF_DIRECT	GO:0003746~translation elongation factor activity	5	0.874126	0.0636404	AT4G02930, AT5G08650, AT1G06220, AT5G60390, AT1G13950	457	60	18171	3.31346	1	1	0.99768
AT1G74070				GOTERM_MF_DIRECT	GO:0005525~GTP binding	13	2.27273	0.0655161	AT4G02930, AT1G03160, AT1G33950, AT1G50920, AT1G10630, AT5G60390, AT5G05000, AT5G38640, AT5G08650, AT1G06220, AT5G55190, AT1G02130, AT3G07050	457	292	18171	1.7702	1	1	0.99768
AT4G27460				GOTERM_MF_DIRECT	GO:0051082~unfolded protein binding	6	1.04895	0.0677657	AT5G20890, AT1G23100, AT3G20050, AT5G09590, AT3G03960, AT3G11830	457	87	18171	2.74217	1	1	0.99768
AT4G23160				GOTERM_MF_DIRECT	GO:0004349~glutamate 5-kinase activity	2	0.34965	0.0734153	AT2G39800, AT1G26640	457	3	18171	26.5077	1	1	0.99768
AT4G22340				GOTERM_MF_DIRECT	GO:0005507~copper ion binding	11	1.92308	0.0844087	AT3G08950, AT1G64600, AT1G71040, AT4G05400, AT3G58610, AT1G24360, AT3G23990, AT1G79530, AT1G80600, AT1G10630, AT2G36880	457	241	18171	1.81484	1	1	0.99768
AT4G31500				GOTERM_MF_DIRECT	GO:0003899~DNA-directed RNA polymerase activity	5	0.874126	0.0875706	AT2G15430, AT5G59180, AT1G60620, AT1G68990, AT5G15700	457	67	18171	2.96728	1	1	0.99768
AT4G12300				GOTERM_MF_DIRECT	GO:0004748~ribonucleoside-diphosphate reductase activity, thioredoxin disulfide as acceptor	2	0.34965	0.0966717	AT3G23580, AT2G21790	457	4	18171	19.8807	1	1	0.99768
AT3G19270				GOTERM_MF_DIRECT	GO:0004315~3-oxoacyl-[acyl-carrier-protein] synthase activity	2	0.34965	0.0966717	AT1G62640, AT1G74960	457	4	18171	19.8807	1	1	0.99768
AT1G33730				GOTERM_MF_DIRECT	GO:0016671~oxidoreductase activity, acting on a sulfur group of donors, disulfide as acceptor	4	0.699301	0.0978742	AT1G50320, AT3G51030, AT3G06730, AT2G38960	457	44	18171	3.61468	1	1	0.99768
AT4G34200
AT1G59990				Category	Term	Count	%	PValue	Genes	List Total	Pop Hits	Pop Total	Fold Enrichment	Bonferroni	Benjamini	FDR
AT1G32210				KEGG_PATHWAY	ath03010:Ribosome	29	5.06993	2.74277e-05	AT3G04770, AT4G00100, AT3G52590, AT5G67510, AT5G14320, AT5G66860, AT4G23620, AT1G23290, AT2G16360, AT1G27400, AT1G43170, AT1G26910, AT1G74270, AT5G59240, AT3G10950, AT3G02560, AT3G09630, AT2G31610, AT2G32060, AT4G02230, AT3G57490, AT5G28060, AT3G48930, AT5G57290, AT3G49080, AT5G02960, AT5G23900, AT5G18380, AT1G74060	162	363	4727	2.33111	0.00227394	0.0022765	0.0022765
AT3G27925				KEGG_PATHWAY	ath03008:Ribosome biogenesis in eukaryotes	13	2.27273	0.000138981	AT4G04940, AT4G25630, AT5G20160, AT2G18900, AT1G10490, AT3G21540, AT5G66540, AT1G50920, AT5G41190, AT3G12860, AT3G05060, AT5G55190, AT3G07050	162	101	4727	3.75571	0.01147	0.00576773	0.00576773
AT2G39800				KEGG_PATHWAY	ath03013:RNA transport	13	2.27273	0.0119683	AT2G30050, AT1G15200, AT5G40480, AT5G25780, AT5G60390, AT4G37130, AT3G16260, AT5G38640, AT1G71770, AT5G55190, AT2G05120, AT3G15610, AT3G11400	162	169	4727	2.24454	0.631887	0.331124	0.331124
AT4G15560				KEGG_PATHWAY	ath00061:Fatty acid biosynthesis	5	0.874126	0.0457682	AT1G62640, AT1G74960, AT1G24360, AT2G30200, AT1G36160	162	40	4727	3.64738	0.979523	0.94969	0.94969
AT3G01920				KEGG_PATHWAY	ath00620:Pyruvate metabolism	7	1.22378	0.0654296	AT5G50850, AT3G02720, AT1G32440, AT1G01090, AT1G36160, AT3G22960, AT4G16155	162	84	4727	2.43158	0.996363	1	1
AT5G64290				KEGG_PATHWAY	ath00230:Purine metabolism	10	1.74825	0.0886299	AT3G23580, AT5G14580, AT2G38280, AT2G15430, AT1G32440, AT5G59180, AT1G60620, AT3G22960, AT2G21790, AT1G74260	162	158	4727	1.84677	0.999548	1	1
AT4G16155				KEGG_PATHWAY	ath00561:Glycerolipid metabolism	5	0.874126	0.099626	AT5G60620, AT3G56310, AT3G11670, AT1G01610, AT1G06520	162	52	4727	2.80567	0.999835	1	1
AT4G30000
AT3G52170
AT4G25290
ATMG00860
AT5G15700
AT2G15430
AT5G59180
AT2G28510
AT1G10490
AT1G23220
AT1G32090
AT3G08950
AT2G31340
AT4G28210
AT5G40480
AT3G56990
AT1G05900
AT2G38960
AT4G16210
AT3G59400
AT1G19400
AT1G54570
AT5G25780
AT1G13950
AT1G05840
AT3G11400
AT1G69530
AT3G03220
AT1G12560
AT5G60490
AT5G64440
AT1G74960
AT1G02205
AT4G12560
AT5G46170
AT2G17030
AT2G27510
AT4G25630
AT4G25340
AT5G13410
AT1G75200
AT5G41480
AT5G14780
AT1G69200
AT1G07110
AT4G25730
AT5G13830
AT5G09960
AT5G18440
AT1G26580
AT5G66540
AT1G03160
AT3G24760
AT2G24540
AT5G01580
AT1G08000
AT3G55770
AT5G10450
AT5G45910
AT5G55050
AT4G01130
AT5G20630
AT5G54800
AT2G21590
AT1G12570
AT5G17330
AT1G79530
AT1G06520
AT1G01610
AT5G60620
AT3G54440
AT5G20950
AT1G79830
AT4G37650
AT4G36710
AT1G23100
AT5G60390
AT4G02930
AT3G07050
AT1G55900
AT3G10970
AT5G59480
AT5G44730
AT5G65140
AT5G53850
AT1G67340
AT3G23990
AT3G13860
AT3G22830
AT3G24520
AT3G54050
AT1G14900
AT3G01470
AT4G37790
AT4G12750
AT1G72770
AT1G80600
AT5G39090
AT2G25930
AT4G37130
AT5G13680
AT3G50700
AT2G02080
AT1G30220
AT1G27760
AT5G46920
AT3G44330
AT3G02780
AT3G55970
AT3G58610
AT4G06744
AT3G15410
AT1G15740
AT5G48740
AT3G03770
AT4G08850
AT4G26540
AT1G58520
AT3G14460
AT5G42090
AT5G40780
AT4G00370
AT5G14940
AT1G67300
AT5G28470
AT2G26690
AT2G33280
AT1G68990
AT3G51550
AT1G19715
AT5G44050
AT1G33110
AT5G12080
AT3G56310
AT4G04670
AT3G51800
AT1G09300
AT2G36880
AT5G38710
AT1G19340
AT1G64600
AT3G26410
AT4G32605
AT5G02050
AT5G09590
AT5G51050
AT2G34620
AT1G53510
AT5G49880
AT3G63540
AT2G33340
AT4G10760
AT3G59140
AT3G21250
AT1G63910
AT5G49330
AT3G61250
AT3G28910
AT4G38620
AT1G70000
AT3G56330
AT4G11410
AT1G24360
AT1G52340
AT2G37770
AT5G53580
AT3G27890
AT5G24400
AT5G38640
AT1G18800
AT5G13850
AT1G77760
AT1G12110
AT1G32450
AT1G69870
AT2G18220
AT5G50800
AT1G21460
AT1G32500
AT3G05060
AT3G12860
AT5G16000
AT4G14540
AT1G27310
AT3G48930
AT1G50920
AT3G18610
AT2G05120
AT5G04160
AT3G55370
AT4G16650
AT1G14970
AT3G13560
AT4G31140
AT4G35160
AT5G55630
AT1G79960
AT4G32180
AT4G36010
AT4G27080
AT1G10640
AT3G62060
AT5G10690
AT1G20230
AT5G48730
AT1G52620
AT5G42310
AT1G80270
AT5G10700
AT5G14520
AT2G37040
AT4G02860
AT5G52120
AT3G52190
AT5G20840
AT4G35790
AT1G10700
ATCG00720
ATCG00680
ATCG00020
AT1G67900
AT3G22104
AT3G45780
AT2G02950
AT2G26670
AT3G54110
AT3G50120
AT3G22810
AT1G08760
AT4G32440
AT3G60720
AT1G32440
AT5G16150
AT2G35490
AT5G19940
AT1G32700
AT4G36945
AT1G07140
AT3G18600
AT3G10420
AT1G72040
AT2G40700
AT4G27680
AT5G15780
AT1G71770
AT1G70370
AT5G06870
AT5G06860
AT5G23690
AT3G48830
AT5G14580
AT1G60160
AT5G02030
AT5G40770
AT3G12270
AT1G55480
AT4G31240
AT5G18190
AT2G44830
AT1G78290
AT3G01490
AT5G16810
AT1G10020
AT1G10410
AT3G43540
AT1G10750
AT5G22090
AT2G46380
AT5G12470
AT4G33630
AT5G20700
AT1G22160
AT2G23790
AT1G48450
AT5G44250
AT1G09310
AT3G62260
AT5G17270
AT2G20050
AT1G15200
AT3G16810
AT1G74260
AT1G58350
AT3G20330
AT1G01090
AT3G22960
AT1G79950
AT2G39670
AT5G55190
AT1G02130
AT3G02230
AT4G13240
AT3G08920
AT1G55140
AT2G21790
AT3G23580
AT4G00100
AT1G43170
AT1G25260
AT5G23900
AT1G26910
AT1G23290
AT4G02230
AT1G27400
AT5G66860
AT4G23620
AT1G74270
AT3G09630
AT1G74060
AT2G32060
AT5G20160
AT5G02960
AT5G14320
AT5G28060
AT2G16360
AT2G31610
AT5G18380
AT3G49080
AT3G57490
AT1G06220
AT3G02560
AT5G59240
AT5G06360
AT3G23620
AT3G15460
AT2G37990
AT4G27470
AT4G24015
AT3G09770
AT3G58720
AT1G60620
AT4G12640
AT4G14300
AT3G20930
AT3G01210
AT5G65260
AT1G76460
AT3G27550
AT3G13230
AT1G47500
AT5G07670
AT3G56070
AT5G55850
AT5G61330
AT1G24735
AT2G27590
AT5G57280
AT4G26600
AT4G33110
AT3G01660
AT1G78140
AT5G18080
AT1G30690
AT1G15000
AT3G02110
AT3G17180
AT5G26780
AT5G24030
AT5G08650
AT4G20440
AT3G62840
AT3G25410
AT1G23820
AT4G27585
AT1G77990
AT5G44530
AT5G58830
AT4G37925
AT3G15990
AT1G16240
AT5G46860
AT1G27700
AT3G20050
AT5G20890
AT3G11830
AT3G03960
AT5G58070
AT1G30210
AT4G29000
AT1G80410
AT5G37590
AT1G02370
AT2G20710
AT2G17670
AT3G51030
AT2G31840
AT3G11630
AT1G50320
AT3G06730
AT2G02180
AT5G47560
AT1G29220
AT4G04940
AT3G21540
AT2G30050
AT5G58230
AT1G18080
AT4G29860
AT3G13300
AT2G20330
AT5G15550
AT2G40360
AT3G54190
AT3G15610
AT2G18900
AT3G06880
AT1G11880
AT5G50850
AT5G67510
AT2G37410
AT1G27390
AT5G05000
AT2G21160
AT5G14030
AT1G10950
AT5G15900
AT3G16260
AT5G27660
AT4G27070
AT1G77550
AT3G52590
AT5G41340
AT1G53400
AT3G17000
AT1G24793
AT4G10960
AT3G11670
AT4G02500
AT2G36330
AT4G13590
AT4G01995
AT5G47580
AT1G64680
AT5G50090
AT3G51130
AT5G64510
AT2G04360
AT5G11630
AT1G54520
AT1G70780
AT1G48460
AT1G10522
AT3G53470
AT4G08330
AT2G04039
AT5G16660
AT5G45660
AT5G48470
AT3G57990
AT3G49990
AT5G12930
AT4G02715
AT3G01060
AT3G52610
AT1G21065
AT3G11590
AT1G16880
AT2G03390
AT1G75630
AT3G01390
AT3G11530
AT5G52380
AT5G57490
AT4G03210
ATCG01130
AT4G27990
AT5G42820
AT5G18550
AT3G10950

## Sheet: Treatment
AT1G01050					Category	Term	Count	%	PValue	Genes	List Total	Pop Hits	Pop Total	Fold Enrichment	Bonferroni	Benjamini	FDR
AT1G01060					GOTERM_BP_DIRECT	GO:0046686~response to cadmium ion	81	3.13346	1.14291e-12	AT1G63940, AT1G64550, AT5G17330, AT2G39920, AT3G09200, AT1G09780, AT3G58610, AT3G52990, AT5G14780, AT5G60160, AT1G74910, AT3G23990, AT5G09590, AT4G24490, AT2G30110, AT1G11860, AT2G36530, AT3G56070, AT2G19110, AT1G53850, AT4G10320, AT5G63950, AT5G10450, AT1G52760, AT1G48420, AT5G02790, AT2G01140, AT3G13860, AT2G29550, AT2G21790, AT1G65930, AT1G12000, AT3G04120, AT3G57610, AT3G27300, AT5G23120, AT4…	2398	332	22636	2.30302	2.45373e-09	2.45382e-09	2.43096e-09
AT1G01090					GOTERM_BP_DIRECT	GO:0006364~rRNA processing	47	1.81818	2.25171e-11	AT4G04940, AT3G11964, AT5G26742, AT3G06530, AT4G05410, AT1G15440, AT1G63780, AT5G14580, AT2G34357, AT4G02400, AT3G01160, AT5G15550, AT3G03920, AT3G17170, AT3G22660, AT1G31970, AT1G18850, AT4G18905, AT5G66540, AT5G35910, AT4G23540, AT3G63140, AT3G18610, AT1G16280, AT1G25260, AT4G10960, AT3G15460, AT3G07170, AT5G57280, AT3G51800, AT5G20600, AT4G25630, AT3G02560, AT4G25730, AT5G14050, AT1G55150, AT4…	2398	152	22636	2.9188	4.83442e-08	2.41721e-08	2.39469e-08
AT1G01110					GOTERM_BP_DIRECT	GO:0009409~response to cold	85	3.2882	1.83706e-08	AT4G24770, AT3G29575, AT1G63940, AT3G54890, AT3G09200, AT3G26420, AT1G09780, AT2G35040, AT3G54050, AT3G59780, AT2G33380, AT2G38470, AT4G28210, AT2G36530, AT5G23290, AT2G37220, AT1G54820, AT5G13400, AT5G10450, AT1G27320, AT1G45474, AT1G78995, AT5G08650, AT1G50460, AT1G74070, AT2G26640, AT5G58070, AT5G52370, AT1G15950, AT4G21150, AT2G39810, AT3G22370, AT3G55990, AT5G20250, AT2G37230, AT3G22330, AT2…	2398	429	22636	1.8703	3.94409e-05	1.31472e-05	1.30247e-05
AT1G01180					GOTERM_BP_DIRECT	GO:0009793~embryo development ending in seed dormancy	110	4.25532	5.78169e-08	AT3G08950, AT2G34630, AT4G05410, AT1G65440, AT5G18820, AT3G20680, AT5G56930, AT5G48230, AT5G66860, AT4G29860, AT1G69490, AT5G56890, AT2G38280, AT1G06220, AT4G00231, AT5G40480, AT3G02060, AT1G32230, AT5G16750, AT2G34480, AT3G60740, AT5G23040, AT3G04400, AT5G54800, AT4G13940, AT1G74960, AT2G34090, AT4G14590, AT1G36160, AT1G73590, AT4G30580, AT5G67570, AT2G31340, AT3G06430, AT5G24400, AT1G10270, AT4…	2398	618	22636	1.68018	0.000124125	3.10332e-05	3.07441e-05
AT1G01420					GOTERM_BP_DIRECT	GO:0000027~ribosomal large subunit assembly	16	0.618956	1.30016e-07	AT1G14320, AT3G53020, AT5G52820, AT2G36620, AT3G09200, AT1G18540, AT2G39460, AT3G25520, AT3G23620, AT3G55280, AT1G43170, AT1G25260, AT3G15460, AT1G26910, AT2G44860, AT1G74060	2398	31	22636	4.87202	0.000279105	5.58288e-05	5.53088e-05
AT1G01470					GOTERM_BP_DIRECT	GO:0042254~ribosome biogenesis	21	0.812379	5.24881e-07	AT5G22100, AT5G26742, AT5G20160, AT4G26600, AT3G09200, AT5G43960, AT3G22660, AT3G01610, AT5G46580, AT1G50920, AT2G37990, AT1G18080, AT2G47610, AT1G26880, AT3G62870, AT3G05060, AT3G12860, AT1G08410, AT2G48120, AT1G06720, AT1G03530	2398	56	22636	3.53982	0.00112629	0.00018782	0.00018607
AT1G01540					GOTERM_BP_DIRECT	GO:0042273~ribosomal large subunit biogenesis	12	0.464217	4.25877e-06	AT1G25260, AT4G27090, AT1G29320, AT5G67510, AT1G13160, AT3G55750, AT3G22660, AT4G31420, AT4G15770, AT1G02870, AT1G74270, AT2G37990	2398	22	22636	5.14884	0.00910191	0.00130622	0.00129406
AT1G01610					GOTERM_BP_DIRECT	GO:0006096~glycolytic process	21	0.812379	7.40667e-06	AT3G04120, AT5G52920, AT4G24620, AT5G50850, AT1G09780, AT3G52990, AT2G36460, AT4G29220, AT1G32440, AT1G01090, AT3G22960, AT1G59900, AT2G36530, AT5G08570, AT3G12780, AT1G22170, AT1G50460, AT3G52930, AT5G42740, AT1G79530, AT2G01140	2398	65	22636	3.0497	0.0157764	0.00198776	0.00196925
AT1G01650					GOTERM_BP_DIRECT	GO:0009644~response to high light intensity	16	0.618956	6.27995e-05	AT4G22260, AT1G55480, AT4G08920, AT3G54890, AT3G28910, AT2G39460, AT3G55280, AT1G01470, AT1G45474, AT1G77510, AT3G47860, AT2G05620, AT2G41430, AT5G58070, AT5G54270, AT3G47390	2398	47	22636	3.21346	0.12614	0.0149812	0.0148416
AT1G01720					GOTERM_BP_DIRECT	GO:0006397~mRNA processing	44	1.70213	0.000113822	AT4G24770, AT1G08070, AT1G14650, AT1G15200, AT3G11964, AT5G14580, AT3G54170, AT1G17760, AT1G73720, AT4G27000, AT3G14080, AT5G23290, AT2G37220, AT3G15000, AT5G11200, AT2G45620, AT5G54890, AT4G36690, AT4G14300, AT1G17370, AT4G37380, AT1G29220, AT3G13300, AT1G06220, AT4G32850, AT4G18520, AT5G53060, AT3G01370, AT3G62840, AT2G16650, AT3G17040, AT2G36480, AT3G52380, AT4G20020, AT1G11650, AT1G47490, AT3…	2398	227	22636	1.82969	0.216818	0.0232794	0.0230625
AT1G01920					GOTERM_BP_DIRECT	GO:0009416~response to light stimulus	157	6.0735	0.00011927	AT1G55480, AT4G08920, AT3G08550, AT1G01180, AT1G71720, AT3G20680, AT4G27680, AT2G36530, AT1G54820, AT5G59400, AT1G19150, AT5G13400, AT1G21065, AT1G72770, AT4G29070, AT1G78995, AT1G76570, AT2G47140, AT4G14240, AT4G31140, AT1G79160, AT1G15510, AT5G63180, AT3G03790, AT5G51810, AT5G25220, AT3G01490, AT2G39010, AT5G49330, AT1G03905, AT3G21760, AT4G28660, AT1G52510, AT1G26761, AT4G36040, AT2G38050, AT5…	2398	1109	22636	1.33635	0.225927	0.0232794	0.0230625
AT1G01970					GOTERM_BP_DIRECT	GO:0080167~response to karrikin	29	1.12186	0.000146746	AT1G10370, AT3G21090, AT2G30490, AT4G39070, AT3G57520, AT2G37040, AT2G16365, AT3G02870, AT3G22840, AT3G61220, AT1G61800, AT3G52930, AT4G14440, AT1G06520, AT5G51810, AT1G78290, AT3G03550, AT3G52740, AT4G30400, AT5G40780, AT5G20250, AT1G06040, AT4G27030, AT4G37470, AT3G19450, AT1G70000, AT1G80530, AT1G44575, AT2G26250	2398	128	22636	2.13864	0.270274	0.0262553	0.0260107
AT1G02020					GOTERM_BP_DIRECT	GO:0010035~response to inorganic substance	107	4.13926	0.000189789	AT2G31240, AT1G12230, AT2G47390, AT4G31700, AT5G07090, AT1G67340, AT1G74790, AT5G61970, AT5G59480, AT2G05220, AT1G09690, AT4G01600, AT1G34130, AT3G16190, AT5G62890, AT4G28660, AT5G28060, AT2G47710, AT2G20330, AT3G59080, AT3G05060, AT1G77550, AT5G03850, AT1G77670, AT1G53280, AT2G02360, AT3G14205, AT5G16080, AT3G03440, AT3G16080, AT2G15695, AT1G13820, AT1G73880, AT5G59540, AT1G32900, AT5G02050, AT3…	2398	713	22636	1.41659	0.3347	0.0313444	0.0310525
AT1G02130					GOTERM_BP_DIRECT	GO:0006606~protein import into nucleus	15	0.580271	0.000249214	AT2G30050, AT2G31660, AT1G10390, AT5G19820, AT3G59020, AT4G27640, AT4G38760, AT5G53480, AT2G46520, AT1G27310, AT5G05680, AT3G14120, AT5G55190, AT2G05120, AT2G45000	2398	47	22636	3.01262	0.414406	0.0382187	0.0378627
AT1G02150					GOTERM_BP_DIRECT	GO:0010118~stomatal movement	13	0.502901	0.000284035	AT5G46860, AT5G46220, AT4G08920, AT1G30270, AT1G09780, AT3G51550, AT2G33380, AT2G47800, AT3G11130, AT4G33950, AT5G04310, AT4G17970, AT1G04400	2398	37	22636	3.31659	0.4566	0.0406548	0.0402761
AT1G02170					GOTERM_BP_DIRECT	GO:0006413~translational initiation	13	0.502901	0.000375456	AT3G07300, AT4G09800, AT5G25780, AT3G57290, AT2G39990, AT1G16720, AT4G11420, AT1G71770, AT3G13920, AT4G19210, AT5G25757, AT3G11400, AT4G34110	2398	38	22636	3.22931	0.553473	0.0503815	0.0499122
AT1G02205					GOTERM_BP_DIRECT	GO:0002181~cytoplasmic translation	15	0.580271	0.000402105	AT3G04770, AT3G09200, AT3G05560, AT5G67510, AT1G33140, AT3G55750, AT1G18540, AT2G19740, AT1G27400, AT4G16720, AT1G72370, AT4G36130, AT1G74270, AT1G74060, AT4G39520	2398	49	22636	2.88965	0.578313	0.0507835	0.0503104
AT1G02270					GOTERM_BP_DIRECT	GO:0009809~lignin biosynthetic process	15	0.580271	0.000504655	AT1G15950, AT5G48930, AT5G60020, AT2G36880, AT4G37980, AT4G36220, AT5G13420, AT1G52760, AT3G19450, AT5G05980, AT5G05340, AT3G11670, AT4G39330, AT2G40890, AT5G54160	2398	50	22636	2.83186	0.661682	0.0591211	0.0585703
AT1G02370					GOTERM_BP_DIRECT	GO:0009658~chloroplast organization	39	1.5087	0.000523195	AT5G67570, AT5G26742, AT1G07120, AT3G52750, AT1G63680, AT2G31840, AT3G58830, AT5G15450, AT5G42310, AT3G08010, AT5G48470, AT2G30950, AT4G23940, AT1G69200, AT5G61670, AT2G16365, AT3G54090, AT3G63140, AT5G55580, AT3G57190, AT2G47940, AT3G46740, AT1G10910, AT4G38470, AT1G44000, AT3G10350, AT1G52080, AT5G07900, AT3G47390, AT1G15510, AT4G22260, AT2G34620, AT3G02380, AT3G21580, AT5G23040, AT3G15354, AT3…	2398	207	22636	1.77846	0.674891	0.0591211	0.0585703
AT1G02870					GOTERM_BP_DIRECT	GO:0006094~gluconeogenesis	10	0.386847	0.000693048	AT3G04120, AT4G24620, AT3G12780, AT1G22170, AT3G54050, AT2G36460, AT3G52930, AT5G42740, AT2G01140, AT3G55800	2398	25	22636	3.77581	0.774287	0.0739591	0.0732702
AT1G02880					GOTERM_BP_DIRECT	GO:0006457~protein folding	32	1.23791	0.000723401	AT5G67530, AT5G18820, AT3G23990, AT5G17710, AT5G09590, AT5G26360, AT3G03960, AT3G56070, AT5G23290, AT2G15790, AT3G12050, AT1G23100, AT5G55220, AT3G62030, AT5G58710, AT3G20050, AT1G36390, AT3G13860, AT5G20720, AT5G16070, AT5G20890, AT1G14980, AT1G12060, AT5G66410, AT3G60740, AT4G26780, AT5G58740, AT5G53350, AT1G77510, AT3G54826, AT2G29500, AT3G11830	2398	161	22636	1.87618	0.788537	0.0739591	0.0732702
AT1G03090					GOTERM_BP_DIRECT	GO:0018298~protein-chromophore linkage	15	0.580271	0.000954912	AT4G08920, AT3G54890, AT1G09570, AT1G15820, AT1G68050, AT5G49470, AT1G19150, AT2G02710, AT1G45474, AT2G47590, AT3G45780, AT1G76570, AT4G18130, AT1G04400, AT5G54270	2398	53	22636	2.67157	0.871416	0.0931907	0.0923226
AT1G03160					GOTERM_BP_DIRECT	GO:0098656~anion transmembrane transport	8	0.309478	0.00110081	AT3G01280, AT5G67500, AT3G21580, AT5G24000, AT5G47560, AT5G57490, AT5G51050, AT2G45340	2398	17	22636	4.44213	0.906027	0.098477	0.0975597
AT1G03360					GOTERM_BP_DIRECT	GO:0009657~plastid organization	8	0.309478	0.00110081	AT4G22260, AT3G06730, AT1G75010, AT5G23120, AT1G71720, AT3G47450, AT3G17040, AT3G10420	2398	17	22636	4.44213	0.906027	0.098477	0.0975597
AT1G03365					GOTERM_BP_DIRECT	GO:0000462~maturation of SSU-rRNA from tricistronic rRNA transcript (SSU-rRNA, 5.8S rRNA, LSU-rRNA)	10	0.386847	0.00174766	AT3G06530, AT1G15440, AT3G56990, AT4G28450, AT1G06720, AT3G10530, AT5G18380, AT2G09990, AT5G59240, AT4G28200	2398	28	22636	3.37126	0.976612	0.145224	0.143871
AT1G03410					GOTERM_BP_DIRECT	GO:0007623~circadian rhythm	24	0.928433	0.00175865	AT3G55960, AT1G15950, AT5G64170, AT5G67380, AT4G08920, AT1G68830, AT3G01060, AT5G24470, AT4G03390, AT5G15850, AT2G16365, AT5G61380, AT1G68050, AT4G38960, AT3G63140, AT1G69690, AT3G20810, AT1G01060, AT2G25930, AT3G46640, AT3G46780, AT3G45780, AT3G54810, AT1G04400	2398	114	22636	1.98727	0.977158	0.145224	0.143871
AT1G03530					GOTERM_BP_DIRECT	GO:0030490~maturation of SSU-rRNA	7	0.270793	0.00198187	AT3G59810, AT3G51270, AT5G20160, AT5G03850, AT3G21540, AT5G64140, AT5G41190	2398	14	22636	4.71977	0.985868	0.157595	0.156127
AT1G03600					GOTERM_BP_DIRECT	GO:0000463~maturation of LSU-rRNA from tricistronic rRNA transcript (SSU-rRNA, 5.8S rRNA, LSU-rRNA)	8	0.309478	0.00235795	AT4G25730, AT2G39390, AT3G13580, AT5G15550, AT5G14520, AT2G40360, AT3G18600, AT3G23620	2398	19	22636	3.97454	0.993708	0.179049	0.177381
AT1G03760					GOTERM_BP_DIRECT	GO:0010020~chloroplast fission	9	0.348162	0.00241846	AT2G16070, AT3G07630, AT1G75010, AT3G52750, AT1G63680, AT4G23940, AT4G27990, AT1G20830, AT5G53280	2398	24	22636	3.53982	0.994476	0.179049	0.177381
AT1G03840					GOTERM_BP_DIRECT	GO:0009640~photomorphogenesis	17	0.65764	0.00264442	AT4G08920, AT4G39070, AT5G14250, AT1G58520, AT1G09570, AT1G06040, AT2G42975, AT5G24470, AT3G55370, AT3G57290, AT4G38960, AT4G11110, AT3G15354, AT4G37470, AT1G69640, AT1G71230, AT1G73590	2398	71	22636	2.26017	0.996604	0.189252	0.187489
AT1G03905					GOTERM_BP_DIRECT	GO:0006189~'de novo' IMP biosynthetic process	7	0.270793	0.00300918	AT3G55010, AT5G47435, AT2G35040, AT4G18440, AT3G21110, AT1G31220, AT1G74260	2398	15	22636	4.40512	0.998451	0.20841	0.206468
AT1G04090					GOTERM_BP_DIRECT	GO:0000028~ribosomal small subunit assembly	11	0.425532	0.00332982	AT3G04770, AT5G09510, AT1G72370, AT2G37270, AT1G15440, AT3G61110, AT5G03850, AT3G02080, AT1G30960, AT5G64140, AT5G61170	2398	36	22636	2.8843	0.999224	0.21664	0.214622
AT1G04120					GOTERM_BP_DIRECT	GO:0080022~primary root development	11	0.425532	0.00332982	AT3G20810, AT2G25180, AT3G45880, AT5G10250, AT3G17170, AT1G79530, AT3G16857, AT3G01090, AT5G51040, AT1G80600, AT4G24670	2398	36	22636	2.8843	0.999224	0.21664	0.214622
AT1G04400					GOTERM_BP_DIRECT	GO:0001732~formation of cytoplasmic translation initiation complex	9	0.348162	0.00423898	AT4G11420, AT2G46290, AT1G10840, AT5G25780, AT3G57290, AT1G66070, AT2G39990, AT3G11400, AT5G25757	2398	26	22636	3.26753	0.999891	0.253462	0.251101
AT1G04420					GOTERM_BP_DIRECT	GO:0000470~maturation of LSU-rRNA	9	0.348162	0.00423898	AT5G06360, AT2G47610, AT4G26600, AT1G23280, AT5G20160, AT1G08360, AT2G42710, AT3G62870, AT3G23620	2398	26	22636	3.26753	0.999891	0.253462	0.251101
AT1G04860					GOTERM_BP_DIRECT	GO:0031407~oxylipin metabolic process	4	0.154739	0.004368	AT5G11630, AT5G42650, AT2G33380, AT1G76680	2398	4	22636	9.43953	0.999917	0.253462	0.251101
AT1G04950					GOTERM_BP_DIRECT	GO:0015714~phosphoenolpyruvate transport	4	0.154739	0.004368	AT5G33320, AT1G61800, AT3G01550, AT5G54800	2398	4	22636	9.43953	0.999917	0.253462	0.251101
AT1G05010					GOTERM_BP_DIRECT	GO:0009749~response to glucose	13	0.502901	0.00508221	AT1G12000, AT3G08550, AT1G10840, AT5G49470, AT4G37220, AT1G18080, AT5G13420, AT1G22160, AT1G72320, AT1G61800, AT5G20700, AT3G01090, AT2G23460	2398	50	22636	2.45428	0.999982	0.287145	0.28447
AT1G05230					GOTERM_BP_DIRECT	GO:0009744~response to sucrose	16	0.618956	0.00584068	AT3G04120, AT5G16690, AT1G15440, AT5G20270, AT5G65420, AT1G10840, AT1G16880, AT2G39990, AT4G37220, AT3G13450, AT1G22160, AT5G04140, AT1G72320, AT1G61800, AT5G20700, AT2G23460	2398	70	22636	2.15761	0.999997	0.31592	0.312978
AT1G05270					GOTERM_BP_DIRECT	GO:0006633~fatty acid biosynthetic process	24	0.928433	0.00588594	AT1G62640, AT5G52920, AT4G30950, AT1G55020, AT1G66430, AT3G23790, AT5G42650, AT5G14780, AT1G68530, AT1G32440, AT2G30200, AT2G33150, AT5G60620, AT1G73680, AT2G38040, AT1G74960, AT1G24360, AT5G10160, AT1G76690, AT1G76680, AT5G35360, AT2G26640, AT3G01090, AT2G26250	2398	125	22636	1.81239	0.999997	0.31592	0.312978
AT1G05280					GOTERM_BP_DIRECT	GO:0009704~de-etiolation	7	0.270793	0.00617987	AT1G10370, AT4G37470, AT3G08010, AT5G23060, AT3G59780, AT5G23040, AT4G00050	2398	17	22636	3.88687	0.999998	0.31592	0.312978
AT1G05520					GOTERM_BP_DIRECT	GO:0090615~mitochondrial mRNA processing	5	0.193424	0.00618009	AT1G30010, AT5G46920, AT2G02150, AT4G11060, AT1G12300	2398	8	22636	5.89971	0.999998	0.31592	0.312978
AT1G05780					GOTERM_BP_DIRECT	GO:0009553~embryo sac development	18	0.696325	0.00637849	AT3G06430, AT3G11964, AT5G52820, AT1G14990, AT4G05410, AT1G15440, AT4G31400, AT1G17760, AT1G31660, AT3G23940, AT5G54800, AT5G41190, AT1G16280, AT1G72440, AT5G05560, AT5G05620, AT2G47470, AT2G47990	2398	84	22636	2.02276	0.999999	0.31848	0.315513
AT1G05840					GOTERM_BP_DIRECT	GO:0015979~photosynthesis	25	0.967118	0.00770396	AT1G55480, AT3G54110, AT3G58830, AT1G14150, AT3G01500, AT3G54050, AT3G59780, AT3G22840, AT1G15820, AT2G30790, AT5G55220, AT3G63540, AT2G39470, AT1G53310, AT1G61800, AT5G54270, AT1G12000, AT3G05410, AT3G02780, AT5G23120, AT3G55330, AT3G03630, AT4G28660, AT1G44575, AT2G26670	2398	135	22636	1.74806	1	0.375918	0.372417
AT1G05870					GOTERM_BP_DIRECT	GO:0010206~photosystem II repair	6	0.232108	0.00822763	AT1G03600, AT2G47940, AT1G55480, AT3G27925, AT2G30950, AT1G54780	2398	13	22636	4.35671	1	0.392549	0.388893
AT1G05900					GOTERM_BP_DIRECT	GO:0000373~Group II intron splicing	9	0.348162	0.00874059	AT3G01370, AT5G54890, AT5G26742, AT3G27550, AT1G30010, AT3G23990, AT3G22330, AT5G46920, AT5G16180	2398	29	22636	2.92951	1	0.399277	0.395558
AT1G06040					GOTERM_BP_DIRECT	GO:0016117~carotenoid biosynthetic process	9	0.348162	0.00874059	AT4G22260, AT3G04870, AT5G17230, AT4G36810, AT2G48120, AT5G49650, AT4G15110, AT5G57030, AT2G26670	2398	29	22636	2.92951	1	0.399277	0.395558
AT1G06110					GOTERM_BP_DIRECT	GO:0044248~cellular catabolic process	64	2.47582	0.0109496	AT5G26600, AT4G06744, AT1G15140, AT1G01180, AT4G01130, AT1G10410, AT1G01650, AT2G02710, AT1G74790, AT2G24420, AT5G08530, AT4G10960, AT1G18460, AT5G61530, AT5G61970, AT4G17150, AT2G23450, AT3G03790, AT3G27260, AT4G32600, AT5G19940, AT2G39570, AT5G64550, AT2G47710, AT4G36040, AT3G11530, AT3G54826, AT1G77670, AT3G27390, AT5G16060, AT5G19850, AT4G32930, AT1G70610, AT4G29680, AT2G15695, AT3G24740, AT1…	2398	446	22636	1.35455	1	0.489766	0.485203
AT1G06130					GOTERM_BP_DIRECT	GO:0006396~RNA processing	18	0.696325	0.0114153	AT4G24770, AT5G41270, AT5G22100, AT1G55140, AT2G33610, AT4G26600, AT5G14580, AT5G14460, AT3G17040, AT5G23690, AT3G60500, AT5G35910, AT3G21300, AT4G28200, AT5G11010, AT5G55100, AT3G48830, AT4G37510	2398	89	22636	1.90912	1	0.500177	0.495517
AT1G06200					GOTERM_BP_DIRECT	GO:0009635~response to herbicide	6	0.232108	0.0116975	AT5G11630, AT1G12110, AT1G77760, AT3G59410, AT3G01090, AT5G54270	2398	14	22636	4.04551	1	0.50229	0.497611
AT1G06220					GOTERM_BP_DIRECT	GO:0006098~pentose-phosphate shunt	8	0.309478	0.0127721	AT5G24400, AT1G12230, AT3G27300, AT5G13420, AT2G45290, AT2G36460, AT3G52930, AT2G01140	2398	25	22636	3.02065	1	0.537682	0.532673
AT1G06520					GOTERM_BP_DIRECT	GO:0009651~response to salt stress	77	2.97872	0.014314	AT2G33540, AT2G39800, AT4G27520, AT1G10370, AT3G29575, AT3G27550, AT2G12400, AT1G55760, AT3G19490, AT2G33380, AT1G28380, AT2G38470, AT1G17840, AT5G23290, AT1G13960, AT1G73660, AT1G72370, AT2G02710, AT3G62030, AT2G25630, AT1G27320, AT1G27760, AT1G72770, AT2G47900, AT1G50460, AT1G04120, AT1G52080, AT2G23450, AT1G32230, AT5G26751, AT5G17640, AT4G28260, AT5G46180, AT2G39010, AT5G08590, AT3G23940, AT4…	2398	560	22636	1.29794	1	0.591002	0.585496
AT1G06650					GOTERM_BP_DIRECT	GO:0061077~chaperone-mediated protein folding	7	0.270793	0.0146761	AT3G53990, AT5G45680, AT5G55220, AT4G13830, AT3G25230, AT5G60160, AT5G23040	2398	20	22636	3.30384	1	0.592417	0.586899
AT1G06690					GOTERM_BP_DIRECT	GO:0043412~macromolecule modification	11	0.425532	0.0149001	AT5G62710, AT5G58300, AT3G03770, AT5G55100, AT5G38640, AT1G14590, AT3G21580, AT4G14160, AT5G62290, AT4G33350, AT2G17670	2398	44	22636	2.35988	1	0.592417	0.586899
AT1G06720					GOTERM_BP_DIRECT	GO:0071482~cellular response to light stimulus	11	0.425532	0.0173889	AT1G07180, AT3G15354, AT3G03440, AT3G08550, AT3G53920, AT3G59780, AT2G48120, AT2G25530, AT1G10410, AT3G24190, AT2G36990	2398	45	22636	2.30744	1	0.652539	0.64646
AT1G07050					GOTERM_BP_DIRECT	GO:0009965~leaf morphogenesis	14	0.541586	0.0174409	AT3G01470, AT4G00100, AT3G53020, AT3G49720, AT1G30210, AT3G25520, AT5G67100, AT2G19520, AT1G52150, AT5G13680, AT2G23380, AT3G13300, AT2G48120, AT4G36870	2398	65	22636	2.03313	1	0.652539	0.64646
AT1G07090					GOTERM_BP_DIRECT	GO:0009624~response to nematode	17	0.65764	0.0176002	AT5G64290, AT1G64780, AT3G53760, AT2G38120, AT2G39010, AT5G54800, AT5G14940, AT5G06680, AT2G47800, AT5G53550, AT5G55850, AT5G64840, AT1G69850, AT1G61800, AT5G05620, AT1G43850, AT3G17700	2398	86	22636	1.86595	1	0.652539	0.64646
AT1G07110					GOTERM_BP_DIRECT	GO:0000413~protein peptidyl-prolyl isomerization	10	0.386847	0.0185127	AT3G44600, AT5G45680, AT3G62030, AT5G67530, AT5G58710, AT5G35100, AT3G25230, AT1G74070, AT3G56070, AT2G15790	2398	39	22636	2.42039	1	0.652539	0.64646
AT1G07120					GOTERM_BP_DIRECT	GO:0000466~maturation of 5.8S rRNA from tricistronic rRNA transcript (SSU-rRNA, 5.8S rRNA, LSU-rRNA)	4	0.154739	0.0185398	AT4G25730, AT5G15550, AT5G14520, AT2G40360	2398	6	22636	6.29302	1	0.652539	0.64646
AT1G07140					GOTERM_BP_DIRECT	GO:0015713~phosphoglycerate transport	4	0.154739	0.0185398	AT5G33320, AT1G61800, AT3G01550, AT5G54800	2398	6	22636	6.29302	1	0.652539	0.64646
AT1G07180					GOTERM_BP_DIRECT	GO:0009396~folic acid-containing compound biosynthetic process	4	0.154739	0.0185398	AT5G41480, AT3G10160, AT5G05980, AT4G30000	2398	6	22636	6.29302	1	0.652539	0.64646
AT1G07200					GOTERM_BP_DIRECT	GO:0009832~plant-type cell wall biogenesis	18	0.696325	0.0191705	AT2G35860, AT3G02230, AT5G22130, AT3G07320, AT5G17420, AT3G49720, AT5G16510, AT5G17910, AT5G65470, AT1G30620, AT5G58300, AT5G64740, AT3G11590, AT5G09870, AT5G03540, AT1G79420, AT4G32410, AT1G45688	2398	94	22636	1.80757	1	0.659013	0.652874
AT1G07260					GOTERM_BP_DIRECT	GO:0030163~protein catabolic process	21	0.812379	0.0193376	AT5G42270, AT2G33770, AT5G67090, AT5G26860, AT2G30950, AT5G60160, AT4G20850, AT1G11910, AT5G60570, AT1G10410, AT5G47040, AT2G47940, AT4G34480, AT5G53350, AT3G27925, AT4G19006, AT5G08530, AT1G20160, AT1G09300, AT3G52730, AT2G26680	2398	116	22636	1.70888	1	0.659013	0.652874
AT1G07410					GOTERM_BP_DIRECT	GO:0040008~regulation of growth	25	0.967118	0.0209603	AT1G10370, AT3G54950, AT4G31500, AT3G08550, AT3G18140, AT2G39840, AT5G13400, AT3G57190, AT5G60340, AT3G62010, AT1G07430, AT2G46690, AT1G75080, AT1G10120, AT4G00450, AT5G19400, AT5G67500, AT3G58780, AT5G09970, AT2G47790, AT4G34760, AT5G57490, AT1G54390, AT5G18080, AT2G46660	2398	147	22636	1.60536	1	0.683807	0.677437
AT1G07430					GOTERM_BP_DIRECT	GO:0009789~positive regulation of abscisic acid-activated signaling pathway	12	0.464217	0.0212398	AT4G35790, AT5G53160, AT5G58430, AT1G53300, AT5G47710, AT5G35980, AT1G35670, AT3G01090, AT4G33950, AT2G33150, AT2G32460, AT5G49470	2398	53	22636	2.13725	1	0.683807	0.677437
AT1G07540					GOTERM_BP_DIRECT	GO:0010027~thylakoid membrane organization	12	0.464217	0.0212398	AT3G12780, AT3G58830, AT5G19540, AT5G12130, AT1G03160, AT3G61320, AT3G10670, AT2G30950, AT3G47450, AT2G01110, AT1G44575, AT1G32500	2398	53	22636	2.13725	1	0.683807	0.677437
AT1G07650					GOTERM_BP_DIRECT	GO:0009698~phenylpropanoid metabolic process	6	0.232108	0.0213391	AT2G30490, AT1G80360, AT1G51680, AT4G30210, AT5G60020, AT1G65060	2398	16	22636	3.53982	1	0.683807	0.677437
AT1G07700					GOTERM_BP_DIRECT	GO:0060560~developmental growth involved in morphogenesis	11	0.425532	0.0232646	AT5G58300, AT5G13400, AT1G57680, AT5G22030, AT5G14030, AT1G64530, AT3G08550, AT2G12400, AT5G09430, AT3G50910, AT5G24910	2398	47	22636	2.20925	1	0.689746	0.683321
AT1G07910					GOTERM_BP_DIRECT	GO:0051028~mRNA transport	11	0.425532	0.0232646	AT2G30050, AT5G40480, AT5G11200, AT4G14300, AT4G37130, AT5G05680, AT1G07140, AT1G10390, AT2G13540, AT3G56900, AT2G45000	2398	47	22636	2.20925	1	0.689746	0.683321
AT1G08000					GOTERM_BP_DIRECT	GO:0030488~tRNA methylation	7	0.270793	0.0235223	AT4G01860, AT5G17660, AT1G78010, AT3G55160, AT2G39670, AT4G04670, AT5G14600	2398	22	22636	3.00349	1	0.689746	0.683321
AT1G08070					GOTERM_BP_DIRECT	GO:0009765~photosynthesis, light harvesting	7	0.270793	0.0235223	AT1G19150, AT3G54890, AT1G45474, AT1G76570, AT1G15820, AT5G57030, AT5G54270	2398	22	22636	3.00349	1	0.689746	0.683321
AT1G08290					GOTERM_BP_DIRECT	GO:0001510~RNA methylation	7	0.270793	0.0235223	AT5G13830, AT4G25630, AT4G25730, AT4G10760, AT4G26600, AT3G54170, AT5G26180	2398	22	22636	3.00349	1	0.689746	0.683321
AT1G08360					GOTERM_BP_DIRECT	GO:0031325~positive regulation of cellular metabolic process	8	0.309478	0.0237733	AT2G47710, AT3G05670, AT5G63640, AT4G02725, AT3G27700, AT1G17650, AT4G15110, AT4G33350	2398	28	22636	2.69701	1	0.689746	0.683321
AT1G08410					GOTERM_BP_DIRECT	GO:0009638~phototropism	8	0.309478	0.0237733	AT3G44610, AT4G08920, AT2G02950, AT1G09570, AT5G48250, AT3G45780, AT2G44830, AT1G04400	2398	28	22636	2.69701	1	0.689746	0.683321
AT1G08500					GOTERM_BP_DIRECT	GO:0044255~cellular lipid metabolic process	31	1.19923	0.0249801	AT5G44250, AT1G58350, AT2G36895, AT5G19850, AT5G17010, AT3G50790, AT3G08890, AT2G12400, AT3G15190, AT3G59780, AT1G33811, AT5G13400, AT1G27300, AT1G32900, AT4G15110, AT4G36850, AT4G21490, AT1G62640, AT3G03790, AT1G67910, AT2G46290, AT3G23760, AT4G25290, AT5G66310, AT5G25360, AT5G16810, AT4G28660, AT2G47710, AT3G12120, AT3G61770, AT1G75210	2398	196	22636	1.49299	1	0.714107	0.707454
AT1G08570					GOTERM_BP_DIRECT	GO:0010090~trichome morphogenesis	10	0.386847	0.0252781	AT1G19835, AT4G00100, AT5G64930, AT5G24310, AT3G27000, AT1G05230, AT1G13180, AT3G13540, AT4G01800, AT2G19520	2398	41	22636	2.30233	1	0.714107	0.707454
AT1G08660					GOTERM_BP_DIRECT	GO:0008610~lipid biosynthetic process	33	1.2766	0.0268667	AT2G36895, AT5G19850, AT5G17010, AT3G58830, AT3G08890, AT2G42975, AT3G22560, AT3G59780, AT3G25410, AT4G23440, AT5G03080, AT1G32900, AT1G02205, AT1G69640, AT5G61970, AT1G05870, AT4G36850, AT1G62640, AT3G03790, AT1G67910, AT5G14030, AT2G46290, AT3G23760, AT1G64680, AT3G22530, AT2G39130, AT5G25360, AT4G28660, AT4G10030, AT3G12120, AT3G61770, AT1G75210, AT2G26250	2398	213	22636	1.46246	1	0.749128	0.74215
AT1G08760					GOTERM_BP_DIRECT	GO:0006970~response to osmotic stress	50	1.93424	0.0285199	AT5G67030, AT1G13560, AT1G08570, AT1G67340, AT5G60680, AT2G38470, AT1G10410, AT1G70590, AT1G72370, AT1G27320, AT1G50460, AT3G09010, AT5G53060, AT3G03790, AT1G78290, AT1G32230, AT2G39650, AT1G03905, AT3G22530, AT5G08590, AT4G28300, AT3G17510, AT5G01270, AT5G39785, AT3G13950, AT3G06190, AT5G16080, AT3G50110, AT1G30360, AT3G55640, AT3G25230, AT3G22560, AT1G67880, AT4G36010, AT5G59540, AT1G22610, AT3…	2398	352	22636	1.34084	1	0.783523	0.776224
AT1G08970					GOTERM_BP_DIRECT	GO:0042128~nitrate assimilation	10	0.386847	0.0292459	AT1G12110, AT5G24400, AT5G50200, AT1G69870, AT2G15620, AT1G77760, AT1G69850, AT3G01090, AT1G68570, AT2G26690	2398	42	22636	2.24751	1	0.783523	0.776224
AT1G09160					GOTERM_BP_DIRECT	GO:1901527~abscisic acid-activated signaling pathway involved in stomatal movement	4	0.154739	0.0299156	AT3G50360, AT3G09770, AT1G04120, AT3G46060	2398	7	22636	5.39402	1	0.783523	0.776224
AT1G09280					GOTERM_BP_DIRECT	GO:0009266~response to temperature stimulus	25	0.967118	0.0300849	AT4G27520, AT1G06130, AT1G30360, AT1G08570, AT2G12400, AT5G60680, AT4G23860, AT1G12730, AT1G27300, AT2G22540, AT1G52740, AT1G18460, AT3G07370, AT1G09310, AT1G07050, AT4G22260, AT3G33520, AT1G35660, AT1G65230, AT3G20810, AT3G45880, AT3G09580, AT2G44500, AT3G11670, AT3G10300	2398	152	22636	1.55255	1	0.783523	0.776224
AT1G09300					GOTERM_BP_DIRECT	GO:0030388~fructose 1,6-bisphosphate metabolic process	5	0.193424	0.0309377	AT3G54050, AT2G36460, AT3G52930, AT2G01140, AT3G55800	2398	12	22636	3.93314	1	0.783523	0.776224
AT1G09310					GOTERM_BP_DIRECT	GO:0009585~red, far-red light phototransduction	12	0.464217	0.0310028	AT3G59060, AT4G11110, AT3G15354, AT2G02950, AT5G14250, AT1G71230, AT2G25930, AT1G09570, AT4G18130, AT4G05420, AT2G24540, AT2G26670	2398	56	22636	2.02276	1	0.783523	0.776224
AT1G09570					GOTERM_BP_DIRECT	GO:0010119~regulation of stomatal movement	13	0.502901	0.0310767	AT5G44790, AT1G30270, AT1G15440, AT3G01500, AT1G69530, AT1G64060, AT2G25930, AT5G55630, AT1G69850, AT3G45780, AT4G33950, AT2G26670, AT5G54270	2398	63	22636	1.94784	1	0.783523	0.776224
AT1G09630					GOTERM_BP_DIRECT	GO:0015995~chlorophyll biosynthetic process	13	0.502901	0.0310767	AT3G02780, AT4G03205, AT3G59400, AT5G19940, AT4G01690, AT3G16520, AT3G48730, AT1G18460, AT5G12470, AT1G23750, AT1G44446, AT1G58290, AT4G15560	2398	63	22636	1.94784	1	0.783523	0.776224
AT1G09640					GOTERM_BP_DIRECT	GO:0032259~methylation	37	1.43133	0.0316804	AT1G11680, AT5G14260, AT3G53400, AT1G69523, AT4G00740, AT1G01180, AT3G49720, AT1G29470, AT5G14620, AT3G01660, AT1G26850, AT4G35160, AT1G80860, AT1G24735, AT2G26680, AT1G24610, AT1G78150, AT5G49810, AT1G64600, AT4G25630, AT4G25730, AT2G27590, AT3G26410, AT5G17920, AT2G39750, AT4G34360, AT5G13830, AT4G35150, AT5G08540, AT1G19340, AT1G78240, AT2G23380, AT1G43245, AT1G78140, AT4G33110, AT2G45990, AT5…	2398	248	22636	1.40832	1	0.783523	0.776224
AT1G09680					GOTERM_BP_DIRECT	GO:0006487~protein N-linked glycosylation	9	0.348162	0.0317497	AT1G76400, AT5G03080, AT4G21150, AT2G01720, AT1G16900, AT1G67880, AT5G55500, AT1G32210, AT5G28910	2398	36	22636	2.35988	1	0.783523	0.776224
AT1G09690					GOTERM_BP_DIRECT	GO:0031408~oxylipin biosynthetic process	8	0.309478	0.0339497	AT1G73680, AT1G55020, AT2G23600, AT5G42650, AT1G76690, AT1G76680, AT3G11670, AT2G33150	2398	30	22636	2.51721	1	0.828296	0.82058
AT1G09760					GOTERM_BP_DIRECT	GO:0006913~nucleocytoplasmic transport	6	0.232108	0.0350418	AT1G27310, AT4G37130, AT1G07140, AT5G55190, AT3G25520, AT3G56900	2398	18	22636	3.14651	1	0.843697	0.835838
AT1G09780					GOTERM_BP_DIRECT	GO:0009785~blue light signaling pathway	7	0.270793	0.0353669	AT3G52740, AT4G08920, AT5G43630, AT3G45780, AT3G59220, AT2G36320, AT1G04400	2398	24	22636	2.7532	1	0.843697	0.835838
AT1G09800					GOTERM_BP_DIRECT	GO:0000398~mRNA splicing, via spliceosome	28	1.08317	0.0377138	AT3G26020, AT1G14650, AT5G20160, AT1G09760, AT5G19210, AT3G55200, AT2G38770, AT3G55460, AT1G73720, AT2G33340, AT1G16610, AT4G14342, AT4G33360, AT4G12640, AT4G36690, AT1G06220, AT4G19610, AT5G51280, AT1G80070, AT3G59810, AT5G27720, AT4G20440, AT4G21110, AT1G49590, AT3G04500, AT4G08580, AT1G27650, AT5G42820	2398	179	22636	1.47657	1	0.88755	0.879282
AT1G10020					GOTERM_BP_DIRECT	GO:0006338~chromatin remodeling	10	0.386847	0.0384453	AT4G38495, AT3G33520, AT3G07220, AT2G33610, AT5G67630, AT3G57300, AT2G23380, AT3G17590, AT3G52280, AT1G04400	2398	44	22636	2.14535	1	0.88755	0.879282
AT1G10120					GOTERM_BP_DIRECT	GO:0016125~sterol metabolic process	10	0.386847	0.0384453	AT1G11680, AT3G50660, AT2G29090, AT5G42650, AT3G13730, AT3G19270, AT5G48230, AT4G15440, AT4G19230, AT1G12740	2398	44	22636	2.14535	1	0.88755	0.879282
AT1G10130					GOTERM_BP_DIRECT	GO:1901565~organonitrogen compound catabolic process	25	0.967118	0.0393347	AT5G16060, AT5G26600, AT4G32930, AT4G06744, AT4G29680, AT4G01130, AT1G67480, AT1G01650, AT2G43240, AT1G21680, AT1G18460, AT1G06200, AT5G56190, AT4G36850, AT2G23450, AT4G35440, AT3G03790, AT3G51130, AT5G14030, AT2G39570, AT4G12230, AT3G47800, AT4G27080, AT5G63640, AT3G54826	2398	156	22636	1.51275	1	0.898421	0.890052
AT1G10150					GOTERM_BP_DIRECT	GO:0006000~fructose metabolic process	5	0.193424	0.0410311	AT1G66430, AT3G54050, AT1G07110, AT3G55800, AT4G10260	2398	13	22636	3.63059	1	0.908184	0.899724
AT1G10155					GOTERM_BP_DIRECT	GO:0042793~transcription from plastid promoter	5	0.193424	0.0410311	AT5G67570, AT3G17170, AT1G69200, AT1G21600, AT3G54090	2398	13	22636	3.63059	1	0.908184	0.899724
AT1G10270					GOTERM_BP_DIRECT	GO:0032922~circadian regulation of gene expression	5	0.193424	0.0410311	AT5G64170, AT4G08920, AT5G51200, AT3G51550, AT1G04400	2398	13	22636	3.63059	1	0.908184	0.899724
AT1G10370					GOTERM_BP_DIRECT	GO:0016114~terpenoid biosynthetic process	7	0.270793	0.0425021	AT1G73880, AT1G48450, AT1G70370, AT1G26640, AT2G26930, AT2G23390, AT4G15560	2398	25	22636	2.64307	1	0.922338	0.913746
AT1G10390					GOTERM_BP_DIRECT	GO:0019252~starch biosynthetic process	9	0.348162	0.0425298	AT3G16000, AT5G19220, AT1G32900, AT2G39930, AT1G66430, AT1G27070, AT3G55800, AT2G21590, AT4G10260	2398	38	22636	2.23568	1	0.922338	0.913746
AT1G10410					GOTERM_BP_DIRECT	GO:0000055~ribosomal large subunit export from nucleus	4	0.154739	0.0441569	AT2G03820, AT5G05680, AT1G13160, AT2G37990	2398	8	22636	4.71977	1	0.938663	0.929919
AT1G10490					GOTERM_BP_DIRECT	GO:0010310~regulation of hydrogen peroxide metabolic process	4	0.154739	0.0441569	AT5G33340, AT3G48090, AT4G08920, AT3G03630	2398	8	22636	4.71977	1	0.938663	0.929919
AT1G10522					GOTERM_BP_DIRECT	GO:0090351~seedling development	8	0.309478	0.046664	AT3G10160, AT5G12130, AT1G06040, AT1G30010, AT5G56600, AT4G00050, AT4G27310, AT2G36990	2398	32	22636	2.35988	1	0.972696	0.963635
AT1G10590					GOTERM_BP_DIRECT	GO:0017148~negative regulation of translation	8	0.309478	0.046664	AT1G11580, AT3G01470, AT3G01790, AT5G48760, AT5G35430, AT1G09570, AT3G02830, AT3G12930	2398	32	22636	2.35988	1	0.972696	0.963635
AT1G10600					GOTERM_BP_DIRECT	GO:0009788~negative regulation of abscisic acid-activated signaling pathway	12	0.464217	0.0484796	AT2G33540, AT4G33360, AT5G20270, AT5G58950, AT5G60870, AT3G51550, AT1G07430, AT1G01720, AT5G18190, AT5G20720, AT5G22090, AT5G10940	2398	60	22636	1.88791	1	0.996367	0.987085
AT1G10630					GOTERM_BP_DIRECT	GO:0007005~mitochondrion organization	9	0.348162	0.0487278	AT4G28510, AT3G03060, AT5G26860, AT5G40770, AT1G30010, AT3G23990, AT5G05200, AT5G46920, AT2G18330	2398	39	22636	2.17835	1	0.996367	0.987085
AT1G10640					GOTERM_BP_DIRECT	GO:0010228~vegetative to reproductive phase transition of meristem	31	1.19923	0.0498511	AT2G35720, AT1G14650, AT1G03160, AT3G57300, AT4G38180, AT1G18080, AT4G14300, AT1G18560, AT1G29220, AT3G01090, AT5G06850, AT4G35300, AT2G39810, AT3G27260, AT3G21060, AT3G28730, AT3G05670, AT3G54540, AT1G06040, AT1G30010, AT2G37410, AT4G38960, AT1G79830, AT3G12480, AT5G60870, AT2G45910, AT3G10480, AT2G42940, AT2G23380, AT4G18130, AT1G03365	2398	208	22636	1.40685	1	1	0.991146
AT1G10700					GOTERM_BP_DIRECT	GO:0000209~protein polyubiquitination	17	0.65764	0.0522305	AT3G52560, AT3G53690, AT5G41340, AT5G67530, AT1G64230, AT5G50870, AT5G05080, AT1G75440, AT3G17000, AT1G23260, AT3G07370, AT3G46460, AT3G15355, AT4G19670, AT1G26800, AT1G63800, AT3G17205	2398	98	22636	1.63747	1	1	0.991146
AT1G10750					GOTERM_BP_DIRECT	GO:0006400~tRNA modification	8	0.309478	0.0540222	AT1G48175, AT3G56330, AT3G63110, AT5G14460, AT5G13680, AT1G78010, AT3G26410, AT3G02320	2398	33	22636	2.28837	1	1	0.991146
AT1G10790					GOTERM_BP_DIRECT	GO:0051301~cell division	63	2.43714	0.0556773	AT1G58350, AT3G08550, AT2G12400, AT5G49880, AT1G72610, AT2G37420, AT5G67470, AT1G70550, AT5G13680, AT4G38890, AT2G47420, AT2G26680, AT5G67460, AT1G12360, AT1G67510, AT1G30690, AT5G16750, AT3G01610, AT3G25520, AT4G28980, AT2G01910, AT1G69690, AT1G47640, AT2G46380, AT2G20050, AT1G54490, AT2G47990, AT4G11280, AT2G46780, AT4G31400, AT3G54670, AT1G63680, AT1G10270, AT5G40770, AT1G09680, AT3G21870, AT4…	2398	479	22636	1.24153	1	1	0.991146
AT1G10840					GOTERM_BP_DIRECT	GO:0009263~deoxyribonucleotide biosynthetic process	3	0.116054	0.0581428	AT3G23580, AT2G21790, AT3G27060	2398	4	22636	7.07965	1	1	0.991146
AT1G10910					GOTERM_BP_DIRECT	GO:0048838~release of seed from dormancy	3	0.116054	0.0581428	AT2G29090, AT1G07430, AT4G19230	2398	4	22636	7.07965	1	1	0.991146
AT1G10950					GOTERM_BP_DIRECT	GO:0010325~raffinose family oligosaccharide biosynthetic process	3	0.116054	0.0581428	AT5G40390, AT3G63010, AT5G27320	2398	4	22636	7.07965	1	1	0.991146
AT1G11090					GOTERM_BP_DIRECT	GO:0030835~negative regulation of actin filament depolymerization	3	0.116054	0.0581428	AT1G76030, AT2G29890, AT4G38510	2398	4	22636	7.07965	1	1	0.991146
AT1G11330					GOTERM_BP_DIRECT	GO:1990542~mitochondrial transmembrane transport	3	0.116054	0.0581428	AT5G58970, AT3G54110, AT2G46320	2398	4	22636	7.07965	1	1	0.991146
AT1G11360					GOTERM_BP_DIRECT	GO:0009939~positive regulation of gibberellic acid mediated signaling pathway	4	0.154739	0.0611364	AT1G03840, AT3G63010, AT5G27320, AT1G07430	2398	9	22636	4.19535	1	1	0.991146
AT1G11390					GOTERM_BP_DIRECT	GO:0006655~phosphatidylglycerol biosynthetic process	4	0.154739	0.0611364	AT3G58830, AT3G60620, AT4G30580, AT2G35680	2398	9	22636	4.19535	1	1	0.991146
AT1G11410					GOTERM_BP_DIRECT	GO:1990573~potassium ion import across plasma membrane	4	0.154739	0.0611364	AT1G30270, AT5G55630, AT3G05030, AT2G26650	2398	9	22636	4.19535	1	1	0.991146
AT1G11440					GOTERM_BP_DIRECT	GO:0010244~response to low fluence blue light stimulus by blue low-fluence system	4	0.154739	0.0611364	AT3G59060, AT4G08920, AT3G59220, AT1G04400	2398	9	22636	4.19535	1	1	0.991146
AT1G11580					GOTERM_BP_DIRECT	GO:0006730~one-carbon metabolic process	8	0.309478	0.0620647	AT5G41480, AT4G13940, AT3G10160, AT5G05980, AT5G47435, AT5G26780, AT4G32520, AT2G36880	2398	34	22636	2.22107	1	1	0.991146
AT1G11650					GOTERM_BP_DIRECT	GO:0001522~pseudouridine synthesis	6	0.232108	0.063906	AT3G52260, AT5G14460, AT3G03920, AT1G09800, AT1G03530, AT1G20410	2398	21	22636	2.69701	1	1	0.991146
AT1G11680					GOTERM_BP_DIRECT	GO:0006002~fructose 6-phosphate metabolic process	5	0.193424	0.0661184	AT1G12000, AT3G54050, AT4G29220, AT1G07110, AT3G55800	2398	15	22636	3.14651	1	1	0.991146
AT1G11840					GOTERM_BP_DIRECT	GO:0019344~cysteine biosynthetic process	5	0.193424	0.0661184	AT3G62030, AT3G13110, AT5G67520, AT3G61440, AT2G14750	2398	15	22636	3.14651	1	1	0.991146
AT1G11860					GOTERM_BP_DIRECT	GO:0030150~protein import into mitochondrial matrix	7	0.270793	0.069	AT1G55900, AT3G20000, AT3G54826, AT5G17710, AT1G36390, AT2G37410, AT4G26780	2398	28	22636	2.35988	1	1	0.991146
AT1G11880					GOTERM_BP_DIRECT	GO:0090333~regulation of stomatal closure	8	0.309478	0.0707978	AT4G35790, AT3G16640, AT5G58430, AT3G05030, AT2G26650, AT5G23060, AT3G59780, AT4G33950	2398	35	22636	2.15761	1	1	0.991146
AT1G11910					GOTERM_BP_DIRECT	GO:1901135~carbohydrate derivative metabolic process	25	0.967118	0.0713904	AT2G12400, AT5G24580, AT5G27430, AT4G29680, AT4G22130, AT5G67470, AT3G62370, AT1G32900, AT5G61970, AT1G77280, AT4G36850, AT3G47390, AT1G62640, AT3G03790, AT1G67910, AT5G22030, AT5G14030, AT3G02720, AT4G28260, AT3G01930, AT4G20040, AT5G07030, AT1G79830, AT1G25570, AT1G45688	2398	166	22636	1.42162	1	1	0.991146
AT1G12000					GOTERM_BP_DIRECT	GO:0009892~negative regulation of metabolic process	35	1.35397	0.0734833	AT1G12330, AT3G51140, AT5G24000, AT1G67340, AT4G23860, AT1G67040, AT4G23540, AT1G73880, AT2G39190, AT2G17140, AT3G48500, AT3G62010, AT1G17370, AT5G61970, AT5G11020, AT2G23390, AT1G77280, AT5G55040, AT5G44080, AT5G64550, AT5G65260, AT1G10640, AT1G48450, AT4G37130, AT1G79830, AT5G64830, AT1G74640, AT1G25570, AT5G04460, AT4G02715, AT3G54826, AT5G02860, AT2G03670, AT2G20050, AT4G36960	2398	249	22636	1.32684	1	1	0.991146
AT1G12020					GOTERM_BP_DIRECT	GO:0000103~sulfate assimilation	6	0.232108	0.0757835	AT4G05090, AT5G04590, AT5G67520, AT5G39950, AT2G14750, AT1G19920	2398	22	22636	2.57442	1	1	0.991146
AT1G12050					GOTERM_BP_DIRECT	GO:0006508~proteolysis	24	0.928433	0.0758934	AT4G01320, AT5G16060, AT5G42270, AT5G67090, AT2G47390, AT2G30950, AT5G60160, AT4G23940, AT4G20850, AT1G11910, AT5G64580, AT1G67690, AT2G47940, AT5G58870, AT5G53350, AT1G20160, AT3G61540, AT1G47710, AT3G54826, AT1G09300, AT2G24280, AT4G14570, AT5G53170, AT3G47060	2398	159	22636	1.42484	1	1	0.991146
AT1G12060					GOTERM_BP_DIRECT	GO:0009664~plant-type cell wall organization	14	0.541586	0.077094	AT1G14420, AT3G03220, AT1G12560, AT1G67510, AT5G48740, AT3G29100, AT3G49720, AT1G69530, AT5G66680, AT5G57560, AT1G53730, AT2G46710, AT2G28950, AT5G04310	2398	80	22636	1.65192	1	1	0.991146
AT1G12110					GOTERM_BP_DIRECT	GO:0055085~transmembrane transport	49	1.89555	0.0786695	AT1G12110, AT5G17010, AT1G67300, AT3G21250, AT3G19490, AT1G30220, AT3G59140, AT1G17840, AT5G13400, AT3G46980, AT1G76530, AT3G09450, AT1G04120, AT1G25500, AT4G35300, AT2G39010, AT3G13080, AT1G54730, AT5G53550, AT1G69850, AT3G47420, AT5G41610, AT1G73590, AT1G52190, AT5G12080, AT2G36830, AT2G35740, AT3G28345, AT5G48970, AT3G55640, AT1G70610, AT1G68570, AT1G27940, AT2G47800, AT1G78610, AT2G38940, AT4…	2398	369	22636	1.25349	1	1	0.991146
AT1G12230					GOTERM_BP_DIRECT	GO:1901575~organic substance catabolic process	30	1.16054	0.0789523	AT3G55640, AT1G15140, AT1G01180, AT1G70610, AT2G15695, AT3G22104, AT1G73880, AT3G20015, AT2G02710, AT2G24420, AT3G15580, AT5G05200, AT4G17150, AT5G20840, AT4G21490, AT3G27260, AT3G51370, AT3G03770, AT3G06880, AT5G19940, AT1G64140, AT2G36320, AT5G16810, AT4G36040, AT3G11530, AT5G02860, AT3G56900, AT3G48690, AT2G02360, AT5G24910	2398	209	22636	1.35496	1	1	0.991146
AT1G12280					GOTERM_BP_DIRECT	GO:0009643~photosynthetic acclimation	4	0.154739	0.0806574	AT1G54520, AT1G68830, AT1G61800, AT3G03630	2398	10	22636	3.77581	1	1	0.991146
AT1G12300					GOTERM_BP_DIRECT	GO:0051693~actin filament capping	4	0.154739	0.0806574	AT1G76030, AT4G30160, AT2G29890, AT4G38510	2398	10	22636	3.77581	1	1	0.991146
AT1G12330					GOTERM_BP_DIRECT	GO:0071483~cellular response to blue light	4	0.154739	0.0806574	AT1G75100, AT5G64840, AT3G22840, AT2G36990	2398	10	22636	3.77581	1	1	0.991146
AT1G12360					GOTERM_BP_DIRECT	GO:0010117~photoprotection	4	0.154739	0.0806574	AT4G08920, AT3G47860, AT2G05620, AT3G22840	2398	10	22636	3.77581	1	1	0.991146
AT1G12420					GOTERM_BP_DIRECT	GO:0007020~microtubule nucleation	4	0.154739	0.0806574	AT5G06680, AT5G55230, AT3G53760, AT5G05620	2398	10	22636	3.77581	1	1	0.991146
AT1G12560					GOTERM_BP_DIRECT	GO:0010100~negative regulation of photomorphogenesis	5	0.193424	0.0810448	AT4G38960, AT1G71230, AT3G28910, AT4G05420, AT4G27310	2398	16	22636	2.94985	1	1	0.991146
AT1G12570					GOTERM_BP_DIRECT	GO:0010196~nonphotochemical quenching	5	0.193424	0.0810448	AT5G45680, AT1G71720, AT2G41430, AT1G44575, AT1G15820	2398	16	22636	2.94985	1	1	0.991146
AT1G12730					GOTERM_BP_DIRECT	GO:0006782~protoporphyrinogen IX biosynthetic process	5	0.193424	0.0810448	AT2G31240, AT4G03205, AT3G48730, AT1G58290, AT4G01690	2398	16	22636	2.94985	1	1	0.991146
AT1G12740					GOTERM_BP_DIRECT	GO:0009688~abscisic acid biosynthetic process	5	0.193424	0.0810448	AT5G67030, AT1G50030, AT1G52340, AT1G30100, AT2G04240	2398	16	22636	2.94985	1	1	0.991146
AT1G12800					GOTERM_BP_DIRECT	GO:0008380~RNA splicing	21	0.812379	0.081503	AT1G14650, AT1G15200, AT4G02820, AT3G17170, AT3G54170, AT3G62840, AT3G55460, AT1G73720, AT1G49590, AT1G16610, AT1G52620, AT5G11200, AT4G36690, AT4G14300, AT5G60870, AT1G29220, AT5G04430, AT1G06220, AT4G18520, AT4G37510, AT5G53060	2398	136	22636	1.45757	1	1	0.991146
AT1G13130					GOTERM_BP_DIRECT	GO:0009639~response to red or far red light	24	0.928433	0.0845642	AT5G51810, AT4G26860, AT1G12230, AT1G15550, AT2G29090, AT1G58520, AT1G08570, AT3G02720, AT4G25290, AT5G62140, AT1G70610, AT2G17990, AT1G52510, AT3G15354, AT1G32900, AT5G64840, AT1G18460, AT5G51670, AT1G05870, AT4G19230, AT3G48690, AT1G26830, AT3G24190, AT3G62070	2398	161	22636	1.40714	1	1	0.991146
AT1G13160					GOTERM_BP_DIRECT	GO:0043622~cortical microtubule organization	10	0.386847	0.0853	AT1G53510, AT5G55230, AT5G65930, AT5G23430, AT3G44200, AT5G64740, AT3G53760, AT5G66410, AT4G28540, AT5G23290	2398	51	22636	1.85089	1	1	0.991146
AT1G13180					GOTERM_BP_DIRECT	GO:0009909~regulation of flower development	16	0.618956	0.0858891	AT3G02380, AT5G27970, AT4G38180, AT5G15850, AT3G44600, AT1G52740, AT3G61250, AT1G27320, AT2G25930, AT3G18990, AT2G23380, AT1G43850, AT5G58230, AT1G04400, AT2G27110, AT4G31120	2398	97	22636	1.55704	1	1	0.991146
AT1G13560					GOTERM_BP_DIRECT	GO:0042440~pigment metabolic process	9	0.348162	0.0882264	AT1G73880, AT1G32900, AT1G06690, AT4G01600, AT1G17100, AT2G23390, AT5G40950, AT2G25530, AT1G14820	2398	44	22636	1.93081	1	1	0.991146
AT1G13750					GOTERM_BP_DIRECT	GO:0010252~auxin homeostasis	9	0.348162	0.0882264	AT1G69690, AT5G48930, AT3G16640, AT1G80360, AT1G72320, AT5G05560, AT1G70940, AT5G16530, AT1G73590	2398	44	22636	1.93081	1	1	0.991146
AT1G13820					GOTERM_BP_DIRECT	GO:1901617~organic hydroxy compound biosynthetic process	9	0.348162	0.0882264	AT1G62640, AT1G47640, AT3G12120, AT5G61970, AT1G05870, AT2G39130, AT5G44050, AT4G23440, AT3G24190	2398	44	22636	1.93081	1	1	0.991146
AT1G13950					GOTERM_BP_DIRECT	GO:0051173~positive regulation of nitrogen compound metabolic process	6	0.232108	0.088765	AT3G05670, AT4G02725, AT3G27700, AT1G17650, AT4G15110, AT4G33350	2398	23	22636	2.46249	1	1	0.991146
AT1G13960					GOTERM_BP_DIRECT	GO:0023052~signaling	6	0.232108	0.088765	AT1G01650, AT4G17940, AT4G36040, AT4G02715, AT1G30220, AT3G63390	2398	23	22636	2.46249	1	1	0.991146
AT1G14000					GOTERM_BP_DIRECT	GO:0009768~photosynthesis, light harvesting in photosystem I	6	0.232108	0.088765	AT1G19150, AT3G54890, AT1G45474, AT1G76570, AT1G15820, AT5G54270	2398	23	22636	2.46249	1	1	0.991146
AT1G14060					GOTERM_BP_DIRECT	GO:0009645~response to low light intensity stimulus	6	0.232108	0.088765	AT1G67900, AT3G54890, AT1G45474, AT3G02720, AT5G19940, AT5G16810	2398	23	22636	2.46249	1	1	0.991146
AT1G14150					GOTERM_BP_DIRECT	GO:2001295~malonyl-CoA biosynthetic process	3	0.116054	0.090199	AT2G38040, AT5G35360, AT1G36160	2398	5	22636	5.66372	1	1	0.991146
AT1G14250					GOTERM_BP_DIRECT	GO:0009663~plasmodesma organization	3	0.116054	0.090199	AT1G43580, AT3G08550, AT4G29860	2398	5	22636	5.66372	1	1	0.991146
AT1G14320					GOTERM_BP_DIRECT	GO:1902626~assembly of large subunit precursor of preribosome	3	0.116054	0.090199	AT3G53020, AT2G36620, AT2G44860	2398	5	22636	5.66372	1	1	0.991146
AT1G14420					GOTERM_BP_DIRECT	GO:0000056~ribosomal small subunit export from nucleus	3	0.116054	0.090199	AT3G49990, AT5G05680, AT1G72320	2398	5	22636	5.66372	1	1	0.991146
AT1G14590					GOTERM_BP_DIRECT	GO:0007231~osmosensory signaling pathway	3	0.116054	0.090199	AT5G47910, AT1G43700, AT1G64060	2398	5	22636	5.66372	1	1	0.991146
AT1G14650					GOTERM_BP_DIRECT	GO:0010343~singlet oxygen-mediated programmed cell death	3	0.116054	0.090199	AT5G55580, AT4G08920, AT4G33630	2398	5	22636	5.66372	1	1	0.991146
AT1G14710					GOTERM_BP_DIRECT	GO:0003002~regionalization	8	0.309478	0.0903376	AT1G77750, AT1G70550, AT5G15780, AT3G53190, AT1G79420, AT1G44760, AT1G67040, AT2G45340	2398	37	22636	2.04098	1	1	0.991146
AT1G14720					GOTERM_BP_DIRECT	GO:0007017~microtubule-based process	7	0.270793	0.0909506	AT5G19780, AT5G23860, AT1G23220, AT1G54510, AT3G44200, AT3G60740, AT2G29550	2398	30	22636	2.20256	1	1	0.991146
AT1G14820					GOTERM_BP_DIRECT	GO:0010087~phloem or xylem histogenesis	14	0.541586	0.0968229	AT1G67720, AT5G19530, AT3G01490, AT1G67340, AT4G28650, AT4G24670, AT5G62710, AT3G22810, AT1G27320, AT2G18290, AT5G10250, AT1G52150, AT4G11280, AT1G54490	2398	83	22636	1.59221	1	1	0.991146
AT1G14870					GOTERM_BP_DIRECT	GO:0006515~misfolded or incompletely synthesized protein catabolic process	5	0.193424	0.0974723	AT5G26860, AT1G66670, AT5G49570, AT3G07370, AT5G47040	2398	17	22636	2.77633	1	1	0.991146
AT1G14900					GOTERM_BP_DIRECT	GO:0072593~reactive oxygen species metabolic process	5	0.193424	0.0974723	AT4G04950, AT5G62530, AT2G30950, AT5G47910, AT1G64060	2398	17	22636	2.77633	1	1	0.991146
AT1G14970					GOTERM_BP_DIRECT	GO:0048831~regulation of shoot system development	5	0.193424	0.0974723	AT1G27320, AT5G45300, AT5G49660, AT4G36710, AT2G45880	2398	17	22636	2.77633	1	1	0.991146
AT1G14980
AT1G14990
AT1G15000
AT1G15030					Category	Term	Count	%	PValue	Genes	List Total	Pop Hits	Pop Total	Fold Enrichment	Bonferroni	Benjamini	FDR
AT1G15080					GOTERM_CC_DIRECT	GO:0005829~cytosol	581	22.4758	1.58966e-52	AT4G04720, AT5G17330, AT2G47390, AT2G35040, AT3G20680, AT1G66130, AT3G01920, AT4G01690, AT5G61170, AT3G23710, AT2G15790, AT5G05460, AT5G05340, AT3G09890, AT2G01140, AT1G24735, AT1G75080, AT4G10040, AT4G00231, AT4G01320, AT4G04950, AT1G08360, AT3G16190, AT1G03905, AT5G10940, AT3G45600, AT3G20320, AT5G09830, AT3G19450, AT1G53280, AT1G54490, AT1G79570, AT1G26800, AT4G00100, AT3G55760, AT3G16080, AT5…	2525	3287	26013	1.82098	7.24884e-50	7.24884e-50	6.54939e-50
AT1G15140					GOTERM_CC_DIRECT	GO:0009507~chloroplast	745	28.8201	9.0928e-39	AT4G04960, AT1G55480, AT5G40470, AT1G69523, AT1G33330, AT3G54450, AT2G47390, AT3G08550, AT5G19750, AT5G42650, AT2G30950, AT1G71720, AT2G35040, AT3G20680, AT5G62140, AT1G29195, AT4G01690, AT2G37220, AT3G23710, AT1G19150, AT1G21460, AT2G05620, AT1G61800, AT2G01140, AT5G08610, AT3G12930, AT1G01610, AT1G24610, AT4G01320, AT3G57610, AT4G04955, AT1G58520, AT1G09570, AT3G17040, AT3G22970, AT3G23940, AT4…	2525	5030	26013	1.52587	4.14632e-36	2.07316e-36	1.87312e-36
AT1G15200					GOTERM_CC_DIRECT	GO:0005730~nucleolus	138	5.33849	4.84984e-28	AT3G26020, AT3G11964, AT3G06530, AT4G05410, AT1G63780, AT3G05560, AT3G56990, AT2G34357, AT1G13160, AT4G31700, AT5G15550, AT2G15430, AT1G18850, AT2G16360, AT5G61330, AT1G25260, AT3G16730, AT2G47420, AT1G09690, AT5G67380, AT3G22330, AT5G16750, AT1G31660, AT3G04400, AT5G14610, AT2G33150, AT2G37990, AT3G15010, AT3G13230, AT1G26880, AT3G05060, AT2G40360, AT3G24080, AT1G56070, AT5G22100, AT4G00100, AT5…	2525	524	26013	2.71317	2.21153e-25	7.37176e-26	6.66045e-26
AT1G15440					GOTERM_CC_DIRECT	GO:0009536~plastid	205	7.93037	1.3641e-26	AT5G67030, AT2G35720, AT5G47540, AT2G34630, AT5G42650, AT1G71720, AT2G35040, AT5G62140, AT5G66860, AT5G64440, AT5G61170, AT3G23710, AT5G13640, AT5G61970, AT1G50460, AT2G01140, AT3G53920, AT5G25757, AT3G57610, AT5G48760, AT3G23940, AT5G15700, AT3G20320, AT5G55850, AT1G44575, AT4G32520, AT5G55050, AT4G30580, AT5G24400, AT5G20160, AT5G50850, AT1G55020, AT3G17170, AT4G23940, AT5G66760, AT5G27470, AT5…	2525	983	26013	2.14847	6.22032e-24	1.55508e-24	1.40503e-24
AT1G15490					GOTERM_CC_DIRECT	GO:0009941~chloroplast envelope	136	5.26112	1.95709e-23	AT5G67030, AT1G55480, AT1G12230, AT3G04870, AT5G19750, AT3G23790, AT5G42650, AT2G30950, AT2G17695, AT4G01690, AT2G37220, AT2G47940, AT2G38040, AT3G46780, AT1G26910, AT5G19220, AT1G80270, AT4G24620, AT4G22840, AT3G17040, AT5G23040, AT3G60620, AT1G16720, AT1G52510, AT3G20320, AT3G12780, AT5G04140, AT4G28390, AT5G13490, AT4G15440, AT5G17170, AT4G30580, AT3G47060, AT5G42270, AT5G26820, AT5G17670, AT5…	2525	568	26013	2.46672	8.92432e-21	1.78486e-21	1.61264e-21
AT1G15510					GOTERM_CC_DIRECT	GO:0022626~cytosolic ribosome	72	2.7853	6.38188e-23	AT3G05560, AT3G09200, AT5G67510, AT5G27850, AT4G31700, AT5G07090, AT3G59540, AT4G20850, AT3G23990, AT1G23290, AT1G11860, AT5G61170, AT1G72370, AT3G62030, AT1G53850, AT1G43170, AT2G37270, AT4G27090, AT1G25260, AT3G13580, AT3G62870, AT5G52650, AT5G59240, AT1G09690, AT5G48760, AT1G08360, AT3G55750, AT2G31610, AT4G09800, AT1G18540, AT2G34480, AT2G32060, AT3G25520, AT2G19740, AT5G28060, AT5G59850, AT5…	2525	203	26013	3.65397	2.91014e-20	4.85023e-21	4.38222e-21
AT1G15550					GOTERM_CC_DIRECT	GO:0005737~cytoplasm	667	25.8027	4.0166e-21	AT4G04720, AT3G08550, AT5G19750, AT5G16000, AT2G15430, AT2G37460, AT3G01920, AT2G15790, AT3G46820, AT5G05460, AT2G31800, AT5G45920, AT2G47140, AT1G54380, AT1G52080, AT1G26910, AT1G09690, AT4G04950, AT3G57610, AT4G04955, AT1G32230, AT1G08360, AT1G09570, AT3G16190, AT1G03905, AT5G10940, AT5G06680, AT5G09830, AT3G19450, AT2G29700, AT5G53550, AT1G78240, AT1G79570, AT1G26800, AT5G19850, AT1G55020, AT3…	2525	4999	26013	1.37459	1.83157e-18	2.61653e-19	2.36406e-19
AT1G15740					GOTERM_CC_DIRECT	GO:0042788~polysomal ribosome	46	1.7795	1.61961e-20	AT3G04770, AT3G02230, AT3G05560, AT3G09200, AT5G67510, AT4G31700, AT3G23990, AT1G17880, AT5G64140, AT5G61170, AT3G55280, AT4G16720, AT1G18080, AT1G72370, AT4G36130, AT1G53850, AT1G43170, AT2G37270, AT4G27090, AT3G13580, AT3G62870, AT5G52650, AT2G05840, AT3G02080, AT3G47370, AT4G34670, AT4G18100, AT1G14320, AT3G49010, AT3G09630, AT1G08360, AT3G22230, AT1G10840, AT2G34480, AT2G32060, AT3G25520, AT2…	2525	98	26013	4.83572	7.3854e-18	9.23175e-19	8.34097e-19
AT1G15820					GOTERM_CC_DIRECT	GO:0000325~plant-type vacuole	145	5.60928	1.24838e-18	AT3G06530, AT1G14250, AT1G55120, AT1G65320, AT3G21250, AT1G18210, AT5G07090, AT2G33380, AT5G64440, AT3G56190, AT2G16360, AT5G61170, AT5G12950, AT1G53850, AT2G24420, AT5G13640, AT3G62870, AT5G39510, AT1G61800, AT3G13860, AT4G16660, AT5G46860, AT3G04120, AT5G47710, AT1G12360, AT2G34480, AT3G17040, AT2G39130, AT3G13080, AT2G33150, AT2G47710, AT3G62360, AT4G13940, AT1G02130, AT5G13490, AT1G56070, AT2…	2525	702	26013	2.12794	5.69261e-16	6.32513e-17	5.71481e-17
AT1G15860					GOTERM_CC_DIRECT	GO:0005774~vacuolar membrane	119	4.60348	5.76538e-18	AT1G65320, AT3G21250, AT5G07090, AT5G64440, AT1G16310, AT3G56190, AT1G53850, AT2G24420, AT3G62870, AT5G39510, AT1G61800, AT3G13860, AT4G16660, AT3G04120, AT2G34480, AT3G17040, AT2G39130, AT3G13080, AT3G21640, AT2G33150, AT3G62360, AT4G13940, AT5G13490, AT3G14205, AT1G56070, AT2G30490, AT3G02230, AT5G14040, AT5G50850, AT5G40770, AT1G64650, AT1G17100, AT5G47560, AT1G64090, AT2G01720, AT1G21680, AT2…	2525	535	26013	2.29151	2.62902e-15	2.62902e-16	2.37534e-16
AT1G15870					GOTERM_CC_DIRECT	GO:0022625~cytosolic large ribosomal subunit	53	2.05029	1.86134e-16	AT3G52590, AT3G05560, AT3G09200, AT5G67510, AT4G31985, AT5G27850, AT3G59540, AT5G66860, AT1G23290, AT1G27400, AT4G14320, AT1G43170, AT4G27090, AT3G13580, AT3G62870, AT1G26910, AT1G74270, AT3G10950, AT1G09690, AT2G36620, AT5G48760, AT1G08360, AT3G55750, AT1G18540, AT2G34480, AT3G25520, AT3G04400, AT2G19740, AT1G26880, AT2G42740, AT4G15000, AT3G53020, AT2G42710, AT3G16080, AT4G23620, AT2G39460, AT3…	2525	154	26013	3.54555	1.01252e-13	7.71609e-15	6.97155e-15
AT1G15950					GOTERM_CC_DIRECT	GO:0009570~chloroplast stroma	138	5.33849	1.30665e-15	AT1G63940, AT1G55480, AT3G01120, AT1G12230, AT2G47390, AT2G35040, AT3G54050, AT1G30100, AT2G30790, AT2G37220, AT2G47940, AT2G38040, AT5G05980, AT1G49630, AT4G18440, AT2G01140, AT3G10350, AT1G80600, AT2G42130, AT3G01370, AT5G19220, AT3G57610, AT3G07630, AT4G24620, AT2G30200, AT1G17650, AT3G17040, AT5G23040, AT3G23940, AT4G28660, AT1G16720, AT1G52510, AT1G75010, AT4G36040, AT3G12780, AT1G74960, AT5…	2525	704	26013	2.01946	6.07514e-13	4.96526e-14	4.48615e-14
AT1G15980					GOTERM_CC_DIRECT	GO:0005840~ribosome	82	3.17215	1.05674e-12	AT3G52590, AT3G05560, AT3G09200, AT4G31985, AT5G27850, AT4G31700, AT5G07090, AT3G59540, AT5G66860, AT2G16360, AT1G68590, AT5G61170, AT4G14320, AT3G17465, AT1G43170, AT2G37270, AT4G27090, AT5G52650, AT5G40950, AT2G05220, AT1G26910, AT1G74270, AT5G59240, AT1G09690, AT5G48760, AT3G55750, AT4G09800, AT1G18540, AT1G12800, AT2G34480, AT2G32060, AT3G25520, AT3G04400, AT2G19740, AT5G28060, AT5G59850, AT5…	2525	366	26013	2.30814	4.8186e-10	3.70673e-11	3.34906e-11
AT1G16240					GOTERM_CC_DIRECT	GO:0005886~plasma membrane	488	18.8781	8.16626e-12	AT4G04720, AT3G11964, AT4G04960, AT3G08550, AT5G16000, AT2G37460, AT5G64440, AT1G21460, AT2G26680, AT1G77380, AT1G58520, AT1G08360, AT1G09570, AT3G09770, AT3G01930, AT3G01810, AT3G21640, AT5G10940, AT3G45600, AT5G09830, AT3G19330, AT5G53550, AT5G04140, AT5G55850, AT2G02480, AT1G52190, AT3G55640, AT2G38770, AT2G19810, AT5G25170, AT2G17990, AT1G68570, AT2G38650, AT5G04590, AT5G54770, AT5G02050, AT5…	2525	3802	26013	1.32232	3.72381e-09	2.65987e-10	2.40321e-10
AT1G16280					GOTERM_CC_DIRECT	GO:0009535~chloroplast thylakoid membrane	90	3.48162	2.60168e-11	AT4G24770, AT1G55480, AT1G15980, AT3G54890, AT1G68830, AT4G37925, AT3G52750, AT1G03160, AT3G27110, AT2G42975, AT5G42650, AT2G30950, AT1G30100, AT1G15820, AT1G68590, AT2G30790, AT4G09010, AT2G37220, AT5G59400, AT1G19150, AT5G58870, AT3G62030, AT2G47940, AT1G45474, AT2G05620, AT3G46780, AT1G54780, AT1G76570, AT3G26070, AT3G17700, AT5G54270, AT4G37200, AT5G23120, AT2G37230, AT1G16880, AT3G60620, AT2…	2525	444	26013	2.08828	1.18636e-08	7.90911e-10	7.14595e-10
AT1G16310					GOTERM_CC_DIRECT	GO:0009506~plasmodesma	159	6.15087	1.37935e-10	AT4G04720, AT3G24480, AT3G05560, AT1G65440, AT4G31700, AT5G15550, AT3G53760, AT3G54170, AT3G56190, AT2G36530, AT2G19110, AT3G19960, AT1G72370, AT5G11980, AT2G01820, AT5G58710, AT1G52760, AT2G29550, AT4G31140, AT1G32090, AT5G25757, AT2G27090, AT1G08360, AT5G25100, AT3G60740, AT5G16510, AT5G62890, AT3G13080, AT4G28540, AT5G10940, AT3G45600, AT4G13940, AT3G62120, AT3G48830, AT1G73590, AT3G63290, AT5…	2525	985	26013	1.66299	6.28984e-08	3.93115e-09	3.55183e-09
AT1G16610					GOTERM_CC_DIRECT	GO:0009534~chloroplast thylakoid	57	2.20503	4.70512e-10	AT1G55480, AT1G15980, AT3G54890, AT3G52750, AT5G42650, AT2G30950, AT3G59780, AT4G01690, AT1G11860, AT1G15820, AT2G30790, AT4G09010, AT2G37220, AT5G58870, AT2G05620, AT3G46780, AT1G54780, AT1G74070, AT2G01140, AT3G26070, AT2G42130, AT5G54270, AT4G37200, AT5G23120, AT2G37230, AT1G64680, AT5G19940, AT2G35490, AT5G23040, AT4G00030, AT3G08920, AT4G23890, AT1G44575, AT5G17170, AT3G47060, AT5G42270, AT1…	2525	241	26013	2.43661	2.14554e-07	1.26208e-08	1.1403e-08
AT1G16720					GOTERM_CC_DIRECT	GO:0032040~small-subunit processome	21	0.812379	2.36361e-09	AT4G04940, AT4G25630, AT3G02560, AT3G11964, AT5G14050, AT3G06530, AT5G20160, AT4G05410, AT1G15440, AT1G63780, AT3G56990, AT4G02400, AT5G16750, AT4G28450, AT3G21540, AT4G28200, AT3G05060, AT3G12860, AT4G30990, AT1G63810, AT3G10530	2525	46	26013	4.70317	1.07781e-06	5.98782e-08	5.41005e-08
AT1G16830					GOTERM_CC_DIRECT	GO:0009579~thylakoid	52	2.01161	1.26277e-08	AT4G24770, AT3G06730, AT1G55480, AT4G27800, AT3G54890, AT1G68830, AT4G24930, AT5G52970, AT1G15140, AT5G42650, AT5G14780, AT2G30950, AT1G30100, AT1G15820, AT1G68590, AT2G30790, AT4G09010, AT2G37220, AT3G62030, AT1G54780, AT5G40950, AT2G42130, AT5G54270, AT5G23120, AT5G19940, AT2G35490, AT4G28660, AT2G39730, AT5G13410, AT3G12780, AT1G44575, AT5G42270, AT3G01500, AT5G17710, AT1G32220, AT1G67280, AT3…	2525	229	26013	2.33936	5.75824e-06	3.03066e-07	2.73823e-07
AT1G16860					GOTERM_CC_DIRECT	GO:0022627~cytosolic small ribosomal subunit	32	1.23791	1.62036e-08	AT3G04770, AT4G00100, AT4G31700, AT5G07090, AT3G17170, AT5G64140, AT2G16360, AT5G61170, AT1G72370, AT2G37270, AT5G39850, AT5G52650, AT3G02080, AT2G05220, AT3G47370, AT4G34670, AT5G59240, AT3G02560, AT4G09800, AT2G31610, AT2G32060, AT3G57490, AT5G28060, AT5G59850, AT5G09510, AT3G48930, AT3G61110, AT5G03850, AT2G47110, AT5G02960, AT5G18380, AT2G09990	2525	107	26013	3.08103	7.3888e-06	3.69442e-07	3.33794e-07
AT1G16880					GOTERM_CC_DIRECT	GO:0031969~chloroplast membrane	38	1.47002	5.37282e-08	AT3G51140, AT1G55480, AT5G17230, AT1G67300, AT1G03160, AT1G08570, AT3G59400, AT1G70610, AT3G19490, AT5G61670, AT2G33380, AT2G33280, AT1G30520, AT5G06130, AT3G46980, AT3G61320, AT5G12470, AT1G61800, AT5G01220, AT1G80300, AT5G58070, AT4G15110, AT3G17040, AT4G27030, AT3G60620, AT5G23040, AT3G01550, AT5G54800, AT2G32040, AT1G16720, AT5G38510, AT5G33320, AT1G78620, AT5G05310, AT1G58290, AT3G10420, AT4…	2525	148	26013	2.64515	2.44998e-05	1.15425e-06	1.04288e-06
AT1G16900					GOTERM_CC_DIRECT	GO:0080008~Cul4-RING E3 ubiquitin ligase complex	34	1.31528	5.56876e-08	AT4G04940, AT4G05410, AT1G15440, AT3G56990, AT5G23430, AT5G15550, AT1G19485, AT3G18140, AT4G28450, AT1G73720, AT2G33340, AT4G29860, AT3G44600, AT4G11110, AT1G29320, AT5G56190, AT5G58230, AT3G10530, AT4G01860, AT1G78070, AT5G52820, AT5G14050, AT2G46290, AT4G05420, AT1G65030, AT2G19520, AT2G19540, AT5G10940, AT3G15354, AT2G20330, AT4G35050, AT2G47790, AT2G47990, AT3G15610	2525	124	26013	2.82479	2.53932e-05	1.15425e-06	1.04288e-06
AT1G17100					GOTERM_CC_DIRECT	GO:0005773~vacuole	115	4.44874	2.5735e-07	AT3G06530, AT1G14250, AT1G55120, AT1G65320, AT1G18210, AT2G33380, AT5G64440, AT3G56190, AT5G61170, AT5G12950, AT2G24420, AT5G13640, AT5G05460, AT5G39510, AT3G61540, AT2G29550, AT4G31140, AT4G01320, AT5G46860, AT5G47710, AT3G07990, AT1G12360, AT5G62890, AT3G13080, AT2G47710, AT4G13940, AT1G47960, AT2G23600, AT1G02130, AT3G02110, AT5G40770, AT1G17100, AT5G47560, AT1G21680, AT1G52740, AT2G47800, AT2…	2525	732	26013	1.61851	0.000117345	5.10224e-06	4.60992e-06
AT1G17370					GOTERM_CC_DIRECT	GO:0030687~preribosome, large subunit precursor	13	0.502901	3.3007e-07	AT4G25730, AT5G15550, AT3G22660, AT5G14520, AT2G37990, AT5G06360, AT1G23280, AT1G25260, AT1G29320, AT4G31420, AT2G40360, AT4G15770, AT5G20600	2525	23	26013	5.82297	0.000150501	6.27133e-06	5.6662e-06
AT1G17650					GOTERM_CC_DIRECT	GO:0010319~stromule	16	0.618956	1.59832e-06	AT1G63940, AT3G07630, AT2G35040, AT3G01500, AT3G54050, AT1G16880, AT2G39730, AT1G67280, AT2G37220, AT3G63140, AT5G04590, AT5G54770, AT3G12780, AT3G47520, AT1G23740, AT3G11630	2525	39	26013	4.22653	0.000728567	2.91533e-05	2.63402e-05
AT1G17710					GOTERM_CC_DIRECT	GO:0009505~plant-type cell wall	83	3.21083	5.92167e-06	AT1G11580, AT3G24480, AT3G03060, AT3G08550, AT3G58610, AT3G56310, AT1G72730, AT5G09590, AT2G33340, AT5G67470, AT4G12420, AT1G71040, AT1G43170, AT2G01820, AT2G37270, AT5G10450, AT5G06870, AT5G05340, AT5G52650, AT5G05620, AT1G06220, AT2G29550, AT5G20890, AT5G19780, AT1G12000, AT4G21150, AT4G02930, AT5G67500, AT4G09800, AT1G69530, AT3G22330, AT5G62890, AT5G19820, AT2G39730, AT5G28060, AT5G59850, AT3…	2525	517	26013	1.65393	0.00269665	0.000103857	9.38358e-05
AT1G17760					GOTERM_CC_DIRECT	GO:0005759~mitochondrial matrix	28	1.08317	6.76444e-06	AT1G07180, AT5G41480, AT5G26860, AT3G23990, AT5G17710, AT5G09590, AT1G59900, AT2G26800, AT1G23100, AT5G02050, AT1G49630, AT5G08650, AT3G55605, AT1G36390, AT5G20720, AT2G47420, AT1G14980, AT1G15870, AT1G03090, AT4G32605, AT5G43430, AT3G06483, AT5G46180, AT2G17420, AT5G53350, AT5G62530, AT3G10160, AT5G04140	2525	112	26013	2.57554	0.00307984	0.000114244	0.00010322
AT1G17840					GOTERM_CC_DIRECT	GO:0005794~Golgi apparatus	156	6.03482	1.10202e-05	AT4G01210, AT2G39800, AT1G13560, AT5G44790, AT1G68710, AT3G08550, AT1G29470, AT5G64440, AT5G42090, AT3G56070, AT1G30620, AT5G11980, AT1G71040, AT1G18580, AT1G70230, AT1G52760, AT1G69640, AT5G11580, AT5G39510, AT5G05340, AT1G61800, AT3G01090, AT2G29550, AT1G32090, AT2G26680, AT1G27600, AT4G16660, AT5G46220, AT5G25100, AT2G39010, AT5G16510, AT5G54800, AT2G38320, AT1G51540, AT2G47710, AT5G08580, AT3…	2525	1144	26013	1.40484	0.00501264	0.000179472	0.000162155
AT1G17880					GOTERM_CC_DIRECT	GO:0031977~thylakoid lumen	17	0.65764	3.43452e-05	AT5G45680, AT5G23120, AT3G55330, AT4G24930, AT5G52970, AT2G30950, AT3G03630, AT2G30790, AT4G09010, AT1G67280, AT5G13410, AT3G62030, AT3G27925, AT5G35100, AT3G47860, AT1G54780, AT4G37200	2525	54	26013	3.24328	0.0155397	0.000540048	0.000487938
AT1G18080					GOTERM_CC_DIRECT	GO:0042651~thylakoid membrane	12	0.464217	6.67275e-05	AT1G68830, AT3G52750, AT3G55330, AT5G42310, AT3G61320, AT4G33630, AT3G24320, AT2G41430, AT1G44446, AT5G15700, AT5G54270, AT1G16720	2525	30	26013	4.12087	0.0299705	0.00101426	0.000916391
AT1G18210					GOTERM_CC_DIRECT	GO:0009706~chloroplast inner membrane	22	0.851064	0.000158429	AT5G64290, AT3G51140, AT4G03320, AT5G16150, AT4G30950, AT1G03160, AT5G16660, AT4G23940, AT5G23040, AT4G00370, AT5G64580, AT5G03080, AT5G13720, AT3G20320, AT3G18890, AT2G38040, AT3G47520, AT1G78620, AT5G12470, AT1G44446, AT4G13590, AT1G20830	2525	92	26013	2.46356	0.069701	0.00233043	0.00210557
AT1G18460					GOTERM_CC_DIRECT	GO:0005743~mitochondrial inner membrane	33	1.2766	0.000218718	AT5G43680, AT4G28510, AT3G08950, AT3G54110, AT5G40770, AT1G65540, AT1G27390, AT5G66760, AT5G58970, AT1G55900, AT5G13440, AT5G08530, AT5G08650, AT5G56090, AT5G05200, AT2G23790, AT4G21490, AT3G27240, AT1G61870, AT4G01660, AT3G22370, AT5G64210, AT1G57610, AT2G37410, AT5G62050, AT3G10160, AT5G38510, AT3G20000, AT4G28390, AT5G13490, AT5G51050, AT3G17910, AT5G53170	2525	171	26013	1.98814	0.0949329	0.00311673	0.00281599
AT1G18485					GOTERM_CC_DIRECT	GO:0009543~chloroplast thylakoid lumen	17	0.65764	0.000257083	AT3G05410, AT5G45680, AT5G23120, AT3G55330, AT4G24930, AT5G52970, AT1G14150, AT3G03630, AT2G30790, AT4G09010, AT1G03600, AT5G13410, AT3G27925, AT2G39470, AT3G63540, AT3G47860, AT1G54780	2525	63	26013	2.77995	0.110633	0.00355242	0.00320965
AT1G18540					GOTERM_CC_DIRECT	GO:0034388~Pwp2p-containing subcomplex of 90S preribosome	5	0.193424	0.000407938	AT4G04940, AT5G14050, AT1G15440, AT3G21540, AT4G28200	2525	5	26013	10.3022	0.169774	0.00547116	0.00494325
AT1G18560					GOTERM_CC_DIRECT	GO:0016282~eukaryotic 43S preinitiation complex	9	0.348162	0.000496053	AT4G11420, AT2G46290, AT1G10840, AT5G25780, AT3G57290, AT1G66070, AT2G39990, AT3G11400, AT5G25757	2525	21	26013	4.41522	0.202486	0.00646286	0.00583926
AT1G18580					GOTERM_CC_DIRECT	GO:0005852~eukaryotic translation initiation factor 3 complex	9	0.348162	0.000713566	AT4G11420, AT2G46290, AT1G10840, AT5G25780, AT3G57290, AT1G66070, AT2G39990, AT3G11400, AT5G25757	2525	22	26013	4.21453	0.277836	0.00903851	0.00816637
AT1G18670					GOTERM_CC_DIRECT	GO:0005783~endoplasmic reticulum	126	4.87427	0.000962106	AT2G35720, AT5G23570, AT2G32290, AT2G33380, AT5G64440, AT2G36530, AT2G37220, AT3G09090, AT4G37760, AT3G19960, AT1G48140, AT2G24420, AT5G58710, AT2G38040, AT5G13640, AT1G21460, AT1G52760, AT1G69640, AT2G38280, AT4G30210, AT3G01090, AT4G16660, AT3G05970, AT4G01320, AT5G40480, AT3G50660, AT4G04955, AT1G34130, AT2G37230, AT2G35690, AT2G34480, AT5G62890, AT3G18370, AT3G04400, AT3G21640, AT2G38960, AT2…	2525	982	26013	1.32187	0.355275	0.0117122	0.0105821
AT1G18750					GOTERM_CC_DIRECT	GO:0015935~small ribosomal subunit	16	0.618956	0.000985463	AT4G09800, AT2G31610, AT3G15190, AT5G14320, AT3G57490, AT1G18080, AT5G09510, AT1G72370, AT1G77750, AT2G37270, AT5G39850, AT3G49080, AT5G02960, AT3G47370, AT2G09990, AT5G18380	2525	64	26013	2.57554	0.362112	0.0117122	0.0105821
AT1G18800					GOTERM_CC_DIRECT	GO:0033290~eukaryotic 48S preinitiation complex	9	0.348162	0.0010017	AT4G11420, AT2G46290, AT1G10840, AT5G25780, AT3G57290, AT1G66070, AT2G39990, AT3G11400, AT5G25757	2525	23	26013	4.03129	0.366823	0.0117122	0.0105821
AT1G18850					GOTERM_CC_DIRECT	GO:0005741~mitochondrial outer membrane	11	0.425532	0.00107312	AT3G20000, AT3G01280, AT1G73980, AT5G67500, AT3G52930, AT1G27390, AT2G37410, AT5G06180, AT5G57490, AT1G26190, AT2G36530	2525	34	26013	3.33306	0.387133	0.0122336	0.0110532
AT1G18880					GOTERM_CC_DIRECT	GO:0005768~endosome	52	2.01161	0.00116362	AT4G01210, AT1G10130, AT5G44790, AT3G08550, AT4G02500, AT1G29470, AT5G05190, AT5G42090, AT3G19960, AT4G35860, AT5G33290, AT5G25100, AT1G74800, AT2G38120, AT1G51540, AT4G29160, AT1G19360, AT1G78240, AT3G11530, AT4G16650, AT4G34660, AT2G30290, AT5G25610, AT1G64650, AT4G00740, AT1G10950, AT3G49720, AT3G18140, AT4G08540, AT2G38650, AT1G26850, AT3G62370, AT3G47810, AT1G27300, AT1G07410, AT1G09630, AT4…	2525	340	26013	1.57563	0.411937	0.0129418	0.011693
AT1G19150					GOTERM_CC_DIRECT	GO:0042644~chloroplast nucleoid	14	0.541586	0.00134525	AT3G06730, AT1G63680, AT5G42310, AT1G10522, AT5G48470, AT1G69200, AT3G54090, AT5G04590, AT1G05900, AT3G48500, AT3G46780, AT1G21600, AT2G48120, AT3G12930	2525	53	26013	2.72133	0.458736	0.0146056	0.0131963
AT1G19230					GOTERM_CC_DIRECT	GO:0030688~preribosome, small subunit precursor	6	0.232108	0.00142088	AT3G51270, AT3G49990, AT1G72320, AT1G31660, AT5G41190, AT5G20600	2525	10	26013	6.18131	0.477109	0.0147255	0.0133046
AT1G19340					GOTERM_CC_DIRECT	GO:0005740~mitochondrial envelope	6	0.232108	0.00142088	AT3G04120, AT1G09780, AT5G64210, AT3G52930, AT5G13490, AT2G36530	2525	10	26013	6.18131	0.477109	0.0147255	0.0133046
AT1G19360					GOTERM_CC_DIRECT	GO:0005654~nucleoplasm	28	1.08317	0.00147232	AT3G53020, AT1G09760, AT1G63020, AT5G16000, AT5G15550, AT5G14520, AT5G14620, AT2G18220, AT1G16610, AT4G36690, AT1G01050, AT2G47900, AT3G18990, AT1G43850, AT5G57280, AT5G58130, AT2G44770, AT3G55510, AT4G20440, AT3G25520, AT1G31660, AT5G41190, AT1G27650, AT1G72440, AT5G50780, AT1G03360, AT2G40360, AT1G79150	2525	152	26013	1.89777	0.489248	0.0149195	0.0134799
AT1G19400					GOTERM_CC_DIRECT	GO:0010287~plastoglobule	18	0.696325	0.00229518	AT1G06690, AT3G54890, AT5G17230, AT5G42650, AT5G19940, AT1G32220, AT2G35490, AT2G39730, AT1G15820, AT3G63140, AT1G54570, AT2G01140, AT5G05200, AT3G26070, AT2G42130, AT3G24190, AT1G78140, AT5G54270	2525	83	26013	2.23421	0.649293	0.0227522	0.0205568
AT1G19485					GOTERM_CC_DIRECT	GO:0005832~chaperonin-containing T-complex	6	0.232108	0.00239739	AT5G20890, AT3G20050, AT5G26360, AT3G03960, AT3G11830, AT5G16070	2525	11	26013	5.61937	0.665301	0.0232598	0.0210155
AT1G19520					GOTERM_CC_DIRECT	GO:0009523~photosystem II	12	0.464217	0.00636019	AT1G03600, AT1G19150, AT1G55480, AT5G23120, AT3G54890, AT1G45474, AT1G76570, AT1G44575, AT3G22840, AT1G15820, AT5G54270, AT1G16720	2525	49	26013	2.52298	0.945498	0.0604218	0.0545916
AT1G19715					GOTERM_CC_DIRECT	GO:0005643~nuclear pore	11	0.425532	0.0070135	AT4G38760, AT2G30050, AT5G40480, AT4G37130, AT5G51200, AT5G05680, AT1G07140, AT1G10390, AT3G01810, AT3G56900, AT2G45000	2525	43	26013	2.63544	0.95962	0.0652685	0.0589706
AT1G19720					GOTERM_CC_DIRECT	GO:0000427~plastid-encoded plastid RNA polymerase complex	5	0.193424	0.00746666	AT3G48500, AT1G10522, AT1G69200, AT1G21600, AT3G12930	2525	9	26013	5.72343	0.967208	0.0680959	0.0615252
AT1G19835					GOTERM_CC_DIRECT	GO:0030686~90S preribosome	5	0.193424	0.0114972	AT3G06530, AT1G72320, AT4G30990, AT1G06720, AT3G24080	2525	10	26013	5.15109	0.994872	0.100821	0.091093
AT1G19910					GOTERM_CC_DIRECT	GO:0008250~oligosaccharyltransferase complex	5	0.193424	0.0114972	AT1G76400, AT4G21150, AT2G01720, AT1G32210, AT5G66680	2525	10	26013	5.15109	0.994872	0.100821	0.091093
AT1G19920					GOTERM_CC_DIRECT	GO:0005618~cell wall	81	3.13346	0.0120857	AT1G11580, AT3G24480, AT3G03220, AT3G03060, AT3G06770, AT3G58610, AT1G55120, AT5G09590, AT1G72610, AT2G33340, AT5G67470, AT4G12420, AT1G71040, AT1G43170, AT2G37270, AT5G10450, AT5G06870, AT5G65730, AT5G05340, AT5G52650, AT5G05620, AT5G44830, AT1G06220, AT2G29550, AT5G20890, AT1G12000, AT1G12560, AT4G02930, AT5G67500, AT4G09800, AT1G69530, AT3G22330, AT5G62890, AT5G19820, AT2G39730, AT5G28060, AT5…	2525	642	26013	1.29981	0.996092	0.103983	0.0939492
AT1G20160					GOTERM_CC_DIRECT	GO:0031972~chloroplast intermembrane space	4	0.154739	0.0145702	AT3G10420, AT4G33350, AT1G20830, AT3G23710	2525	6	26013	6.86812	0.99876	0.123037	0.111165
AT1G20230					GOTERM_CC_DIRECT	GO:0009898~cytoplasmic side of plasma membrane	5	0.193424	0.0231539	AT5G06680, AT5G58300, AT4G29160, AT3G45780, AT5G58070	2525	12	26013	4.29257	0.999977	0.191967	0.173444
AT1G20300					GOTERM_CC_DIRECT	GO:0009654~photosystem II oxygen evolving complex	7	0.270793	0.024156	AT3G05410, AT3G63540, AT2G39470, AT3G55330, AT1G14150, AT4G28660, AT2G30790	2525	24	26013	3.0048	0.999986	0.196699	0.177719
AT1G20410					GOTERM_CC_DIRECT	GO:0005635~nuclear envelope	17	0.65764	0.0263544	AT2G30050, AT2G31660, AT5G40480, AT5G51200, AT1G10390, AT5G49880, AT3G59020, AT5G06680, AT2G46520, AT1G27310, AT4G37130, AT5G64930, AT5G05680, AT3G14120, AT5G05620, AT3G56900, AT2G45000	2525	98	26013	1.78711	0.999995	0.210835	0.190491
AT1G20560					GOTERM_CC_DIRECT	GO:1990904~ribonucleoprotein complex	12	0.464217	0.0280646	AT3G25150, AT3G18610, AT1G55150, AT5G20160, AT5G43960, AT5G60980, AT1G71770, AT1G06220, AT2G31060, AT5G14610, AT1G56070, AT4G34110	2525	60	26013	2.06044	0.999998	0.220646	0.199355
AT1G20830					GOTERM_CC_DIRECT	GO:0010598~NAD(P)H dehydrogenase complex (plastoquinone)	5	0.193424	0.0309287	AT4G09350, AT1G15980, AT4G37925, AT5G58260, AT4G23890	2525	13	26013	3.96238	0.999999	0.239042	0.215977
AT1G21065					GOTERM_CC_DIRECT	GO:0000138~Golgi trans cisterna	15	0.580271	0.0338181	AT3G24040, AT3G02230, AT1G08660, AT5G16890, AT3G08550, AT4G02500, AT4G00740, AT1G64650, AT5G55500, AT1G30620, AT4G36660, AT5G11730, AT3G16200, AT1G78240, AT2G26680	2525	85	26013	1.81803	1	0.257018	0.232218
AT1G21460					GOTERM_CC_DIRECT	GO:0042646~plastid nucleoid	4	0.154739	0.035183	AT3G16000, AT2G34620, AT1G10522, AT4G09620	2525	8	26013	5.15109	1	0.260069	0.234975
AT1G21580					GOTERM_CC_DIRECT	GO:0005802~trans-Golgi network	42	1.62476	0.0353603	AT4G01210, AT5G44790, AT1G10130, AT2G30290, AT5G25610, AT3G08550, AT1G64650, AT4G02500, AT4G00740, AT3G49720, AT1G10950, AT1G29470, AT2G18840, AT5G42090, AT2G38650, AT3G62370, AT1G26850, AT1G27300, AT5G64740, AT5G39510, AT4G32410, AT4G16120, AT5G33290, AT5G25400, AT1G08660, AT3G03050, AT5G17420, AT5G25100, AT1G74800, AT2G39750, AT3G22810, AT5G11730, AT3G16200, AT1G51540, AT1G19360, AT1G25570, AT5…	2525	317	26013	1.36496	1	0.260069	0.234975
AT1G21600					GOTERM_CC_DIRECT	GO:0005856~cytoskeleton	17	0.65764	0.0396525	AT1G12360, AT3G22790, AT5G56600, AT3G01610, AT3G16490, AT4G28540, AT1G29170, AT1G01110, AT3G15050, AT5G65930, AT5G03340, AT5G03540, AT2G03670, AT3G12110, AT4G30160, AT2G29890, AT5G09810	2525	103	26013	1.70036	1	0.287008	0.259315
AT1G21640					GOTERM_CC_DIRECT	GO:0005797~Golgi medial cisterna	11	0.425532	0.0618855	AT1G26850, AT1G51540, AT1G19360, AT5G25100, AT5G35160, AT5G55500, AT3G49720, AT1G10950, AT1G29470, AT2G38650, AT5G18280	2525	60	26013	1.88873	1	0.440934	0.398388
AT1G21680					GOTERM_CC_DIRECT	GO:0090406~pollen tube	13	0.502901	0.0669605	AT5G46220, AT4G08850, AT4G02050, AT1G30220, AT4G28650, AT2G32460, AT3G16640, AT1G16280, AT5G58160, AT5G52560, AT5G56170, AT1G21760, AT4G34440	2525	77	26013	1.73933	1	0.469753	0.424426
AT1G21740					GOTERM_CC_DIRECT	GO:0005777~peroxisome	43	1.66344	0.0712733	AT2G30490, AT5G44250, AT1G07180, AT5G24400, AT2G30950, AT1G55320, AT1G74910, AT5G48230, AT2G30110, AT1G30520, AT4G02340, AT2G30790, AT1G11840, AT5G48370, AT5G47040, AT5G09840, AT3G47430, AT3G16910, AT2G26980, AT5G43940, AT2G29550, AT4G35000, AT4G21490, AT2G29590, AT3G05970, AT2G31610, AT4G12910, AT2G35690, AT1G65890, AT2G32080, AT2G30200, AT2G32060, AT5G54800, AT1G50510, AT2G33150, AT5G17920, AT2…	2525	344	26013	1.28777	1	0.492434	0.444918
AT1G21760					GOTERM_CC_DIRECT	GO:0015934~large ribosomal subunit	9	0.348162	0.0729495	AT1G27400, AT4G36130, AT5G48760, AT1G08360, AT3G05590, AT5G67510, AT2G42710, AT1G23290, AT2G39460	2525	46	26013	2.01564	1	0.496492	0.448585
AT1G21790					GOTERM_CC_DIRECT	GO:0005770~late endosome	8	0.309478	0.0877889	AT4G37650, AT5G46860, AT2G06530, AT5G39510, AT2G39450, AT5G41610, AT1G09310, AT4G34660	2525	40	26013	2.06044	1	0.588702	0.531898
AT1G21980
AT1G22040
AT1G22150					Category	Term	Count	%	PValue	Genes	List Total	Pop Hits	Pop Total	Fold Enrichment	Bonferroni	Benjamini	FDR
AT1G22160					GOTERM_MF_DIRECT	GO:0003729~mRNA binding	241	9.32302	6.34367e-30	AT1G63780, AT1G33330, AT3G26420, AT5G07090, AT1G71720, AT1G17880, AT5G66860, AT1G17760, AT3G01920, AT2G37220, AT5G61170, AT1G72370, AT3G13460, AT3G62870, AT3G13580, AT5G08610, AT5G25757, AT3G01370, AT5G48760, AT1G09570, AT2G37230, AT3G17040, AT3G04400, AT3G57290, AT5G46580, AT5G04140, AT3G05060, AT5G03850, AT1G44575, AT1G54490, AT4G00100, AT1G15200, AT5G25610, AT5G14040, AT5G42310, AT3G16080, AT2…	2159	1033	19238	2.07885	7.80271e-27	7.80271e-27	7.77733e-27
AT1G22170					GOTERM_MF_DIRECT	GO:0003735~structural constituent of ribosome	105	4.0619	1.89987e-15	AT3G05560, AT4G31700, AT5G07090, AT5G66860, AT5G61170, AT1G72370, AT1G53850, AT1G25260, AT3G13580, AT3G62870, AT2G05220, AT1G26910, AT1G74270, AT5G59240, AT1G09690, AT5G48760, AT1G08360, AT2G34480, AT2G32060, AT2G19740, AT3G04400, AT5G28060, AT1G26880, AT3G18760, AT5G03850, AT5G18380, AT3G04770, AT4G00100, AT3G02230, AT3G16080, AT3G17170, AT5G14320, AT2G39460, AT5G39850, AT3G02080, AT3G47370, AT4…	2159	418	19238	2.23831	2.32148e-12	1.16842e-12	1.16462e-12
AT1G22180					GOTERM_MF_DIRECT	GO:0005515~protein binding	633	24.4874	6.48717e-15	AT4G04720, AT1G55480, AT3G07220, AT5G16000, AT1G71720, AT2G15430, AT2G16400, AT1G67340, AT1G68550, AT4G01690, AT1G21460, AT5G05340, AT2G05620, AT3G12930, AT1G75080, AT4G04950, AT1G57790, AT5G40480, AT1G32230, AT1G08000, AT1G09570, AT3G09770, AT3G21640, AT5G10940, AT5G06680, AT4G37650, AT5G09830, AT5G04140, AT2G42940, AT1G54490, AT4G38620, AT2G26670, AT5G42310, AT3G17170, AT3G18140, AT2G18840, AT2…	2159	4339	19238	1.29993	7.92033e-12	2.65974e-12	2.65109e-12
AT1G22380					GOTERM_MF_DIRECT	GO:0003723~RNA binding	176	6.80851	2.51551e-11	AT2G33540, AT1G14650, AT3G11964, AT3G05560, AT5G14580, AT3G26420, AT5G14460, AT5G07090, AT1G71720, AT5G56930, AT5G23690, AT5G61170, AT3G12130, AT1G17370, AT4G10960, AT3G13460, AT2G02750, AT3G13580, AT3G62870, AT2G47420, AT1G20410, AT3G01370, AT1G15510, AT1G08360, AT1G73875, AT3G60500, AT5G14610, AT1G49590, AT1G16720, AT4G29750, AT3G15010, AT3G13230, AT3G48830, AT5G01270, AT3G10360, AT5G11350, AT2…	2159	958	19238	1.63702	3.09408e-08	7.73519e-09	7.71003e-09
AT1G22610					GOTERM_MF_DIRECT	GO:0005524~ATP binding	351	13.5783	8.39077e-07	AT4G04720, AT3G21090, AT4G04960, AT2G28070, AT1G14250, AT1G63660, AT5G16000, AT2G30950, AT4G29220, AT5G62140, AT2G19110, AT1G54820, AT1G53730, AT2G01820, AT1G50460, AT4G27290, AT2G31800, AT5G08610, AT2G21790, AT3G05970, AT2G31010, AT5G67380, AT5G50960, AT3G01490, AT1G03905, AT5G14610, AT1G74320, AT4G27180, AT1G13180, AT2G24370, AT1G36160, AT2G02480, AT1G79570, AT5G41340, AT3G54670, AT1G63680, AT4…	2159	2473	19238	1.26471	0.00103153	0.000206413	0.000205742
AT1G22990					GOTERM_MF_DIRECT	GO:0030515~snoRNA binding	9	0.348162	0.000383358	AT4G25630, AT3G06530, AT1G63780, AT4G05410, AT3G05060, AT3G12860, AT3G21540, AT1G31660, AT4G28200	2159	18	19238	4.4553	0.37601	0.0785885	0.0783329
AT1G23100					GOTERM_MF_DIRECT	GO:0019843~rRNA binding	25	0.967118	0.000659025	AT3G06430, AT2G42710, AT5G07090, AT3G17170, AT3G16080, AT3G15190, AT5G14320, AT2G39460, AT1G30960, AT3G55280, AT3G63140, AT3G17465, AT2G37270, AT5G39850, AT3G15460, AT1G33140, AT4G09800, AT1G12800, AT3G23620, AT1G77750, AT3G48930, AT1G49400, AT3G18760, AT2G48120, AT2G42740	2159	107	19238	2.08192	0.555528	0.1158	0.115424
AT1G23110					GOTERM_MF_DIRECT	GO:0015293~symporter activity	17	0.65764	0.00180866	AT1G12110, AT2G38940, AT1G32450, AT5G49630, AT5G40780, AT4G02050, AT2G38120, AT3G15990, AT1G69870, AT5G61520, AT1G22150, AT1G69850, AT1G77990, AT3G51895, AT5G23810, AT2G26690, AT1G77380	2159	65	19238	2.33047	0.892112	0.238245	0.23747
AT1G23220					GOTERM_MF_DIRECT	GO:0016887~ATPase activity	38	1.47002	0.00180942	AT5G42270, AT5G44790, AT1G10130, AT1G68710, AT1G64110, AT3G03060, AT3G54670, AT3G57300, AT2G30950, AT4G23940, AT4G27680, AT5G26360, AT3G03960, AT5G64580, AT2G19110, AT5G11200, AT5G58870, AT5G65930, AT2G21410, AT3G20050, AT3G10350, AT2G25530, AT5G16070, AT5G20890, AT1G65410, AT3G01610, AT5G62670, AT2G39730, AT2G18330, AT1G19910, AT2G34560, AT1G75630, AT5G50780, AT2G03670, AT3G11830, AT5G18280, AT5…	2159	202	19238	1.67625	0.892213	0.238245	0.23747
AT1G23260					GOTERM_MF_DIRECT	GO:0003724~RNA helicase activity	22	0.851064	0.00193695	AT5G62190, AT1G59990, AT5G26742, AT1G55150, AT5G19210, AT2G40700, AT3G22330, AT1G31970, AT1G63250, AT1G72730, AT5G14610, AT4G33360, AT5G11200, AT1G16280, AT5G05450, AT2G47680, AT5G08610, AT2G42520, AT3G16840, AT3G18600, AT3G13920, AT5G51280	2159	96	19238	2.04201	0.907889	0.238245	0.23747
AT1G23280					GOTERM_MF_DIRECT	GO:0005507~copper ion binding	36	1.39265	0.00363786	AT3G08950, AT5G44790, AT3G09200, AT3G58610, AT1G15140, AT3G23990, AT5G17710, AT5G60020, AT2G36530, AT1G10630, AT5G04590, AT2G14170, AT4G12420, AT1G71040, AT3G61440, AT3G52930, AT1G36390, AT1G80600, AT5G20720, AT4G10040, AT1G65930, AT3G04120, AT1G14980, AT3G55010, AT4G05400, AT5G49555, AT2G36460, AT3G23940, AT5G17920, AT4G26780, AT2G36880, AT4G13940, AT1G24360, AT1G79530, AT5G13490, AT1G56070	2159	196	19238	1.63664	0.988698	0.38879	0.387525
AT1G23290					GOTERM_MF_DIRECT	GO:0003755~peptidyl-prolyl cis-trans isomerase activity	16	0.618956	0.00411134	AT5G45680, AT5G67530, AT3G25230, AT3G21640, AT3G56070, AT4G25340, AT2G15790, AT3G44600, AT5G13410, AT3G62030, AT5G55220, AT5G58710, AT3G12340, AT5G35100, AT1G74070, AT1G73590	2159	64	19238	2.22765	0.993701	0.38879	0.387525
AT1G23390					GOTERM_MF_DIRECT	GO:0042626~ATPase activity, coupled to transmembrane movement of substances	25	0.967118	0.00426231	AT3G21090, AT1G64550, AT3G28345, AT2G28070, AT3G21250, AT1G70610, AT1G31770, AT3G59140, AT1G17840, AT1G27940, AT2G47800, AT5G64840, AT3G10670, AT1G04120, AT4G19210, AT1G65410, AT3G01390, AT3G54540, AT3G25620, AT2G37010, AT5G60790, AT3G13080, AT3G62700, AT2G34660, AT1G54350	2159	122	19238	1.82594	0.994773	0.38879	0.387525
AT1G23740					GOTERM_MF_DIRECT	GO:0016787~hydrolase activity	99	3.82979	0.00460153	AT1G68710, AT1G64110, AT4G27680, AT1G52760, AT1G48420, AT1G18460, AT3G12250, AT3G10350, AT5G59480, AT5G08610, AT2G02090, AT1G58520, AT1G03905, AT4G10955, AT5G14610, AT4G21470, AT5G58200, AT1G52510, AT2G47710, AT5G09430, AT2G24370, AT5G41970, AT4G34420, AT5G16080, AT1G11360, AT5G19850, AT1G06130, AT4G00500, AT5G44730, AT5G14680, AT2G38770, AT1G13820, AT5G11200, AT4G33180, AT3G46200, AT1G77280, AT3…	2159	676	19238	1.30496	0.996562	0.38879	0.387525
AT1G23750					GOTERM_MF_DIRECT	GO:0003824~catalytic activity	32	1.23791	0.00474134	AT4G04940, AT5G22100, AT4G02860, AT5G26600, AT1G80360, AT1G03160, AT5G19530, AT4G02340, AT1G13820, AT5G14700, AT3G63140, AT4G33360, AT1G74790, AT5G53120, AT4G33180, AT5G58490, AT4G38890, AT4G14440, AT4G36530, AT4G30470, AT1G15950, AT5G49810, AT1G31160, AT1G73875, AT1G52510, AT1G48175, AT3G13450, AT5G11350, AT2G45290, AT1G02270, AT4G11280, AT4G16210	2159	171	19238	1.66748	0.997108	0.38879	0.387525
AT1G23820					GOTERM_MF_DIRECT	GO:0008559~xenobiotic-transporting ATPase activity	7	0.270793	0.00584831	AT2G47800, AT3G21250, AT1G04120, AT3G59140, AT3G13080, AT3G62700, AT2G34660	2159	16	19238	3.89839	0.999264	0.449589	0.448127
AT1G23980					GOTERM_MF_DIRECT	GO:0051087~chaperone binding	12	0.464217	0.00793149	AT3G12050, AT1G14980, AT1G23100, AT1G12060, AT3G07370, AT3G54826, AT5G17710, AT1G36390, AT4G26780, AT5G20720, AT5G49580, AT5G52060	2159	44	19238	2.43017	0.999944	0.573866	0.572
AT1G24040					GOTERM_MF_DIRECT	GO:0016491~oxidoreductase activity	77	2.97872	0.0103884	AT1G63940, AT3G03980, AT3G04870, AT5G42250, AT1G60990, AT1G15140, AT5G42650, AT5G14780, AT4G01690, AT4G12420, AT1G74790, AT1G71040, AT4G11410, AT5G65930, AT1G69640, AT3G61220, AT5G13440, AT5G01580, AT1G05010, AT5G01780, AT1G76690, AT4G30210, AT1G02020, AT2G47140, AT3G56840, AT5G51810, AT3G12900, AT3G50660, AT1G15550, AT2G15620, AT3G27820, AT1G17650, AT5G48440, AT4G38540, AT2G38050, AT3G19450, AT5…	2159	522	19238	1.3144	0.999997	0.709871	0.707562
AT1G24095					GOTERM_MF_DIRECT	GO:0016791~phosphatase activity	20	0.773694	0.0119299	AT2G32010, AT3G55960, AT3G05640, AT1G09160, AT2G33255, AT5G27930, AT4G27800, AT3G58830, AT2G38110, AT1G71710, AT2G39840, AT1G47380, AT1G17710, AT5G06750, AT5G01270, AT1G72770, AT3G05170, AT2G20050, AT1G01610, AT1G06520	2159	98	19238	1.81849	1	0.752723	0.750275
AT1G24120					GOTERM_MF_DIRECT	GO:0016616~oxidoreductase activity, acting on the CH-OH group of donors, NAD or NADP as acceptor	14	0.541586	0.0123709	AT1G15950, AT5G14780, AT1G17650, AT5G14700, AT4G37980, AT4G33360, AT3G19450, AT3G61220, AT3G47520, AT1G24360, AT1G79870, AT5G58490, AT4G39330, AT4G30470	2159	59	19238	2.11438	1	0.752723	0.750275
AT1G24360					GOTERM_MF_DIRECT	GO:0004712~protein serine/threonine/tyrosine kinase activity	13	0.502901	0.0128514	AT3G27560, AT1G14000, AT3G01490, AT4G24480, AT5G49470, AT1G73660, AT5G11850, AT4G38470, AT5G58950, AT5G35980, AT5G57610, AT2G31800, AT1G79570	2159	53	19238	2.18562	1	0.752723	0.750275
AT1G24440					GOTERM_MF_DIRECT	GO:0030170~pyridoxal phosphate binding	20	0.773694	0.0146931	AT5G49810, AT4G26860, AT1G62960, AT3G01120, AT5G17330, AT1G80360, AT5G46180, AT5G26780, AT2G38400, AT3G03630, AT2G20340, AT3G10050, AT4G11640, AT3G61440, AT3G48730, AT4G32520, AT1G77670, AT4G11280, AT1G80600, AT1G43710	2159	100	19238	1.78212	1	0.789644	0.787076
AT1G24610					GOTERM_MF_DIRECT	GO:0017056~structural constituent of nuclear pore	7	0.270793	0.0147657	AT4G38760, AT4G37130, AT5G05680, AT3G14120, AT1G10390, AT2G05120, AT2G45000	2159	19	19238	3.28286	1	0.789644	0.787076
AT1G24735					GOTERM_MF_DIRECT	GO:0004176~ATP-dependent peptidase activity	10	0.386847	0.0186869	AT5G42270, AT5G58870, AT5G26860, AT2G30950, AT1G66670, AT4G23940, AT5G64580, AT5G47040, AT5G53170, AT3G47060	2159	37	19238	2.40827	1	0.941437	0.938375
AT1G24793					GOTERM_MF_DIRECT	GO:0009881~photoreceptor activity	7	0.270793	0.0191349	AT2G02710, AT1G09570, AT2G47590, AT3G45780, AT4G18130, AT1G68050, AT5G49470	2159	20	19238	3.11871	1	0.941437	0.938375
AT1G25260					GOTERM_MF_DIRECT	GO:0051082~unfolded protein binding	21	0.812379	0.023723	AT5G18140, AT5G20890, AT3G49470, AT1G14980, AT5G09590, AT5G17710, AT5G26360, AT3G03960, AT4G26780, AT5G23290, AT5G49580, AT5G58740, AT1G23100, AT5G13850, AT5G53350, AT3G20050, AT1G36390, AT2G29500, AT3G11830, AT5G16070, AT5G20720	2159	112	19238	1.67074	1	1	0.997559
AT1G25440					GOTERM_MF_DIRECT	GO:0016208~AMP binding	5	0.193424	0.0272538	AT5G14680, AT1G65320, AT3G16910, AT4G27460, AT1G20560	2159	11	19238	4.05028	1	1	0.997559
AT1G25500					GOTERM_MF_DIRECT	GO:0070122~isopeptidase activity	6	0.232108	0.0345141	AT1G80070, AT1G48790, AT1G71230, AT1G10840, AT1G10600, AT2G39990	2159	17	19238	3.14492	1	1	0.997559
AT1G25530					GOTERM_MF_DIRECT	GO:0000030~mannosyltransferase activity	4	0.154739	0.0348504	AT1G11880, AT1G16900, AT5G22130, AT2G47760	2159	7	19238	5.09178	1	1	0.997559
AT1G25570					GOTERM_MF_DIRECT	GO:0015120~phosphoglycerate transmembrane transporter activity	4	0.154739	0.0348504	AT5G33320, AT1G61800, AT3G01550, AT5G54800	2159	7	19238	5.09178	1	1	0.997559
AT1G26190					GOTERM_MF_DIRECT	GO:0050897~cobalt ion binding	12	0.464217	0.0351214	AT5G10860, AT3G15000, AT1G03090, AT4G04955, AT5G62530, AT4G02930, AT1G48420, AT4G08900, AT5G26780, AT4G23620, AT5G66760, AT4G32520	2159	54	19238	1.98013	1	1	0.997559
AT1G26220					GOTERM_MF_DIRECT	GO:0003746~translation elongation factor activity	14	0.541586	0.037358	AT5G47920, AT4G02930, AT1G65440, AT3G17170, AT1G30230, AT2G31060, AT2G18110, AT5G60390, AT1G13950, AT3G18760, AT1G06220, AT1G09640, AT2G45030, AT1G56070	2159	68	19238	1.83454	1	1	0.997559
AT1G26460					GOTERM_MF_DIRECT	GO:0061631~ubiquitin conjugating enzyme activity	10	0.386847	0.0403618	AT2G33770, AT5G41340, AT1G75440, AT1G64230, AT3G17000, AT5G50870, AT3G46460, AT3G15355, AT5G05080, AT1G63800	2159	42	19238	2.12157	1	1	0.997559
AT1G26580					GOTERM_MF_DIRECT	GO:0003743~translation initiation factor activity	21	0.812379	0.0421392	AT2G34750, AT3G07300, AT2G46290, AT5G25780, AT5G54940, AT1G10840, AT1G72730, AT3G57290, AT1G66070, AT2G39990, AT1G13950, AT4G11420, AT3G60240, AT3G43540, AT1G71770, AT4G38710, AT3G13920, AT5G25757, AT4G30680, AT3G11400, AT4G34110	2159	119	19238	1.57246	1	1	0.997559
AT1G26640					GOTERM_MF_DIRECT	GO:0005471~ATP:ADP antiporter activity	4	0.154739	0.0511925	AT4G28390, AT5G05310, AT1G80300, AT5G13490	2159	8	19238	4.4553	1	1	0.997559
AT1G26760					GOTERM_MF_DIRECT	GO:0015035~protein disulfide oxidoreductase activity	6	0.232108	0.0537677	AT1G50320, AT3G51030, AT3G06730, AT1G24095, AT5G39950, AT2G38960	2159	19	19238	2.81388	1	1	0.997559
AT1G26761					GOTERM_MF_DIRECT	GO:0043022~ribosome binding	10	0.386847	0.0593409	AT1G18080, AT5G55220, AT5G08650, AT1G65540, AT1G08410, AT1G64790, AT2G34250, AT3G49725, AT1G56070, AT1G13950	2159	45	19238	1.98013	1	1	0.997559
AT1G26800					GOTERM_MF_DIRECT	GO:0008237~metallopeptidase activity	8	0.309478	0.0605029	AT1G80070, AT1G48790, AT1G71230, AT2G30950, AT5G60160, AT1G10840, AT1G10600, AT2G39990	2159	32	19238	2.22765	1	1	0.997559
AT1G26830					GOTERM_MF_DIRECT	GO:0017018~myosin phosphatase activity	21	0.812379	0.0605165	AT2G33540, AT3G05640, AT1G09160, AT3G51370, AT5G27930, AT4G27800, AT3G05580, AT1G48040, AT2G39840, AT1G47380, AT2G35680, AT3G62260, AT3G46820, AT5G06750, AT2G25620, AT5G01270, AT3G15260, AT1G72770, AT2G40860, AT1G07430, AT2G20050	2159	124	19238	1.50905	1	1	0.997559
AT1G26850					GOTERM_MF_DIRECT	GO:0016874~ligase activity	18	0.696325	0.0614795	AT2G33770, AT2G39810, AT3G01060, AT3G23790, AT1G55320, AT1G65890, AT1G65060, AT2G17650, AT1G74770, AT5G12950, AT1G48450, AT5G35930, AT5G05560, AT1G51680, AT1G77550, AT1G20560, AT4G33760, AT3G17205	2159	102	19238	1.57246	1	1	0.997559
AT1G26880					GOTERM_MF_DIRECT	GO:0004222~metalloendopeptidase activity	12	0.464217	0.0615388	AT4G01320, AT5G42270, AT5G58870, AT1G49630, AT1G71230, AT3G27110, AT2G30950, AT4G23940, AT1G67690, AT5G64580, AT5G53170, AT3G47060	2159	59	19238	1.81233	1	1	0.997559
AT1G26910					GOTERM_MF_DIRECT	GO:0022857~transmembrane transporter activity	45	1.74081	0.0627464	AT1G12110, AT5G26820, AT5G17010, AT1G33110, AT4G09810, AT1G67300, AT1G70610, AT2G37460, AT5G44050, AT5G47560, AT1G68570, AT4G22990, AT5G14940, AT1G32500, AT1G71140, AT2G39190, AT5G13400, AT3G46980, AT3G10670, AT3G09450, AT1G61800, AT1G25500, AT4G35300, AT4G19210, AT5G64290, AT2G34960, AT4G01660, AT5G16150, AT1G32450, AT1G65410, AT1G18880, AT2G37010, AT5G62890, AT4G00370, AT3G01550, AT5G54800, AT5…	2159	311	19238	1.28932	1	1	0.997559
AT1G27070					GOTERM_MF_DIRECT	GO:0004743~pyruvate kinase activity	5	0.193424	0.0630264	AT5G52920, AT5G08570, AT3G52990, AT1G32440, AT3G22960	2159	14	19238	3.18236	1	1	0.997559
AT1G27300					GOTERM_MF_DIRECT	GO:0030955~potassium ion binding	5	0.193424	0.0630264	AT5G52920, AT5G08570, AT3G52990, AT1G32440, AT3G22960	2159	14	19238	3.18236	1	1	0.997559
AT1G27310					GOTERM_MF_DIRECT	GO:0010295~(+)-abscisic acid 8'-hydroxylase activity	3	0.116054	0.0646627	AT2G29090, AT3G19270, AT4G19230	2159	4	19238	6.68296	1	1	0.997559
AT1G27320					GOTERM_MF_DIRECT	GO:0004326~tetrahydrofolylpolyglutamate synthase activity	3	0.116054	0.0646627	AT5G41480, AT3G10160, AT5G05980	2159	4	19238	6.68296	1	1	0.997559
AT1G27390					GOTERM_MF_DIRECT	GO:0004809~tRNA (guanine-N2-)-methyltransferase activity	3	0.116054	0.0646627	AT3G56330, AT3G26410, AT3G02320	2159	4	19238	6.68296	1	1	0.997559
AT1G27400					GOTERM_MF_DIRECT	GO:0004748~ribonucleoside-diphosphate reductase activity, thioredoxin disulfide as acceptor	3	0.116054	0.0646627	AT3G23580, AT2G21790, AT3G27060	2159	4	19238	6.68296	1	1	0.997559
AT1G27600					GOTERM_MF_DIRECT	GO:0005366~myo-inositol:proton symporter activity	3	0.116054	0.0646627	AT2G35740, AT1G30220, AT2G43330	2159	4	19238	6.68296	1	1	0.997559
AT1G27650					GOTERM_MF_DIRECT	GO:0004462~lactoylglutathione lyase activity	3	0.116054	0.0646627	AT3G02720, AT1G11840, AT1G67280	2159	4	19238	6.68296	1	1	0.997559
AT1G27700					GOTERM_MF_DIRECT	GO:0008168~methyltransferase activity	33	1.2766	0.0647422	AT1G11680, AT5G14260, AT3G53400, AT1G69523, AT4G00740, AT1G01180, AT3G49720, AT1G29470, AT5G14620, AT3G01660, AT5G26180, AT1G26850, AT4G10760, AT2G26680, AT1G24610, AT1G78150, AT5G49810, AT1G64600, AT4G25630, AT4G25730, AT2G27590, AT3G26410, AT2G39750, AT4G34360, AT5G13830, AT5G08540, AT1G19340, AT1G78240, AT2G23380, AT1G43245, AT1G78140, AT4G33110, AT2G45990	2159	217	19238	1.35507	1	1	0.997559
AT1G27760					GOTERM_MF_DIRECT	GO:0043621~protein self-association	21	0.812379	0.0647717	AT1G34370, AT1G67840, AT3G52750, AT2G47390, AT3G54170, AT3G17040, AT5G17710, AT3G54090, AT4G38960, AT5G60620, AT2G21120, AT1G75820, AT1G75010, AT4G11640, AT1G50030, AT5G13680, AT5G50780, AT2G48120, AT1G36390, AT2G29500, AT1G43700	2159	125	19238	1.49698	1	1	0.997559
AT1G27940					GOTERM_MF_DIRECT	GO:0005315~inorganic phosphate transmembrane transporter activity	6	0.232108	0.065312	AT2G38940, AT5G14040, AT3G46980, AT1G61800, AT4G00370, AT5G54800	2159	20	19238	2.67318	1	1	0.997559
AT1G27950					GOTERM_MF_DIRECT	GO:0005216~ion channel activity	6	0.232108	0.065312	AT5G54250, AT5G55630, AT2G26650, AT5G15410, AT2G46450, AT3G17700	2159	20	19238	2.67318	1	1	0.997559
AT1G28110					GOTERM_MF_DIRECT	GO:0004672~protein kinase activity	94	3.63636	0.0660008	AT4G04720, AT4G04960, AT5G43020, AT4G23160, AT4G08920, AT1G68830, AT1G35670, AT4G24810, AT5G16000, AT4G03390, AT2G33580, AT4G28650, AT1G73660, AT1G54820, AT1G53730, AT5G55560, AT2G01820, AT5G58950, AT3G44200, AT5G11020, AT2G44830, AT2G31800, AT3G01090, AT4G35500, AT5G18190, AT2G31010, AT3G51270, AT5G21222, AT1G67510, AT5G26751, AT3G23340, AT3G24550, AT3G01490, AT1G09570, AT3G51550, AT5G08590, AT2…	2159	712	19238	1.1764	1	1	0.997559
AT1G28260					GOTERM_MF_DIRECT	GO:0003727~single-stranded RNA binding	8	0.309478	0.0696739	AT5G11200, AT5G42310, AT2G23380, AT5G59180, AT3G17040, AT5G04430, AT5G58130, AT5G35910	2159	33	19238	2.16015	1	1	0.997559
AT1G28280					GOTERM_MF_DIRECT	GO:0016161~beta-amylase activity	4	0.154739	0.0705401	AT4G17090, AT5G45300, AT2G32290, AT2G45880	2159	9	19238	3.96027	1	1	0.997559
AT1G28310					GOTERM_MF_DIRECT	GO:0005227~calcium activated cation channel activity	5	0.193424	0.0785875	AT1G30360, AT1G58520, AT1G69450, AT1G32090, AT3G01100	2159	15	19238	2.9702	1	1	0.997559
AT1G28380					GOTERM_MF_DIRECT	GO:0000049~tRNA binding	9	0.348162	0.0920999	AT3G56330, AT4G10320, AT1G10490, AT3G59410, AT5G13680, AT2G40660, AT4G18460, AT5G27470, AT3G02320	2159	42	19238	1.90942	1	1	0.997559
AT1G29170					GOTERM_MF_DIRECT	GO:0016464~chloroplast protein-transporting ATPase activity	4	0.154739	0.0926279	AT3G47520, AT4G23940, AT4G01800, AT5G64580	2159	10	19238	3.56424	1	1	0.997559
AT1G29195					GOTERM_MF_DIRECT	GO:0004722~protein serine/threonine phosphatase activity	14	0.541586	0.0934001	AT3G05640, AT5G27930, AT4G27800, AT3G05580, AT1G48040, AT2G39840, AT3G62260, AT3G46820, AT5G06750, AT2G25620, AT5G01270, AT3G15260, AT1G72770, AT2G40860	2159	78	19238	1.59934	1	1	0.997559
AT1G29220					GOTERM_MF_DIRECT	GO:0008233~peptidase activity	20	0.773694	0.0985404	AT1G80070, AT5G26860, AT4G31985, AT3G27110, AT5G27430, AT5G62140, AT5G27660, AT1G10840, AT1G10600, AT5G25170, AT2G39830, AT2G39990, AT2G23970, AT1G48790, AT5G53350, AT1G49630, AT1G71230, AT3G61540, AT4G16800, AT1G09300	2159	124	19238	1.43719	1	1	0.997559
AT1G29320					GOTERM_MF_DIRECT	GO:0016656~monodehydroascorbate reductase (NADH) activity	3	0.116054	0.0998815	AT1G63940, AT3G27820, AT5G03630	2159	5	19238	5.34636	1	1	0.997559
AT1G29470					GOTERM_MF_DIRECT	GO:0016462~pyrophosphatase activity	3	0.116054	0.0998815	AT1G63660, AT1G73980, AT1G26190	2159	5	19238	5.34636	1	1	0.997559
AT1G29950					GOTERM_MF_DIRECT	GO:0047274~galactinol-sucrose galactosyltransferase activity	3	0.116054	0.0998815	AT5G40390, AT5G20250, AT3G57520	2159	5	19238	5.34636	1	1	0.997559
AT1G30010					GOTERM_MF_DIRECT	GO:0009882~blue light photoreceptor activity	3	0.116054	0.0998815	AT4G08920, AT3G45780, AT1G04400	2159	5	19238	5.34636	1	1	0.997559
AT1G30100
AT1G30210
AT1G30220					Category	Term	Count	%	PValue	Genes	List Total	Pop Hits	Pop Total	Fold Enrichment	Bonferroni	Benjamini	FDR
AT1G30230					KEGG_PATHWAY	ath03010:Ribosome	94	3.63636	2.33629e-08	AT3G52590, AT3G05560, AT3G09200, AT5G67510, AT4G31985, AT5G27850, AT4G31700, AT5G07090, AT3G59540, AT1G71720, AT5G66860, AT1G23290, AT2G16360, AT5G61170, AT1G27400, AT4G14320, AT1G72370, AT3G17465, AT1G43170, AT2G37270, AT4G27090, AT3G13580, AT3G62870, AT5G52650, AT5G40950, AT2G05220, AT1G26910, AT1G74270, AT3G10950, AT5G59240, AT1G09690, AT2G36620, AT5G48760, AT1G08360, AT3G55750, AT2G31610, AT4…	770	361	5121	1.73175	3.01381e-06	3.01382e-06	2.99045e-06
AT1G30270					KEGG_PATHWAY	ath03008:Ribosome biogenesis in eukaryotes	31	1.19923	5.97181e-05	AT4G04940, AT5G22100, AT3G06530, AT5G20160, AT1G15440, AT1G63780, AT2G18900, AT4G02400, AT1G10490, AT3G03920, AT5G66540, AT1G50920, AT5G60340, AT2G03820, AT3G07050, AT1G06720, AT5G67380, AT3G51270, AT4G25630, AT5G14050, AT3G01610, AT5G16750, AT3G21540, AT5G41190, AT4G28200, AT3G05060, AT3G12860, AT1G08410, AT5G55190, AT2G47990, AT1G63810	770	98	5121	2.10378	0.00767426	0.00385181	0.00382196
AT1G30360					KEGG_PATHWAY	ath00620:Pyruvate metabolism	26	1.0058	0.00372219	AT5G42250, AT1G06130, AT5G50850, AT1G32780, AT3G52990, AT1G32440, AT5G48230, AT3G22960, AT1G59900, AT1G11840, AT1G67280, AT5G58330, AT5G08570, AT2G38040, AT1G53310, AT3G16910, AT5G43940, AT5G52920, AT3G02720, AT1G01090, AT5G06580, AT3G47520, AT5G35360, AT1G36160, AT4G17260, AT4G16155	770	97	5121	1.78265	0.381872	0.116585	0.115681
AT1G30490					KEGG_PATHWAY	ath00230:Purine metabolism	24	0.928433	0.00375665	AT3G57610, AT4G04955, AT4G24730, AT3G55010, AT3G23580, AT5G67520, AT1G14250, AT1G63660, AT2G35040, AT2G37250, AT3G21110, AT3G57550, AT2G14750, AT1G31220, AT4G29680, AT1G19920, AT5G60340, AT2G38280, AT5G66005, AT4G18440, AT2G21790, AT3G27060, AT1G74260, AT5G18280	770	87	5121	1.83466	0.384623	0.116585	0.115681
AT1G30520					KEGG_PATHWAY	ath00010:Glycolysis / Gluconeogenesis	30	1.16054	0.0045188	AT5G42250, AT5G50850, AT1G32780, AT1G09780, AT3G52990, AT3G54050, AT4G29220, AT1G32440, AT3G22960, AT1G59900, AT2G36530, AT5G08570, AT1G22170, AT1G50460, AT3G16910, AT3G52930, AT2G01140, AT5G43940, AT1G12000, AT3G04120, AT5G52920, AT4G24620, AT2G36460, AT1G01090, AT3G47800, AT3G12780, AT1G79530, AT5G42740, AT4G17260, AT4G16155	770	119	5121	1.67663	0.442474	0.116585	0.115681
AT1G30620					KEGG_PATHWAY	ath03013:Nucleocytoplasmic transport	24	0.928433	0.0295128	AT2G30050, AT1G15200, AT2G31660, AT5G40480, AT5G51200, AT1G10390, AT2G13540, AT5G19820, AT3G59020, AT4G27640, AT5G60390, AT1G16610, AT4G38760, AT5G53480, AT2G46520, AT5G11200, AT4G37130, AT2G03820, AT5G05680, AT3G14120, AT5G55190, AT3G56900, AT2G05120, AT2G45000	770	103	5121	1.54967	0.979026	0.634525	0.629606
AT1G30680					KEGG_PATHWAY	ath01200:Carbon metabolism	53	2.05029	0.0365868	AT1G12230, AT5G42250, AT1G09780, AT3G52990, AT5G14780, AT3G54050, AT4G29220, AT5G48230, AT1G32440, AT1G11860, AT2G36530, AT5G08570, AT4G35260, AT2G38040, AT1G50460, AT2G01140, AT5G43940, AT1G65930, AT3G04120, AT4G24620, AT3G27300, AT2G36460, AT2G35690, AT1G01090, AT1G17650, AT3G13110, AT3G12780, AT2G45290, AT1G79530, AT5G42740, AT4G32520, AT5G24400, AT5G50850, AT5G26780, AT5G66760, AT3G22960, AT1…	770	273	5121	1.29115	0.991837	0.661908	0.656777
AT1G30690					KEGG_PATHWAY	ath00513:Various types of N-glycan biosynthesis	10	0.386847	0.0410485	AT1G76400, AT4G21150, AT2G01720, AT5G19690, AT1G16900, AT1G34130, AT5G55500, AT1G32210, AT5G66680, AT2G47760	770	32	5121	2.07833	0.995515	0.661908	0.656777
AT1G30960					KEGG_PATHWAY	ath01212:Fatty acid metabolism	17	0.65764	0.0520032	AT3G05970, AT1G62640, AT3G03980, AT1G67730, AT3G23790, AT2G35690, AT2G30200, AT5G48230, AT2G33150, AT2G38040, AT3G12120, AT1G74960, AT1G24360, AT5G10160, AT5G35360, AT1G36160, AT4G16210	770	70	5121	1.61516	0.998981	0.68457	0.679263
AT1G31160					KEGG_PATHWAY	ath04712:Circadian rhythm - plant	11	0.425532	0.0575502	AT5G13930, AT4G11110, AT5G67380, AT4G08920, AT1G01060, AT2G25930, AT1G09570, AT5G24470, AT1G04400, AT5G61380, AT1G68050	770	39	5121	1.87582	0.999522	0.68457	0.679263
AT1G31220					KEGG_PATHWAY	ath00906:Carotenoid biosynthesis	9	0.348162	0.0583742	AT5G67030, AT3G04870, AT2G29090, AT5G17230, AT1G52340, AT3G19270, AT1G30100, AT4G19230, AT5G57030	770	29	5121	2.06399	0.999573	0.68457	0.679263
AT1G31430					KEGG_PATHWAY	ath00650:Butanoate metabolism	7	0.270793	0.0672275	AT2G26800, AT3G56840, AT5G17330, AT3G16910, AT5G48230, AT1G17650, AT4G16210	770	20	5121	2.32773	0.999874	0.720333	0.714749
AT1G31660					KEGG_PATHWAY	ath00510:N-Glycan biosynthesis	12	0.464217	0.074049	AT1G76400, AT5G03080, AT4G21150, AT2G01720, AT5G19690, AT1G16900, AT1G48140, AT1G34130, AT1G67880, AT1G32210, AT5G66680, AT2G47760	770	46	5121	1.73495	0.999951	0.720333	0.714749
AT1G31770					KEGG_PATHWAY	ath01110:Biosynthesis of secondary metabolites	209	8.08511	0.0781757	AT5G67030, AT3G01120, AT2G34630, AT3G04870, AT5G17330, AT1G55120, AT1G14250, AT5G42650, AT2G35040, AT4G29220, AT4G01690, AT2G20340, AT4G37760, AT1G52760, AT1G50460, AT5G05340, AT4G18440, AT2G01140, AT1G24735, AT1G01610, AT2G45880, AT4G01320, AT5G51810, AT3G50660, AT1G17650, AT3G23940, AT3G13110, AT3G19450, AT1G36160, AT4G32520, AT4G30580, AT2G26670, AT2G30490, AT5G24400, AT5G50850, AT5G66760, AT1…	770	1277	5121	1.08848	0.999972	0.720333	0.714749
AT1G31920
AT1G31970
AT1G32090
AT1G32100
AT1G32210
AT1G32220
AT1G32230
AT1G32440
AT1G32450
AT1G32500
AT1G32640
AT1G32700
AT1G32780
AT1G32900
AT1G33110
AT1G33140
AT1G33330
AT1G33730
AT1G33811
AT1G33950
AT1G34000
AT1G34130
AT1G34370
AT1G35470
AT1G35660
AT1G35670
AT1G36160
AT1G36390
AT1G43170
AT1G43245
AT1G43580
AT1G43700
AT1G43710
AT1G43850
AT1G44000
AT1G44446
AT1G44575
AT1G44760
AT1G45249
AT1G45474
AT1G45688
AT1G47230
AT1G47380
AT1G47480
AT1G47490
AT1G47500
AT1G47640
AT1G47710
AT1G47960
AT1G48040
AT1G48140
AT1G48175
AT1G48420
AT1G48450
AT1G48460
AT1G48480
AT1G48790
AT1G48880
AT1G49170
AT1G49320
AT1G49400
AT1G49590
AT1G49630
AT1G50030
AT1G50320
AT1G50380
AT1G50420
AT1G50460
AT1G50510
AT1G50920
AT1G51440
AT1G51540
AT1G51560
AT1G51680
AT1G52080
AT1G52150
AT1G52190
AT1G52340
AT1G52360
AT1G52510
AT1G52540
AT1G52620
AT1G52740
AT1G52760
AT1G52870
AT1G53000
AT1G53280
AT1G53300
AT1G53310
AT1G53400
AT1G53510
AT1G53730
AT1G53850
AT1G54350
AT1G54380
AT1G54390
AT1G54460
AT1G54490
AT1G54510
AT1G54520
AT1G54570
AT1G54730
AT1G54780
AT1G54790
AT1G54820
AT1G54990
AT1G55000
AT1G55020
AT1G55040
AT1G55090
AT1G55120
AT1G55140
AT1G55150
AT1G55320
AT1G55480
AT1G55760
AT1G55800
AT1G55890
AT1G55900
AT1G55980
AT1G56070
AT1G56250
AT1G57610
AT1G57680
AT1G57770
AT1G57790
AT1G58280
AT1G58290
AT1G58350
AT1G58520
AT1G59640
AT1G59900
AT1G59990
AT1G60010
AT1G60160
AT1G60620
AT1G60730
AT1G60850
AT1G60990
AT1G61660
AT1G61800
AT1G61870
AT1G62422
AT1G62640
AT1G62670
AT1G62960
AT1G63020
AT1G63250
AT1G63470
AT1G63660
AT1G63680
AT1G63780
AT1G63800
AT1G63810
AT1G63830
AT1G63910
AT1G63940
AT1G64060
AT1G64090
AT1G64110
AT1G64140
AT1G64230
AT1G64430
AT1G64500
AT1G64530
AT1G64550
AT1G64600
AT1G64650
AT1G64680
AT1G64780
AT1G64790
AT1G65030
AT1G65060
AT1G65230
AT1G65320
AT1G65410
AT1G65440
AT1G65540
AT1G65890
AT1G65930
AT1G66070
AT1G66130
AT1G66430
AT1G66670
AT1G67040
AT1G67280
AT1G67300
AT1G67340
AT1G67480
AT1G67510
AT1G67690
AT1G67710
AT1G67720
AT1G67730
AT1G67840
AT1G67880
AT1G67900
AT1G67910
AT1G67970
AT1G68050
AT1G68190
AT1G68490
AT1G68530
AT1G68550
AT1G68570
AT1G68590
AT1G68710
AT1G68830
AT1G68990
AT1G69170
AT1G69200
AT1G69310
AT1G69360
AT1G69450
AT1G69490
AT1G69523
AT1G69530
AT1G69640
AT1G69690
AT1G69830
AT1G69850
AT1G69870
AT1G70000
AT1G70210
AT1G70230
AT1G70280
AT1G70370
AT1G70550
AT1G70590
AT1G70610
AT1G70740
AT1G70780
AT1G70940
AT1G71040
AT1G71140
AT1G71230
AT1G71710
AT1G71720
AT1G71770
AT1G72040
AT1G72210
AT1G72220
AT1G72320
AT1G72370
AT1G72440
AT1G72610
AT1G72730
AT1G72770
AT1G72830
AT1G73590
AT1G73660
AT1G73680
AT1G73720
AT1G73730
AT1G73875
AT1G73880
AT1G73930
AT1G73980
AT1G74060
AT1G74070
AT1G74260
AT1G74270
AT1G74320
AT1G74410
AT1G74640
AT1G74650
AT1G74770
AT1G74790
AT1G74800
AT1G74910
AT1G74960
AT1G75010
AT1G75020
AT1G75080
AT1G75090
AT1G75100
AT1G75200
AT1G75210
AT1G75440
AT1G75630
AT1G75820
AT1G75980
AT1G76030
AT1G76130
AT1G76400
AT1G76460
AT1G76530
AT1G76570
AT1G76680
AT1G76690
AT1G76900
AT1G77250
AT1G77280
AT1G77380
AT1G77510
AT1G77550
AT1G77670
AT1G77710
AT1G77740
AT1G77750
AT1G77760
AT1G77930
AT1G77990
AT1G78010
AT1G78070
AT1G78140
AT1G78150
AT1G78240
AT1G78290
AT1G78300
AT1G78570
AT1G78610
AT1G78620
AT1G78710
AT1G78750
AT1G78900
AT1G78995
AT1G79150
AT1G79160
AT1G79420
AT1G79510
AT1G79530
AT1G79570
AT1G79740
AT1G79830
AT1G79870
AT1G79950
AT1G79960
AT1G80070
AT1G80150
AT1G80170
AT1G80270
AT1G80300
AT1G80360
AT1G80410
AT1G80530
AT1G80600
AT1G80760
AT1G80860
AT2G01110
AT2G01140
AT2G01350
AT2G01480
AT2G01620
AT2G01680
AT2G01720
AT2G01820
AT2G01910
AT2G02080
AT2G02090
AT2G02150
AT2G02180
AT2G02360
AT2G02380
AT2G02480
AT2G02710
AT2G02750
AT2G02870
AT2G02950
AT2G03350
AT2G03390
AT2G03430
AT2G03670
AT2G03800
AT2G03820
AT2G04039
AT2G04160
AT2G04240
AT2G04360
AT2G05120
AT2G05160
AT2G05220
AT2G05620
AT2G05830
AT2G05840
AT2G06025
AT2G06040
AT2G06530
AT2G09990
AT2G12400
AT2G13540
AT2G13770
AT2G14170
AT2G14260
AT2G14750
AT2G14820
AT2G15430
AT2G15490
AT2G15570
AT2G15620
AT2G15680
AT2G15695
AT2G15790
AT2G16070
AT2G16360
AT2G16365
AT2G16400
AT2G16405
AT2G16460
AT2G16650
AT2G17030
AT2G17140
AT2G17220
AT2G17340
AT2G17420
AT2G17650
AT2G17670
AT2G17695
AT2G17990
AT2G18110
AT2G18180
AT2G18196
AT2G18220
AT2G18290
AT2G18330
AT2G18360
AT2G18840
AT2G18900
AT2G19110
AT2G19330
AT2G19410
AT2G19520
AT2G19540
AT2G19640
AT2G19740
AT2G19800
AT2G19810
AT2G20050
AT2G20330
AT2G20340
AT2G20680
AT2G20710
AT2G20830
AT2G20920
AT2G21120
AT2G21160
AT2G21370
AT2G21410
AT2G21470
AT2G21590
AT2G21790
AT2G22540
AT2G22570
AT2G23380
AT2G23390
AT2G23420
AT2G23450
AT2G23460
AT2G23600
AT2G23700
AT2G23770
AT2G23790
AT2G23970
AT2G24280
AT2G24370
AT2G24420
AT2G24540
AT2G25060
AT2G25180
AT2G25280
AT2G25530
AT2G25620
AT2G25630
AT2G25680
AT2G25710
AT2G25930
AT2G25950
AT2G26070
AT2G26250
AT2G26570
AT2G26640
AT2G26650
AT2G26660
AT2G26670
AT2G26680
AT2G26690
AT2G26800
AT2G26810
AT2G26900
AT2G26930
AT2G26975
AT2G26980
AT2G27020
AT2G27090
AT2G27110
AT2G27230
AT2G27450
AT2G27510
AT2G27590
AT2G27830
AT2G27920
AT2G27950
AT2G27980
AT2G28070
AT2G28260
AT2G28380
AT2G28510
AT2G28930
AT2G28950
AT2G29090
AT2G29190
AT2G29420
AT2G29490
AT2G29500
AT2G29510
AT2G29550
AT2G29590
AT2G29660
AT2G29700
AT2G29760
AT2G29890
AT2G30050
AT2G30110
AT2G30200
AT2G30290
AT2G30360
AT2G30490
AT2G30790
AT2G30950
AT2G31010
AT2G31060
AT2G31240
AT2G31340
AT2G31610
AT2G31660
AT2G31800
AT2G31840
AT2G32010
AT2G32040
AT2G32060
AT2G32080
AT2G32230
AT2G32290
AT2G32460
AT2G32560
AT2G33150
AT2G33255
AT2G33280
AT2G33340
AT2G33380
AT2G33430
AT2G33540
AT2G33580
AT2G33610
AT2G33770
AT2G33840
AT2G34060
AT2G34090
AT2G34250
AT2G34357
AT2G34480
AT2G34560
AT2G34620
AT2G34630
AT2G34660
AT2G34710
AT2G34750
AT2G34780
AT2G34960
AT2G35040
AT2G35200
AT2G35490
AT2G35540
AT2G35660
AT2G35680
AT2G35690
AT2G35720
AT2G35740
AT2G35860
AT2G35900
AT2G35940
AT2G36320
AT2G36330
AT2G36460
AT2G36480
AT2G36530
AT2G36620
AT2G36630
AT2G36670
AT2G36780
AT2G36830
AT2G36835
AT2G36880
AT2G36895
AT2G36990
AT2G37010
AT2G37040
AT2G37210
AT2G37220
AT2G37230
AT2G37250
AT2G37270
AT2G37290
AT2G37400
AT2G37410
AT2G37420
AT2G37460
AT2G37570
AT2G37770
AT2G37990
AT2G38040
AT2G38050
AT2G38090
AT2G38110
AT2G38120
AT2G38280
AT2G38300
AT2G38320
AT2G38380
AT2G38400
AT2G38470
AT2G38540
AT2G38610
AT2G38650
AT2G38660
AT2G38770
AT2G38940
AT2G38960
AT2G39010
AT2G39050
AT2G39130
AT2G39190
AT2G39390
AT2G39450
AT2G39460
AT2G39470
AT2G39570
AT2G39650
AT2G39670
AT2G39720
AT2G39730
AT2G39750
AT2G39780
AT2G39800
AT2G39810
AT2G39830
AT2G39840
AT2G39920
AT2G39930
AT2G39990
AT2G40110
AT2G40116
AT2G40360
AT2G40435
AT2G40660
AT2G40700
AT2G40760
AT2G40860
AT2G40890
AT2G41370
AT2G41430
AT2G41900
AT2G42130
AT2G42450
AT2G42520
AT2G42710
AT2G42740
AT2G42880
AT2G42940
AT2G42975
AT2G42990
AT2G43120
AT2G43240
AT2G43250
AT2G43280
AT2G43330
AT2G43500
AT2G43980
AT2G44500
AT2G44770
AT2G44830
AT2G44860
AT2G44880
AT2G45000
AT2G45030
AT2G45180
AT2G45290
AT2G45340
AT2G45560
AT2G45620
AT2G45720
AT2G45880
AT2G45910
AT2G45990
AT2G46100
AT2G46270
AT2G46290
AT2G46320
AT2G46380
AT2G46450
AT2G46520
AT2G46530
AT2G46550
AT2G46660
AT2G46690
AT2G46710
AT2G46780
AT2G47070
AT2G47110
AT2G47140
AT2G47390
AT2G47420
AT2G47440
AT2G47470
AT2G47520
AT2G47590
AT2G47610
AT2G47630
AT2G47680
AT2G47710
AT2G47760
AT2G47790
AT2G47800
AT2G47850
AT2G47900
AT2G47910
AT2G47940
AT2G47990
AT2G48020
AT2G48120
AT3G01060
AT3G01090
AT3G01100
AT3G01120
AT3G01160
AT3G01210
AT3G01280
AT3G01370
AT3G01390
AT3G01400
AT3G01470
AT3G01490
AT3G01500
AT3G01550
AT3G01580
AT3G01610
AT3G01660
AT3G01790
AT3G01810
AT3G01920
AT3G01930
AT3G02060
AT3G02080
AT3G02100
AT3G02110
AT3G02220
AT3G02230
AT3G02300
AT3G02320
AT3G02380
AT3G02555
AT3G02560
AT3G02700
AT3G02720
AT3G02760
AT3G02780
AT3G02830
AT3G02870
AT3G03050
AT3G03060
AT3G03220
AT3G03440
AT3G03550
AT3G03630
AT3G03770
AT3G03790
AT3G03920
AT3G03960
AT3G03980
AT3G04030
AT3G04120
AT3G04400
AT3G04470
AT3G04500
AT3G04610
AT3G04650
AT3G04710
AT3G04770
AT3G04870
AT3G05030
AT3G05060
AT3G05170
AT3G05410
AT3G05560
AT3G05580
AT3G05590
AT3G05640
AT3G05670
AT3G05675
AT3G05970
AT3G06190
AT3G06430
AT3G06483
AT3G06530
AT3G06560
AT3G06580
AT3G06730
AT3G06760
AT3G06770
AT3G06880
AT3G07050
AT3G07070
AT3G07170
AT3G07210
AT3G07220
AT3G07270
AT3G07300
AT3G07320
AT3G07370
AT3G07525
AT3G07570
AT3G07630
AT3G07880
AT3G07990
AT3G08010
AT3G08550
AT3G08890
AT3G08920
AT3G08950
AT3G09010
AT3G09085
AT3G09090
AT3G09200
AT3G09450
AT3G09580
AT3G09630
AT3G09770
AT3G09890
AT3G09970
AT3G10050
AT3G10160
AT3G10300
AT3G10330
AT3G10350
AT3G10360
AT3G10420
AT3G10480
AT3G10530
AT3G10620
AT3G10670
AT3G10940
AT3G10950
AT3G10970
AT3G11130
AT3G11400
AT3G11530
AT3G11590
AT3G11630
AT3G11670
AT3G11830
AT3G11964
AT3G12050
AT3G12090
AT3G12110
AT3G12120
AT3G12130
AT3G12250
AT3G12270
AT3G12340
AT3G12350
AT3G12480
AT3G12770
AT3G12780
AT3G12860
AT3G12900
AT3G12920
AT3G12930
AT3G13080
AT3G13110
AT3G13230
AT3G13300
AT3G13310
AT3G13450
AT3G13460
AT3G13540
AT3G13560
AT3G13580
AT3G13730
AT3G13860
AT3G13920
AT3G13950
AT3G13960
AT3G14080
AT3G14120
AT3G14205
AT3G14240
AT3G14380
AT3G14400
AT3G14460
AT3G14470
AT3G14610
AT3G14710
AT3G14860
AT3G15000
AT3G15010
AT3G15050
AT3G15080
AT3G15190
AT3G15260
AT3G15354
AT3G15355
AT3G15410
AT3G15460
AT3G15580
AT3G15610
AT3G15810
AT3G15990
AT3G16000
AT3G16080
AT3G16190
AT3G16200
AT3G16260
AT3G16490
AT3G16520
AT3G16610
AT3G16640
AT3G16730
AT3G16770
AT3G16810
AT3G16840
AT3G16857
AT3G16910
AT3G17000
AT3G17040
AT3G17170
AT3G17180
AT3G17205
AT3G17360
AT3G17465
AT3G17510
AT3G17590
AT3G17700
AT3G17910
AT3G18140
AT3G18370
AT3G18390
AT3G18524
AT3G18600
AT3G18610
AT3G18760
AT3G18890
AT3G18990
AT3G19050
AT3G19270
AT3G19330
AT3G19380
AT3G19450
AT3G19490
AT3G19850
AT3G19960
AT3G20000
AT3G20015
AT3G20050
AT3G20300
AT3G20320
AT3G20330
AT3G20680
AT3G20760
AT3G20810
AT3G20910
AT3G20930
AT3G21060
AT3G21090
AT3G21110
AT3G21250
AT3G21300
AT3G21350
AT3G21460
AT3G21470
AT3G21540
AT3G21570
AT3G21580
AT3G21600
AT3G21640
AT3G21760
AT3G21870
AT3G22104
AT3G22230
AT3G22330
AT3G22370
AT3G22530
AT3G22560
AT3G22660
AT3G22790
AT3G22810
AT3G22830
AT3G22840
AT3G22960
AT3G22970
AT3G23340
AT3G23580
AT3G23620
AT3G23710
AT3G23760
AT3G23790
AT3G23940
AT3G23990
AT3G24040
AT3G24080
AT3G24190
AT3G24320
AT3G24430
AT3G24480
AT3G24520
AT3G24550
AT3G24570
AT3G24740
AT3G24760
AT3G25150
AT3G25230
AT3G25410
AT3G25500
AT3G25520
AT3G25620
AT3G26020
AT3G26070
AT3G26410
AT3G26420
AT3G26510
AT3G26520
AT3G26630
AT3G26760
AT3G26780
AT3G27000
AT3G27060
AT3G27110
AT3G27240
AT3G27260
AT3G27300
AT3G27390
AT3G27550
AT3G27560
AT3G27700
AT3G27820
AT3G27890
AT3G27925
AT3G28210
AT3G28345
AT3G28670
AT3G28690
AT3G28700
AT3G28730
AT3G28910
AT3G29090
AT3G29100
AT3G29575
AT3G33520
AT3G43540
AT3G43810
AT3G44200
AT3G44330
AT3G44530
AT3G44600
AT3G44610
AT3G45010
AT3G45020
AT3G45600
AT3G45780
AT3G45880
AT3G46060
AT3G46200
AT3G46460
AT3G46640
AT3G46670
AT3G46740
AT3G46780
AT3G46820
AT3G46980
AT3G46990
AT3G47060
AT3G47160
AT3G47370
AT3G47390
AT3G47420
AT3G47430
AT3G47450
AT3G47500
AT3G47520
AT3G47640
AT3G47800
AT3G47810
AT3G47860
AT3G48090
AT3G48310
AT3G48330
AT3G48460
AT3G48500
AT3G48670
AT3G48690
AT3G48730
AT3G48830
AT3G48890
AT3G48930
AT3G49010
AT3G49080
AT3G49350
AT3G49470
AT3G49601
AT3G49720
AT3G49725
AT3G49730
AT3G49750
AT3G49800
AT3G49900
AT3G49940
AT3G49990
AT3G50040
AT3G50110
AT3G50120
AT3G50360
AT3G50430
AT3G50660
AT3G50700
AT3G50790
AT3G50910
AT3G51030
AT3G51050
AT3G51130
AT3G51140
AT3G51270
AT3G51370
AT3G51480
AT3G51520
AT3G51550
AT3G51680
AT3G51800
AT3G51850
AT3G51895
AT3G52170
AT3G52190
AT3G52260
AT3G52280
AT3G52380
AT3G52560
AT3G52590
AT3G52610
AT3G52730
AT3G52740
AT3G52750
AT3G52870
AT3G52890
AT3G52930
AT3G52990
AT3G53020
AT3G53030
AT3G53190
AT3G53400
AT3G53470
AT3G53630
AT3G53690
AT3G53700
AT3G53760
AT3G53920
AT3G53990
AT3G54050
AT3G54090
AT3G54110
AT3G54170
AT3G54190
AT3G54350
AT3G54440
AT3G54450
AT3G54540
AT3G54670
AT3G54810
AT3G54826
AT3G54890
AT3G54950
AT3G55010
AT3G55060
AT3G55140
AT3G55160
AT3G55200
AT3G55280
AT3G55330
AT3G55370
AT3G55460
AT3G55510
AT3G55605
AT3G55640
AT3G55750
AT3G55760
AT3G55770
AT3G55800
AT3G55960
AT3G55970
AT3G55990
AT3G56070
AT3G56190
AT3G56310
AT3G56330
AT3G56740
AT3G56840
AT3G56850
AT3G56900
AT3G56990
AT3G57190
AT3G57290
AT3G57300
AT3G57490
AT3G57520
AT3G57550
AT3G57610
AT3G57810
AT3G57990
AT3G58520
AT3G58600
AT3G58610
AT3G58650
AT3G58720
AT3G58780
AT3G58830
AT3G59020
AT3G59060
AT3G59080
AT3G59140
AT3G59220
AT3G59400
AT3G59410
AT3G59540
AT3G59650
AT3G59780
AT3G59810
AT3G60240
AT3G60300
AT3G60450
AT3G60500
AT3G60550
AT3G60600
AT3G60620
AT3G60720
AT3G60740
AT3G61110
AT3G61220
AT3G61250
AT3G61320
AT3G61440
AT3G61520
AT3G61540
AT3G61770
AT3G62010
AT3G62030
AT3G62060
AT3G62070
AT3G62120
AT3G62260
AT3G62360
AT3G62370
AT3G62580
AT3G62660
AT3G62700
AT3G62840
AT3G62870
AT3G62930
AT3G62940
AT3G63010
AT3G63110
AT3G63140
AT3G63240
AT3G63270
AT3G63290
AT3G63390
AT3G63430
AT3G63520
AT3G63540
AT4G00030
AT4G00050
AT4G00100
AT4G00110
AT4G00231
AT4G00370
AT4G00450
AT4G00500
AT4G00710
AT4G00730
AT4G00740
AT4G01130
AT4G01210
AT4G01250
AT4G01320
AT4G01600
AT4G01660
AT4G01690
AT4G01800
AT4G01860
AT4G01995
AT4G02050
AT4G02070
AT4G02230
AT4G02280
AT4G02340
AT4G02390
AT4G02400
AT4G02500
AT4G02715
AT4G02725
AT4G02820
AT4G02860
AT4G02930
AT4G03205
AT4G03210
AT4G03320
AT4G03390
AT4G04350
AT4G04614
AT4G04670
AT4G04720
AT4G04860
AT4G04940
AT4G04950
AT4G04955
AT4G04960
AT4G05090
AT4G05400
AT4G05410
AT4G05420
AT4G06744
AT4G07960
AT4G08330
AT4G08540
AT4G08580
AT4G08850
AT4G08900
AT4G08920
AT4G08980
AT4G09010
AT4G09012
AT4G09350
AT4G09620
AT4G09670
AT4G09800
AT4G09810
AT4G09820
AT4G10030
AT4G10040
AT4G10260
AT4G10320
AT4G10490
AT4G10760
AT4G10770
AT4G10930
AT4G10955
AT4G10960
AT4G11060
AT4G11110
AT4G11280
AT4G11410
AT4G11420
AT4G11600
AT4G11640
AT4G11660
AT4G11860
AT4G12230
AT4G12300
AT4G12420
AT4G12430
AT4G12560
AT4G12590
AT4G12640
AT4G12750
AT4G12790
AT4G12850
AT4G12910
AT4G13040
AT4G13080
AT4G13240
AT4G13590
AT4G13830
AT4G13940
AT4G14160
AT4G14240
AT4G14300
AT4G14320
AT4G14342
AT4G14350
AT4G14410
AT4G14440
AT4G14540
AT4G14570
AT4G14580
AT4G14590
AT4G14600
AT4G15000
AT4G15020
AT4G15110
AT4G15440
AT4G15560
AT4G15630
AT4G15640
AT4G15770
AT4G16060
AT4G16120
AT4G16155
AT4G16210
AT4G16440
AT4G16650
AT4G16660
AT4G16720
AT4G16800
AT4G17090
AT4G17150
AT4G17260
AT4G17530
AT4G17570
AT4G17810
AT4G17940
AT4G17970
AT4G18100
AT4G18130
AT4G18440
AT4G18460
AT4G18520
AT4G18760
AT4G18905
AT4G18930
AT4G18970
AT4G19006
AT4G19030
AT4G19070
AT4G19180
AT4G19190
AT4G19210
AT4G19230
AT4G19440
AT4G19450
AT4G19610
AT4G19670
AT4G19900
AT4G20020
AT4G20040
AT4G20440
AT4G20740
AT4G20850
AT4G21110
AT4G21150
AT4G21390
AT4G21470
AT4G21490
AT4G21820
AT4G21960
AT4G22130
AT4G22190
AT4G22260
AT4G22340
AT4G22590
AT4G22840
AT4G22990
AT4G23160
AT4G23180
AT4G23440
AT4G23540
AT4G23620
AT4G23630
AT4G23860
AT4G23890
AT4G23940
AT4G23980
AT4G24015
AT4G24480
AT4G24490
AT4G24620
AT4G24660
AT4G24670
AT4G24730
AT4G24770
AT4G24810
AT4G24930
AT4G25290
AT4G25340
AT4G25630
AT4G25730
AT4G25880
AT4G26100
AT4G26370
AT4G26540
AT4G26600
AT4G26640
AT4G26780
AT4G26860
AT4G27000
AT4G27030
AT4G27040
AT4G27070
AT4G27080
AT4G27090
AT4G27180
AT4G27290
AT4G27310
AT4G27460
AT4G27470
AT4G27520
AT4G27585
AT4G27640
AT4G27680
AT4G27800
AT4G27990
AT4G28030
AT4G28200
AT4G28210
AT4G28260
AT4G28300
AT4G28390
AT4G28450
AT4G28510
AT4G28540
AT4G28560
AT4G28570
AT4G28650
AT4G28660
AT4G28760
AT4G28980
AT4G29000
AT4G29070
AT4G29160
AT4G29220
AT4G29250
AT4G29270
AT4G29310
AT4G29410
AT4G29680
AT4G29750
AT4G29810
AT4G29860
AT4G29890
AT4G29950
AT4G30000
AT4G30080
AT4G30160
AT4G30210
AT4G30240
AT4G30400
AT4G30470
AT4G30480
AT4G30580
AT4G30680
AT4G30950
AT4G30990
AT4G31120
AT4G31140
AT4G31210
AT4G31240
AT4G31330
AT4G31400
AT4G31420
AT4G31500
AT4G31700
AT4G31970
AT4G31985
AT4G32010
AT4G32180
AT4G32360
AT4G32410
AT4G32440
AT4G32520
AT4G32600
AT4G32605
AT4G32850
AT4G32930
AT4G33110
AT4G33140
AT4G33180
AT4G33220
AT4G33330
AT4G33350
AT4G33360
AT4G33490
AT4G33510
AT4G33630
AT4G33760
AT4G33950
AT4G33985
AT4G34110
AT4G34200
AT4G34260
AT4G34360
AT4G34420
AT4G34440
AT4G34450
AT4G34480
AT4G34530
AT4G34660
AT4G34670
AT4G34760
AT4G35000
AT4G35050
AT4G35150
AT4G35160
AT4G35260
AT4G35300
AT4G35440
AT4G35500
AT4G35790
AT4G35860
AT4G36010
AT4G36020
AT4G36040
AT4G36130
AT4G36220
AT4G36530
AT4G36660
AT4G36690
AT4G36710
AT4G36810
AT4G36850
AT4G36870
AT4G36920
AT4G36945
AT4G36960
AT4G36980
AT4G37130
AT4G37200
AT4G37220
AT4G37280
AT4G37380
AT4G37420
AT4G37470
AT4G37480
AT4G37510
AT4G37650
AT4G37760
AT4G37790
AT4G37925
AT4G37980
AT4G38010
AT4G38130
AT4G38180
AT4G38225
AT4G38470
AT4G38495
AT4G38510
AT4G38540
AT4G38620
AT4G38710
AT4G38760
AT4G38840
AT4G38890
AT4G38960
AT4G39070
AT4G39170
AT4G39250
AT4G39330
AT4G39520
AT4G39530
AT4G39620
AT4G40050
AT4G40060
AT5G01220
AT5G01270
AT5G01560
AT5G01580
AT5G01620
AT5G01780
AT5G02050
AT5G02160
AT5G02460
AT5G02560
AT5G02790
AT5G02860
AT5G02960
AT5G03080
AT5G03340
AT5G03540
AT5G03630
AT5G03850
AT5G04140
AT5G04160
AT5G04310
AT5G04430
AT5G04460
AT5G04590
AT5G04950
AT5G05000
AT5G05080
AT5G05190
AT5G05200
AT5G05310
AT5G05340
AT5G05450
[truncated: 608 more rows]
