# Supplementary material for: Comparative transcriptome analysis reveals molecular regulation of salt tolerance in two contrasting chickpea genotypes
Source: Front Plant Sci. 2023 May 30;14:1191457. doi: 10.3389/fpls.2023.1191457 (PMC10289292; doi:10.3389/fpls.2023.1191457)
Supplement: Supplementary file 5 [file Table_5.xlsx]

## Sheet: Genotype-dependent
DEGs with genotype-dependent expression differences
Gene ID	Chr	Start	End	logFC	AveExpr	t	P.Value	adj.P.Val	B	Chickpea Annotation	At Homologue	At Annotation	Mt Homologue	Mt Annotation
Ca06820	Ca1	14306	16008	1.13537	2.92958	7.35234	1.61394e-07	1.27244e-06	7.07102	No Hits			#N/A
Ca06829	Ca1	140353	146383	-0.740729	4.90814	-6.66972	7.74869e-07	4.95676e-06	5.29793	Auxin response factor n_1 Tax_Glycine soja RepID_A0A0B2S4R4_GLYSO	AT1G59750.2	auxin response factor 1	Medtr2g005240.1	auxin response factor 2
Ca06839	Ca1	214400	217160	-1.17289	7.48568	-7.38903	1.48595e-07	1.18806e-06	6.9717	PREDICTED: elongation factor 1-gamma n_1 Tax_Cicer arietinum RepID_UPI00032AA277	AT1G09640.1	Translation elongation factor EF1B,	Medtr3g058940.1	translation elongation factor EF1B%2C gamma chain
Ca06846	Ca1	226359	229413	1.04833	2.63881	7.46313	1.25826e-07	1.0286e-06	7.37347	PREDICTED: leucine-rich repeat receptor-like serine/threonine-protein kinase BAM3 n_1 Tax_Cicer arietinum RepID_UPI00032A912B	AT4G20270.1	Leucine-rich receptor-like protein	Medtr2g005810.1	LRR receptor-like kinase family protein
Ca06848	Ca1	252808	256295	-0.563025	10.4865	-6.7389	6.59184e-07	4.30496e-06	5.34698	Stromal 70 kDa heat shock-related protein - chloroplastic n_3 Tax_Papilionoideae RepID_HSP7S_PEA	AT4G24280.1	chloroplast heat shock protein	Medtr2g005690.1	70 kDa heat shock protein
Ca06849	Ca1	258451	264264	-0.489625	5.19327	-5.41739	1.5872e-05	6.79436e-05	2.23819	Shaggy-like protein kinase 41 isoform 1 n_8 Tax_malvids RepID_A0A061DWG9_THECC	AT1G09840.6	shaggy-like protein kinase	Medtr2g005620.1	shaggy-like kinase dzeta
Ca06837	Ca1	273124	277844	-0.510947	6.71342	-5.97021	4.10193e-06	2.08921e-05	3.60994	PREDICTED: eukaryotic translation initiation factor 3 subunit C n_1 Tax_Cicer arietinum RepID_UPI00032AAE6F	AT3G56150.2	eukaryotic translation initiation	Medtr2g005610.1	eukaryotic translation initiation factor 3 subunit C
Ca06845	Ca1	280463	283457	0.986157	0.674247	5.02223	4.23786e-05	0.000160005	1.97716	PREDICTED: TNF receptor-associated factor family protein DDB_G0290965-like isoform X1 n_2 Tax_Cicer arietinum RepID_UPI00032AD2EB	AT3G11950.2	TRAF-like superfamily protein	Medtr1g054715.1	TRAF-type zinc finger protein
Ca06867	Ca1	285364	290703	-0.471746	5.44773	-6.26989	1.99505e-06	1.1264e-05	4.33451	PREDICTED: regulator of nonsense transcripts UPF3-like n_1 Tax_Cicer arietinum RepID_UPI00032A4F61	AT1G33980.2	Smg-4/UPF3 family protein	Medtr2g005600.3	Smg-4/UPF3 family protein
Ca06865	Ca1	298091	301830	-1.01634	3.13634	-7.55262	1.0303e-07	8.72563e-07	7.50349	PREDICTED: tRNA pseudouridine synthase-like 1 isoform X1 n_2 Tax_Cicer arietinum RepID_UPI00032AD21D	AT1G09800.1	Pseudouridine synthase family protein	Medtr2g005830.1	tRNA pseudouridine synthase A
Ca06864	Ca1	332318	338438	-2.11809	3.78388	-9.09598	3.87718e-09	5.46558e-08	10.7848	PREDICTED: ribosome biogenesis protein BOP1 homolog n_1 Tax_Cicer arietinum RepID_UPI00032A7585	AT2G40360.1	Transducin/WD40 repeat-like superfamily	Medtr2g006020.1	transducin/WD40 repeat protein
Ca06855	Ca1	353469	358689	0.568324	5.97833	7.67579	7.83841e-08	6.98651e-07	7.62856	Uncharacterized protein n_11 Tax_Papilionoideae RepID_A0A0S3S1P3_PHAAN	AT1G71900.1	Protein of unknown function (DUF803)	Medtr2g006070.2	magnesium transporter NIPA2-like protein
Ca06862	Ca1	370424	371986	1.52389	4.28902	13.1542	2.7714e-12	1.39188e-10	18.1017	PREDICTED: transcription factor TCP8 n_1 Tax_Cicer arietinum RepID_UPI00032A6DFE	AT1G58100.1	TCP family transcription factor	Medtr2g006150.1	TCP family transcription factor
Ca06873	Ca1	391626	394028	-0.399388	3.83861	-5.00608	4.41227e-05	0.000165464	1.27472	Cleavage and polyadenylation specificity factor n_10 Tax_Papilionoideae RepID_G7IPE5_MEDTR	AT1G61010.3	cleavage and polyadenylation	Medtr2g006180.1	cleavage and polyadenylation specificity factor
Ca06875	Ca1	395857	398531	-2.01799	3.84049	-10.7686	1.56478e-10	3.91068e-09	14.0367	PREDICTED: multiple organellar RNA editing factor 1 - mitochondrial-like isoform X1 n_2 Tax_Cicer arietinum RepID_UPI00032AA372	AT4G20020.2	unknown protein; BEST Arabidopsis thaliana	Medtr2g006210.1	plastid developmental protein DAG%2C putative
Ca06870	Ca1	427200	435367	-1.32797	1.02997	-5.21502	2.62127e-05	0.000105645	2.38332	PREDICTED: ATP-dependent DNA helicase Q-like 4A n_1 Tax_Cicer arietinum RepID_UPI00032A54C1	AT1G10930.1	DNA helicase	Medtr2g006440.1	ATP-dependent DNA helicase RecQ family protein
Ca06876	Ca1	447164	454371	1.27176	6.86993	7.28875	1.86318e-07	1.43635e-06	6.74781	T-complex protein n_2 Tax_Medicago truncatula RepID_G7INR8_MEDTR	AT1G22930.2	T-complex protein 11	Medtr2g006520.2	T-complex protein
Ca06904	Ca1	493586	501429	-1.13554	4.69308	-8.30947	1.98277e-08	2.18806e-07	9.04148	Importin beta-4 n_2 Tax_Papilionoideae RepID_G7IPF0_MEDTR	AT4G27640.1	ARM repeat superfamily protein	Medtr2g006750.1	importin beta-4
Ca06899	Ca1	530720	532669	-1.06977	3.36218	-5.64294	9.1078e-06	4.19211e-05	2.92579	PREDICTED: probable receptor-like protein kinase At1g11050 n_1 Tax_Cicer arietinum RepID_UPI00032ABC08	AT1G11050.1	Protein kinase superfamily protein	Medtr2g006910.2	cysteine-rich RLK (receptor-like kinase) protein
Ca06907	Ca1	576040	581356	-0.875393	4.46391	-8.93128	5.42017e-09	7.16834e-08	10.3687	PREDICTED: pentatricopeptide repeat-containing protein At1g10910 - chloroplastic n_1 Tax_Cicer arietinum RepID_UPI00032AA957	AT1G10910.1	Pentatricopeptide repeat (PPR) superfamily	Medtr2g007030.1	PPR containing plant-like protein
Ca06885	Ca1	623230	629181	-1.50932	4.98279	-16.3578	2.76664e-14	3.3584e-12	22.7585	PREDICTED: uncharacterized protein LOC101492452 isoform X1 n_2 Tax_Cicer arietinum RepID_UPI00032A4EE5	AT1G71240.2	Plant protein of unknown function (DUF639)	Medtr2g007330.1	DUF639 family protein
Ca06894	Ca1	636562	639701	-0.811156	1.91584	-5.65378	8.86902e-06	4.08836e-05	3.23969	PREDICTED: FBD-associated F-box protein At5g56370-like n_1 Tax_Cicer arietinum RepID_UPI00032A95D4	AT3G06470.1	GNS1/SUR4 membrane protein family	Medtr7g113780.1	GNS1/SUR4 membrane family protein
Ca06892	Ca1	642167	647486	0.866022	2.9003	7.05795	3.15168e-07	2.27704e-06	6.39509	PREDICTED: uncharacterized protein LOC101493343 n_1 Tax_Cicer arietinum RepID_UPI00032A6F34	AT1G10790.1	BEST Arabidopsis thaliana protein match	Medtr2g438510.1	transmembrane protein%2C putative
Ca06889	Ca1	675334	677484	-1.30937	1.27365	-8.43372	1.52389e-08	1.7446e-07	9.73394	PREDICTED: partner of Y14 and mago n_1 Tax_Cicer arietinum RepID_UPI00032A503F			Medtr2g007770.1	partner of Y14-mago protein%2C putative
Ca06893	Ca1	679217	681275	-2.0306	3.6672	-6.97672	3.79843e-07	2.67481e-06	6.1373	PREDICTED: mRNA turnover protein 4 homolog n_1 Tax_Cicer arietinum RepID_UPI00032ACC76	AT1G25260.1	Ribosomal protein L10 family protein	Medtr2g007780.1	ribosomal protein L10 family protein
Ca06915	Ca1	705766	709485	-0.646966	4.76771	-5.66927	8.53846e-06	3.95598e-05	2.87349	PREDICTED: pinin n_1 Tax_Cicer arietinum RepID_UPI00032A565A	AT1G15200.2	protein-protein interaction regulator	Medtr2g007800.1	protein interaction regulator family protein
Ca06945	Ca1	815597	818556	-0.594721	7.64751	-4.97162	4.80906e-05	0.000178574	1.12083	Actin-97 n_10 Tax_Mesangiospermae RepID_B4F989_MAIZE	AT3G12110.1	actin-11	Medtr2g008050.1	actin-related protein 4A
Ca06943	Ca1	841087	845105	-1.19902	4.12022	-11.2774	6.29427e-11	1.84427e-09	14.9342	Serine decarboxylase n_3 Tax_Papilionoideae RepID_G7IL92_MEDTR	AT1G43710.1	Pyridoxal phosphate (PLP)-dependent	Medtr2g008120.1	serine decarboxylase
Ca06924	Ca1	939333	950691	-1.71346	2.1098	-4.82315	6.97315e-05	0.000247057	1.17228	PREDICTED: high affinity sulfate transporter 2-like n_2 Tax_Cicer arietinum RepID_UPI00032A6DC0	AT1G22150.1	sulfate transporter 1;3	Medtr2g008470.1	high affinity sulfate transporter type 1
Ca06928	Ca1	957334	958734	1.9903	5.14365	9.01133	4.6037e-09	6.29817e-08	10.5224	PREDICTED: non-specific lipid-transfer protein-like protein At5g64080 n_1 Tax_Cicer arietinum RepID_UPI00032A53BE	AT5G64080.2	Bifunctional inhibitor/lipid-transfer	Medtr5g070360.1	Lipid transfer protein
Ca06932	Ca1	980577	986528	2.53283	7.72957	22.5054	2.48433e-17	2.11913e-14	29.7805	PREDICTED: uncharacterized protein LOC101510618 isoform X1 n_1 Tax_Cicer arietinum RepID_UPI00032AA6B3	AT5G64170.2	dentin sialophosphoprotein-related	Medtr2g008750.2	dentin sialophosphoprotein-like protein%2C putative
Ca06970	Ca1	996242	1001292	0.666895	4.56808	8.97535	4.95374e-09	6.6521e-08	10.4522	PREDICTED: CD2 antigen cytoplasmic tail-binding protein 2 n_1 Tax_Cicer arietinum RepID_UPI00032AC3C1			Medtr2g008810.1	CD2 antigen cytoplasmic tail-binding-like protein
Ca06977	Ca1	1010193	1011944	-1.60308	4.19436	-13.8304	9.77341e-13	5.86213e-11	19.1662	PREDICTED: uncharacterized protein LOC101513516 isoform X1 n_4 Tax_Cicer arietinum RepID_UPI0006415E7A			Medtr7g116990.1	heavy-metal-associated domain protein
Ca06966	Ca1	1045859	1049210	0.96773	5.0565	6.00121	3.80546e-06	1.95777e-05	3.68199	PREDICTED: uncharacterized protein LOC101515692 n_1 Tax_Cicer arietinum RepID_UPI00032A7AA5	AT5G64230.1	unknown protein; FUNCTIONS IN: molecular_function	Medtr2g008960.1	transmembrane protein%2C putative
Ca06974	Ca1	1078755	1084004	-0.667223	7.68597	-9.0728	4.06349e-09	5.68628e-08	10.641	PREDICTED: phospho-2-dehydro-3-deoxyheptonate aldolase 2 - chloroplastic-like n_1 Tax_Cicer arietinum RepID_UPI00032A71CC	AT4G33510.2	3-deoxy-d-arabino-heptulosonate	Medtr2g009080.1	phospho-2-dehydro-3-deoxyheptonate aldolase
Ca06951	Ca1	1141674	1142831	1.39507	3.4837	7.53592	1.06937e-07	8.97693e-07	7.41052	PREDICTED: RING-H2 finger protein ATL52 n_1 Tax_Cicer arietinum RepID_UPI00032AC959	AT1G72220.1	RING/U-box superfamily protein	Medtr2g009310.1	RING-H2 zinc finger protein
Ca07378	Ca1	1176145	1179095	7.21489	0.475612	5.26513	2.31443e-05	9.48784e-05	2.72612	PREDICTED: (3S -6E)-nerolidol synthase 1-like n_2 Tax_Cicer arietinum RepID_UPI00032A53ED	AT1G61680.1	terpene synthase 14	Medtr2g010960.1	(3S)-linalool/(E)-nerolidol/(E%2CE)-geranyl linalool synthase
Ca07380	Ca1	1189998	1192375	0.637093	2.43647	6.41064	1.42704e-06	8.41424e-06	4.95513	PREDICTED: transcription factor bHLH143-like isoform X1 n_1 Tax_Cicer arietinum RepID_UPI00032A51CC	AT5G09460.1	sequence-specific DNA binding transcription	Medtr2g009360.2	transcription factor
Ca07368	Ca1	1222291	1225646	1.35397	5.27596	7.31612	1.75137e-07	1.36044e-06	6.80785	PREDICTED: beta carbonic anhydrase 5 - chloroplastic n_1 Tax_Cicer arietinum RepID_UPI00032A9165	AT4G33580.1	beta carbonic anhydrase	Medtr2g009500.1	carbonic anhydrase family protein
Ca07379	Ca1	1285198	1286484	0.986948	4.4497	10.0796	5.63323e-10	1.08713e-08	12.6794	PREDICTED: 40S ribosomal protein S5-like n_1 Tax_Cicer arietinum RepID_UPI00032AA9CC	AT2G37270.2	ribosomal protein 5B	Medtr7g107380.1	40S ribosomal protein S5-2
Ca07359	Ca1	1323894	1325564	-1.5607	3.51339	-7.54054	1.05841e-07	8.90938e-07	7.43325	PREDICTED: U3 small nucleolar RNA-associated protein 18 homolog n_1 Tax_Cicer arietinum RepID_UPI00032A6E62	AT5G14050.1	Transducin/WD40 repeat-like superfamily	Medtr2g009800.2	U3 small nucleolar RNA-associated-like protein
Ca07340	Ca1	1392021	1395645	-0.763765	6.45939	-5.55162	1.13988e-05	5.09184e-05	2.57652	Heat shock 70 kDa protein - mitochondrial n_25 Tax_rosids RepID_HSP7M_PHAVU	AT5G09590.1	mitochondrial HSO70	Medtr4g092920.1	heat shock 70 kDa protein
Ca07345	Ca1	1454545	1460088	-1.17037	0.785959	-5.70318	7.85804e-06	3.67437e-05	3.61799	PREDICTED: probable sphingolipid transporter spinster homolog 2 isoform X1 n_2 Tax_Cicer arietinum RepID_UPI00032A90C0	AT5G64500.1	Major facilitator superfamily protein	Medtr2g010370.1	sphingolipid transporter spinster-like protein%2C putative
Ca07354	Ca1	1513212	1515312	1.62822	3.58108	9.44305	1.9358e-09	3.09708e-08	11.4908	PREDICTED: uncharacterized protein LOC101507431 n_1 Tax_Cicer arietinum RepID_UPI00032A717E	AT5G64510.1	unknown protein; FUNCTIONS IN:	Medtr2g010460.1	nicotiana tabacum ORF protein
Ca07346	Ca1	1552544	1555080	-2.01532	5.49991	-14.1667	5.90759e-13	4.01482e-11	19.6557	Transmembrane protein - putative n_4 Tax_Papilionoideae RepID_G7IFC6_MEDTR	AT5G65810.1	unknown protein; BEST Arabidopsis thaliana	Medtr2g010540.2	transmembrane protein%2C putative
Ca07381	Ca1	1639086	1642391	1.08971	4.92478	12.0335	1.71348e-11	6.13762e-10	16.2289	No Hits			Medtr2g010880.1	plant/F20B17-9 protein
Ca07347	Ca1	1653613	1656253	8.37583	3.74864	9.94756	7.24718e-10	1.34521e-08	12.6478	PREDICTED: (3S -6E)-nerolidol synthase 1-like n_2 Tax_Cicer arietinum RepID_UPI00032A53ED	AT1G61680.1	terpene synthase 14	Medtr2g010960.1	(3S)-linalool/(E)-nerolidol/(E%2CE)-geranyl linalool synthase
Ca07361	Ca1	1663686	1666218	-0.613426	7.96348	-7.41744	1.39402e-07	1.12753e-06	7.03036	PREDICTED: multiple organellar RNA editing factor 9 - chloroplastic n_1 Tax_Cicer arietinum RepID_UPI00032A863E	AT1G11430.1	plastid developmental protein DAG,	Medtr2g011000.1	plastid developmental protein DAG
Ca06985	Ca1	1764614	1775971	-10.438	1.05142	-15.4417	9.52158e-14	9.21725e-12	20.0239	Uncharacterized protein n_1 Tax_Oryza punctata RepID_A0A0E0LM48_ORYPU	AT4G05120.1	Major facilitator. Encodes an equilibrative nucleoside transporter AtENT3. Mutations of this locus allow mutants to grow on uridine analogue fluorouridine. nucleoside transmembrane transport	Medtr2g011580.1	equilibrative nucleoside transporter 6
Ca07004	Ca1	1817615	1822820	1.01476	5.05176	8.41787	1.57573e-08	1.78789e-07	9.26269	PREDICTED: putative PAP-specific phosphatase - mitochondrial isoform X1 n_2 Tax_Cicer arietinum RepID_UPI00032A7073	AT4G05090.1	Inositol monophosphatase family protein	Medtr2g011680.1	inositol monophosphatase family protein
Ca06993	Ca1	1861401	1863872	-1.24574	2.44346	-6.63803	8.346e-07	5.2727e-06	5.50248	PREDICTED: uncharacterized protein LOC101498197 n_1 Tax_Cicer arietinum RepID_UPI00032A9334	AT1G74350.1	Intron maturase, type II family protein	#N/A
Ca06996	Ca1	1864397	1866187	-1.78602	1.34635	-8.17354	2.65076e-08	2.83124e-07	9.18048	PREDICTED: mediator of RNA polymerase II transcription subunit 16-like isoform X1 n_4 Tax_Cicer arietinum RepID_UPI00032A570D	AT4G04920.1	sensitive to freezing 6	Medtr4g088965.1	mediator of RNA polymerase II transcription subunit 16
Ca07020	Ca1	1909159	1910637	-1.95189	6.07204	-9.74209	1.07717e-09	1.90466e-08	12.0029	PREDICTED: uncharacterized protein LOC101499608 n_1 Tax_Cicer arietinum RepID_UPI00032AB40D			Medtr6g084620.1	transmembrane protein%2C putative
Ca07017	Ca1	1963170	1963610	-0.990166	5.67681	-6.38092	1.53134e-06	8.95675e-06	4.60551	Uncharacterized protein n_8 Tax_Phaseoleae RepID_I1J9E4_SOYBN	AT5G67510.1	Translation protein SH3-like family	Medtr2g012450.1	60S ribosomal protein L26-1
Ca07012	Ca1	1970539	1974803	2.52363	2.09955	8.98164	4.89064e-09	6.59415e-08	10.7676	Transmembrane amino acid transporter family protein n_2 Tax_Papilionoideae RepID_G7ILF8_MEDTR	AT1G47670.1	Transmembrane amino acid transporter	Medtr2g012470.1	transmembrane amino acid transporter family protein
Ca07009	Ca1	1981971	1982396	2.59597	1.8824	6.43999	1.33111e-06	7.91268e-06	5.18933	PREDICTED: putative glycine-rich cell wall structural protein 1 n_1 Tax_Cicer arietinum RepID_UPI00032A5A79			Medtr2g012520.1	Novel GRP family
Ca07025	Ca1	2046545	2052758	0.914971	1.63817	5.27733	2.24538e-05	9.23698e-05	2.37479	PREDICTED: uncharacterized protein LOC101507433 isoform X1 n_2 Tax_Cicer arietinum RepID_UPI0006410749	AT1G61215.1	bromodomain 4	Medtr2g012600.1	bromodomain protein
Ca07040	Ca1	2103260	2106695	1.79815	2.27095	10.4823	2.64641e-10	6.00546e-09	13.6682	PREDICTED: uncharacterized protein LOC101509108 n_1 Tax_Cicer arietinum RepID_UPI00032AB4CC	AT1G11120.2	unknown protein; FUNCTIONS IN: molecular_function	Medtr4g090440.1	transmembrane protein%2C putative
Ca07055	Ca1	2185737	2193039	-1.00862	4.08421	-11.9966	1.82345e-11	6.45593e-10	16.1959	PREDICTED: allantoinase isoform X1 n_2 Tax_Cicer arietinum RepID_UPI00032A830C	AT4G04955.1	allantoinase	Medtr2g013060.1	allantoinase
Ca07050	Ca1	2194209	2196452	0.760043	4.25285	5.4704	1.39243e-05	6.03492e-05	2.3996	Fatty acid desaturase: Peptidase M - neutral zinc metallopeptidases - zinc-binding site n_4 Tax_Papilionoideae RepID_A2Q4Q7_MEDTR	AT4G04930.1	fatty acid desaturase family	Medtr2g013070.1	sphingolipid delta desaturase
Ca07057	Ca1	2220499	2223571	-0.702181	6.57237	-5.78977	6.35963e-06	3.0569e-05	3.16679	PREDICTED: acetolactate synthase 3 - chloroplastic-like isoform X3 n_1 Tax_Cicer arietinum RepID_UPI00032A4E22	AT3G48560.1	chlorsulfuron/imidazolinone	Medtr2g013120.1	acetolactate synthase 1 catalytic subunit
Ca07062	Ca1	2299787	2300629	2.83453	1.64504	6.71542	6.96324e-07	4.51665e-06	5.91517	PREDICTED: dof zinc finger protein DOF4.7-like n_1 Tax_Cicer arietinum RepID_UPI00032AA63E	AT1G28310.2	Dof-type zinc finger DNA-binding family	Medtr2g013370.1	Dof domain zinc finger protein
Ca07064	Ca1	2307290	2311198	0.838286	2.3431	5.65004	8.95078e-06	4.12232e-05	3.12764	PREDICTED: uncharacterized protein LOC101491377 n_1 Tax_Cicer arietinum RepID_UPI00032A6646	AT3G15390.1	silencing defective 5	Medtr2g013430.2	protein silencing defective protein
Ca07073	Ca1	2331047	2331736	-2.93753	2.78265	-14.2737	5.04268e-13	3.57073e-11	19.924	PREDICTED: E3 ubiquitin-protein ligase RMA1H1-like n_1 Tax_Cicer arietinum RepID_UPI00032A95BD	AT4G27470.1	RING membrane-anchor 3	Medtr2g013550.2	E3 ubiquitin-protein ligase RMA1H1-like protein
Ca07071	Ca1	2377097	2382364	-1.20627	4.93972	-12.9394	3.89296e-12	1.822e-10	17.7394	DUF616 family protein n_2 Tax_Papilionoideae RepID_G7IPT3_MEDTR	AT1G28240.1	Protein of unknown function (DUF616)	Medtr2g013690.1	DUF616 family protein
Ca07081	Ca1	2409991	2413817	1.77764	3.85703	11.8894	2.18541e-11	7.42796e-10	16.0277	PREDICTED: serine/threonine-protein kinase HT1-like n_1 Tax_Cicer arietinum RepID_UPI00032A7078	AT5G58950.1	Protein kinase superfamily protein	Medtr2g013900.1	tyrosine kinase family protein
Ca07076	Ca1	2455698	2460409	-1.36838	3.81934	-10.6742	1.85885e-10	4.50573e-09	13.855	PREDICTED: protein SMG7L isoform X1 n_3 Tax_Cicer arietinum RepID_UPI00032A5148	AT1G28260.2	Telomerase activating protein Est1	Medtr2g013980.3	telomerase activating protein Est1
Ca07079	Ca1	2483219	2485583	-0.686337	6.84973	-5.67533	8.4128e-06	3.90512e-05	2.88265	40S ribosomal protein S6 n_24 Tax_Mesangiospermae RepID_K4CI93_SOLLC	AT4G31700.2	ribosomal protein S6	Medtr2g014030.1	40S ribosomal protein S6-2
Ca07092	Ca1	2553736	2558834	-1.08922	4.5763	-9.45406	1.8941e-09	3.05272e-08	11.4368	PREDICTED: glyoxysomal processing protease - glyoxysomal n_1 Tax_Cicer arietinum RepID_UPI00032A5074	AT1G28320.1	protease-related	Medtr2g014210.1	glyoxysomal processing protease%2C glyoxysomal-like protein
Ca07087	Ca1	2583980	2589651	0.47658	4.18743	5.22275	2.57135e-05	0.000104145	1.78765	Receptor-like kinase plant-like protein - putative n_2 Tax_Papilionoideae RepID_G7ISE3_MEDTR	AT1G28340.1	receptor like protein 4	Medtr2g014290.1	receptor-like kinase plant-like protein%2C putative
Ca07102	Ca1	2617455	2618117	1.54714	0.627482	6.48788	1.1885e-06	7.16519e-06	5.50501	PREDICTED: ethylene-responsive transcription factor 4 n_1 Tax_Cicer arietinum RepID_UPI00032A5BDD	AT5G44210.1	erf domain protein	Medtr2g014340.1	ethylene response factor
Ca07103	Ca1	2634808	2637057	0.862074	3.27656	6.28681	1.91605e-06	1.08782e-05	4.50862	PREDICTED: protein NUCLEAR FUSION DEFECTIVE 6 - chloroplastic/mitochondrial-like isoform X2 n_4 Tax_Cicer arietinum RepID_UPI00032A5BB0			Medtr2g014370.1	hypothetical protein
Ca07101	Ca1	2639522	2643381	-1.48039	1.79619	-10.005	6.49315e-10	1.22303e-08	12.8242	PREDICTED: uncharacterized protein At3g17950-like isoform X1 n_2 Tax_Cicer arietinum RepID_UPI0006414BCA			Medtr2g014380.1	transmembrane protein%2C putative
Ca07097	Ca1	2648447	2649229	4.59621	2.08939	6.75437	6.35824e-07	4.1687e-06	5.93885	PREDICTED: protein E6 n_1 Tax_Cicer arietinum RepID_UPI00032A87C8			Medtr2g014400.1	transmembrane protein%2C putative
Ca07096	Ca1	2675236	2680878	-0.643768	4.11442	-6.49402	1.17138e-06	7.07314e-06	4.91324	PREDICTED: dnaJ homolog subfamily B member 4-like n_1 Tax_Cicer arietinum RepID_UPI00032A866E	AT2G20560.1	DNAJ heat shock family protein	Medtr2g014470.1	DnaJ heat shock family protein
Ca07125	Ca1	2681504	2690749	0.520743	6.31063	5.28389	2.20913e-05	9.11235e-05	1.91122	PREDICTED: uncharacterized protein LOC101510178 n_1 Tax_Cicer arietinum RepID_UPI00032A750D	AT1G28420.1	homeobox-1	Medtr2g014490.1	homeobox domain protein
Ca07104	Ca1	2692049	2693488	-1.11393	0.299725	-4.82698	6.90661e-05	0.000245267	1.58255	PREDICTED: pentatricopeptide repeat-containing protein At5g46100 n_1 Tax_Cicer arietinum RepID_UPI00032AC7A7	AT5G46100.1	Pentatricopeptide repeat (PPR) superfamily	Medtr1g033960.1	PPR containing plant-like protein
Ca07109	Ca1	2726067	2729458	1.00124	4.99728	7.48791	1.1904e-07	9.81516e-07	7.20227	PREDICTED: receptor-like protein kinase HSL1 n_1 Tax_Cicer arietinum RepID_UPI00032AA687	AT1G28440.1	HAESA-like 1	Medtr2g014560.1	LRR receptor-like kinase family protein
Ca07129	Ca1	2730948	2733092	1.19818	1.98531	8.46917	1.41414e-08	1.64107e-07	9.69885	PREDICTED: tRNA (adenine(58)-N(1))-methyltransferase catalytic subunit TRMT61A-like n_1 Tax_Cicer arietinum RepID_UPI00032A50B0	AT5G14600.1	S-adenosyl-L-methionine-dependent methyltransferases	Medtr6g047800.2	tRNA methyltransferase complex GCD14 subunit
Ca07114	Ca1	2803697	2807752	-0.725568	2.25189	-5.58632	1.04663e-05	4.74036e-05	2.99179	PREDICTED: OPA3-like protein n_1 Tax_Cicer arietinum RepID_UPI00032AB32B	AT1G28510.1	Optic atrophy 3 protein (OPA3)	Medtr2g014860.1	optic atrophy 3 protein
Ca07117	Ca1	2819987	2823109	-1.53299	0.0539483	-4.92179	5.44724e-05	0.000198512	1.85612	PREDICTED: LOW QUALITY PROTEIN: putative disease resistance protein At3g14460 n_1 Tax_Cicer arietinum RepID_UPI000640D734	AT3G14470.1	NB-ARC domain-containing disease resistance	Medtr2g014840.1	LRR and NB-ARC domain disease resistance protein
Ca07110	Ca1	2823270	2828262	-14.7237	0.324061	-11.4448	4.69467e-11	1.43038e-09	13.6118	PREDICTED: LOW QUALITY PROTEIN: putative disease resistance protein At3g14460 n_1 Tax_Cicer arietinum RepID_UPI000640D734	AT3G14470.1	NB-ARC domain-containing disease resistance, defense response	Medtr5g095910.1	LRR and NB-ARC domain disease resistance protein
Ca07143	Ca1	2923368	2926895	1.24095	1.34113	7.43068	1.35321e-07	1.09916e-06	7.54732	PREDICTED: glutamate receptor 2.7-like n_1 Tax_Cicer arietinum RepID_UPI00032A8892	AT2G24710.1	glutamate receptor	Medtr2g015270.1	glutamate receptor 3.4
Ca07134	Ca1	2946539	2949849	0.652153	3.42936	5.38845	1.70496e-05	7.22306e-05	2.27988	PREDICTED: pentatricopeptide repeat-containing protein At4g13650 n_1 Tax_Cicer arietinum RepID_UPI00032A75CD	AT4G13650.1	Pentatricopeptide repeat (PPR) superfamily	Medtr6g032915.1	pentatricopeptide (PPR) repeat protein
Ca07155	Ca1	3028559	3030190	-1.43714	5.1931	-8.61837	1.03442e-08	1.25567e-07	9.69559	40S ribosomal protein S27 n_14 Tax_Spermatophyta RepID_A0A0D2MUG4_GOSRA	AT3G61110.1	ribosomal protein S27	Medtr2g015680.1	40S ribosomal protein S27-1
Ca07156	Ca1	3061836	3067613	2.20212	4.1747	9.70465	1.15849e-09	2.02043e-08	11.9656	PREDICTED: protein trichome birefringence-like 38 n_1 Tax_Cicer arietinum RepID_UPI00032A89D3	AT2G34070.1	TRICHOME BIREFRINGENCE-LIKE 37	Medtr2g015720.1	trichome birefringence-like protein
Ca07171	Ca1	3181920	3182947	2.44707	1.53572	7.47481	1.2258e-07	1.00691e-06	7.6374	PREDICTED: probable phosphatidylinositol 4-phosphate 5-kinase MSS4 n_1 Tax_Cicer arietinum RepID_UPI00032A59B3	AT1G29195.1	unknown protein; FUNCTIONS IN: molecular_function	Medtr2g016150.1	plant/F28N24-12 protein
Ca07175	Ca1	3198928	3201439	2.06181	0.890589	6.64425	8.22502e-07	5.20272e-06	5.84045	PREDICTED: low-temperature-induced cysteine proteinase-like n_1 Tax_Cicer arietinum RepID_UPI00032AC2F8	AT1G09850.1	xylem bark cysteine peptidase	Medtr2g016380.1	cysteine proteinase superfamily protein
Ca07176	Ca1	3207173	3209849	-0.682734	5.83808	-5.11168	3.39019e-05	0.000131874	1.47727	PREDICTED: uncharacterized protein LOC101504403 isoform X1 n_1 Tax_Cicer arietinum RepID_UPI00032A608E	AT1G29240.1	Protein of unknown function (DUF688)	Medtr2g016190.1	DUF688 family protein
Ca07183	Ca1	3217797	3220388	-1.85515	1.22995	-11.6137	3.50249e-11	1.11142e-09	15.7202	PREDICTED: plant cysteine oxidase 4-like n_1 Tax_Cicer arietinum RepID_UPI00032AC80B	AT2G42670.2	Protein of unknown function (DUF1637)	Medtr2g016230.1	RmlC-type cupin
Ca07182	Ca1	3255787	3257869	1.04363	4.06794	5.50048	1.29288e-05	5.66584e-05	2.49086	PREDICTED: CBL-interacting serine/threonine-protein kinase 12-like n_1 Tax_Cicer arietinum RepID_UPI000640CCA8	AT4G18700.1	CBL-interacting	Medtr2g016280.1	CBL-interacting kinase
Ca07173	Ca1	3276882	3280415	3.37547	0.473854	6.92553	4.27436e-07	2.96357e-06	6.53872	PREDICTED: probable LRR receptor-like serine/threonine-protein kinase At2g24230 n_1 Tax_Cicer arietinum RepID_UPI00032ACEDE	AT5G45800.1	Leucine-rich repeat protein kinase	Medtr0722s0020.1	receptor-like kinase%2C putative
Ca07185	Ca1	3311480	3313613	2.11869	4.61288	8.05186	3.44467e-08	3.52652e-07	8.48272	PREDICTED: uncharacterized protein LOC101509109 n_1 Tax_Cicer arietinum RepID_UPI00032AD0B8			Medtr2g016520.1	RING/FYVE/PHD zinc finger protein
Ca07199	Ca1	3319632	3320915	-1.7186	0.484295	-5.12954	3.24266e-05	0.000126943	2.28963	PREDICTED: probable LRR receptor-like serine/threonine-protein kinase At3g47570 n_1 Tax_Cicer arietinum RepID_UPI0006416866	AT4G20140.1	Leucine-rich repeat transmembrane	Medtr2g016590.1	LRR receptor-like kinase
Ca07198	Ca1	3340279	3341580	-2.28663	2.99442	-6.35358	1.63421e-06	9.48723e-06	4.76549	PREDICTED: systemin receptor SR160 n_1 Tax_Cicer arietinum RepID_UPI00032A4FD2	AT4G18760.1	receptor like protein	Medtr2g016620.1	LRR receptor-like kinase
Ca07207	Ca1	3383026	3384825	-0.674776	3.3061	-5.46896	1.3974e-05	6.05303e-05	2.50071	PREDICTED: pentatricopeptide repeat-containing protein At3g62470 - mitochondrial-like n_1 Tax_Cicer arietinum RepID_UPI000640D403	AT3G62470.1	Pentatricopeptide repeat (PPR) superfamily	Medtr2g016740.1	PPR containing plant-like protein
Ca07195	Ca1	3387278	3387808	-2.10234	2.33927	-10.1622	4.81708e-10	9.74566e-09	13.0643	PREDICTED: uncharacterized protein LOC101512973 n_1 Tax_Cicer arietinum RepID_UPI00032A5B34	AT2G42760.1	unknown protein; CONTAINS InterPro	Medtr2g016760.1	DUF1685 family protein
Ca07200	Ca1	3440981	3443128	1.40468	4.24451	12.9348	3.92161e-12	1.82869e-10	17.75	Plant U-box protein n_3 Tax_Papilionoideae RepID_G7ILU6_MEDTR	AT1G29340.1	plant U-box 17	Medtr2g018010.1	plant U-box protein
Ca07232	Ca1	3618857	3628871	5.36483	2.45606	5.90352	4.82187e-06	2.40543e-05	3.86629	PREDICTED: uncharacterized protein LOC105180227 n_1 Tax_Sesamum indicum RepID_UPI0005815EC1	AT1G29670.1	GDSL-like Lipase/Acylhydrolase superfamily	Medtr3g023220.1	GDSL-like lipase/acylhydrolase
Ca07226	Ca1	3640203	3647133	-1.1393	5.07924	-8.02966	3.61406e-08	3.66316e-07	8.41691	Subtilase n_2 Tax_Cicer arietinum RepID_A0A068B920_CICAR	AT5G45650.1	subtilase family protein	Medtr2g018125.1	subtilisin-like serine protease
Ca07227	Ca1	3673159	3677184	-0.766198	6.05469	-5.39432	1.68035e-05	7.13719e-05	2.18479	PREDICTED: transcription factor GTE12-like isoform X1 n_2 Tax_Cicer arietinum RepID_UPI00032AD365	AT5G46550.1	DNA-binding bromodomain-containing	Medtr2g018270.1	global transcription factor group protein
Ca07230	Ca1	3678656	3680607	0.420943	4.60142	5.80386	6.14493e-06	2.96957e-05	3.20724	PREDICTED: eukaryotic translation initiation factor 4E-1-like n_1 Tax_Cicer arietinum RepID_UPI00032A7ABC	AT4G18040.1	eukaryotic	Medtr2g018260.1	eukaryotic translation initiation factor 4E
Ca07237	Ca1	3710816	3753314	0.94012	2.00372	5.03675	4.08691e-05	0.000154956	1.68585	ABC transporter B family-like protein n_3 Tax_Papilionoideae RepID_G7ILW5_MEDTR	AT4G18050.1	P-glycoprotein 9	Medtr2g018320.1	ABC transporter B family-like protein
Ca07238	Ca1	3762902	3765256	1.21958	2.42	8.93107	5.42254e-09	7.16834e-08	10.5948	PREDICTED: pentatricopeptide repeat-containing protein At1g62914 - mitochondrial n_1 Tax_Cicer arietinum RepID_UPI00032A5473	AT1G30290.1	Tetratricopeptide repeat (TPR)-like	Medtr2g018550.1	pentatricopeptide (PPR) repeat protein
Ca07239	Ca1	3784265	3785610	-1.00449	3.3258	-6.1837	2.45215e-06	1.34092e-05	4.25804	PREDICTED: 60S ribosomal protein L38-like n_2 Tax_Cicer arietinum RepID_UPI00032A8E72	AT3G59540.1	Ribosomal L38e protein family	Medtr4g068040.1	60S ribosomal protein L38A
Ca07255	Ca1	3814640	3819268	-0.803495	5.30594	-5.26421	2.31972e-05	9.50701e-05	1.85744	PREDICTED: uncharacterized protein LOC101501722 n_1 Tax_Cicer arietinum RepID_UPI00032A78E5	AT2G34640.1	plastid transcriptionally	Medtr2g018740.1	plastid transcriptionally active protein
Ca07272	Ca1	4163885	4168680	-1.29337	4.61134	-5.86064	5.35134e-06	2.63264e-05	3.35458	DUF642 family protein n_3 Tax_Papilionoideae RepID_G7IPX6_MEDTR	AT1G29980.2	Protein of unknown function, DUF642	Medtr2g019600.1	DUF642 family protein
Ca07283	Ca1	4188497	4194688	-0.998535	2.19222	-6.50299	1.14683e-06	6.94406e-06	5.23398	PREDICTED: phospho-N-acetylmuramoyl-pentapeptide-transferase homolog n_1 Tax_Cicer arietinum RepID_UPI00032A95CE	AT4G18270.1	translocase 11	Medtr2g019630.1	phospho-N-acetylmuramoyl-pentapeptide-transferase%2C putative
Ca07277	Ca1	4224911	4227096	-0.762197	7.19234	-5.00024	4.47708e-05	0.000167712	1.19763	60S ribosomal protein L18a n_8 Tax_Soja RepID_I1JJ27_SOYBN	AT2G34480.1	Ribosomal protein L18ae/LX family protein	Medtr5g091120.1	60S ribosomal protein L18a-3
Ca07284	Ca1	4297699	4298007	4.39307	0.103234	7.64298	8.4289e-08	7.40069e-07	8.09299	Uncharacterized protein n_9 Tax_Papilionoideae RepID_I1M1D2_SOYBN	AT3G21460.1	Glutaredoxin family protein	Medtr2g019950.1	monothiol glutaredoxin-S2 protein
Ca07285	Ca1	4307000	4312314	0.494221	4.38331	5.50452	1.28008e-05	5.61801e-05	2.47538	Serine/threonine-protein kinase PBS1 n_11 Tax_Papilionoideae RepID_A0A0B2RMP4_GLYSO	AT5G18610.2	Protein kinase superfamily protein	Medtr2g019990.2	Serine/Threonine-kinase PBS1-like protein
Ca07286	Ca1	4347319	4354825	-0.966488	6.75998	-6.27028	1.99318e-06	1.12576e-05	4.33959	Uncharacterized protein n_2 Tax_Oryza RepID_A0A0E0F5Q9_9ORYZ	AT2G37270.2	ribosomal protein 5B	Medtr7g107380.1	40S ribosomal protein S5-2
Ca07311	Ca1	4594691	4599896	0.605335	4.96902	5.87259	5.19813e-06	2.56966e-05	3.36633	PREDICTED: LEC14B homolog n_1 Tax_Cicer arietinum RepID_UPI00032AD13F	AT4G03020.2	transducin family protein / WD-40 repeat	Medtr2g020720.4	transducin/WD-like repeat-protein
Ca07323	Ca1	4628052	4630459	0.825008	6.26773	5.9737	4.06735e-06	2.07575e-05	3.61855	PREDICTED: histidine-containing phosphotransfer protein 1 n_1 Tax_Cicer arietinum RepID_UPI00032A9CFC			#N/A
Ca07321	Ca1	4632859	4637707	-0.921232	3.01429	-7.95772	4.22445e-08	4.16858e-07	8.42329	PREDICTED: probable prolyl 4-hydroxylase 4 n_1 Tax_Cicer arietinum RepID_UPI00032A85EA	AT5G18900.1	2-oxoglutarate (2OG) and Fe(II)-dependent	Medtr2g020800.2	prolyl 4-hydroxylase subunit alpha-like protein
Ca07324	Ca1	4678914	4679715	1.17713	3.21963	8.74356	7.97488e-09	1.00227e-07	10.0835	PREDICTED: uncharacterized protein LOC101505806 n_1 Tax_Cicer arietinum RepID_UPI00032A7FD4			Medtr2g020830.1	plant/F10N7-170 protein%2C putative
Ca07309	Ca1	4679360	4679935	1.20489	4.37623	8.94989	5.21793e-09	6.94589e-08	10.4098	PREDICTED: uncharacterized protein LOC101505806 n_1 Tax_Cicer arietinum RepID_UPI00032A7FD4	AT3G21570.1	unknown protein; Has 43 Blast hits	Medtr2g020830.1	plant/F10N7-170 protein%2C putative
Ca07330	Ca1	4698132	4702282	0.409697	5.47711	5.01096	4.35883e-05	0.000163804	1.22241	PREDICTED: putative E3 ubiquitin-protein ligase RF298 isoform X1 n_2 Tax_Cicer arietinum RepID_UPI0006416E26	AT1G03365.1	RING/U-box superfamily protein	Medtr2g020870.2	E3 ubiquitin-protein ligase RF298-like protein%2C putative
Ca07325	Ca1	4708750	4709937	-0.60628	3.09867	-5.08936	3.5842e-05	0.00013826	1.59015	Cox19-like CHCH family protein n_1 Tax_Medicago truncatula RepID_B7FMS7_MEDTR			Medtr2g020920.2	Cox19-like CHCH family protein
Ca07331	Ca1	4741894	4745326	1.53858	4.23379	11.9854	1.85812e-11	6.53288e-10	16.1684	PREDICTED: probable protein phosphatase 2C 35 isoform X1 n_3 Tax_Cicer arietinum RepID_UPI00032AACBE	AT3G06270.1	Protein phosphatase 2C family protein	Medtr2g020970.2	phosphatase 2C family protein
Ca07333	Ca1	4765078	4771091	1.88296	4.24217	10.7525	1.61129e-10	3.98781e-09	13.969	F-box/LRR protein n_2 Tax_Papilionoideae RepID_G7IFP9_MEDTR	AT4G15475.1	F-box/RNI-like superfamily protein	Medtr2g021030.1	F-box/LRR protein
Ca07393	Ca1	4818329	4824527	-1.004	2.56515	-6.43069	1.36076e-06	8.06388e-06	4.98293	CC-NBS-LRR disease resistance protein n_2 Tax_Cicer arietinum RepID_A0A067XTG5_CICAR	AT3G14470.1	NB-ARC domain-containing disease resistance	Medtr5g095910.1	LRR and NB-ARC domain disease resistance protein
Ca07394	Ca1	4824695	4826514	-1.1658	2.08057	-5.59646	1.02088e-05	4.63608e-05	3.06134	NBS-LRR protein n_1 Tax_Cicer arietinum RepID_V5TH04_CICAR	AT3G14470.1	NB-ARC domain-containing disease resistance	Medtr2g014840.1	LRR and NB-ARC domain disease resistance protein
Ca07429	Ca1	4993483	4996710	-0.446869	4.04325	-5.22903	2.53152e-05	0.000102759	1.81546	PREDICTED: cardiolipin synthase (CMP-forming) - mitochondrial n_1 Tax_Cicer arietinum RepID_UPI00032A4FF4	AT4G04870.1	cardiolipin synthase	Medtr2g022840.1	phosphatidylglycerolphosphate synthase
Ca07425	Ca1	5007597	5010494	-1.7998	2.62978	-7.63032	8.66891e-08	7.5853e-07	7.76974	PREDICTED: adenosine deaminase-like protein n_1 Tax_Cicer arietinum RepID_UPI00032AA6D8	AT4G04880.1	adenosine/AMP deaminase family protein	Medtr2g022780.2	adenosine/AMP deaminase
Ca07426	Ca1	5029986	5033563	-4.73124	1.45385	-8.8198	6.81349e-09	8.73532e-08	10.5612	PREDICTED: beta-glucosidase 47 n_1 Tax_Cicer arietinum RepID_UPI00032A7D9C	AT1G61810.3	beta-glucosidase 45	Medtr2g022710.1	glycoside hydrolase family 1 protein
Ca07407	Ca1	5119455	5126303	-1.2804	4.74807	-6.07746	3.16572e-06	1.66735e-05	3.8823	Uncharacterized protein n_8 Tax_Papilionoideae RepID_I1M137_SOYBN	AT3G23940.1	dehydratase family	Medtr2g089340.1	dihydroxyacid dehydratase
Ca07444	Ca1	5274750	5277785	0.359152	5.76298	5.00902	4.37998e-05	0.000164437	1.2196	TMS membrane protein/tumor differentially protein n_2 Tax_Papilionoideae RepID_B7FII2_MEDTR	AT1G16180.2	Serinc-domain containing serine and	Medtr2g022060.1	TMS membrane protein/tumor differentially protein
Ca07431	Ca1	5326783	5327418	1.64695	4.33126	7.92763	4.51024e-08	4.40511e-07	8.21535	PREDICTED: uncharacterized protein LOC101500992 n_1 Tax_Cicer arietinum RepID_UPI00032AA369	AT1G11700.1	Protein of unknown function, DUF584	Medtr2g023070.2	senescence regulator
Ca07439	Ca1	5349099	5350396	1.0669	5.93072	5.29511	2.1485e-05	8.88625e-05	1.93665	PREDICTED: MYB-like transcription factor ETC1 n_1 Tax_Cicer arietinum RepID_UPI00032AA6BB			#N/A
Ca07434	Ca1	5365821	5375092	0.84448	3.59047	7.30329	1.80291e-07	1.39552e-06	6.86457	PREDICTED: peptidyl-prolyl cis-trans isomerase CYP57 n_1 Tax_Cicer arietinum RepID_UPI00032AA62F	AT4G33060.1	Cyclophilin-like peptidyl-prolyl cis-trans	Medtr2g023120.1	peptidyl-prolyl cis-trans isomerase
Ca07462	Ca1	5392101	5393231	-0.307881	11.6691	-5.16706	2.95341e-05	0.000117179	1.43798	Uncharacterized protein n_4 Tax_Papilionoideae RepID_I1M100_SOYBN	AT4G04640.1	ATPase, F1 complex, gamma subunit	Medtr2g023290.1	F0F1 ATP synthase subunit gamma
Ca07463	Ca1	5463009	5465834	-2.50895	0.431506	-10.2597	4.00858e-10	8.39879e-09	13.254	PREDICTED: ankyrin repeat domain-containing protein 13C n_1 Tax_Cicer arietinum RepID_UPI00032A782B	AT1G62050.1	Ankyrin repeat family protein	Medtr2g023450.1	ankyrin repeat 13C-like protein
Ca07472	Ca1	5487605	5490382	2.89959	9.62634	16.1195	3.79394e-14	4.23564e-12	22.4018	5'-adenylylsulfate reductase n_3 Tax_Papilionoideae RepID_A0A072V4H5_MEDTR	AT4G21990.1	APS reductase	Medtr2g023540.1	5'-adenylylsulfate reductase
Ca07473	Ca1	5492931	5495362	0.753499	4.45974	7.70419	7.36167e-08	6.61555e-07	7.70506	Glucanase n_2 Tax_Cicer arietinum RepID_A0A089WWF4_CICAR	AT1G11820.2	O-Glycosyl hydrolases family 17 protein	Medtr4g132280.1	glucan endo-1%2C3-beta-glucosidase-like protein
Ca07488	Ca1	5623972	5625533	-5.05521	4.93661	-32.2003	7.48974e-21	1.14556e-16	37.5573	PREDICTED: uncharacterized protein LOC101511259 n_1 Tax_Cicer arietinum RepID_UPI00032ABC7A			Medtr2g024300.1	chaperonin-like RbcX protein
Ca07492	Ca1	5625744	5633635	0.827258	6.06997	5.53855	1.17713e-05	5.23074e-05	2.5439	Malonyl-CoA decarboxylase n_4 Tax_Papilionoideae RepID_A0A072V6G5_MEDTR	AT4G04320.2	malonyl-CoA decarboxylase family protein	Medtr2g024310.2	malonyl-CoA decarboxylase
Ca07495	Ca1	5648526	5653982	-0.604659	2.48996	-5.15628	3.0337e-05	0.000119761	1.8777	PREDICTED: 50S ribosomal protein L4 - chloroplastic n_1 Tax_Cicer arietinum RepID_UPI00032A97FC	AT2G20060.1	Ribosomal protein L4/L1 family	Medtr3g107920.1	50S ribosomal protein L4%2C bacterial/organelle protein
Ca07500	Ca1	5683463	5687558	-1.19017	6.0938	-13.2054	2.55744e-12	1.30823e-10	18.1666	UBA and UBX domain plant protein n_3 Tax_Papilionoideae RepID_I3T3U9_MEDTR	AT4G04210.1	plant UBX domain containing protein	Medtr2g024420.1	UBA and UBX domain plant protein
Ca07502	Ca1	5728536	5731215	-2.04953	8.29559	-16.5094	2.2675e-14	2.89011e-12	22.9483	PREDICTED: plastid-lipid-associated protein - chloroplastic-like n_1 Tax_Cicer arietinum RepID_UPI00032A88F8	AT4G04020.1	fibrillin	Medtr2g025050.1	plastid lipid-associated protein
Ca07526	Ca1	5792165	5796750	-2.74261	7.00939	-20.2576	2.58223e-16	8.22816e-14	27.4522	PREDICTED: ubiquinol oxidase 4 - chloroplastic/chromoplastic n_1 Tax_Cicer arietinum RepID_UPI00032ABEC8	AT4G22260.1	Alternative oxidase family protein	Medtr2g025140.1	ubiquinol oxidase
Ca07519	Ca1	5800170	5804887	-1.79408	2.6322	-9.65807	1.26859e-09	2.18388e-08	12.0437	PREDICTED: uncharacterized protein LOC101488219 n_1 Tax_Cicer arietinum RepID_UPI00032A8CC6	AT3G20300.1	Protein of unknown function (DUF3537)	Medtr2g025160.1	extracellular ligand-gated ion channel protein
Ca07511	Ca1	5924942	5929997	-0.583279	6.51063	-8.05016	3.45732e-08	3.53474e-07	8.46478	Fumarylacetoacetase n_2 Tax_Papilionoideae RepID_Q2HT34_MEDTR	AT1G12050.1	fumarylacetoacetase, putative	Medtr2g025640.1	fumarylacetoacetase
Ca07518	Ca1	5943323	5946735	1.06227	3.80586	8.71273	8.50083e-09	1.05622e-07	9.95203	PREDICTED: rho GDP-dissociation inhibitor 1 n_1 Tax_Cicer arietinum RepID_UPI00032AA2FC	AT3G07880.1	Immunoglobulin E-set superfamily	Medtr2g025740.1	Rho GDP-dissociation inhibitor-like protein
Ca07532	Ca1	6002304	6004115	-0.985908	5.44253	-5.774	6.60924e-06	3.15901e-05	3.12537	Uncharacterized protein (Fragment) n_2 Tax_rosids RepID_R0I5H7_9BRAS	AT3G04400.1	Ribosomal protein L14p/L23e	Medtr1g069585.1	60S ribosomal L23-like protein
Ca07543	Ca1	6090385	6092670	1.00017	4.59267	7.5383	1.06371e-07	8.93432e-07	7.32766	Armadillo/beta-catenin-like repeat protein n_2 Tax_Papilionoideae RepID_G7IP90_MEDTR	AT4G16490.1	ARM repeat superfamily protein	Medtr2g026130.1	armadillo/beta-catenin-like repeat protein
Ca07555	Ca1	6103967	6110049	-0.34009	4.68837	-5.08201	3.6505e-05	0.000140428	1.40828	Uncharacterized protein n_2 Tax_Papilionoideae RepID_I3T8Z3_MEDTR	AT3G06350.1	dehydroquinate dehydratase,	Medtr4g090620.1	3-dehydroquinate dehydratase/shikimate dehydrogenase
Ca07551	Ca1	6113334	6117789	0.507106	7.47272	5.24915	2.40812e-05	9.83242e-05	1.81825	RNA-binding (RRM/RBD/RNP motif) family protein n_3 Tax_Papilionoideae RepID_G7IP95_MEDTR	AT3G07810.1	RNA-binding (RRM/RBD/RNP motifs) family	Medtr2g026180.4	RNA-binding (RRM/RBD/RNP motif) family protein
Ca07547	Ca1	6121680	6125954	-1.31722	4.12726	-7.32053	1.73402e-07	1.3504e-06	6.85957	Uncharacterized protein n_1 Tax_Citrus clementina RepID_V4WA23_9ROSI	AT4G16470.1	Tetratricopeptide repeat (TPR)-like	Medtr2g026210.1	PPR containing plant-like protein
Ca07545	Ca1	6181353	6186658	-0.474642	3.68236	-6.53029	1.07526e-06	6.57058e-06	5.04024	PREDICTED: transcriptional adapter ADA2b isoform X1 n_3 Tax_Cicer arietinum RepID_UPI00032ABD3B	AT4G16420.1	homolog of yeast ADA2 2B	Medtr2g026310.1	transcriptional adapter ADA2a
Ca07561	Ca1	6247321	6257111	-1.40625	3.39985	-6.32799	1.73684e-06	9.99058e-06	4.60591	PREDICTED: pentatricopeptide repeat-containing protein At4g16390 - chloroplastic-like n_1 Tax_Cicer arietinum RepID_UPI0006417D94	AT4G16390.1	pentatricopeptide (PPR) repeat-containing	Medtr2g026645.1	pentatricopeptide (PPR) repeat protein
Ca07564	Ca1	6270630	6272197	1.47933	3.21875	5.13077	3.23272e-05	0.000126651	1.67598	PREDICTED: pollen-specific leucine-rich repeat extensin-like protein 2 n_1 Tax_Cicer arietinum RepID_UPI00032AC3B2			Medtr2g026670.1	heavy-metal-associated domain protein
Ca07581	Ca1	6425456	6429873	1.30959	4.82468	5.60921	9.89393e-06	4.50648e-05	2.72107	Uncharacterized protein n_1 Tax_Lotus japonicus RepID_I3SE30_LOTJA	AT5G47770.1	farnesyl diphosphate synthase 1	Medtr2g027300.1	geranylgeranyl pyrophosphate synthase
Ca07592	Ca1	6488837	6491760	0.5456	2.51006	4.844	6.61837e-05	0.000235908	1.08591	PREDICTED: DNA-directed RNA polymerases IV and V subunit 4 isoform X1 n_2 Tax_Cicer arietinum RepID_UPI00032A5D55			#N/A
Ca07597	Ca1	6496685	6498883	-0.989837	3.78807	-10.7851	1.51868e-10	3.82042e-09	14.0564	Glucanase n_2 Tax_Cicer arietinum RepID_A0A089X1Y0_CICAR	AT4G17180.1	O-Glycosyl hydrolases family 17 protein	Medtr2g027560.1	O-glycosyl hydrolase family 17 protein
Ca07607	Ca1	6594133	6598406	0.701086	3.69368	6.92216	4.30774e-07	2.97727e-06	5.9661	Homeodomain-related n_6 Tax_Papilionoideae RepID_A2Q5E6_MEDTR			Medtr2g027800.4	myb-like transcription factor family protein
Ca07605	Ca1	6606247	6609706	1.58337	4.98078	10.3713	3.25287e-10	7.09253e-09	13.2261	PREDICTED: myb family transcription factor APL n_1 Tax_Cicer arietinum RepID_UPI00032AD24E	AT2G01060.2	myb-like HTH transcriptional regulator	Medtr2g027860.1	myb-like transcription factor family protein
Ca07610	Ca1	6659716	6661519	2.0764	3.36879	6.90993	4.43121e-07	3.04335e-06	5.99178	PREDICTED: protein ASPARTIC PROTEASE IN GUARD CELL 1-like n_1 Tax_Cicer arietinum RepID_UPI00032ACC12	AT5G10770.1	Eukaryotic aspartyl protease family	Medtr2g028190.1	eukaryotic aspartyl protease family protein
Ca07629	Ca1	6693709	6709610	-0.723412	4.82407	-7.91714	4.61455e-08	4.48849e-07	8.17017	Uncharacterized protein n_12 Tax_Papilionoideae RepID_I1MFX1_SOYBN	AT5G19820.1	ARM repeat superfamily protein	Medtr5g034820.1	threonyl-tRNA synthetase/threonine-tRNA ligase%2C putative
Ca07626	Ca1	6797669	6802100	0.73166	4.69518	6.15415	2.63238e-06	1.42269e-05	4.06081	PREDICTED: uncharacterized protein LOC101513629 n_1 Tax_Cicer arietinum RepID_UPI00032A9CDC	AT1G29820.2	Magnesium transporter CorA-like family	Medtr2g028770.1	magnesium transporter CorA family protein
Ca07646	Ca1	6886778	6891477	-1.0397	1.45279	-5.02135	4.2471e-05	0.000160275	1.80192	PREDICTED: protein argonaute 2-like isoform X1 n_2 Tax_Cicer arietinum RepID_UPI0006416296	AT1G31280.1	Argonaute family protein	Medtr2g028910.1	eukaryotic translation initiation factor 2c%2C putative
Ca07648	Ca1	6913301	6920790	0.673917	4.74432	5.12853	3.25081e-05	0.000127164	1.52445	Regulatory protein NPR1 n_4 Tax_Papilionoideae RepID_G7IJR2_MEDTR	AT4G19660.1	NPR1-like protein 4	Medtr2g028950.2	regulatory protein NPR1
Ca07647	Ca1	6933774	6937271	-0.756643	6.42125	-5.97075	4.09658e-06	2.08788e-05	3.61139	PREDICTED: uncharacterized protein At4g37920 - chloroplastic n_1 Tax_Cicer arietinum RepID_UPI00032AA371	AT1G36320.1	unknown protein; BEST Arabidopsis thaliana	Medtr2g029030.1	plant/F7F23-4 protein
Ca07654	Ca1	7022482	7033437	-1.04726	5.67635	-6.92326	4.29685e-07	2.97362e-06	5.89487	PREDICTED: protein ROOT HAIR DEFECTIVE 3 homolog 2 n_1 Tax_Cicer arietinum RepID_UPI00032A9C30	AT5G45160.1	Root hair defective 3 GTP-binding protein	Medtr2g029340.1	ROOT HAIR defective 3 GTP-binding family protein
Ca07653	Ca1	7070941	7074938	-1.55267	3.37429	-14.8968	2.04492e-13	1.73761e-11	20.7894	PREDICTED: accelerated cell death 11 n_1 Tax_Cicer arietinum RepID_UPI00032A7FCE	AT2G34690.1	Glycolipid transfer protein (GLTP)	Medtr2g029520.1	glycolipid transfer protein
Ca07673	Ca1	7106631	7107382	-1.70242	3.57167	-6.30488	1.83521e-06	1.04698e-05	4.52391	Peroxidase n_1 Tax_Cicer arietinum RepID_A0A076L4T4_CICAR	AT1G44970.1	Peroxidase superfamily protein	Medtr2g029820.1	peroxidase family protein
Ca07669	Ca1	7160136	7163565	-1.69248	2.93447	-8.1565	2.74948e-08	2.91632e-07	8.88699	PREDICTED: U3 small nucleolar RNA-interacting protein 2-like n_1 Tax_Cicer arietinum RepID_UPI00032ACB30	AT4G05410.1	Transducin/WD40 repeat-like superfamily	Medtr2g029940.1	U3 small nucleolar RNA-associated-like protein
Ca07660	Ca1	7190669	7194107	-1.57875	1.81926	-8.3816	1.70137e-08	1.9065e-07	9.56912	PREDICTED: uncharacterized mitochondrial protein ymf11 n_1 Tax_Cicer arietinum RepID_UPI00032A7E1E	AT5G46920.1	Intron maturase, type II family protein	#N/A
Ca07687	Ca1	7283110	7290006	0.491107	5.03931	5.51181	1.25729e-05	5.54185e-05	2.47393	ADP-ribosylation factor GTPase-activating protein AGD10 n_4 Tax_Papilionoideae RepID_G7IKU9_MEDTR	AT4G05330.1	ARF-GAP domain 13	Medtr2g030230.3	ADP-ribosylation factor GTPase-activating protein AGD10
Ca07680	Ca1	7305786	7311018	-0.978779	3.17697	-6.7074	7.09488e-07	4.58842e-06	5.53323	PREDICTED: WPP domain-associated protein isoform X2 n_1 Tax_Cicer arietinum RepID_UPI00064148A8	AT2G34730.2	myosin heavy chain-related	Medtr2g030300.2	WPP domain associated protein
Ca07691	Ca1	7513786	7521543	-1.92243	2.39989	-14.0509	7.01795e-13	4.47248e-11	19.5991	PREDICTED: uncharacterized protein LOC101505368 isoform X1 n_1 Tax_Cicer arietinum RepID_UPI00032A771E	AT2G34780.2	maternal effect embryo arrest	Medtr2g031380.4	maternal effect embryo arrest protein
Ca07712	Ca1	7634870	7639444	1.09497	4.46007	5.37634	1.7568e-05	7.42273e-05	2.1558	PREDICTED: alpha-glucosidase isoform X1 n_1 Tax_Cicer arietinum RepID_UPI00032A6E42	AT5G11720.1	Glycosyl hydrolases family 31 protein	Medtr1g110980.1	alpha-glucosidase
Ca07713	Ca1	7646309	7654656	3.00304	5.49192	7.05083	3.20355e-07	2.30906e-06	6.19908	PREDICTED: reticuline oxidase-like protein n_1 Tax_Cicer arietinum RepID_UPI00032AABD1	AT1G30700.1	FAD-binding Berberine family protein	Medtr2g031560.1	reticuline oxidase-like protein
Ca07710	Ca1	7678414	7679718	2.32464	0.208292	4.72024	9.02595e-05	0.000309533	1.35171	PREDICTED: reticuline oxidase-like protein n_1 Tax_Cicer arietinum RepID_UPI000640BD2D	AT1G30700.1	FAD-binding Berberine family protein	Medtr2g031590.1	FAD-binding berberine family protein
Ca07726	Ca1	7745482	7759928	2.50603	4.71281	17.1808	9.57088e-15	1.46387e-12	23.8339	PREDICTED: ent-kaurenoic acid oxidase 2-like n_1 Tax_Cicer arietinum RepID_UPI00032A9263	AT1G05160.1	cytochrome P450,	Medtr2g031920.1	cytochrome P450 family ent-kaurenoic acid oxidase
Ca07717	Ca1	7772499	7772963	-1.19337	1.91447	-7.84836	5.36242e-08	5.0943e-07	8.37796	PREDICTED: 50S ribosomal protein L12 - chloroplastic-like n_2 Tax_Cicer arietinum RepID_UPI00032A7268	AT4G37660.1	Ribosomal protein L12/ ATP-dependent	Medtr2g031960.1	50S ribosomal protein L7/L12
Ca07735	Ca1	7813549	7820519	-0.707408	4.34517	-6.90571	4.47468e-07	3.06357e-06	5.87585	Cell division control 2 isoform 3 n_10 Tax_Mesangiospermae RepID_A0A061GJ16_THECC	AT3G48750.1		Medtr2g032060.1	cyclin-dependent kinase
Ca07738	Ca1	7907797	7914007	-0.589567	5.2895	-6.43537	1.34577e-06	7.99051e-06	4.73416	PREDICTED: DEAD-box ATP-dependent RNA helicase 46 n_1 Tax_Cicer arietinum RepID_UPI00032A9E93	AT3G06480.1	DEAD box RNA helicase family protein	Medtr2g032630.1	DEAD-box ATP-dependent RNA helicase-like protein
Ca07745	Ca1	7938038	7942622	3.71024	1.07244	5.12975	3.24093e-05	0.000126907	2.22956	PREDICTED: polygalacturonase At1g48100-like n_1 Tax_Cicer arietinum RepID_UPI00032A9258	AT1G48100.1	Pectin lyase-like superfamily protein	Medtr2g032710.2	polygalacturonase plant-like protein
Ca07755	Ca1	7993014	8002739	-1.77219	4.28342	-14.0743	6.77733e-13	4.37381e-11	19.5367	PREDICTED: nuclear export mediator factor NEMF isoform X1 n_2 Tax_Cicer arietinum RepID_UPI00032ABFFF	AT5G49930.1	zinc knuckle (CCHC-type) family	#N/A
Ca07771	Ca1	8179607	8183155	-0.652433	4.69847	-6.24556	2.1145e-06	1.18466e-05	4.2881	PREDICTED: uncharacterized protein LOC101493348 n_1 Tax_Cicer arietinum RepID_UPI00032A8CC8	AT3G17170.1	Translation elongation factor	Medtr2g033490.1	30S ribosomal protein S6
Ca07767	Ca1	8240582	8242335	-0.44138	3.81954	-4.97775	4.73592e-05	0.000176415	1.20571	PREDICTED: ER membrane protein complex subunit 6 isoform X1 n_2 Tax_Cicer arietinum RepID_UPI00032A7E22	AT5G49540.1	Rab5-interacting family protein	Medtr2g097970.1	Rab5-interacting family protein
Ca07758	Ca1	8325537	8330009	0.547956	3.965	5.19143	2.77965e-05	0.000111005	1.72666	Serine/threonine phosphatase family - 2C domain protein n_2 Tax_Papilionoideae RepID_G7IMT1_MEDTR	AT3G17090.2	Protein phosphatase 2C family protein	Medtr2g033910.1	serine/threonine phosphatase family%2C 2C domain protein
Ca07759	Ca1	8342035	8342746	1.43321	3.26117	9.29946	2.57541e-09	3.93963e-08	11.229	PREDICTED: LOW QUALITY PROTEIN: transcription factor bHLH147-like n_1 Tax_Cicer arietinum RepID_UPI0006413DD3	AT3G17100.2	sequence-specific DNA binding transcription	Medtr2g033880.1	transcription factor bHLH147
Ca07763	Ca1	8374099	8380672	-1.41336	5.5124	-12.3652	9.86644e-12	3.85952e-10	16.7901	PREDICTED: probable serine/threonine-protein kinase DDB_G0282963 n_1 Tax_Cicer arietinum RepID_UPI0006413AA7	AT1G67890.1	PAS domain-containing protein tyrosine	Medtr2g034020.1	PAS domain tyrosine kinase family protein
Ca07787	Ca1	8392421	8398349	1.13176	5.02538	11.531	4.04087e-11	1.26133e-09	15.3532	Phytochrome n_6 Tax_Papilionoideae RepID_A2Q2V6_MEDTR	AT2G18790.1	phytochrome B	Medtr2g034040.1	phytochrome protein B
Ca07801	Ca1	8514132	8528021	-0.793123	4.10634	-7.32331	1.72316e-07	1.34399e-06	6.86241	PREDICTED: ent-kaurene oxidase - chloroplastic-like n_1 Tax_Cicer arietinum RepID_UPI00032A5F99	AT5G25900.1	GA requiring 3	Medtr2g105360.1	cytochrome P450 family Ent-kaurenoic acid oxidase
Ca07798	Ca1	8548840	8551029	-1.49073	0.000704463	-5.44225	1.49266e-05	6.42381e-05	3.11776	Receptor-like kinase n_2 Tax_Papilionoideae RepID_G7ZYY0_MEDTR	AT1G80870.1	Protein kinase superfamily protein	Medtr2g105260.1	receptor-like kinase
Ca07802	Ca1	8556744	8557523	-0.735026	1.51779	-4.74298	8.52534e-05	0.000294014	1.08208	PREDICTED: uncharacterized protein LOC101494208 n_1 Tax_Cicer arietinum RepID_UPI00032A62A1	AT4G25225.1	unknown protein; LOCATED IN: endomembrane	Medtr2g105230.2	hypothetical protein
Ca07810	Ca1	8597409	8599597	-0.635321	9.63663	-6.91493	4.3803e-07	3.01515e-06	5.80151	PREDICTED: ACT domain-containing protein ACR11-like n_1 Tax_Cicer arietinum RepID_UPI00032ABF6A	AT1G16880.1	uridylyltransferase-related	Medtr2g105090.2	DS12 from 2D-PAGE of leaf protein%2C putative
Ca07803	Ca1	8612820	8614166	1.17314	6.13431	8.56778	1.14972e-08	1.37246e-07	9.58677	Non-specific serine/threonine protein kinase n_2 Tax_Papilionoideae RepID_A0A072VCV6_MEDTR	AT5G25110.1	CBL-interacting protein	Medtr2g105010.1	CBL-interacting kinase
Ca07811	Ca1	8625598	8630519	1.31099	5.09388	10.5143	2.49424e-10	5.69393e-09	13.4953	PREDICTED: metal transporter Nramp6 isoform X2 n_1 Tax_Cicer arietinum RepID_UPI00032AA3C5	AT1G80830.1	natural resistance-associated	Medtr2g104990.3	NRAMP metal ion transporter 6
Ca07808	Ca1	8643350	8645879	2.46783	3.81015	9.26443	2.76231e-09	4.13805e-08	11.113	Major intrinsic protein (MIP) family transporter n_2 Tax_Papilionoideae RepID_Q6J1S8_MEDTR	AT1G80760.1	NOD26-like intrinsic	Medtr2g104940.1	major intrinsic protein (MIP) family transporter
Ca07807	Ca1	8649941	8653663	1.27683	2.8179	6.07652	3.17292e-06	1.67056e-05	4.0842	Golgi SNAP receptor complex member 1 n_5 Tax_Papilionoideae RepID_A0A072VDE7_MEDTR	AT1G15880.1	golgi snare 11	Medtr2g104910.1	SNAP receptor complex protein
Ca07809	Ca1	8682488	8685984	1.98147	0.40116	6.3025	1.84563e-06	1.05214e-05	5.10543	PREDICTED: uncharacterized protein LOC101500888 n_1 Tax_Cicer arietinum RepID_UPI00032A96C8			Medtr2g104770.2	hypothetical protein
Ca07827	Ca1	8712807	8716707	-1.43892	2.89498	-10.5831	2.19697e-10	5.1068e-09	13.7789	PREDICTED: BRCA1-associated protein isoform X1 n_2 Tax_Cicer arietinum RepID_UPI00032AB88C	AT2G26000.2	zinc finger (C3HC4-type RING finger)	Medtr2g104600.1	zinc finger%2C C3HC4 type (RING finger) protein
Ca07856	Ca1	8795075	8797196	-0.842874	3.4111	-6.10027	2.99647e-06	1.59025e-05	4.04052	Calcium-binding EF-hand protein n_2 Tax_Papilionoideae RepID_B7FH75_MEDTR			Medtr2g104130.1	calcium-binding EF-hand protein
Ca07859	Ca1	8798990	8802504	-0.556496	6.78582	-4.987	4.62768e-05	0.000172859	1.16801	NADH dehydrogenase [ubiquinone] flavoprotein 2 n_1 Tax_Morus notabilis RepID_W9R3Y3_9ROSA	AT4G02580.1	NADH-ubiquinone oxidoreductase 24 kDa	Medtr2g104110.1	NADH-ubiquinone oxidoreductase 24 kDa subunit%2C putative
Ca07855	Ca1	8823067	8826449	-0.693521	4.46181	-8.8818	5.99826e-09	7.84131e-08	10.2631	Signal recognition particle 54 kDa protein 2 n_38 Tax_eudicotyledons RepID_SR542_SOLLC	AT1G48900.1	Signal recognition particle, SRP54	Medtr4g010050.1	signal recognition particle 54 kDa protein
Ca07852	Ca1	8827262	8827931	-1.16623	3.11827	-4.87585	6.11086e-05	0.000219351	1.05429	PREDICTED: uncharacterized protein LOC101509442 n_1 Tax_Cicer arietinum RepID_UPI00032AB353			#N/A
Ca07850	Ca1	8841298	8852892	-1.1526	7.16317	-10.182	4.64047e-10	9.47609e-09	12.8617	Uncharacterized protein n_125 Tax_Embryophyta RepID_K4CC07_SOLLC	AT1G80070.1	Pre-mRNA-processing-splicing	Medtr2g103960.1	Pre-mRNA-processing-splicing factor 8
Ca07841	Ca1	8914979	8915463	2.12548	0.981038	9.40443	2.08979e-09	3.30718e-08	11.7176	PREDICTED: uncharacterized protein LOC101513413 n_1 Tax_Cicer arietinum RepID_UPI00032ACCC3			Medtr2g103750.1	transmembrane protein%2C putative
Ca07834	Ca1	8941578	8943890	-0.901854	4.23392	-6.51215	1.12228e-06	6.81165e-06	4.95157	PREDICTED: uncharacterized protein LOC101515366 n_1 Tax_Cicer arietinum RepID_UPI00032A5CAB	AT5G62200.1	Embryo-specific protein 3, (ATS3)	Medtr2g103670.1	embryo-specific protein
Ca07832	Ca1	8947657	8952713	1.23815	2.54419	6.11007	2.92659e-06	1.56074e-05	4.21377	PREDICTED: probable polygalacturonase At3g15720 n_1 Tax_Cicer arietinum RepID_UPI00032AAC1B	AT5G44830.1	Pectin lyase-like superfamily protein	Medtr2g103650.1	polygalacturonase/glycoside hydrolase family protein
Ca07871	Ca1	9015400	9020306	-1.42427	1.60226	-6.20528	2.32854e-06	1.28574e-05	4.67364	PREDICTED: probable polygalacturonase At1g80170 isoform X1 n_2 Tax_Cicer arietinum RepID_UPI00032AAA30	AT1G80170.1	Pectin lyase-like superfamily protein	Medtr2g103410.1	polygalacturonase
Ca07880	Ca1	9213936	9218441	0.619217	3.43337	6.89795	4.55567e-07	3.11345e-06	5.93993	Alpha/beta fold hydrolase n_2 Tax_Papilionoideae RepID_G7IMG6_MEDTR	AT1G15490.1	alpha/beta-Hydrolases superfamily protein	Medtr2g102800.1	alpha/beta fold hydrolase
Ca07874	Ca1	9229497	9232913	-5.26581	3.61424	-22.4545	2.61321e-17	2.11913e-14	29.6141	PREDICTED: ADP -ATP carrier protein 1 - chloroplastic-like n_1 Tax_Cicer arietinum RepID_UPI00032AA4C5	AT1G80300.1	nucleotide transporter	Medtr2g102740.1	plastidic ATP/ADP-transporter-like protein
Ca07875	Ca1	9235277	9237778	-1.76007	3.15528	-10.1299	5.12039e-10	1.01974e-08	12.8926	PREDICTED: root phototropism protein 3-like n_1 Tax_Cicer arietinum RepID_UPI00032A9326	AT1G52770.1	Phototropic-responsive NPH3 family	Medtr2g102730.1	phototropic-responsive NPH3 family protein
Ca07879	Ca1	9238409	9241401	-1.18525	1.41696	-6.01263	3.70187e-06	1.91155e-05	4.23068	PREDICTED: uncharacterized protein LOC101497552 n_1 Tax_Cicer arietinum RepID_UPI00032A743F	AT3G15550.1	unknown protein; Has 25732 Blast hits	Medtr2g102680.1	MJK13.21 protein
Ca07896	Ca1	9319999	9320505	3.18812	2.11246	10.5958	2.14636e-10	5.00793e-09	13.9237	No Hits			#N/A
Ca07911	Ca1	9464245	9467765	-1.82943	4.20665	-10.3018	3.70415e-10	7.85784e-09	13.1243	PREDICTED: uncharacterized protein LOC101506888 n_1 Tax_Cicer arietinum RepID_UPI00032A7E99	AT1G52320.4	unknown protein; FUNCTIONS IN: molecular_function	Medtr2g102050.1	BZIP protein%2C%3B 48652-45869%2C putative
Ca07919	Ca1	9486665	9491650	-0.682211	5.17081	-4.9848	4.65317e-05	0.000173628	1.15796	Kinesin-like protein n_2 Tax_Papilionoideae RepID_G7II33_MEDTR	AT3G16060.1	ATP binding microtubule motor family	Medtr2g101990.1	kinesin motor catalytic domain protein
Ca07921	Ca1	9498619	9499477	-0.72759	5.51913	-5.62332	9.55712e-06	4.37784e-05	2.75123	Uncharacterized protein n_3 Tax_Phaseolus angularis RepID_A0A0S3SHN4_PHAAN	AT3G16080.1	Zinc-binding ribosomal protein family	Medtr0147s0070.1	60S ribosomal protein L37-1
Ca07922	Ca1	9526410	9529212	1.45256	1.52081	8.37273	1.73362e-08	1.93949e-07	9.57988	PREDICTED: rop guanine nucleotide exchange factor 12-like n_1 Tax_Cicer arietinum RepID_UPI00032A7521	AT4G13240.1	RHO guanyl-nucleotide	Medtr2g101830.1	RHO guanyl-nucleotide exchange factor
Ca07931	Ca1	9585423	9589168	1.18104	2.96555	6.64852	8.1431e-07	5.15997e-06	5.42808	PREDICTED: transcription factor bHLH68-like n_1 Tax_Cicer arietinum RepID_UPI00032A6162			Medtr2g101520.1	BHLH transcription factor-like protein
Ca07947	Ca1	9643675	9648743	-2.41874	3.70316	-14.8089	2.31838e-13	1.93769e-11	20.6571	PREDICTED: zinc phosphodiesterase ELAC protein 2 isoform X1 n_2 Tax_Cicer arietinum RepID_UPI00032AAD85	AT3G16260.1	tRNAse Z4	Medtr2g101390.1	zinc phosphodiesterase%2C putative
Ca07948	Ca1	9656383	9657376	-3.00105	1.7088	-8.49926	1.32739e-08	1.55574e-07	9.84065	PREDICTED: aquaporin TIP2-1 n_1 Tax_Cicer arietinum RepID_UPI00032AAD0A	AT3G16240.1		Medtr8g013680.1	major intrinsic protein (MIP) family transporter
Ca07945	Ca1	9671090	9674861	-1.1896	5.38671	-9.16773	3.35428e-09	4.8583e-08	10.842	PREDICTED: proteinaceous RNase P 1 - chloroplastic/mitochondrial n_1 Tax_Cicer arietinum RepID_UPI00032A55F2	AT2G32230.1	proteinaceous RNase P 1	Medtr2g101360.1	proteinaceous RNase P
Ca07946	Ca1	9676923	9682534	0.843425	4.73269	9.27336	2.7134e-09	4.09285e-08	11.0625	PREDICTED: uncharacterized protein LOC101491479 n_1 Tax_Cicer arietinum RepID_UPI00032AA8AF	AT3G16230.3	Predicted eukaryotic LigT	Medtr2g101350.5	AKAP7 2'5' RNA ligase-like domain protein
Ca07963	Ca1	9694063	9697143	-0.559568	2.92804	-5.93709	4.44459e-06	2.23913e-05	3.71442	PREDICTED: nuclear pore complex protein NUP35 n_1 Tax_Cicer arietinum RepID_UPI00032A9F35	AT3G16310.1	mitotic phosphoprotein N' end (MPPN)	Medtr2g101270.1	mitotic phosphoprotein N' end (MPPN) family protein
Ca07961	Ca1	9761034	9766819	0.850568	8.77876	7.31936	1.73863e-07	1.35274e-06	6.77986	Malic enzyme n_1 Tax_Medicago truncatula RepID_A0A072VCM6_MEDTR	AT5G11670.1	NADP-malic enzyme	Medtr2g101040.3	NADP-dependent malic enzyme-like protein
Ca07958	Ca1	9774068	9777925	0.987975	4.32951	8.72736	8.24705e-09	1.03054e-07	9.94391	PREDICTED: uncharacterized protein LOC101494932 n_1 Tax_Cicer arietinum RepID_UPI00032A53FD	AT5G47390.1	myb-like transcription factor family	Medtr2g100930.1	MYB-like transcription factor family protein
Ca08196	Ca1	9790532	9799363	-0.663936	3.5583	-7.95824	4.21961e-08	4.16858e-07	8.34564	PREDICTED: uncharacterized protein LOC101495813 isoform X1 n_2 Tax_Cicer arietinum RepID_UPI00032A9BD1	AT5G48120.1	ARM repeat superfamily protein	Medtr2g100870.1	MMS19 nucleotide excision repair-like protein
Ca08211	Ca1	9863299	9863706	-0.953492	4.56333	-6.35303	1.63635e-06	9.49109e-06	4.55107	60S ribosomal protein L27 n_16 Tax_Papilionoideae RepID_RL27_PEA	AT4G15000.1	Ribosomal L27e protein family	Medtr2g006170.1	60S ribosomal protein L27-1
Ca08210	Ca1	9898734	9925112	0.575298	2.28001	5.60881	9.90361e-06	4.50955e-05	3.03759	PREDICTED: putative FBD-associated F-box protein At5g56400 n_1 Tax_Cicer arietinum RepID_UPI00032ABE6B	AT1G51760.1	peptidase M20/M25/M40 family	Medtr2g100590.3	F-box/RNI/FBD-like domain protein
Ca08206	Ca1	9961751	9964050	-1.00162	6.33196	-5.36577	1.80335e-05	7.58798e-05	2.11452	60S ribosomal L28-like protein n_2 Tax_Papilionoideae RepID_G7IUL4_MEDTR	AT2G19730.3	Ribosomal L28e protein family	Medtr2g100410.1	60S ribosomal L28-like protein
Ca08197	Ca1	9974721	9981358	0.421837	5.26102	6.19587	2.38161e-06	1.30937e-05	4.1545	Serine/threonine protein phosphatase 2A 55 kDa regulatory subunit B beta isoform n_1 Tax_Medicago truncatula RepID_G7ZWI0_MEDTR	AT1G17720.2	Protein phosphatase 2A, regulatory	Medtr2g100370.2	protein phosphatase 2A 55 kDa regulatory subunit B
Ca07974	Ca1	10015496	10020165	4.26247	1.59778	7.8138	5.78414e-08	5.39113e-07	8.40772	PREDICTED: inactive protein kinase SELMODRAFT_444075 n_1 Tax_Cicer arietinum RepID_UPI00032A9D48	AT3G13690.1	Protein kinase protein with adenine	Medtr2g100290.1	adenine nucleotide alpha hydrolase-like domain kinase
Ca07972	Ca1	10053226	10056827	-2.59779	4.63863	-20.4729	2.04324e-16	7.39257e-14	27.6859	PREDICTED: uncharacterized protein LOC101508069 n_1 Tax_Cicer arietinum RepID_UPI00032AAD1E	AT1G55140.1	Ribonuclease III family protein	Medtr2g100220.1	ribonuclease III domain protein
Ca08195	Ca1	10156112	10160413	-0.847383	1.24513	-5.15903	3.01302e-05	0.000119265	2.18418	PREDICTED: nucleosome assembly protein 1:4-like isoform X1 n_2 Tax_Cicer arietinum RepID_UPI000640DEE6	AT5G56950.1	nucleosome assembly	Medtr2g099940.1	nucleosome assembly protein
Ca08187	Ca1	10167444	10169498	-0.483188	2.19763	-4.80104	7.37054e-05	0.000258976	1.05157	PREDICTED: guanine nucleotide-binding protein-like 3 homolog n_1 Tax_Cicer arietinum RepID_UPI00032AADA0	AT3G13780.1	SMAD/FHA domain-containing protein	Medtr2g099820.1	SMAD/FHA domain protein%2C putative
Ca07983	Ca1	10230563	10235575	0.424969	6.16847	6.03458	3.51066e-06	1.82762e-05	3.76709	Casein kinase I-like protein n_3 Tax_Papilionoideae RepID_G7IS36_MEDTR	AT4G26100.1	casein kinase 1	Medtr2g099670.1	casein kinase I-like protein
Ca07987	Ca1	10240529	10243516	-0.810873	5.38467	-6.09387	3.04298e-06	1.61046e-05	3.90846	Putative uncharacterized protein n_2 Tax_Vitis vinifera RepID_D7TCM7_VITVI	AT3G13920.3	eukaryotic translation	Medtr2g099620.2	DEAD-box ATP-dependent RNA helicase
Ca07990	Ca1	10246703	10253232	-0.549581	2.39209	-5.18264	2.84106e-05	0.000113191	1.95815	PREDICTED: telomere repeat-binding factor 4-like n_1 Tax_Cicer arietinum RepID_UPI00032A774E	AT1G17520.1	Homeodomain-like/winged-helix DNA-binding	Medtr2g099610.1	MYB transcription factor MYB91
Ca07992	Ca1	10345385	10354096	1.81056	4.14086	9.30105	2.56729e-09	3.93848e-08	11.1505	Chitinase n_2 Tax_Cicer arietinum RepID_A0A076L205_CICAR	AT3G54420.1	homolog of	Medtr2g099470.1	Chitinase (Class IV) / Hevein
Ca08003	Ca1	10433547	10437577	1.72989	4.64429	15.3179	1.13046e-13	1.04159e-11	21.3397	PREDICTED: uncharacterized protein LOC101502274 n_1 Tax_Cicer arietinum RepID_UPI00032A56B0	AT1G08760.1	Plant protein of unknown function (DUF936)	Medtr2g099095.1	DUF936 family protein
Ca08006	Ca1	10440104	10443141	1.08147	6.54703	9.96083	7.0653e-10	1.31625e-08	12.4354	PREDICTED: hydroxyacylglutathione hydrolase 2 - mitochondrial-like isoform X1 n_2 Tax_Cicer arietinum RepID_UPI00032A6F87	AT1G06130.2	glyoxalase 2-4	Medtr2g099090.1	hydroxyacylglutathione hydrolase
Ca08002	Ca1	10466048	10467465	2.68456	7.13086	23.0355	1.47556e-17	1.50458e-14	30.2943	PREDICTED: B-box zinc finger protein 25-like n_1 Tax_Cicer arietinum RepID_UPI00032AB539	AT1G06040.2	B-box zinc finger family protein	Medtr2g099010.3	salt tolerance-like protein
Ca08011	Ca1	10473130	10476135	1.46687	3.2374	9.48899	1.76782e-09	2.9074e-08	11.616	Uncharacterized protein n_4 Tax_Papilionoideae RepID_A0A0S3SG23_PHAAN	AT3G59480.1	pfkB-like carbohydrate kinase family	Medtr2g098950.1	pfkB family carbohydrate kinase
Ca08016	Ca1	10555485	10557981	-0.800462	4.22916	-5.79814	6.23125e-06	3.00369e-05	3.21376	PREDICTED: uncharacterized protein LOC101512245 n_1 Tax_Cicer arietinum RepID_UPI00032AA1C1	AT3G57930.2	unknown protein; BEST Arabidopsis thaliana	Medtr2g098560.1	hypothetical protein
Ca08031	Ca1	10630516	10639249	-0.519736	5.52609	-7.1591	2.50108e-07	1.86241e-06	6.44405	Pre-mRNA-splicing factor ATP-dependent RNA helicase n_2 Tax_Papilionoideae RepID_G7IUG0_MEDTR	AT5G13010.1	RNA helicase family protein	Medtr2g098440.1	Pre-mRNA-splicing factor ATP-dependent RNA helicase
Ca08038	Ca1	10703849	10707151	1.14118	5.36043	12.6717	5.98238e-12	2.53464e-10	17.2991	PREDICTED: transcription factor bHLH130-like isoform X1 n_2 Tax_Cicer arietinum RepID_UPI00032AB07F			Medtr2g098310.3	transcription factor bHLH122-like protein
Ca08035	Ca1	10778670	10779511	-0.540067	2.02901	-5.5479	1.15036e-05	5.13265e-05	2.94565	PREDICTED: protein slowmo homolog 2 n_1 Tax_Cicer arietinum RepID_UPI00032AB20E	AT5G13070.1	MSF1-like family protein	Medtr8g096810.1	MSF1 family protein
Ca08050	Ca1	10845284	10848899	-1.15308	2.87208	-9.88556	8.16318e-10	1.49866e-08	12.4475	PREDICTED: 1-acyl-sn-glycerol-3-phosphate acyltransferase 3-like n_1 Tax_Cicer arietinum RepID_UPI00032A7486	AT3G57650.1	lysophosphatidyl acyltransferase	Medtr2g097980.1	1-acyl-sn-glycerol-3-phosphate acyltransferase-like protein
Ca08061	Ca1	10881675	10886395	2.82639	6.27051	17.0091	1.19e-14	1.71707e-12	23.6087	Protein DETOXIFICATION n_5 Tax_Papilionoideae RepID_G7IRZ8_MEDTR	AT1G51340.1	MATE efflux family protein	Medtr2g097900.4	aluminum-activated citrate transporter
Ca08058	Ca1	10893759	10895610	-0.677087	3.77606	-5.839	5.64079e-06	2.75818e-05	3.35696	Import inner membrane translocase protein n_2 Tax_Papilionoideae RepID_G7IRZ4_MEDTR			#N/A
Ca08073	Ca1	11001225	11011201	1.22235	5.48455	5.29334	2.15792e-05	8.92037e-05	1.92956	PREDICTED: uncharacterized protein LOC101504630 n_1 Tax_Cicer arietinum RepID_UPI00032ACEEF	AT1G07530.1	SCARECROW-like	Medtr2g097410.1	GRAS family transcription factor
Ca08068	Ca1	11051147	11053134	2.27399	5.99777	9.52143	1.6583e-09	2.75692e-08	11.563	Uncharacterized protein n_2 Tax_Soja RepID_I1LK20_SOYBN	AT2G28950.1		Medtr2g097030.2	expansin A10
Ca08088	Ca1	11054755	11087572	0.382638	7.99347	4.95131	5.05953e-05	0.000186336	1.0646	PREDICTED: factor of DNA methylation 4 n_1 Tax_Cicer arietinum RepID_UPI00032A681E	AT2G28930.2	protein kinase 1B	Medtr2g097020.1	XH/XS domain protein
Ca08081	Ca1	11103291	11105508	1.00414	2.03601	4.80705	7.26023e-05	0.000255747	1.10741	PPR containing plant-like protein n_2 Tax_Papilionoideae RepID_A0A072VDD0_MEDTR	AT1G07590.1	Tetratricopeptide repeat (TPR)-like	Medtr2g096880.1	PPR containing plant-like protein
Ca08080	Ca1	11107341	11110853	4.30513	0.548866	4.76486	8.07023e-05	0.000280277	1.4319	PREDICTED: protein TRM32 n_1 Tax_Cicer arietinum RepID_UPI00032A6E8D	AT5G02390.1	Protein of unknown function (DUF3741)	Medtr2g096870.2	GTP-binding protein Obg/CgtA protein
Ca08078	Ca1	11170568	11174609	-0.808774	5.45752	-8.62499	1.02022e-08	1.24041e-07	9.70578	Uncharacterized protein n_4 Tax_Soja RepID_I1MDG6_SOYBN	AT3G46460.1	ubiquitin-conjugating enzyme 13	Medtr2g096690.1	ubiquitin-conjugating enzyme
Ca08091	Ca1	11276177	11277320	1.83623	5.4734	6.67722	7.61377e-07	4.87862e-06	5.31367	PREDICTED: transcription factor MYB48-like n_1 Tax_Cicer arietinum RepID_UPI00032ACCD0	AT3G46130.1	myb domain	Medtr2g096380.1	myb transcription factor
Ca08107	Ca1	11291102	11293215	-0.969015	5.96731	-6.86775	4.88554e-07	3.31078e-06	5.76603	Uncharacterized protein n_29 Tax_Mesangiospermae RepID_I1MDJ2_SOYBN	AT3G55280.2	ribosomal protein L23AB	Medtr2g096340.2	60S ribosomal protein L23a-2
Ca08105	Ca1	11301496	11307053	0.818905	3.17962	7.97371	4.08021e-08	4.05239e-07	8.42659	UDP-galactose transporter 1 n_2 Tax_Papilionoideae RepID_G7IHK8_MEDTR	AT5G59740.1	UDP-N-acetylglucosamine (UAA) transporter	Medtr2g096300.2	UDP-galactose transporter 1
Ca08109	Ca1	11309303	11342994	-0.695049	3.97308	-9.92128	7.62178e-10	1.40621e-08	12.3966	PREDICTED: uncharacterized protein LOC101491387 n_1 Tax_Cicer arietinum RepID_UPI000640DB41	AT4G23160.1	cysteine-rich RLK (RECEPTOR-like	Medtr2g096290.1	NDX1 homeobox protein
Ca08111	Ca1	11408532	11413043	-0.892345	1.26947	-5.53619	1.184e-05	5.25766e-05	3.10832	PREDICTED: uncharacterized protein LOC101494210 n_1 Tax_Cicer arietinum RepID_UPI00032A94D3	AT5G59980.1	Polymerase/histidinol phosphatase-like	Medtr2g096090.1	polymerase/histidinol phosphatase-like protein%2C putative
Ca08125	Ca1	11524219	11527301	-0.845947	3.5072	-5.28648	2.19499e-05	9.05893e-05	2.01827	PREDICTED: alpha-L-fucosidase 1 n_1 Tax_Cicer arietinum RepID_UPI00032A743E	AT2G28100.1	alpha-L-fucosidase 1	Medtr2g095700.1	alpha-L-fucosidase-like protein
Ca08133	Ca1	11596490	11600844	-0.713423	2.80765	-6.36322	1.59715e-06	9.29188e-06	4.77657	Uncharacterized protein n_10 Tax_Papilionoideae RepID_I1LTM0_SOYBN	AT2G28070.1	ABC-2 type transporter family protein	Medtr2g095390.1	white-brown-complex ABC transporter family protein
Ca08128	Ca1	11611873	11616950	-1.89157	6.77966	-12.8223	4.69354e-12	2.0808e-10	17.5482	Cell division cycle protein 48 homolog n_110 Tax_Spermatophyta RepID_CDC48_SOYBN	AT3G53230.1	ATPase, AAA-type, CDC48 protein	Medtr7g101870.1	ATPase%2C AAA-type%2C CDC48 protein
Ca08135	Ca1	11626186	11628336	0.810289	3.19277	5.98482	3.95934e-06	2.02943e-05	3.78605	PREDICTED: SNF1-related protein kinase regulatory subunit beta-3 n_1 Tax_Cicer arietinum RepID_UPI00032AAE32	AT2G28060.1	5'-AMP-activated protein kinase beta-2	Medtr2g095290.2	SNF1-related kinase regulatory subunit beta-2
Ca08149	Ca1	11784669	11791064	-0.824749	4.20423	-9.15091	3.46996e-09	4.99632e-08	10.8353	PREDICTED: uncharacterized protein LOC101508904 n_1 Tax_Cicer arietinum RepID_UPI00032AB4D5	AT1G08040.2	Protein of unknown function (DUF707)	Medtr2g094650.1	lysine ketoglutarate reductase trans-splicing-like protein
Ca08164	Ca1	11950902	11955359	0.529703	5.34708	5.56108	1.11364e-05	4.99358e-05	2.59506	PREDICTED: uncharacterized protein LOC101488558 n_1 Tax_Cicer arietinum RepID_UPI00032AB76A	AT5G60580.4	RING/U-box superfamily protein	Medtr2g094130.3	RING/U-box protein
Ca08162	Ca1	11959761	11962842	0.869731	6.57696	5.79389	6.29606e-06	3.0292e-05	3.17652	Galactose oxidase/kelch repeat protein n_3 Tax_Papilionoideae RepID_A0A072VBD7_MEDTR	AT5G60570.1	Galactose oxidase/kelch repeat superfamily	Medtr2g094093.1	galactose oxidase/kelch repeat protein
Ca08178	Ca1	12116480	12120663	-0.716864	6.19405	-6.63254	8.45407e-07	5.32777e-06	5.21018	Carbamoyl-phosphate synthase large chain n_3 Tax_Papilionoideae RepID_G7IU57_MEDTR	AT1G29900.1	carbamoyl phosphate synthetase	Medtr2g093280.1	carbamoyl-phosphate synthase large chain
Ca08183	Ca1	12146579	12149560	-0.879384	1.26277	-4.74779	8.42311e-05	0.000290685	1.16772	PREDICTED: protein BCCIP homolog n_2 Tax_Cicer arietinum RepID_UPI00032AAFD0	AT2G44510.1	CDK inhibitor P21 binding protein	Medtr3g096970.1	p21-carboxy-terminal region-binding protein
Ca08222	Ca1	12196867	12208484	0.51574	4.98984	6.7097	7.05691e-07	4.56773e-06	5.39074	PREDICTED: uncharacterized protein LOC101497329 isoform X1 n_2 Tax_Cicer arietinum RepID_UPI00032A722F	AT3G45630.1	RNA binding (RRM/RBD/RNP motifs) family	Medtr2g093100.1	RNA-binding (RRM/RBD/RNP motif) family protein
Ca08224	Ca1	12215227	12219389	-1.13875	4.99811	-8.20789	2.46265e-08	2.65255e-07	8.80877	PREDICTED: ethylene-responsive transcription factor RAP2-7-like isoform X1 n_2 Tax_Cicer arietinum RepID_UPI00032A987C	AT2G28550.3	related to AP2.7	Medtr2g093060.2	AP2-like ethylene-responsive transcription factor
Ca08214	Ca1	12321476	12326655	2.53845	9.45693	9.17466	3.30782e-09	4.80011e-08	10.7967	Phosphoenolpyruvate carboxylase 2 n_22 Tax_fabids RepID_A0A0B2RXX7_GLYSO	AT1G53310.3	phosphoenolpyruvate	Medtr2g092930.1	phosphoenolpyruvate carboxylase
Ca08215	Ca1	12352241	12355413	0.610855	6.14075	8.42521	1.55149e-08	1.76896e-07	9.28137	14-3-3-like protein D n_25 Tax_rosids RepID_1433D_SOYBN	AT2G42590.2	general regulatory factor	Medtr2g091225.1	general regulatory factor 2
Ca08245	Ca1	12506537	12507124	0.92283	5.04348	9.98327	6.76839e-10	1.26556e-08	12.4757	PREDICTED: serine/threonine-protein kinase phg2 n_1 Tax_Cicer arietinum RepID_UPI00032AB564			Medtr2g090770.1	proteophosphoglycan-like protein%2C putative
Ca08237	Ca1	12524416	12527795	-1.87813	2.34923	-5.32592	1.99044e-05	8.29078e-05	2.38416	Uncharacterized protein n_15 Tax_fabids RepID_I1LUJ6_SOYBN	AT4G28510.1	prohibitin 1	Medtr2g090760.1	prohibitin complex protein
Ca08258	Ca1	12609817	12614631	1.91893	6.45776	9.15766	3.42308e-09	4.95327e-08	10.8234	PREDICTED: probable transcription factor GLK1 n_1 Tax_Cicer arietinum RepID_UPI00032A7C08	AT2G20570.1	GBF's pro-rich region-interacting	Medtr2g090675.1	transcription activator GLK1-like protein
Ca08265	Ca1	12654465	12655879	-0.983603	3.26604	-8.09682	3.12613e-08	3.2544e-07	8.69099	Nucleic acid-binding - OB-fold-like protein n_2 Tax_Papilionoideae RepID_I3SMP7_MEDTR	AT2G33845.1	Nucleic acid-binding, OB-fold-like	Medtr2g090635.1	nucleic acid-binding%2C OB-fold-like protein
Ca08253	Ca1	12696366	12699072	-1.93968	3.73652	-16.3462	2.8091e-14	3.38308e-12	22.7717	PREDICTED: probable aminotransferase TAT2 n_1 Tax_Cicer arietinum RepID_UPI00032A7C64	AT5G36160.1	Tyrosine transaminase family protein	Medtr2g090615.1	tyrosine/nicotianamine family aminotransferase
Ca08278	Ca1	12805312	12809575	-1.0403	4.27701	-12.3207	1.06175e-11	4.11126e-10	16.737	PREDICTED: mannan endo-1 -4-beta-mannosidase 2 n_1 Tax_Cicer arietinum RepID_UPI00032ABF8F	AT2G20680.1	Glycosyl hydrolase superfamily	Medtr2g090390.1	glycoside hydrolase family 5 protein
Ca08280	Ca1	12845985	12850239	-0.804385	3.50864	-8.17633	2.63494e-08	2.81631e-07	8.83002	Seryl-tRNA synthetase/serine-tRNA ligase n_10 Tax_Papilionoideae RepID_G7I834_MEDTR	AT5G27470.1	seryl-tRNA synthetase / serine--tRNA	Medtr1g082850.1	seryl-tRNA synthetase/serine-tRNA ligase
Ca08282	Ca1	12881453	12883985	-1.09612	2.60328	-11.7038	2.99946e-11	9.78181e-10	15.8205	PREDICTED: pentatricopeptide repeat-containing protein At2g20710 - mitochondrial-like n_1 Tax_Cicer arietinum RepID_UPI00032A93FA	AT2G20710.1	Tetratricopeptide repeat (TPR)-like	Medtr2g090290.1	PPR containing plant protein
Ca08283	Ca1	12885186	12887398	0.649187	4.13822	7.54389	1.05053e-07	8.86746e-07	7.36063	PREDICTED: uncharacterized protein LOC101496693 n_1 Tax_Cicer arietinum RepID_UPI00032A7D5E	AT4G28260.2	unknown protein; FUNCTIONS IN: molecular_function	Medtr2g090285.1	hypothetical protein
Ca08272	Ca1	12960658	12963887	1.69056	2.50485	6.72277	6.84478e-07	4.44925e-06	5.69312	Uncharacterized protein n_9 Tax_Papilionoideae RepID_I1M3V0_SOYBN	AT4G03420.1	Protein of unknown function (DUF789)	Medtr2g090210.1	plant/F9H3-4 protein
Ca08292	Ca1	13116731	13130593	-2.26718	1.36524	-9.44523	1.92747e-09	3.08711e-08	11.785	PREDICTED: uncharacterized protein LOC101509446 n_1 Tax_Cicer arietinum RepID_UPI00032AA077	AT4G10270.1	Wound-responsive family protein	Medtr2g089950.1	wound-responsive family protein
Ca08306	Ca1	13279187	13288237	0.721985	5.98897	6.52947	1.07734e-06	6.57802e-06	4.96294	PREDICTED: nucleolar complex protein 4 homolog n_2 Tax_Cicer arietinum RepID_UPI00032A64CA	AT2G17250.1	CCAAT-binding factor	Medtr5g078780.1	CCAAT-binding factor
Ca08312	Ca1	13320173	13322603	-3.34203	4.88101	-5.56813	1.0945e-05	4.92218e-05	2.68618	Xyloglucan endotransglucosylase/hydrolase n_4 Tax_Papilionoideae RepID_G7IRJ7_MEDTR	AT4G03210.2	xyloglucan endotransglucosylase/hydrolase	Medtr2g089140.2	xyloglucan endotransglucosylase/hydrolase family protein
Ca08321	Ca1	13420432	13425478	2.38741	6.80743	13.6838	1.22091e-12	7.12739e-11	18.9181	Beta-amylase n_1 Tax_Medicago truncatula RepID_G7IKM6_MEDTR	AT2G32290.1	beta-amylase 6	Medtr2g089030.1	beta-amylase
Ca08325	Ca1	13488825	13490076	1.96238	6.74917	12.002	1.80672e-11	6.41598e-10	16.1751	PREDICTED: cyclin-U1-1 n_1 Tax_Cicer arietinum RepID_UPI00032A74F8	AT3G21870.1	cyclin p2;1	Medtr2g088860.1	cyclin p4
Ca08333	Ca1	13531450	13535357	0.778844	4.06025	7.92217	4.56416e-08	4.4521e-07	8.21648	Uncharacterized protein n_2 Tax_Papilionoideae RepID_C6THU9_SOYBN	AT5G08080.1	syntaxin of plants	Medtr2g088700.2	syntaxin of plants 122 protein
Ca08335	Ca1	13580745	13584527	-0.577721	5.57773	-7.55544	1.02384e-07	8.69016e-07	7.35375	Anaphase-promoting complex subunit 11 RING-H2 finger protein n_3 Tax_rosids RepID_G7IKI7_MEDTR			Medtr2g088570.1	anaphase-promoting complex subunit 11 RING-H2 finger protein
Ca08343	Ca1	13587397	13596247	-0.820635	4.75623	-10.3659	3.28576e-10	7.13668e-09	13.2209	PREDICTED: choline/ethanolaminephosphotransferase 1 n_2 Tax_Cicer arietinum RepID_UPI00032AAE97	AT1G13560.1	aminoalcoholphosphotransferase	Medtr6g018970.1	aminoalcoholphosphotransferase
Ca08346	Ca1	13598384	13602189	-1.02716	4.12862	-8.3971	1.64645e-08	1.85029e-07	9.2529	PREDICTED: uncharacterized protein LOC101513327 isoform X1 n_1 Tax_Cicer arietinum RepID_UPI00032ABD6D			Medtr6g021510.1	membrane protein
Ca08341	Ca1	13606445	13612742	1.07168	4.86383	8.32493	1.91868e-08	2.125e-07	9.06441	Uncharacterized protein n_3 Tax_Papilionoideae RepID_K7LTZ8_SOYBN	AT1G05230.4	homeodomain GLABROUS 2	Medtr2g088470.1	homeobox leucine zipper protein
Ca08350	Ca1	13714990	13719900	1.10369	4.44519	10.0198	6.31219e-10	1.19339e-08	12.5614	Beta-1 -3-galactosyltransferase-like protein n_2 Tax_Papilionoideae RepID_G7ITY6_MEDTR	AT1G05170.1	Galactosyltransferase family protein	Medtr2g088270.1	beta-1%2C3-galactosyltransferase-like protein
Ca08349	Ca1	13743391	13746900	1.69468	4.47393	14.3633	4.42081e-13	3.23523e-11	19.9612	Phenylpropenal double-bond reductase n_2 Tax_Papilionoideae RepID_G7ITY1_MEDTR			Medtr2g088220.1	phenylpropenal double-bond reductase
Ca08352	Ca1	13779126	13783412	0.493979	4.7165	6.03875	3.47549e-06	1.81301e-05	3.77872	PREDICTED: arogenate dehydratase/prephenate dehydratase 1 - chloroplastic-like n_1 Tax_Cicer arietinum RepID_UPI00032A8EEE	AT1G08250.1	arogenate dehydratase 6	Medtr2g088130.1	arogenate/prephenate dehydratase
Ca08362	Ca1	13853793	13859236	-1.17897	2.76512	-9.56207	1.53092e-09	2.57031e-08	11.8318	PREDICTED: DNA-directed RNA polymerases II - IV and V subunit 8B-like n_1 Tax_Cicer arietinum RepID_UPI00032A89F7	AT3G18524.1	MUTS homolog 2	Medtr4g111945.1	DNA mismatch repair MSH3-like protein
Ca08373	Ca1	13979026	13981382	1.44803	6.60717	8.58396	1.11147e-08	1.33532e-07	9.62143	Chaperone dnaJ 3-like protein n_3 Tax_Pentapetalae RepID_A0A0B0ML43_GOSAR	AT3G44110.2	DNAJ homologue 3	Medtr2g087660.2	DnaJ-class molecular chaperone
Ca08387	Ca1	14118815	14125655	1.24855	3.73237	6.86408	4.92725e-07	3.33314e-06	5.82989	PREDICTED: serine/threonine-protein kinase Nek6-like isoform X1 n_2 Tax_Cicer arietinum RepID_UPI00032A85B4	AT3G44200.1	NIMA (never in mitosis,	Medtr2g087090.1	Serine/Threonine-kinase Nek4
Ca08398	Ca1	14195689	14198698	1.36246	1.88342	4.93386	5.28518e-05	0.000193482	1.46643	PREDICTED: interactor of constitutive active ROPs 1-like n_1 Tax_Cicer arietinum RepID_UPI00032AC56C	AT1G78430.1	ROP interactive partner 2	Medtr2g070730.2	interactor of constitutive active ROPs protein%2C putative
Ca08396	Ca1	14275975	14279526	1.85755	3.77621	6.22493	2.22147e-06	1.23509e-05	4.30297	PREDICTED: rho GTPase-activating protein 5 n_1 Tax_Cicer arietinum RepID_UPI00032ACF34	AT5G22400.1	Rho GTPase activating protein with	Medtr2g086580.1	PAK-box/P21-Rho-binding domain Rho GTPase activating protein
Ca08419	Ca1	14298344	14302382	1.18942	5.30672	15.3345	1.10475e-13	1.02407e-11	21.3551	PREDICTED: glucan endo-1 -3-beta-glucosidase 14 n_1 Tax_Cicer arietinum RepID_UPI00032A70BA	AT2G27500.2	Glycosyl hydrolase superfamily protein	Medtr2g086530.3	glycoside hydrolase family 17 protein
Ca08420	Ca1	14310157	14312792	-1.11777	6.01485	-5.73511	7.26776e-06	3.43087e-05	3.03004	Ribosomal protein n_35 Tax_Mesangiospermae RepID_A0A0S3SGW2_PHAAN	AT1G08360.1	Ribosomal protein L1p/L10e family	Medtr3g070930.2	ribosomal protein L1p/L10e family protein
Ca08416	Ca1	14329031	14329985	-1.20336	1.13878	-4.89079	5.88659e-05	0.000212348	1.55629	No Hits			#N/A
Ca08409	Ca1	14457202	14462815	2.2373	5.61237	6.72812	6.75978e-07	4.40711e-06	5.43541	PREDICTED: fatty acyl-CoA reductase 3-like n_1 Tax_Cicer arietinum RepID_UPI00032A7160	AT4G33790.1	Jojoba acyl CoA reductase-related	Medtr2g086090.1	gland-specific fatty acyl-CoA reductase
Ca08428	Ca1	14510175	14513561	0.441923	8.54039	5.33876	1.92813e-05	8.05536e-05	2.01664	Aldo/keto reductase family oxidoreductase n_2 Tax_Papilionoideae RepID_A0A072VAB6_MEDTR	AT2G27680.1	NAD(P)-linked oxidoreductase superfamily	Medtr2g085125.1	aldo/keto reductase family oxidoreductase
Ca08430	Ca1	14518479	14525623	-0.592201	3.6011	-6.05424	3.34805e-06	1.75071e-05	3.9036	Peptidyl-prolyl cis-trans isomerase - putative n_3 Tax_Papilionoideae RepID_A0A072VAB3_MEDTR	AT3G44600.1	cyclophilin71	Medtr2g085075.1	peptidyl-prolyl cis-trans isomerase%2C putative
Ca08434	Ca1	14600730	14608319	-0.878089	3.88889	-9.17183	3.32669e-09	4.82291e-08	10.9033	Nucleobase-ascorbate transporter-like protein n_2 Tax_Papilionoideae RepID_A0A072VC14_MEDTR	AT2G27810.1	nucleobase-ascorbate	Medtr2g084895.1	nucleobase-ascorbate transporter-like protein
Ca08442	Ca1	14694645	14697629	-1.89997	4.42308	-5.591	1.03468e-05	4.69178e-05	2.72206	PREDICTED: histone deacetylase HDT1-like n_1 Tax_Cicer arietinum RepID_UPI00032A9377			Medtr2g084815.4	histone deacetylase 2a%2C putative
Ca08445	Ca1	14700220	14703022	-0.554584	4.54078	-5.1812	2.85128e-05	0.000113569	1.66225	Uncharacterized protein n_7 Tax_Phaseoleae RepID_I1LTR2_SOYBN	AT1G27650.1	U2 snRNP auxiliary factor	Medtr2g084715.2	splicing factor U2af small subunit A-like protein
Ca08444	Ca1	14763229	14767272	1.69018	2.58312	12.5925	6.80189e-12	2.81938e-10	17.3175	PREDICTED: BTB/POZ domain-containing protein At3g44820 n_1 Tax_Cicer arietinum RepID_UPI00032AA476	AT3G44820.1	Phototropic-responsive NPH3 family	Medtr2g084595.1	phototropic-responsive NPH3 family protein
Ca08463	Ca1	14820408	14824866	0.781351	4.44153	9.3072	2.53595e-09	3.90215e-08	11.1409	PREDICTED: aspartic proteinase-like protein 2 n_1 Tax_Cicer arietinum RepID_UPI00032AB830	AT5G22850.1	Eukaryotic aspartyl protease family	Medtr4g056420.1	eukaryotic aspartyl protease family protein
Ca08455	Ca1	14971092	14975381	1.17898	2.49899	5.24147	2.45452e-05	0.000100005	2.08946	PREDICTED: protein UPSTREAM OF FLC-like n_1 Tax_Cicer arietinum RepID_UPI00032ACA37	AT2G28150.1	Domain of unknown function (DUF966)	Medtr2g084275.1	auxin-regulated protein
Ca08457	Ca1	15017367	15019222	-1.60358	3.80255	-9.63653	1.3231e-09	2.26871e-08	11.8546	PREDICTED: probable glucuronoxylan glucuronosyltransferase IRX7 n_1 Tax_Cicer arietinum RepID_UPI00032A582B	AT2G28110.1	Exostosin family protein	Medtr2g084245.1	glucuronoxylan glucuronosyltransferase%2C putative
Ca08459	Ca1	15068187	15075834	-1.04311	5.39359	-9.51244	1.68795e-09	2.80013e-08	11.542	Serine/threonine-protein kinase PBS1 n_13 Tax_Phaseoleae RepID_A0A0B2RUL3_GLYSO	AT3G58690.1	Protein kinase superfamily protein	Medtr2g084120.1	Serine/Threonine kinase family protein
Ca08458	Ca1	15082966	15085766	-4.88027	0.0366869	-5.15718	3.02691e-05	0.00011963	2.47355	PREDICTED: peroxidase P7-like n_1 Tax_Cicer arietinum RepID_UPI00032AC6EB	AT5G05340.1	Peroxidase superfamily protein	Medtr2g084080.1	lignin biosynthetic peroxidase
Ca08478	Ca1	15104809	15109615	-0.96065	5.17695	-14.0453	7.07725e-13	4.49156e-11	19.4712	PREDICTED: shaggy-related protein kinase eta isoform X1 n_9 Tax_Rosaceae RepID_UPI0002C361A5	AT1G06390.2		Medtr2g083940.1	shaggy-like kinase dzeta
Ca08494	Ca1	15347450	15352409	0.840355	3.28703	7.66025	8.11267e-08	7.18907e-07	7.71321	PREDICTED: TBC1 domain family member 17-like n_1 Tax_Cicer arietinum RepID_UPI00032A50DD	AT4G27100.2	Ypt/Rab-GAP domain of gyp1p superfamily	Medtr2g083220.1	Ypt/Rab-GAP domain of gyp1p superfamily protein
Ca08505	Ca1	15476359	15485989	-0.431083	5.03303	-5.5116	1.25793e-05	5.54309e-05	2.47387	PREDICTED: uncharacterized protein LOC101512881 isoform X1 n_2 Tax_Cicer arietinum RepID_UPI00032A5216	AT3G20720.2	unknown protein; FUNCTIONS IN: molecular_function	Medtr2g082910.1	amine-terminal region of chorein%2C A TM vesicle-mediated sorter
Ca08511	Ca1	15528647	15531224	-0.583675	6.03032	-4.9875	4.62194e-05	0.000172716	1.16788	PREDICTED: transcription factor ILR3-like n_1 Tax_Cicer arietinum RepID_UPI0002C8A70D	AT5G54680.1	basic helix-loop-helix	Medtr2g082640.1	BHLH domain class transcription factor
Ca08539	Ca1	15917412	15926178	-0.460832	5.0011	-6.3369	1.70039e-06	9.81784e-06	4.49843	Ubiquitin carboxyl-terminal hydrolase n_5 Tax_Papilionoideae RepID_G7IR70_MEDTR	AT3G20630.1	ubiquitin-specific	Medtr2g081180.5	ubiquitin carboxyl-terminal hydrolase
Ca08555	Ca1	16008149	16009310	0.734251	11.9546	6.95522	3.99131e-07	2.79776e-06	5.78599	Chlorophyll a-b binding protein 13 - chloroplastic n_89 Tax_Mesangiospermae RepID_CB23_SOLLC	AT5G54270.1	light-harvesting chlorophyll	Medtr2g081090.1	light-harvesting complex I chlorophyll A/B-binding protein
Ca08562	Ca1	16009709	16019180	1.36122	5.43277	8.86171	6.25078e-09	8.11593e-08	10.2055	PREDICTED: myosin-2 n_1 Tax_Cicer arietinum RepID_UPI00032A78CE	AT5G54280.2	myosin 2	Medtr2g081070.1	P-loop nucleoside triphosphate hydrolase superfamily protein
Ca08554	Ca1	16049508	16054266	-0.487218	7.29676	-5.11588	3.35493e-05	0.000130802	1.48671	Plant/MXC17-8 protein n_2 Tax_Medicago truncatula RepID_G7IR51_MEDTR	AT5G24690.1	Protein of unknown function (DUF3411)	Medtr2g081000.1	plant/MXC17-8 protein
Ca08558	Ca1	16060021	16061373	3.95849	2.35403	7.94153	4.37578e-08	4.29573e-07	8.56551	PREDICTED: uncharacterized protein LOC101502389 n_1 Tax_Cicer arietinum RepID_UPI00032AAAB0	AT1G61260.1	Protein of unknown function (DUF761)	Medtr2g080980.1	cotton fiber
Ca08563	Ca1	16066255	16071720	0.746286	4.61395	5.83378	5.71286e-06	2.7863e-05	3.28022	PREDICTED: probable ADP-ribosylation factor GTPase-activating protein AGD5 isoform X1 n_2 Tax_Cicer arietinum RepID_UPI00032AB4A9	AT5G54310.1	ARF-GAP domain 5	Medtr2g080950.1	ARF GTPase activator
Ca08551	Ca1	16171309	16173271	2.28792	2.22867	4.8921	5.8673e-05	0.000211752	1.29668	PREDICTED: NAC transcription factor 25-like n_1 Tax_Cicer arietinum RepID_UPI00032AC9E7	AT3G15510.1	NAC domain	Medtr2g080010.1	NAC transcription factor-like protein
Ca08571	Ca1	16330940	16333735	-0.984896	9.989	-8.03617	3.56352e-08	3.62635e-07	8.34434	Uncharacterized protein n_5 Tax_Phaseoleae RepID_A0A0R4J4S6_SOYBN	AT4G27440.2	protochlorophyllide oxidoreductase	Medtr2g079710.1	NADPH-protochlorophyllide oxidoreductase
Ca08580	Ca1	16402104	16406066	1.05525	3.81263	8.23853	2.30648e-08	2.50374e-07	8.93344	PREDICTED: ultraviolet-B receptor UVR8 n_1 Tax_Cicer arietinum RepID_UPI00032AB09D	AT3G15430.2	Regulator of chromosome condensation	Medtr2g079610.1	chromosome condensation regulator RCC1 repeat protein
Ca08578	Ca1	16422560	16426937	1.21254	2.30371	7.48675	1.19349e-07	9.83535e-07	7.49047	PREDICTED: beta-glucosidase 18-like n_1 Tax_Cicer arietinum RepID_UPI000640F511	AT1G61820.3	beta glucosidase 46	Medtr2g079550.1	glycoside hydrolase family 1 protein
Ca08583	Ca1	16456427	16460686	-2.14819	0.943947	-10.1482	4.94565e-10	9.9307e-09	13.1223	PREDICTED: choline transporter-like protein 2 n_1 Tax_Cicer arietinum RepID_UPI00032A9DDE	AT3G15380.1	Plasma-membrane choline transporter	Medtr2g079490.1	plasma-membrane choline transporter family protein
Ca08582	Ca1	16462030	16465982	0.535488	3.63991	5.79537	6.27335e-06	3.02112e-05	3.25927	PREDICTED: nucleolar protein 58 n_1 Tax_Cicer arietinum RepID_UPI00032AD1E1			Medtr2g079460.1	hypothetical protein
Ca08590	Ca1	16492659	16495257	2.5427	2.7057	5.03731	4.08119e-05	0.000154816	1.55787	PREDICTED: uncharacterized protein LOC101512675 n_1 Tax_Cicer arietinum RepID_UPI00032AA15D	AT4G21700.1	Protein of unknown function (DUF2921)	Medtr2g079310.1	DUF2921 family protein
Ca08589	Ca1	16524046	16525988	-0.696074	6.34866	-6.18808	2.42652e-06	1.33024e-05	4.14111	Uncharacterized protein n_3 Tax_Pentapetalae RepID_A0A0D2S4U3_GOSRA	AT3G47370.3	Ribosomal protein S10p/S20e family	Medtr7g092720.1	40S ribosomal protein S20-2
Ca08587	Ca1	16575394	16580705	1.43927	7.20268	12.0387	1.69864e-11	6.09877e-10	16.2368	Ubiquitin ligase cop1 - putative n_2 Tax_Papilionoideae RepID_G7IRA7_MEDTR	AT3G15354.1	SPA1-related 3	Medtr2g085210.3	ubiquitin ligase cop1%2C putative
Ca08602	Ca1	16655870	16656744	-1.25829	0.11839	-4.81298	7.15321e-05	0.000252675	1.57897	No Hits			#N/A
Ca08611	Ca1	16887650	16891168	-2.74551	0.495067	-8.66979	9.29372e-09	1.14083e-07	10.2513	PREDICTED: dihydrolipoyl dehydrogenase 2 - chloroplastic-like n_1 Tax_Cicer arietinum RepID_UPI00032AB008	AT3G16950.1	lipoamide dehydrogenase	Medtr2g034580.1	dihydrolipoamide dehydrogenase
Ca08614	Ca1	16897845	16900756	0.466786	4.22072	5.48878	1.33071e-05	5.80253e-05	2.44656	Phosducin-like protein n_2 Tax_Papilionoideae RepID_G7IMU2_MEDTR	AT5G14240.1	Thioredoxin superfamily protein	Medtr2g034610.1	phosducin-like protein
Ca08615	Ca1	16906457	16918128	0.669378	4.44659	6.88415	4.70345e-07	3.20015e-06	5.81888	PREDICTED: calmodulin-binding transcription activator 5-like isoform X1 n_2 Tax_Cicer arietinum RepID_UPI0006413A1D	AT4G16150.1	calmodulin binding;transcription regulators	Medtr2g034650.1	calmodulin-binding transcription activator
Ca08627	Ca1	17027266	17030991	-0.775931	5.9873	-6.30863	1.81885e-06	1.04096e-05	4.43173	Importin subunit alpha n_28 Tax_Pentapetalae RepID_D7SY66_VITVI	AT4G16143.2	importin alpha isoform 2	Medtr2g034900.1	importin subunit alpha-1b
Ca08630	Ca1	17066693	17069433	-1.1942	2.27826	-7.22505	2.15256e-07	1.63554e-06	6.9026	PREDICTED: uncharacterized protein LOC101499428 n_1 Tax_Cicer arietinum RepID_UPI00032A5D75	AT5G49220.1	Protein of unknown function (DUF789)	Medtr2g035080.1	DUF789 family protein
Ca08637	Ca1	17076077	17092779	7.03526	4.16384	7.10621	2.82203e-07	2.07614e-06	6.56214	PREDICTED: disease resistance response protein DRRG49-C n_1 Tax_Cicer arietinum RepID_UPI00032A9A57			Medtr2g035320.2	ABA-responsive protein
Ca08643	Ca1	17137822	17141169	-1.58032	5.38699	-5.78346	6.4584e-06	3.09853e-05	3.15119	PREDICTED: probable polygalacturonase n_1 Tax_Cicer arietinum RepID_UPI00032A6D84	AT3G06770.1	Pectin lyase-like superfamily protein	Medtr2g435340.3	polygalacturonase/glycoside hydrolase family protein
Ca08632	Ca1	17237197	17242182	3.72467	3.00827	20.9817	1.18514e-16	5.03521e-14	28.1485	Mono/di-acylglycerol lipase - amino-terminal n_2 Tax_Papilionoideae RepID_A0A072VG76_MEDTR	AT4G16070.2	Mono-/di-acylglycerol lipase, N-terminal;Lipase,	Medtr2g435530.1	mono/di-acylglycerol lipase%2C amine-terminal%3B lipase%2C class 3
Ca08634	Ca1	17246923	17265089	-1.17257	5.27959	-10.0607	5.83893e-10	1.12074e-08	12.6263	Phospholipase D p2-like protein n_3 Tax_Papilionoideae RepID_A0A072VG83_MEDTR	AT3G16785.1	phospholipase	Medtr2g435560.2	phospholipase D p2-like protein
Ca08633	Ca1	17276220	17278066	0.63596	4.30237	6.2368	2.15924e-06	1.20707e-05	4.27882	PREDICTED: ethylene-responsive transcription factor RAP2-3 n_1 Tax_Cicer arietinum RepID_UPI00032AA710	AT3G16770.1	ethylene-responsive	Medtr2g435590.1	ethylene response factor
Ca08663	Ca1	17506425	17514672	-2.10721	4.24053	-10.0801	5.62782e-10	1.08713e-08	12.7215	PREDICTED: putative E3 ubiquitin-protein ligase LIN-1 n_1 Tax_Cicer arietinum RepID_UPI00032A9A31	AT3G06880.2	Transducin/WD40 repeat-like superfamily	Medtr2g436530.1	E3 ubiquitin-protein ligase LIN-like protein%2C putative
Ca08660	Ca1	17562508	17569585	-0.695254	5.35956	-5.9874	3.93474e-06	2.01865e-05	3.64665	PREDICTED: kinesin-13A-like n_1 Tax_Cicer arietinum RepID_UPI00032AA6D6	AT3G16630.2	P-loop containing	Medtr2g436650.4	kinesin motor catalytic domain protein
Ca08664	Ca1	17577654	17586547	-0.847111	4.70416	-5.88569	5.03519e-06	2.50205e-05	3.41081	PREDICTED: ABC transporter C family member 14-like n_1 Tax_Cicer arietinum RepID_UPI00032A4E7D	AT3G62700.1	multidrug resistance-associated	Medtr2g436730.1	multidrug resistance protein ABC transporter family protein
Ca08675	Ca1	17619086	17625125	-0.643136	3.54022	-6.54275	1.04414e-06	6.40856e-06	5.08665	PREDICTED: probable histone-arginine methyltransferase 1.3 n_1 Tax_Cicer arietinum RepID_UPI000640F28A	AT5G49020.1	protein arginine methyltransferase	Medtr2g436780.1	histone-arginine methyltransferase%2C putative
Ca08670	Ca1	17630549	17631995	-1.22738	4.94807	-5.99821	3.8332e-06	1.97006e-05	3.6809	40S ribosomal protein S21 n_13 Tax_fabids RepID_C6SWG4_SOYBN	AT5G27700.1	Ribosomal protein S21e	Medtr2g436800.1	40S ribosomal S21-like protein
Ca08682	Ca1	17821492	17822655	3.60768	3.59011	19.3214	7.34159e-16	1.87149e-13	26.4069	PREDICTED: B-box zinc finger protein 18-like n_1 Tax_Cicer arietinum RepID_UPI00032A9FC3	AT4G27310.1	B-box type zinc finger family protein	Medtr2g089310.1	B-box type zinc finger protein
Ca08683	Ca1	17829716	17833119	-1.21185	5.11939	-6.72873	6.75012e-07	4.40269e-06	5.43628	PREDICTED: uncharacterized protein LOC101508351 - partial n_1 Tax_Cicer arietinum RepID_UPI00032A564C	AT1G50440.3	RING/FYVE/PHD zinc finger superfamily	Medtr2g105850.1	zinc finger protein
Ca08711	Ca1	18196424	18205593	-1.05946	4.89236	-11.9017	2.14065e-11	7.3029e-10	16.0035	Plastid transcriptionally active 14 protein n_3 Tax_Papilionoideae RepID_G7INE0_MEDTR	AT4G23160.1	cysteine-rich RLK (RECEPTOR-like	Medtr2g035660.1	plastid transcriptionally active 14 protein
Ca08715	Ca1	18234301	18236073	1.45503	5.02174	9.37932	2.19662e-09	3.46007e-08	11.2752	Cationic amino acid transporter n_3 Tax_Papilionoideae RepID_G7INC3_MEDTR	AT2G34960.1	cationic amino acid transporter	Medtr2g035430.1	cationic amino acid transporter
Ca08713	Ca1	18269521	18274489	1.42707	6.01644	10.8492	1.35194e-10	3.45784e-09	14.122	Allantoate amidohydrolase n_5 Tax_Papilionoideae RepID_A0A072VGX4_MEDTR	AT4G20070.1	allantoate amidohydrolase	Medtr2g035405.1	allantoate amidohydrolase
Ca08725	Ca1	18360935	18363729	2.13528	0.166721	9.24307	2.88308e-09	4.28124e-08	11.3456	PREDICTED: polygalacturonase QRT3 n_1 Tax_Cicer arietinum RepID_UPI00032A5266	AT4G20040.1	Pectin lyase-like superfamily protein	Medtr2g035790.1	polygalacturonase QRT3-like protein
Ca08720	Ca1	18384271	18388976	-0.754563	3.83136	-8.0302	3.60991e-08	3.66138e-07	8.47659	PREDICTED: uncharacterized protein LOC101512444 n_1 Tax_Cicer arietinum RepID_UPI00032A71F6	AT5G62270.1	BEST Arabidopsis thaliana protein match	#N/A
Ca08735	Ca1	18475404	18478262	-2.94296	5.41341	-9.30925	2.5256e-09	3.89014e-08	11.1397	ATP-dependent zinc metalloprotease FTSH protein n_3 Tax_Papilionoideae RepID_A0A072V7S2_MEDTR	AT1G06430.1	FTSH protease 8	Medtr2g438140.1	ATP-dependent zinc metalloprotease FTSH protein
Ca08755	Ca1	18604869	18612413	5.01019	1.62522	5.02285	4.23122e-05	0.000159794	1.87057	PREDICTED: uncharacterized protein LOC101490429 n_1 Tax_Cicer arietinum RepID_UPI000640BFD1	AT5G35810.1	Ankyrin repeat family protein	Medtr2g438740.1	ankyrin repeat plant-like protein
Ca08769	Ca1	18827574	18830418	0.722703	6.94841	6.32565	1.74655e-06	1.00351e-05	4.47389	PREDICTED: nifU-like protein 3 - chloroplastic n_1 Tax_Cicer arietinum RepID_UPI00032AC4A7	AT4G25910.1	NFU domain protein 3	Medtr2g036690.2	nitrogen fixation protein NifU
Ca08766	Ca1	18853998	18856895	1.46434	2.94241	5.0281	4.17619e-05	0.000157911	1.46687	PREDICTED: uncharacterized protein LOC101495820 n_1 Tax_Cicer arietinum RepID_UPI00032A525F			Medtr2g036740.1	hypothetical protein
Ca08782	Ca1	18942540	18953632	-0.741243	5.53867	-10.3522	3.37097e-10	7.28643e-09	13.1872	PREDICTED: pumilio homolog 6 - chloroplastic n_1 Tax_Cicer arietinum RepID_UPI0006412DFC	AT4G25880.1	pumilio 6	Medtr2g036900.2	pumilio-family RNA-binding repeatprotein
Ca08830	Ca1	19836500	19854738	-1.23957	6.69112	-11.9819	1.86915e-11	6.54202e-10	16.1411	Calcium-transporting ATPase n_7 Tax_Phaseoleae RepID_K7LC34_SOYBN	AT5G57110.2	autoinhibited Ca2+ -ATPase,	Medtr2g038310.4	calcium-transporting ATPase 8%2C plasma membrane-type protein
Ca08846	Ca1	20027825	20029047	-1.4796	1.20283	-6.94731	4.06479e-07	2.84145e-06	6.48017	Transmembrane-like protein n_3 Tax_Papilionoideae RepID_G7IID5_MEDTR	AT2G19350.1	Eukaryotic protein of unknown function	Medtr2g038550.1	transmembrane-like protein
Ca08845	Ca1	20038141	20040762	-1.2252	3.63353	-10.3937	3.11988e-10	6.86598e-09	13.3375	PREDICTED: glutaredoxin-C4 n_1 Tax_Cicer arietinum RepID_UPI00032A59C8			Medtr2g038560.2	glutaredoxin C4
Ca08965	Ca1	20315275	20318523	-0.643222	3.68899	-6.36743	1.58124e-06	9.20632e-06	4.64866	Translation machinery-associated protein 22 n_7 Tax_Papilionoideae RepID_C6T0J0_SOYBN	AT5G11900.1	Translation initiation factor SUI1	Medtr7g023540.1	translation initiation factor SUI1 family protein
Ca08884	Ca1	20895170	20924647	0.580758	6.26383	6.1185	2.86787e-06	1.53317e-05	3.97232	PREDICTED: protein STRICTOSIDINE SYNTHASE-LIKE 5-like n_1 Tax_Cicer arietinum RepID_UPI00032A74A0	AT4G23160.1	cysteine-rich RLK (RECEPTOR-like	Medtr2g042440.2	RecQ family ATP-dependent DNA helicase
Ca08899	Ca1	21148302	21156394	-0.639914	4.22528	-7.65571	8.19458e-08	7.25325e-07	7.61223	PREDICTED: tubulin--tyrosine ligase-like protein 12 isoform X1 n_2 Tax_Cicer arietinum RepID_UPI00032A9B0B	AT1G77550.1	tubulin-tyrosine ligases;tubulin-tyrosine	Medtr2g041640.1	tubulin-tyrosine ligase family protein
Ca08917	Ca1	21422771	21435580	0.664198	4.5096	4.95998	4.95094e-05	0.000182998	1.10913	PREDICTED: probable polygalacturonase n_1 Tax_Cicer arietinum RepID_UPI00032AC1CB	AT3G42950.1	Pectin lyase-like superfamily protein	Medtr2g042740.1	pectin lyase superfamily protein
Ca08916	Ca1	21469277	21472258	1.34824	3.35491	4.92402	5.41693e-05	0.000197572	1.13994	PREDICTED: protein TIFY 10A-like n_1 Tax_Cicer arietinum RepID_UPI00032AB188			Medtr2g042900.2	jasmonate zim-domain protein
Ca08922	Ca1	21552123	21553341	-1.59224	2.19584	-5.87078	5.22098e-06	2.5768e-05	3.7167	PREDICTED: uncharacterized protein LOC101495380 n_1 Tax_Cicer arietinum RepID_UPI00032A77FC	AT5G20700.1	Protein of unknown function (DUF581)	Medtr2g042970.1	DUF581 family protein
Ca08931	Ca1	21575797	21576724	-1.31842	0.660302	-5.12989	3.23985e-05	0.000126898	2.25162	Glutamate synthase [NADH] - amyloplastic n_15 Tax_Papilionoideae RepID_GLSN_MEDSA	AT5G53460.3	NADH-dependent glutamate synthase	Medtr1g027020.1	NADH glutamate synthase
Ca08949	Ca1	21875667	21882488	-0.881051	2.72992	-5.95205	4.28636e-06	2.17086e-05	3.8037	PREDICTED: DEAD-box ATP-dependent RNA helicase 17 isoform X1 n_2 Tax_Cicer arietinum RepID_UPI00032A63A8	AT2G40700.1	P-loop containing nucleoside triphosphate	Medtr4g059460.1	DEAD-box ATP-dependent RNA helicase-like protein
Ca08952	Ca1	21951360	21958849	0.712235	6.12979	7.34696	1.63364e-07	1.28333e-06	6.88162	Plastid 3-keto-acyl-ACP synthase II-B n_7 Tax_Phaseoleae RepID_Q5ECI5_SOYBN	AT1G74960.3	fatty acid biosynthesis 1	Medtr2g043530.2	3-oxoacyl-(acyl carrier) synthase II
Ca09007	Ca1	22764826	22770759	2.38097	3.53596	5.41727	1.58766e-05	6.79443e-05	2.35884	PREDICTED: LOW QUALITY PROTEIN: pectinesterase/pectinesterase inhibitor PPE8B-like n_1 Tax_Cicer arietinum RepID_UPI0006414987	AT4G33220.1	pectin methylesterase	Medtr2g044880.1	pectinesterase/pectinesterase inhibitor
Ca09018	Ca1	22821288	22824423	-1.12608	1.31352	-6.85186	5.06883e-07	3.41683e-06	6.23725	PREDICTED: uncharacterized protein LOC101514725 n_1 Tax_Cicer arietinum RepID_UPI00032ABE34	AT4G33140.1	Haloacid dehalogenase-like hydrolase	Medtr2g044900.1	NLI interacting factor-like phosphatase
Ca09015	Ca1	22832051	22835130	1.14867	3.70299	6.77682	6.03423e-07	3.98095e-06	5.62673	PREDICTED: protein TIFY 3B-like n_1 Tax_Cicer arietinum RepID_UPI00032A5793			Medtr2g044910.1	divergent CCT motif protein
Ca09040	Ca1	23317035	23321261	0.593986	3.33807	5.23214	2.51203e-05	0.000102131	1.90423	PREDICTED: uncharacterized protein LOC101500268 n_1 Tax_Cicer arietinum RepID_UPI00032AC01F	AT3G17450.1	hAT dimerisation domain-containing	#N/A
Ca09079	Ca1	23930964	23937913	0.590136	3.03923	5.66918	8.54047e-06	3.95598e-05	3.03504	PREDICTED: protein LSD1-like n_1 Tax_Cicer arietinum RepID_UPI00032A4CFD			#N/A
Ca09105	Ca1	24320039	24324047	-1.36921	2.80681	-9.25689	2.80434e-09	4.1928e-08	11.2088	PREDICTED: transcription factor GTE1-like n_1 Tax_Cicer arietinum RepID_UPI00032A6F36	AT2G34900.2	Transcription factor GTE6	Medtr5g069490.1	global transcription factor group protein
Ca09104	Ca1	24331218	24332696	-1.04877	7.69627	-5.7868	6.406e-06	3.07629e-05	3.14956	Plasma membrane intrinsic polypeptide n_1 Tax_Cicer arietinum RepID_Q9SMK5_CICAR			#N/A
Ca09111	Ca1	24444882	24448116	-2.06501	3.28485	-10.1875	4.59239e-10	9.40303e-09	13.0032	PREDICTED: pentatricopeptide repeat-containing protein At2g37230 n_1 Tax_Cicer arietinum RepID_UPI00032A8EA3	AT2G37230.1	Tetratricopeptide repeat (TPR)-like	Medtr2g437460.1	pentatricopeptide (PPR) repeat protein
Ca09115	Ca1	24485348	24487622	-4.42401	0.998503	-11.8232	2.44578e-11	8.20354e-10	15.9757	2OG-Fe(II) oxygenase family oxidoreductase n_3 Tax_Papilionoideae RepID_A0A072V5M6_MEDTR	AT3G21420.1	2-oxoglutarate (2OG) and Fe(II)-dependent	Medtr2g437380.2	2OG-Fe(II) oxygenase family oxidoreductase
Ca09149	Ca1	24635248	24636402	-0.791077	2.06615	-7.42916	1.35783e-07	1.10175e-06	7.40422	PREDICTED: uncharacterized protein LOC101493462 n_1 Tax_Cicer arietinum RepID_UPI00032AAC5A	AT5G07900.1	Mitochondrial transcription termination	Medtr2g437080.1	mTERF protein
Ca09150	Ca1	24646236	24647390	-0.979213	0.595775	-6.40673	1.44034e-06	8.48614e-06	5.32102	PREDICTED: uncharacterized protein LOC101493784 isoform X1 n_1 Tax_Cicer arietinum RepID_UPI000640DE1E	AT5G07900.1	Mitochondrial transcription termination	Medtr2g437080.1	mTERF protein
Ca09154	Ca1	24651245	24652477	-1.283	2.34557	-8.56297	1.16137e-08	1.38342e-07	9.84035	PREDICTED: uncharacterized protein LOC101498737 n_1 Tax_Cicer arietinum RepID_UPI00032A8C75	AT5G07900.1	Mitochondrial transcription termination	Medtr2g437080.1	mTERF protein
Ca09168	Ca1	25337060	25352591	1.11962	3.97918	5.0841	3.63152e-05	0.000139804	1.46199	PREDICTED: CTD small phosphatase-like protein 2 isoform X1 n_2 Tax_Cicer arietinum RepID_UPI00032AA018	AT4G23160.1	cysteine-rich RLK (RECEPTOR-like	Medtr2g049420.2	NLI interacting factor-like phosphatase
Ca09186	Ca1	25575697	25581813	-2.45732	2.62689	-6.06864	3.23376e-06	1.70003e-05	4.1722	Periodic tryptophan protein n_3 Tax_Papilionoideae RepID_A2Q5D0_MEDTR	AT1G15440.1	periodic tryptophan protein	Medtr7g076230.1	periodic tryptophan protein
Ca09192	Ca1	25737534	25741303	-0.914765	4.5706	-6.33561	1.70563e-06	9.84438e-06	4.51103	PREDICTED: probable serine/threonine-protein kinase kinX n_1 Tax_Cicer arietinum RepID_UPI00032A90A8	AT5G58130.1	RNA-binding (RRM/RBD/RNP motifs)	Medtr2g048340.1	RNA recognition motif%2C a.k.a. RRM%2C RBD protein
Ca09196	Ca1	25775119	25779230	-0.748171	5.14064	-9.24824	2.85332e-09	4.24942e-08	11.0064	PREDICTED: ankyrin repeat domain-containing protein EMB506 - chloroplastic-like n_1 Tax_Cicer arietinum RepID_UPI00032A7F2C	AT5G40160.1	Ankyrin repeat family	Medtr2g048680.2	ankyrin repeat protein EMB506
Ca09195	Ca1	25798491	25804680	-0.679558	4.24243	-7.37696	1.52684e-07	1.21757e-06	6.97579	PREDICTED: floral homeotic protein GLOBOSA-like n_2 Tax_Cicer arietinum RepID_UPI00032A8A99	AT5G40160.1	Ankyrin repeat family	Medtr4g045977.1	MADS-SRF-like domain protein
Ca09213	Ca1	25829545	25837257	0.855466	4.72602	6.12176	2.84546e-06	1.52226e-05	3.99096	PREDICTED: probable inositol transporter 2 isoform X1 n_2 Tax_Cicer arietinum RepID_UPI00032AAAD2	AT1G30220.1	inositol transporter 2	Medtr2g048720.1	inositol transporter 4
Ca09637	Ca1	26004037	26009343	-1.33473	2.2412	-7.05044	3.2064e-07	2.31003e-06	6.52611	PREDICTED: DNA-directed RNA polymerases I and III subunit RPAC1-like n_2 Tax_Cicer arietinum RepID_UPI00032A666F	AT1G60850.1	DNA-directed RNA polymerase	Medtr3g060690.1	DNA-directed RNA polymerase
Ca09202	Ca1	26175661	26179233	1.4582	5.21459	14.1881	5.72259e-13	3.92498e-11	19.6872	PREDICTED: uncharacterized protein LOC101512451 n_1 Tax_Cicer arietinum RepID_UPI00032AB089			Medtr2g049330.1	hypothetical protein
Ca09641	Ca1	26183847	26185547	-0.951581	5.75881	-7.00875	3.52851e-07	2.50783e-06	6.09589	Uncharacterized protein n_10 Tax_rosids RepID_A0A0A0LXN1_CUCSA	AT4G18100.1	Ribosomal protein L32e	Medtr8g085740.1	60S ribosomal protein L32-1
Ca09636	Ca1	26434914	26439869	1.12742	4.77249	8.06494	3.34873e-08	3.43982e-07	8.49845	PREDICTED: phytochrome E isoform X1 n_2 Tax_Cicer arietinum RepID_UPI00032AB8E9	AT4G18130.1	phytochrome E	Medtr2g049520.1	phytochrome protein
Ca09634	Ca1	26464951	26466750	-0.843481	1.99713	-6.22817	2.2043e-06	1.22733e-05	4.61963	PREDICTED: pentatricopeptide repeat-containing protein At2g30780-like n_1 Tax_Cicer arietinum RepID_UPI00032A6B82	AT2G30780.1	Tetratricopeptide repeat (TPR)-like	Medtr2g049540.1	PPR containing plant-like protein
Ca09218	Ca1	26512712	26519063	0.824684	5.33337	8.91732	5.57719e-09	7.35372e-08	10.3209	PREDICTED: protein MEI2-like 5 isoform X1 n_3 Tax_Cicer arietinum RepID_UPI00032A9E82	AT1G29400.2	MEI2-like protein 5	Medtr2g049640.2	RNA recognition motif 2 in plant MEI2-like protein
Ca09234	Ca1	26738703	26742490	1.1933	3.22602	7.50101	1.15603e-07	9.58866e-07	7.36482	PREDICTED: uncharacterized protein LOC101499306 n_1 Tax_Cicer arietinum RepID_UPI00032AAFFD	AT1G30280.1	Chaperone DnaJ-domain superfamily protein	Medtr2g049770.1	chaperone DnaJ-domain protein%2C putative
Ca09247	Ca1	26866110	26870106	-8.6863	0.6688	-5.83041	5.75995e-06	2.8039e-05	4.06586	PREDICTED: uncharacterized protein LOC105852820 n_1 Tax_Cicer arietinum RepID_UPI000641669D	AT2G40100.1	light harvesting complex photosystem II. Enables chlorophyll binding	Medtr3g070340.1	light-harvesting complex I chlorophyll A/B-binding protein
Ca09273	Ca1	27468841	27472086	-0.424084	3.47548	-5.72925	7.37265e-06	3.47075e-05	3.11837	Hexosyltransferase n_11 Tax_Papilionoideae RepID_I1M3W5_SOYBN	AT2G20810.1	galacturonosyltransferase	Medtr2g015550.1	CAZy family GT8 glycosyltransferase
Ca09313	Ca1	28400475	28401947	1.76138	3.93137	9.36148	2.27594e-09	3.55935e-08	11.291	Myb/SANT-like DNA-binding domain protein n_1 Tax_Medicago truncatula RepID_A0A072U248_MEDTR			Medtr7g094990.1	Myb/SANT-like DNA-binding domain protein
Ca09329	Ca1	28600124	28603654	-4.35366	3.04818	-7.31782	1.74466e-07	1.35662e-06	7.05827	Phosphoribosyltransferase: Orotidine 5-phosphate decarboxylase n_2 Tax_Papilionoideae RepID_Q1RU71_MEDTR	AT3G54470.1	uridine 5'-monophosphate synthase /	Medtr8g038390.1	uridine 5-monophosphate synthase-like protein
Ca09363	Ca1	29367196	29370878	-0.753078	3.80262	-5.17314	2.90901e-05	0.000115663	1.71609	PREDICTED: actin-related protein 6 n_1 Tax_Cicer arietinum RepID_UPI00032AAEF2	AT3G33520.1	actin-related	Medtr2g445210.2	actin-related protein ARP4
Ca09397	Ca1	30346856	30349560	-3.38099	3.1101	-8.15154	2.77891e-08	2.94345e-07	8.93887	Alpha-1 -4-glucan-protein synthase [UDP-forming]-like protein n_2 Tax_Papilionoideae RepID_A0A072V8I1_MEDTR	AT3G02230.1	reversibly glycosylated	Medtr2g461970.1	alpha-1%2C4-glucan-protein synthase [UDP-forming]-like protein
Ca09403	Ca1	30396115	30400186	-1.17843	4.78452	-5.07167	3.74591e-05	0.000143629	1.38513	COBRA-like protein 2 n_2 Tax_Papilionoideae RepID_A0A072V7V6_MEDTR	AT5G60920.1	COBRA-like extracellular glycosyl-phosphatidyl	Medtr2g462010.1	COBRA-like protein 2 precursor
Ca09427	Ca1	30845621	30865458	-0.985417	6.4024	-10.599	2.13398e-10	4.99709e-09	13.6575	Glucan synthase-like protein n_3 Tax_Papilionoideae RepID_A0A072VJ28_MEDTR	AT5G13000.1	glucan synthase-like	Medtr2g061380.3	glucan synthase-like protein
Ca09469	Ca1	31396335	31402009	0.59714	3.40631	5.42914	1.54178e-05	6.61287e-05	2.38544	PREDICTED: uncharacterized protein LOC101504548 n_1 Tax_Cicer arietinum RepID_UPI00032ABA93	AT3G60110.1	DNA-binding bromodomain-containing	Medtr2g060760.1	DNA-binding bromodomain protein%2C putative
Ca09554	Ca1	32906801	32911153	0.703384	5.70452	6.33198	1.72041e-06	9.91847e-06	4.48602	PREDICTED: uncharacterized protein LOC101492369 n_1 Tax_Cicer arietinum RepID_UPI00032AC442	AT2G25290.3	Octicosapeptide/Phox/Bem1p (PB1)	Medtr2g451540.1	heat shock protein 70 (HSP70)-interacting protein%2C putative
Ca09608	Ca1	33624983	33627338	-2.16751	3.4971	-10.0844	5.58152e-10	1.08474e-08	12.7857	Ribosomal protein L7Ae/L30e/S12e/Gadd45 family protein n_1 Tax_Arabidopsis thaliana RepID_F4JRD3_ARATH	AT5G20160.3	Ribosomal protein L7Ae/L30e/S12e/Gadd45	Medtr0011s0330.1	ribosomal protein L7Ae/L30e/S12e/Gadd45 family protein
Ca09610	Ca1	33643091	33649866	-1.893	0.594002	-6.88605	4.68286e-07	3.19182e-06	6.43386	PREDICTED: pentatricopeptide repeat-containing protein At5g66520-like n_1 Tax_Cicer arietinum RepID_UPI00032ABCD2	AT5G66520.1	Tetratricopeptide repeat (TPR)-like	Medtr0011s0300.1	PPR containing plant-like protein
Ca09605	Ca1	33682348	33683541	1.18954	5.88427	7.50962	1.13401e-07	9.41623e-07	7.2516	PREDICTED: uncharacterized protein LOC101505062 isoform X1 n_1 Tax_Cicer arietinum RepID_UPI00032AA491	AT1G79510.2	Uncharacterized conserved protein (DUF2358)	Medtr2g064370.1	plant/F3O9-12 protein
Ca09621	Ca1	33866014	33869602	-1.42907	1.84027	-5.29379	2.15554e-05	8.91294e-05	2.38622	Plant/T8K14-16 protein n_10 Tax_Papilionoideae RepID_A0A072U8X6_MEDTR	AT1G79420.1	Protein of unknown function (DUF620)	Medtr6g445110.1	plant/T8K14-16 protein
Ca09659	Ca1	34105349	34108815	0.575928	4.59272	6.12664	2.81224e-06	1.50554e-05	3.99744	Defective in cullin neddylation protein n_7 Tax_Papilionoideae RepID_I1MJC8_SOYBN	AT3G12760.1	CONTAINS InterPro DOMAIN/s: Defective-in-cullin	Medtr2g064415.1	defective in cullin neddylation protein%2C putative
Ca09655	Ca1	34153764	34157070	1.583	6.54029	11.4744	4.45881e-11	1.36943e-09	15.2549	PREDICTED: metal tolerance protein 10-like n_1 Tax_Cicer arietinum RepID_UPI00032AC2B5	AT1G16310.1	Cation efflux family protein	Medtr2g064405.1	cation diffusion facilitator family transporter
Ca09672	Ca1	34304152	34307343	-0.763066	2.94763	-5.5905	1.03595e-05	4.69614e-05	2.86272	PREDICTED: cyclic pyranopterin monophosphate synthase - mitochondrial n_1 Tax_Cicer arietinum RepID_UPI00032A51B3	AT2G31955.3	cofactor of nitrate reductase and	Medtr2g061710.1	molybdenum cofactor biosynthesis protein A
Ca09692	Ca1	34906793	34908991	2.34486	2.91078	14.061	6.91298e-13	4.4426e-11	19.5934	PREDICTED: beta-hexosaminidase 2 n_1 Tax_Cicer arietinum RepID_UPI00032AD16F	AT1G05590.1	beta-hexosaminidase 2	Medtr2g062560.1	glycoside hydrolase family 20 domain protein
Ca09709	Ca1	35347840	35353005	1.42244	6.97347	13.4906	1.64182e-12	9.0656e-11	18.6173	PREDICTED: uncharacterized protein LOC101495276 n_1 Tax_Cicer arietinum RepID_UPI00032A8694	AT1G55360.1	Protein of Unknown Function (DUF239)	Medtr2g062610.2	carboxyl-terminal peptidase
Ca09744	Ca1	35816588	35819035	0.877841	4.08052	6.92029	4.32639e-07	2.98881e-06	5.92624	UPF0678 fatty acid-binding protein-like protein n_2 Tax_Papilionoideae RepID_A0A072VHA7_MEDTR	AT1G79260.1	CONTAINS InterPro DOMAIN/s: Domain	Medtr1g046590.2	UPF0678 fatty acid-binding protein-like protein
Ca09767	Ca1	36429943	36433172	-0.852138	5.11602	-5.31621	2.03894e-05	8.47435e-05	1.98706	PREDICTED: interactor of constitutive active ROPs 4 n_1 Tax_Cicer arietinum RepID_UPI00032A9F7A	AT1G78430.1	ROP interactive partner 2	Medtr2g070730.2	interactor of constitutive active ROPs protein%2C putative
Ca09768	Ca1	36453815	36456277	-2.57401	3.27314	-6.56563	9.89371e-07	6.11658e-06	5.23832	Gibberellin 2-beta-dioxygenase 1 n_4 Tax_Papilionoideae RepID_G2OX1_PEA	AT1G78440.1	Arabidopsis thaliana	Medtr2g070870.1	plant gibberellin 2-oxidase
Ca09851	Ca1	36691795	36854106	-0.914096	6.06179	-6.37465	1.55434e-06	9.0739e-06	4.59112	PREDICTED: cytochrome P450 CYP72A219-like n_1 Tax_Cicer arietinum RepID_UPI00032A94C7	AT3G14610.1	cytochrome P450, family 72,	Medtr2g072250.1	cytochrome P450 family 709 protein
Ca09799	Ca1	36912235	36915737	-1.71154	2.18637	-11.6306	3.4018e-11	1.08172e-09	15.7387	PREDICTED: mitochondrial inner membrane protease subunit 1 n_1 Tax_Cicer arietinum RepID_UPI00032A9983	AT1G53530.1	Peptidase S24/S26A/S26B/S26C family	Medtr2g072450.1	inner membrane protease subunit 1
Ca09797	Ca1	36930733	36932510	-1.99063	1.49789	-5.47012	1.39341e-05	6.03746e-05	2.91653	PREDICTED: glucan endo-1 -3-beta-glucosidase n_1 Tax_Cicer arietinum RepID_UPI00032A79D5	AT1G78520.1	Carbohydrate-binding X8 domain superfamily	Medtr2g072500.1	glucan endo-1%2C3-beta-glucosidase-like protein
Ca09793	Ca1	36937450	36940800	-0.699562	5.4577	-5.4445	1.48437e-05	6.38995e-05	2.30622	PREDICTED: fatty-acid-binding protein 3 n_1 Tax_Cicer arietinum RepID_UPI00032A7238	AT1G53520.1	Chalcone-flavanone isomerase family	Medtr2g072510.1	chalcone-flavanone isomerase family protein
Ca09821	Ca1	37197677	37202490	-1.14575	9.63155	-5.70338	7.85426e-06	3.67373e-05	2.87345	RuBisCO large subunit-binding protein subunit beta - chloroplastic n_14 Tax_Papilionoideae RepID_RUBB_PEA	AT3G13470.1	TCP-1/cpn60 chaperonin family protein	Medtr1g017390.1	TCP-1/cpn60 chaperonin family protein
Ca09822	Ca1	37204403	37209018	0.305189	12.3857	5.98375	3.96962e-06	2.03333e-05	3.42678	PREDICTED: peroxisomal (S)-2-hydroxy-acid oxidase GLO1-like isoform X2 n_3 Tax_rosids RepID_UPI0007190D51	AT3G14420.2	Aldolase-type TIM barrel family protein	Medtr2g070420.1	peroxisomal (S)-2-hydroxy-acid oxidase GLO1
Ca09817	Ca1	37219281	37222386	1.18019	1.98536	5.7551	6.92124e-06	3.29065e-05	3.47834	PREDICTED: probable caffeoyl-CoA O-methyltransferase At4g26220 n_1 Tax_Cicer arietinum RepID_UPI00032AB124	AT3G62000.1	S-adenosyl-L-methionine-dependent methyltransferases	Medtr2g070410.2	caffeoyl-CoA O-methyltransferase
Ca09818	Ca1	37231662	37236734	-0.729209	3.00872	-7.52561	1.09425e-07	9.16572e-07	7.45281	Triose-phosphate transporter family protein n_1 Tax_Medicago truncatula RepID_A0A072VAK0_MEDTR	AT3G14410.1	Nucleotide/sugar transporter family	Medtr2g070400.1	triose-phosphate transporter family protein
Ca09829	Ca1	37363774	37369136	0.864742	1.01104	5.20646	2.67761e-05	0.000107519	2.3548	PREDICTED: kinesin-3 n_1 Tax_Cicer arietinum RepID_UPI00032A915C	AT1G72250.2	Di-glucose binding protein with Kinesin	Medtr2g069950.1	Di-glucose-binding protein with kinesin motor domain protein
Ca09832	Ca1	37446219	37451226	0.617405	5.98932	7.20741	2.24062e-07	1.69823e-06	6.55916	PREDICTED: sufE-like protein 1 - chloroplastic/mitochondrial n_2 Tax_Cicer arietinum RepID_UPI000640DC3E	AT4G26500.1	chloroplast	Medtr1g047990.2	Fe-S metabolism associated protein SufE
Ca09838	Ca1	37503795	37505915	5.04397	1.09626	9.56559	1.52039e-09	2.56105e-08	12.0223	PREDICTED: uncharacterized protein LOC101500506 isoform X1 n_5 Tax_Cicer arietinum RepID_UPI00032AC85A			Medtr2g021870.1	hypothetical protein
Ca09842	Ca1	37591173	37594519	-0.854227	4.01442	-7.64164	8.45394e-08	7.41842e-07	7.59603	PREDICTED: uncharacterized protein LOC101494002 isoform X1 n_2 Tax_Cicer arietinum RepID_UPI00032A7724	AT1G53120.1	RNA-binding S4 domain-containing protein	Medtr2g085340.1	RNA-binding S4 domain protein
Ca09847	Ca1	37634516	37643151	0.608442	6.67463	6.88503	4.69393e-07	3.19613e-06	5.80925	Probable bifunctional methylthioribulose-1-phosphate dehydratase/enolase-phosphatase E1 n_3 Tax_Papilionoideae RepID_I3SWS0_MEDTR	AT5G53850.2	haloacid dehalogenase-like hydrolase	Medtr2g079110.1	methylthioribulose-1-phosphate dehydratase
Ca09846	Ca1	37685394	37689423	-2.73864	5.6092	-13.719	1.15712e-12	6.85974e-11	18.9736	PREDICTED: MATE efflux family protein ALF5-like n_1 Tax_Cicer arietinum RepID_UPI00032AA5BB	AT3G23550.1	MATE efflux family protein	Medtr2g078960.1	MATE efflux family protein
Ca09871	Ca1	37714553	37717739	1.45661	2.44974	5.49471	1.31141e-05	5.72433e-05	2.73457	PREDICTED: LOW QUALITY PROTEIN: phytosulfokine receptor 2 n_1 Tax_Cicer arietinum RepID_UPI000640BB17	AT5G53890.1	phytosylfokine-alpha	Medtr2g078810.2	LRR receptor-like kinase
Ca09868	Ca1	37738681	37742246	1.64878	5.82859	11.4241	4.86679e-11	1.47693e-09	15.1636	Protein phosphatase 2C-like protein n_4 Tax_Papilionoideae RepID_A0A072VB67_MEDTR	AT3G15260.2	Protein phosphatase 2C family protein	Medtr8g463130.2	phosphatase 2C family protein
Ca09870	Ca1	37753958	37756486	1.04143	3.07509	10.5954	2.14789e-10	5.00793e-09	13.7766	Serine/Threonine-kinase WNK (WNK)-like protein n_3 Tax_Papilionoideae RepID_A0A072VKL1_MEDTR	AT5G53900.1	Serine/threonine-protein kinase WNK	Medtr2g078750.2	Serine/Threonine-kinase WNK (WNK)-like protein
Ca09932	Ca1	38583934	38588303	-1.11434	2.83839	-5.24648	2.42413e-05	9.88458e-05	2.05285	PREDICTED: GATA zinc finger domain-containing protein 14 n_1 Tax_Cicer arietinum RepID_UPI00032AA2C1	AT5G18440.2	FUNCTIONS IN: molecular_function unknown;	Medtr2g067220.2	nuclear fragile X mental retardation-interacting protein
Ca09918	Ca1	39076363	39084677	-0.447952	4.46089	-6.62153	8.67545e-07	5.45156e-06	5.1958	PREDICTED: cyclin-T1-3-like n_1 Tax_Cicer arietinum RepID_UPI000640F2DC	AT4G19600.1	Cyclin family protein	Medtr2g068690.1	cyclin T1
Ca09928	Ca1	39147640	39149838	-2.1523	0.844388	-5.34656	1.8912e-05	7.91841e-05	2.76377	PREDICTED: feruloyl CoA ortho-hydroxylase 1 n_1 Tax_Cicer arietinum RepID_UPI00032A8ED5	AT3G12900.1	2-oxoglutarate (2OG) and Fe(II)-dependent	Medtr2g068850.1	leucoanthocyanidin dioxygenase%2C putative
Ca09946	Ca1	39217995	39220757	2.05469	1.82157	7.70463	7.35453e-08	6.61302e-07	8.08499	Galactose oxidase/kelch repeat protein n_3 Tax_Papilionoideae RepID_G7IH11_MEDTR	AT3G07720.1	Galactose oxidase/kelch repeat superfamily	Medtr2g069030.1	galactose oxidase/kelch repeat protein
Ca09939	Ca1	39300296	39301815	1.18331	4.5314	8.98932	4.8147e-09	6.51492e-08	10.4846	PREDICTED: probable BOI-related E3 ubiquitin-protein ligase 3 n_1 Tax_Cicer arietinum RepID_UPI00032ACAE3	AT3G12920.1	SBP (S-ribonuclease binding protein)	Medtr2g069350.1	SBP (S-ribonuclease-binding protein) family protein%2C putative
Ca09935	Ca1	39333050	39334336	1.69163	4.06756	5.3901	1.69801e-05	7.20218e-05	2.2194	Cysteine-rich TM module stress tolerance protein n_1 Tax_Medicago truncatula RepID_G7IH42_MEDTR			Medtr2g069400.1	cysteine-rich TM module stress tolerance protein
Ca09938	Ca1	39345262	39350205	-0.356811	5.80167	-4.94081	5.19415e-05	0.000190789	1.04902	Eukaryotic translation initiation factor 2 EIF2-gamma-II n_2 Tax_Medicago truncatula RepID_G7IJ99_MEDTR	AT1G04170.1	eukaryotic translation initiation	Medtr2g069440.2	eukaryotic translation initiation factor 2 EIF2-gamma-II
Ca09934	Ca1	39356773	39360310	-0.877511	4.84912	-8.41133	1.59767e-08	1.80742e-07	9.25327	PREDICTED: protein Iojap - chloroplastic isoform X1 n_1 Tax_Cicer arietinum RepID_UPI00032AA743	AT3G12930.1	Lojap-related protein	Medtr2g069470.1	ribosome silencing factor
Ca09950	Ca1	39424430	39433809	-0.463986	4.63865	-5.00874	4.38303e-05	0.000164471	1.22647	Topoisomerase II-associated protein PAT1 n_2 Tax_Papilionoideae RepID_A0A072VAE8_MEDTR	AT1G79090.2	FUNCTIONS IN: molecular_function unknown;	Medtr2g069530.1	topoisomerase II-associated protein PAT1
Ca09958	Ca1	39517171	39520163	0.486686	6.29584	5.7449	7.09599e-06	3.36203e-05	3.05606	PREDICTED: pentatricopeptide repeat-containing protein At1g79080 - chloroplastic n_1 Tax_Cicer arietinum RepID_UPI00032A8806	AT1G79080.1	Pentatricopeptide repeat (PPR) superfamily	Medtr2g069680.1	PPR containing plant-like protein
Ca09962	Ca1	39531977	39535801	-0.791757	4.09991	-7.56854	9.94418e-08	8.46861e-07	7.42731	PREDICTED: pentatricopeptide repeat-containing protein At1g20230-like - partial n_1 Tax_Cicer arietinum RepID_UPI00032A8837	AT1G20230.1	Pentatricopeptide repeat (PPR) superfamily	Medtr7g076350.1	pentatricopeptide (PPR) repeat protein
Ca09999	Ca1	40285864	40287908	0.753047	1.58296	4.89448	5.83254e-05	0.000210547	1.44074	PREDICTED: uncharacterized protein LOC101506932 isoform X1 n_2 Tax_Cicer arietinum RepID_UPI00064140C2			Medtr2g039890.2	hypothetical protein
Ca10004	Ca1	40327166	40330749	2.03179	2.88661	5.57206	1.08399e-05	4.8864e-05	2.84223	PREDICTED: uncharacterized protein LOC101507258 n_1 Tax_Cicer arietinum RepID_UPI00032A8EF3	AT4G33050.4	calmodulin-binding family protein	Medtr2g039910.1	calmodulin-binding family protein
Ca10018	Ca1	40582001	40587824	-0.772455	2.49333	-5.52223	1.22541e-05	5.42165e-05	2.78205	Integral membrane protein n_2 Tax_Papilionoideae RepID_A0A072V798_MEDTR	AT5G35460.1	unknown protein; CONTAINS InterPro	Medtr2g040600.1	integral membrane protein
Ca10041	Ca1	40907276	40918392	0.518529	4.3245	6.68614	7.45655e-07	4.79969e-06	5.35569	PREDICTED: uncharacterized protein LOC101492505 n_1 Tax_Cicer arietinum RepID_UPI00032A9921	AT5G35560.1	DENN (AEX-3) domain-containing protein	Medtr2g041470.3	DENN (AEX-3) domain protein
Ca10063	Ca1	41302408	41304842	-1.34329	2.20157	-9.18433	3.24403e-09	4.73449e-08	11.1515	PREDICTED: uncharacterized protein LOC101498737 n_1 Tax_Cicer arietinum RepID_UPI00032A8C75	AT5G07900.1	Mitochondrial transcription termination	Medtr2g437080.1	mTERF protein
Ca10061	Ca1	41319881	41321113	-1.40467	1.35791	-9.56702	1.51613e-09	2.5567e-08	12.0174	PREDICTED: uncharacterized protein LOC101499055 isoform X2 n_3 Tax_Cicer arietinum RepID_UPI000640EC5A	AT5G07900.1	Mitochondrial transcription termination	Medtr2g437080.1	mTERF protein
Ca10121	Ca1	42403349	42413466	-0.729765	3.7433	-5.09904	3.4987e-05	0.000135481	1.51918	PREDICTED: uncharacterized protein LOC101492288 isoform X1 n_2 Tax_Cicer arietinum RepID_UPI00032AD374	AT3G46920.1	Protein kinase superfamily protein	Medtr2g461180.1	octicosapeptide/phox/Bem1p domain kinase superfamily protein
Ca10179	Ca1	43285483	43288282	1.38763	0.505066	5.56668	1.09841e-05	4.93662e-05	3.33953	PREDICTED: transmembrane 9 superfamily member 10-like n_1 Tax_Cicer arietinum RepID_UPI00032AAF4D	AT5G25100.2	Endomembrane protein 70 protein family	Medtr1g014080.1	endomembrane protein 70 family protein
Ca10307	Ca1	45233498	45236921	1.26255	1.78507	6.36693	1.58313e-06	9.21384e-06	5.00249	PREDICTED: heptahelical transmembrane protein 2-like isoform X1 n_2 Tax_Cicer arietinum RepID_UPI00032A6A2E	AT4G30850.2	heptahelical transmembrane protein2	Medtr0066s0050.1	hemolysin-III-like protein
Ca10326	Ca1	45986165	46024502	-2.20836	3.69382	-8.21178	2.4422e-08	2.63796e-07	8.91706	Nuclear pore complex Nup205-like protein n_3 Tax_Papilionoideae RepID_G7L0K5_MEDTR	AT5G51200.1	Protein of unknown function (DUF3414)	Medtr7g099880.1	nuclear pore complex Nup205-like protein
Ca10325	Ca1	46084713	46086916	-0.92065	0.890442	-5.11387	3.37178e-05	0.000131292	2.15647	PREDICTED: probable E3 ubiquitin-protein ligase RNF144A n_1 Tax_Cicer arietinum RepID_UPI00032A7C56	AT3G16830.1	TOPLESS-related 2	Medtr1g105450.1	C6HC-type zinc finger RING/U-box protein
Ca10324	Ca1	46232634	46236488	1.17183	5.09136	12.3872	9.51486e-12	3.73153e-10	16.8271	PREDICTED: palmitoyl-acyl carrier protein thioesterase - chloroplastic-like n_1 Tax_Cicer arietinum RepID_UPI00032AC37D	AT1G08510.1	fatty acyl-ACP thioesterases B	Medtr4g112970.1	acyl-ACP-thioesterase B
Ca10338	Ca1	46282548	46298965	-0.90816	2.34134	-5.66563	8.61505e-06	3.98449e-05	3.1716	PREDICTED: tudor domain-containing protein 3 isoform X1 n_2 Tax_Cicer arietinum RepID_UPI00032A74CB	AT4G23160.1	cysteine-rich RLK (RECEPTOR-like	Medtr1478s0010.1	hypothetical protein
Ca10346	Ca1	46557902	46559818	0.815401	4.3777	7.54958	1.03731e-07	8.77038e-07	7.35966	UDP-glycosyltransferase n_1 Tax_Cicer arietinum RepID_A0A067XU13_CICAR	AT1G73880.1	UDP-glucosyl transferase 89B1	Medtr2g059240.1	UDP-glucosyltransferase family protein
Ca10345	Ca1	46578887	46583813	-1.00218	2.66427	-7.96656	4.14401e-08	4.11309e-07	8.49647	PREDICTED: uncharacterized protein LOC101508661 isoform X1 n_2 Tax_Cicer arietinum RepID_UPI00032A6590			#N/A
Ca10489	Ca1	46688996	46689340	2.40865	0.187341	6.64677	8.17666e-07	5.17641e-06	5.91891	PREDICTED: uncharacterized protein LOC101499882 n_1 Tax_Cicer arietinum RepID_UPI00032A4FAE	AT2G46490.1	unknown protein; BEST Arabidopsis thaliana	Medtr2g461270.1	hypothetical protein
Ca10380	Ca1	47465603	47468720	-2.43842	1.32233	-8.42789	1.54274e-08	1.76223e-07	9.73303	PREDICTED: protein SRG1-like n_1 Tax_Cicer arietinum RepID_UPI00032AA2B3	AT1G17020.1	senescence-related gene	Medtr2g072890.1	2OG-Fe(II) oxygenase family oxidoreductase
Ca10381	Ca1	47472051	47481453	1.26939	4.93313	13.0873	3.07961e-12	1.52327e-10	17.9779	PREDICTED: uncharacterized protein LOC101508087 isoform X1 n_2 Tax_Cicer arietinum RepID_UPI00032A6B6B	AT4G23160.1	cysteine-rich RLK (RECEPTOR-like	Medtr2g075320.1	LCR related
Ca10388	Ca1	47498086	47499892	1.92941	3.99531	11.6469	3.30767e-11	1.05839e-09	15.5971	PREDICTED: bidirectional sugar transporter SWEET2-like n_1 Tax_Cicer arietinum RepID_UPI00032A53AC	AT3G14770.1	Nodulin MtN3 family	Medtr2g073190.1	sodium bile acid symporter family protein
Ca10384	Ca1	47513724	47515814	-0.904924	6.04213	-6.06705	3.24619e-06	1.70496e-05	3.84501	Putative uncharacterized protein n_3 Tax_rosids RepID_F6H2K4_VITVI	AT1G78570.1	rhamnose biosynthesis	Medtr2g073240.1	rhamnose biosynthetic-like enzyme
Ca10386	Ca1	47520857	47529308	-1.97737	5.45915	-9.81586	9.33748e-10	1.67822e-08	12.1483	PREDICTED: alpha -alpha-trehalose-phosphate synthase [UDP-forming] 1 isoform X1 n_2 Tax_Cicer arietinum RepID_UPI00032A6FDC	AT1G78580.1	trehalose-6-phosphate synthase	Medtr2g073260.1	trehalose-6-phosphate synthase
Ca10382	Ca1	47568649	47572040	-1.14717	1.58288	-7.19553	2.30196e-07	1.73784e-06	6.97778	PREDICTED: NADH kinase n_1 Tax_Cicer arietinum RepID_UPI00032ACCC2	AT1G78590.1	NAD(H) kinase 3	Medtr2g073350.1	NAD/NADH kinase family protein
Ca10383	Ca1	47582354	47585149	-4.43232	4.82192	-18.0814	3.14584e-15	5.66222e-13	24.9579	PREDICTED: B-box zinc finger protein 22 n_1 Tax_Cicer arietinum RepID_UPI00032AB23B	AT1G78600.1	light-regulated zinc	Medtr2g073370.1	B-box type zinc finger protein
Ca10396	Ca1	47644599	47646736	-1.23459	1.90718	-7.20444	2.25576e-07	1.70717e-06	6.95693	PREDICTED: protein trichome birefringence-like 42 n_1 Tax_Cicer arietinum RepID_UPI00032A788F	AT1G78710.1	TRICHOME BIREFRINGENCE-LIKE 42	Medtr2g073500.1	Pmr5/Cas1p GDSL/SGNH-like acyl-esterase family protein
Ca10417	Ca1	47847747	47850642	-3.14997	2.06384	-14.0298	7.24264e-13	4.57753e-11	19.546	PREDICTED: uncharacterized protein LOC101489138 n_2 Tax_Cicer arietinum RepID_UPI00032AC90E			Medtr2g075470.2	plant/T3F20-21 protein%2C putative
Ca10439	Ca1	48265286	48275420	0.596612	4.48535	7.28246	1.88989e-07	1.45621e-06	6.74313	PREDICTED: uncharacterized protein LOC101515713 n_1 Tax_Cicer arietinum RepID_UPI000641493F	AT1G53320.1	tubby like protein 7	Medtr2g076200.1	Tub transcription factor
Ca10453	Ca1	48384288	48389819	-2.62965	5.00947	-10.319	3.58659e-10	7.64924e-09	13.1345	Phosphoenolpyruvate carboxylase n_37 Tax_Papilionoideae RepID_CAPP_MEDSA	AT1G53310.3	phosphoenolpyruvate	Medtr2g076670.2	phosphoenolpyruvate carboxylase
Ca10461	Ca1	48525489	48528520	-2.43767	5.45936	-8.42059	1.56669e-08	1.77896e-07	9.28069	Nucleolar GTP-binding protein 1 n_10 Tax_Papilionoideae RepID_V7AEK0_PHAVU	AT1G50920.1	Nucleolar GTP-binding protein	Medtr8g018150.1	nucleolar GTP-binding-like protein
Ca10460	Ca1	48547265	48550470	-1.62541	5.92408	-11.0359	9.66238e-11	2.59743e-09	14.4647	PREDICTED: multiple organellar RNA editing factor 8 - chloroplastic/mitochondrial n_1 Tax_Cicer arietinum RepID_UPI00032A7474	AT3G15000.1	cobalt ion binding	Medtr2g078090.1	plastid developmental protein DAG
Ca10463	Ca1	48553166	48557972	-1.16031	2.19264	-6.82511	5.39337e-07	3.60433e-06	6.00013	PREDICTED: tRNA dimethylallyltransferase 9 n_1 Tax_Cicer arietinum RepID_UPI00032A866A	AT5G20040.2	isopentenyltransferase	Medtr2g078120.1	tRNA dimethylallyltransferase
Ca10473	Ca1	48648249	48653735	-1.19372	5.25288	-12.9257	3.97902e-12	1.84422e-10	17.7156	PREDICTED: uncharacterized protein LOC101505490 n_1 Tax_Cicer arietinum RepID_UPI00032AB640	AT1G53210.1	sodium/calcium exchanger family protein	Medtr2g078240.1	calcium-binding EF-hand protein
Ca10481	Ca1	48690155	48695604	-0.576908	6.09258	-5.10716	3.42858e-05	0.000133165	1.46743	Proliferation-associated 2G4-like protein n_4 Tax_Papilionoideae RepID_A0A072V9Z9_MEDTR	AT3G51800.2	metallopeptidase	Medtr2g078290.1	proliferation-associated 2G4-like protein
Ca10502	Ca1	48856327	48859572	-1.37237	6.0008	-13.2129	2.52755e-12	1.30254e-10	18.1782	PREDICTED: uncharacterized protein LOC101511882 n_1 Tax_Cicer arietinum RepID_UPI00032A7FC8	AT3G15110.1	unknown protein; FUNCTIONS IN: molecular_function	Medtr2g078540.1	transmembrane protein%2C putative
Ca10498	Ca1	48861840	48863557	-1.4606	3.73424	-5.98783	3.93064e-06	2.01742e-05	3.7319	PREDICTED: uncharacterized protein LOC101512525 n_1 Tax_Cicer arietinum RepID_UPI00032A6DA2			Medtr2g078620.1	hypothetical protein
Ca10510	Ca1	48887670	48890712	-0.78454	5.2543	-6.74425	6.51003e-07	4.25517e-06	5.4712	PREDICTED: uncharacterized protein DDB_G0283697 n_1 Tax_Cicer arietinum RepID_UPI00032A921D			Medtr2g078660.2	hypothetical protein
Ca28670	Ca2	29185	31586	1.47047	4.2082	5.37067	1.78162e-05	7.51098e-05	2.15802	PREDICTED: homeobox-leucine zipper protein HAT5-like n_1 Tax_Cicer arietinum RepID_UPI00032A5385	AT3G01470.1		Medtr5g038280.1	homeobox leucine zipper family protein
Ca28683	Ca2	97407	103050	0.650449	6.3362	5.64079	9.15602e-06	4.2105e-05	2.79895	PREDICTED: protein TWIN LOV 1 isoform X1 n_2 Tax_Cicer arietinum RepID_UPI00032AC64E	AT2G02710.3	PAS/LOV protein B	Medtr5g038420.5	TWIN LOV protein
Ca28674	Ca2	129076	132659	-0.862637	4.34532	-11.6398	3.34858e-11	1.06924e-09	15.5615	Receptor-like kinase plant n_2 Tax_Papilionoideae RepID_G7K9S7_MEDTR	AT5G15080.1	Protein kinase superfamily protein	Medtr5g038450.1	receptor-like kinase plant
Ca28685	Ca2	172298	181073	0.333193	6.01727	5.04099	4.04389e-05	0.000153553	1.30195	PREDICTED: uncharacterized protein LOC101506051 isoform X1 n_2 Tax_Cicer arietinum RepID_UPI00032ACAC4			#N/A
Ca28694	Ca2	192639	195610	-1.74992	0.832492	-6.10149	2.98767e-06	1.58723e-05	4.58171	PREDICTED: pentatricopeptide repeat-containing protein At2g02750-like n_2 Tax_Cicer arietinum RepID_UPI00064141D4	AT2G02750.1	Pentatricopeptide repeat (PPR) superfamily	Medtr5g038580.1	PPR containing plant-like protein
Ca28690	Ca2	207289	213002	0.815827	2.14853	6.50446	1.14284e-06	6.92542e-06	5.23898	PREDICTED: protein IQ-DOMAIN 31 n_1 Tax_Cicer arietinum RepID_UPI00032AB9D2	AT2G02790.1	IQ-domain 29	Medtr5g038620.3	IQ calmodulin-binding motif protein
Ca28699	Ca2	302021	306115	1.52082	5.17867	11.0967	8.66991e-11	2.41381e-09	14.5755	Uncharacterized protein n_12 Tax_Papilionoideae RepID_I1J5M4_SOYBN	AT1G14370.1	protein kinase 2A	Medtr5g038870.1	Serine/Threonine kinase family protein
Ca28712	Ca2	500528	501973	1.58959	2.30017	6.91445	4.38516e-07	3.01578e-06	6.19128	PREDICTED: F-box/kelch-repeat protein At1g26930-like n_1 Tax_Cicer arietinum RepID_UPI00032A535E	AT2G02870.3	Galactose oxidase/kelch repeat superfamily	Medtr5g039390.1	galactose oxidase/kelch repeat protein
Ca28710	Ca2	563957	564523	1.77399	3.1295	6.86522	4.91427e-07	3.3273e-06	5.92682	PREDICTED: uncharacterized protein LOC101512365 n_1 Tax_Cicer arietinum RepID_UPI00032A5AAA			#N/A
Ca28718	Ca2	642187	643464	0.715988	3.89308	6.9777	3.78981e-07	2.67121e-06	6.07607	PREDICTED: transcription factor TCP14-like isoform X1 n_1 Tax_Cicer arietinum RepID_UPI00032A7802	AT1G69690.1	TCP family transcription factor	Medtr5g039600.1	TCP family transcription factor
Ca28729	Ca2	847355	849866	0.561686	5.0887	5.81449	5.98777e-06	2.90187e-05	3.22255	Sphingoid base hydroxylase-like protein n_2 Tax_Papilionoideae RepID_B7FLU5_MEDTR	AT1G69640.1	sphingoid base hydroxylase 1	Medtr5g040320.1	sphingoid base hydroxylase-like protein
Ca28735	Ca2	859538	860893	1.50676	1.09236	6.58285	9.50066e-07	5.89982e-06	5.65346	PREDICTED: protein PHYTOCHROME KINASE SUBSTRATE 1 n_1 Tax_Cicer arietinum RepID_UPI00032A9B35	AT2G02950.1	phytochrome kinase substrate 1	Medtr5g040340.1	phytochrome kinase substrate protein%2C putative
Ca28736	Ca2	867821	872215	-1.94303	5.93507	-18.3866	2.18144e-15	4.39015e-13	25.3162	Methyltransferase PMT2-like protein n_2 Tax_Papilionoideae RepID_G7KDX8_MEDTR	AT1G26850.2	S-adenosyl-L-methionine-dependent methyltransferases	Medtr5g040360.1	methyltransferase PMT2-like protein
Ca28752	Ca2	1009285	1015677	-0.803399	6.67495	-7.75516	6.57939e-08	6.04032e-07	7.80889	PREDICTED: acetolactate synthase small subunit 2 - chloroplastic-like n_2 Tax_Cicer arietinum RepID_UPI00032AA4C2	AT2G31810.1	ACT domain-containing small subunit	Medtr8g088600.1	acetolactate synthase%2C small subunit
Ca28754	Ca2	1015826	1016071	-0.80684	4.07649	-5.61237	9.81749e-06	4.47833e-05	2.76587	No Hits			#N/A
Ca28762	Ca2	1038796	1040772	-1.74156	1.86401	-9.86404	8.50848e-10	1.54741e-08	12.5484	PREDICTED: pentatricopeptide repeat-containing protein At2g02980 n_1 Tax_Cicer arietinum RepID_UPI00032A9740	AT2G02980.1	Pentatricopeptide repeat (PPR)	Medtr5g040920.1	pentatricopeptide (PPR) repeat protein
Ca28761	Ca2	1163786	1164511	0.926922	4.35993	5.41633	1.59137e-05	6.80648e-05	2.26111	PREDICTED: E3 ubiquitin-protein ligase RNF167-like n_1 Tax_Cicer arietinum RepID_UPI00032A7038	AT1G26800.1	RING/U-box superfamily protein	Medtr5g041310.1	zinc finger%2C C3HC4 type (RING finger) protein
Ca28775	Ca2	1194902	1199368	0.50735	3.63692	5.23059	2.52178e-05	0.000102445	1.85875	PREDICTED: mediator of RNA polymerase II transcription subunit 8-like isoform X1 n_3 Tax_Cicer arietinum RepID_UPI00032A7505	AT2G03070.1	mediator subunit 8	Medtr5g013930.1	mediator of RNA polymerase II transcription subunit 8%2C putative
Ca28771	Ca2	1206360	1208402	3.4204	0.20418	10.0226	6.27844e-10	1.18993e-08	12.7509	PREDICTED: cyclic dof factor 3-like n_1 Tax_Cicer arietinum RepID_UPI00032A9AFA	AT5G39660.2	cycling DOF factor 2	Medtr5g041530.1	cycling DOF factor 2
Ca28779	Ca2	1382607	1385830	-1.55067	3.94272	-9.2275	2.9745e-09	4.39989e-08	11.0216	PREDICTED: methyltransferase-like protein 7A n_1 Tax_Cicer arietinum RepID_UPI00032A51FD	AT1G69523.1	S-adenosyl-L-methionine-dependent methyltransferases	Medtr5g041780.1	methyltransferase-like protein
Ca28796	Ca2	1499355	1500815	1.37245	4.42631	14.2485	5.2343e-13	3.65565e-11	19.789	PREDICTED: uncharacterized protein LOC101507654 n_1 Tax_Cicer arietinum RepID_UPI00032A8185	AT1G26761.1	Arabinanase/levansucrase/invertase	Medtr5g042100.1	arabinanase/levansucrase/invertase%2C putative
Ca28817	Ca2	1776250	1781345	-1.62917	2.76517	-6.93727	4.16001e-07	2.89479e-06	6.16126	PREDICTED: protein argonaute 7 n_1 Tax_Cicer arietinum RepID_UPI00032A5FD2	AT1G69440.1	Argonaute family protein	Medtr5g042590.1	eukaryotic translation initiation factor 2c
Ca28867	Ca2	2163290	2172157	-0.40916	3.06776	-5.21446	2.62488e-05	0.000105735	1.90324	Appr-1-P processing enzyme family protein n_3 Tax_Papilionoideae RepID_G7JXV5_MEDTR	AT1G69340.1	appr-1-p processing enzyme family protein	Medtr5g043560.2	appr-1-P processing enzyme family protein
Ca28864	Ca2	2179027	2183384	-0.819895	2.44725	-6.17785	2.48682e-06	1.35697e-05	4.40208	PREDICTED: 26S proteasome non-ATPase regulatory subunit 10 n_1 Tax_Cicer arietinum RepID_UPI00032A7264	AT2G03430.1	Ankyrin repeat family protein	Medtr5g043640.1	26S proteasome non-ATPase regulatory subunit 10
Ca28912	Ca2	2617629	2622927	-0.448383	5.82266	-5.97852	4.02026e-06	2.05445e-05	3.6273	PREDICTED: pentatricopeptide repeat-containing protein At1g26460 - mitochondrial n_1 Tax_Cicer arietinum RepID_UPI00032A7E13	AT1G26460.1	Tetratricopeptide repeat (TPR)-like	Medtr5g044270.1	PPR containing plant protein
Ca28919	Ca2	2708804	2711486	3.24872	1.9129	9.08929	3.93e-09	5.5298e-08	11.0298	PREDICTED: monoacylglycerol lipase ABHD6-like isoform X1 n_1 Tax_Cicer arietinum RepID_UPI00032A9382	AT5G39220.1	alpha/beta-Hydrolases superfamily protein	Medtr4g083080.1	alpha/beta fold hydrolase
Ca28928	Ca2	2836297	2840442	1.50053	1.80225	5.24685	2.4219e-05	9.87813e-05	2.26614	Uncharacterized protein n_5 Tax_Papilionoideae RepID_A0A072UFK6_MEDTR	AT2G03590.1	ureide permease 1	Medtr5g044710.2	ureide permease-like protein
Ca28924	Ca2	2863622	2867160	-0.692031	5.51422	-6.187	2.43283e-06	1.33186e-05	4.13386	PREDICTED: pentatricopeptide repeat-containing protein At5g50280 - chloroplastic isoform X2 n_1 Tax_Cicer arietinum RepID_UPI00032A73B1	AT5G50280.1	Pentatricopeptide repeat (PPR)	Medtr5g045490.1	PPR containing plant-like protein
Ca28942	Ca2	3018314	3021348	0.523334	6.59524	5.97295	4.07478e-06	2.07884e-05	3.61755	Uncharacterized protein n_3 Tax_Papilionoideae RepID_G7JZ19_MEDTR			#N/A
Ca28948	Ca2	3181572	3184256	1.56398	3.12593	11.1534	7.83762e-11	2.22818e-09	14.7959	Glucosamine-6-phosphate isomerase/6-phosphogluconolactonase n_3 Tax_Papilionoideae RepID_G7JY19_MEDTR	AT1G13700.1	6-phosphogluconolactonase 1	Medtr5g045000.1	glucosamine-6-phosphate isomerase/6-phosphogluconolactonase
Ca28961	Ca2	3186428	3190210	-2.14513	4.532	-8.35571	1.79732e-08	2.0051e-07	9.16954	PREDICTED: fructokinase-like 2 - chloroplastic n_1 Tax_Cicer arietinum RepID_UPI00032AABA1	AT1G69200.1	fructokinase-like 2	Medtr5g044990.1	pfkB family carbohydrate kinase
Ca28959	Ca2	3194780	3196779	-0.912546	2.80247	-9.92776	7.52751e-10	1.3905e-08	12.5375	Peptidyl-prolyl cis-trans isomerase E n_10 Tax_Papilionoideae RepID_A0A0B2SKW9_GLYSO	AT1G13690.1	ATPase E1	Medtr5g044970.1	peptidyl-prolyl cis-trans isomerase E-like protein
Ca28962	Ca2	3217668	3221140	-0.737966	3.97981	-5.35143	1.86853e-05	7.83147e-05	2.12556	Cytochrome b5-like heme/steroid-binding domain protein n_2 Tax_Papilionoideae RepID_G7JZ43_MEDTR			Medtr5g045630.2	cytochrome b5-like heme/steroid-binding domain protein
Ca28971	Ca2	3398347	3401287	-1.07297	4.72412	-5.3424	1.91081e-05	7.99392e-05	2.06277	Alpha-1 -4-glucan-protein synthase [UDP-forming] n_2 Tax_Papilionoideae RepID_UPTG_PEA	AT3G02230.1	reversibly glycosylated	Medtr5g046030.1	alpha-1%2C4-glucan-protein synthase [UDP-forming]-like protein
Ca28993	Ca2	3763282	3764139	3.58096	1.50187	13.5936	1.40144e-12	8.01204e-11	18.8464	PREDICTED: uncharacterized protein LOC101504974 n_1 Tax_Cicer arietinum RepID_UPI00032ABBBF			Medtr5g046750.1	plant/F4N2-9 protein%2C putative
Ca29001	Ca2	3794979	3800049	1.20513	1.71217	5.66591	8.60916e-06	3.98297e-05	3.31459	PREDICTED: LOW QUALITY PROTEIN: squamosa promoter-binding-like protein 6 n_1 Tax_Cicer arietinum RepID_UPI00032A799E	AT1G69170.1	Squamosa promoter-binding protein-like	Medtr5g046670.1	squamosa promoter-binding-like protein
Ca29009	Ca2	3886677	3891300	0.574299	2.52372	5.613	9.80226e-06	4.47272e-05	2.99624	PREDICTED: uncharacterized protein LOC101508180 isoform X1 n_1 Tax_Cicer arietinum RepID_UPI00032AC981			Medtr5g047140.2	heat shock protein-binding protein
Ca29010	Ca2	3918568	3921911	1.70342	3.1346	8.71283	8.49907e-09	1.05622e-07	10.0369	Four ACT domain ACT domain protein which protein n_2 Tax_Medicago truncatula RepID_G7JY63_MEDTR	AT1G69040.2	ACT domain repeat 4	Medtr5g047260.3	four ACT domain ACT domain protein which protein
Ca29032	Ca2	4241869	4250942	-0.771273	2.39258	-5.56736	1.09657e-05	4.93006e-05	2.91433	PREDICTED: prolyl endopeptidase-like n_1 Tax_Cicer arietinum RepID_UPI000640F4F4	AT1G69020.1	Prolyl oligopeptidase family protein	Medtr5g048280.1	prolyl oligopeptidase family protein
Ca29072	Ca2	4737845	4764431	-2.87599	1.38187	-10.1291	5.12797e-10	1.01992e-08	13.0943	PREDICTED: phosphoenolpyruvate carboxylase 4-like isoform X1 n_2 Tax_Cicer arietinum RepID_UPI00032A568B	AT1G68750.1	phosphoenolpyruvate carboxylase	Medtr0002s0890.1	phosphoenolpyruvate carboxylase
Ca29079	Ca2	4784598	4789939	0.599957	4.01975	5.00983	4.37108e-05	0.000164184	1.26738	PREDICTED: proline-rich receptor-like protein kinase PERK9 n_1 Tax_Cicer arietinum RepID_UPI00032A9199	AT5G38560.1	Protein kinase superfamily protein	Medtr0194s0030.1	tyrosine kinase family protein
Ca29077	Ca2	4837578	4852134	-1.4395	5.11868	-13.563	1.46878e-12	8.22892e-11	18.7301	PREDICTED: HD domain-containing protein C4G3.17 n_1 Tax_Cicer arietinum RepID_UPI00032A8A04	AT4G23160.1	cysteine-rich RLK (RECEPTOR-like	Medtr3g093120.1	SPFH domain/band 7 family protein
Ca29091	Ca2	5014343	5054338	-1.03293	1.55828	-6.47011	1.23949e-06	7.42288e-06	5.2938	PREDICTED: importin-9 n_1 Tax_Cicer arietinum RepID_UPI00032AC3A9	AT4G23160.1	cysteine-rich RLK (RECEPTOR-like	Medtr3g093120.1	SPFH domain/band 7 family protein
Ca29112	Ca2	5293897	5296758	1.52585	8.98194	16.1386	3.69825e-14	4.18999e-12	22.4421	S-adenosylmethionine decarboxylase proenzyme n_8 Tax_Papilionoideae RepID_DCAM_PEA	AT3G25570.2	Adenosylmethionine decarboxylase family	Medtr0076s0020.1	S-adenosylmethionine decarboxylase proenzyme
Ca29121	Ca2	5423515	5425554	-1.50014	0.00395624	-5.481	1.35651e-05	5.90096e-05	3.20968	PREDICTED: F-box/FBD/LRR-repeat protein At1g13570-like n_1 Tax_Cicer arietinum RepID_UPI00032ACBCA	AT1G13570.1	F-box/RNI-like superfamily protein	Medtr0227s0010.1	F-box/RNI superfamily protein
Ca29119	Ca2	5453881	5455370	-0.878432	5.65063	-6.20031	2.35639e-06	1.29737e-05	4.16772	PREDICTED: 60S acidic ribosomal protein P2-1-like n_2 Tax_Cicer arietinum RepID_UPI00032AAB48			#N/A
Ca29137	Ca2	5516164	5705990	1.66565	2.25585	5.46401	1.41456e-05	6.12214e-05	2.71712	PREDICTED: fatty acyl-CoA reductase 8-like n_3 Tax_Cicer arietinum RepID_UPI00032A8710	AT5G53550.2	YELLOW STRIPE like 3	Medtr1g007580.1	OPT family oligopeptide transporter
Ca29131	Ca2	5767805	5779469	-1.16564	4.87963	-7.19102	2.32569e-07	1.75229e-06	6.52298	Phosphoribulokinase/uridine kinase-like protein n_2 Tax_Papilionoideae RepID_A0A072UMA6_MEDTR	AT1G26190.1	Phosphoribulokinase / Uridine kinase	Medtr4g112790.2	phosphoribulokinase/uridine kinase-like protein
Ca29140	Ca2	5883486	5885932	-0.827726	1.89623	-6.72648	6.7857e-07	4.41542e-06	5.82057	PREDICTED: ASC1-like protein n_1 Tax_Cicer arietinum RepID_UPI00032AA25E	AT1G13580.1	LAG1 longevity assurance homolog	Medtr5g049230.1	LAG1 longevity assurance-like protein
Ca29144	Ca2	5966166	5971485	-1.67983	5.36974	-13.9853	7.7416e-13	4.85278e-11	19.3806	PREDICTED: chaperonin 60 subunit beta 4 - chloroplastic n_1 Tax_Cicer arietinum RepID_UPI00032ABFE2	AT3G13470.1	TCP-1/cpn60 chaperonin family protein	Medtr1g017390.1	TCP-1/cpn60 chaperonin family protein
Ca29165	Ca2	6275491	6278049	1.19716	3.94526	10.9434	1.14074e-10	2.98251e-09	14.3353	PREDICTED: WPP domain-interacting tail-anchored protein 2 isoform X1 n_2 Tax_Cicer arietinum RepID_UPI00032A5A26	AT1G68910.3	WPP domain-interacting protein	Medtr3g086660.1	WPP domain interacting tail-anchored protein
Ca29182	Ca2	6393647	6404877	-0.627693	4.30474	-5.20984	2.65526e-05	0.000106734	1.74658	PREDICTED: protein SRG1-like n_1 Tax_Cicer arietinum RepID_UPI00032A54AA	AT4G23160.1	cysteine-rich RLK (RECEPTOR-like	Medtr5g048740.1	2OG-Fe(II) oxygenase family oxidoreductase
Ca29191	Ca2	6730194	6735056	-2.33179	5.40121	-7.80107	5.94792e-08	5.5201e-07	7.91497	Alpha-glucosidase n_2 Tax_Papilionoideae RepID_G7JXA7_MEDTR	AT1G68560.1	alpha-xylosidase	Medtr5g057990.1	alpha-glucosidase
Ca29269	Ca2	7972513	7975036	0.509859	8.36253	8.85523	6.33459e-09	8.21778e-08	10.1746	14-3-3-like protein A n_20 Tax_Pentapetalae RepID_1433A_VICFA	AT1G78300.1	general	Medtr5g064580.1	general regulatory factor 2
Ca29302	Ca2	8419587	8431038	-0.664002	3.38512	-4.88513	5.97061e-05	0.000215125	1.03634	PREDICTED: chaperone protein dnaJ 1 - mitochondrial isoform X1 n_4 Tax_Cicer arietinum RepID_UPI00032AD1DA			Medtr5g065160.1	DnaJ-class molecular chaperone
Ca29316	Ca2	8619947	8620871	1.36832	3.18343	8.26556	2.17715e-08	2.37514e-07	9.06858	PREDICTED: uncharacterized protein LOC101488248 n_1 Tax_Cicer arietinum RepID_UPI00032AA71E			Medtr5g065350.1	hypothetical protein
Ca29331	Ca2	8866225	8869510	-0.858274	5.62215	-8.42096	1.56548e-08	1.7789e-07	9.26884	Transport inhibitor response protein - putative n_2 Tax_Papilionoideae RepID_G7KBF5_MEDTR	AT5G49980.1	auxin F-box protein 5	Medtr5g065490.1	transport inhibitor response protein%2C putative
Ca29353	Ca2	8991569	8997782	1.9935	0.715823	5.59518	1.02409e-05	4.64789e-05	3.38219	PREDICTED: UPF0483 protein AGAP003155-like n_1 Tax_Cicer arietinum RepID_UPI00064168CB	AT4G24380.2	CONTAINS InterPro DOMAIN/s: Serine	Medtr5g065580.2	dihydrofolate reductase-like protein
Ca29352	Ca2	9053661	9056002	0.673964	3.42307	5.26948	2.28957e-05	9.40611e-05	1.98338	Target SNARE coiled-coil protein n_2 Tax_Papilionoideae RepID_G7KBG1_MEDTR	AT4G14600.1	Target SNARE coiled-coil domain protein	Medtr5g065550.1	target SNARE coiled-coil protein
Ca29379	Ca2	9461276	9463758	-1.67733	4.23874	-11.6623	3.22119e-11	1.03505e-09	15.6105	PREDICTED: dnaJ homolog subfamily B member 14 isoform X1 n_1 Tax_Cicer arietinum RepID_UPI00032AB890			Medtr5g065860.1	chaperone DnaJ domain protein
Ca29404	Ca2	9839232	9848080	-0.319063	4.79674	-5.18962	2.79219e-05	0.000111418	1.67472	Clathrin-adaptor medium chain AP-2 n_13 Tax_Papilionoideae RepID_G7KBJ9_MEDTR	AT4G24550.3	Clathrin adaptor complexes medium subunit	Medtr5g066050.1	clathrin-adaptor medium chain AP-2
Ca29411	Ca2	9983670	9993136	-1.60807	6.37958	-7.94929	4.30259e-08	4.24021e-07	8.24073	PREDICTED: MADS-box protein AGL24-like isoform X1 n_2 Tax_Cicer arietinum RepID_UPI0006411DE1	AT4G24540.1	AGAMOUS-like 24	Medtr5g066180.1	MADS-box transcription factor
Ca29463	Ca2	10846941	10850162	1.20732	1.71043	4.76563	8.05461e-05	0.000279798	1.0897	PREDICTED: auxin-responsive protein IAA8-like n_1 Tax_Cicer arietinum RepID_UPI00032AA453	AT2G22670.2	indoleacetic acid-induced protein	Medtr5g067350.2	auxin response factor
Ca29465	Ca2	10854585	10858309	0.779017	8.36421	5.42513	1.55712e-05	6.67493e-05	2.23798	Glutamyl-tRNA reductase n_2 Tax_Papilionoideae RepID_B7FLG0_MEDTR	AT1G58290.1	Glutamyl-tRNA reductase family	Medtr5g067410.1	glutamyl-tRNA reductase
Ca29474	Ca2	10987800	10992008	-1.06538	3.17358	-14.2234	5.43196e-13	3.77645e-11	19.8158	PREDICTED: glycerol-3-phosphate dehydrogenase [NAD(+)] 2 - chloroplastic n_1 Tax_Cicer arietinum RepID_UPI00032AD2D3	AT2G40690.1	NAD-dependent glycerol-3-phosphate	Medtr5g067640.1	glycerol-3-phosphate dehydrogenase [NAD(+)] protein
Ca29479	Ca2	10993945	10999201	1.88119	2.33157	7.44442	1.31213e-07	1.06751e-06	7.39757	PREDICTED: transmembrane protein 87A isoform X1 n_2 Tax_Cicer arietinum RepID_UPI00032ABF23	AT1G61670.1	Lung seven transmembrane receptor family	Medtr5g067670.1	lung seven transmembrane receptor family protein
Ca29485	Ca2	11096835	11129566	-1.08546	4.97132	-13.0641	3.19439e-12	1.55599e-10	17.9402	PREDICTED: E3 ubiquitin-protein ligase SHPRH n_1 Tax_Cicer arietinum RepID_UPI00032AA3FD	AT4G23160.1	cysteine-rich RLK (RECEPTOR-like	Medtr5g067980.1	SNF2 domain protein/helicase domain protein
Ca29484	Ca2	11170601	11173748	1.41751	1.94847	6.66234	7.88377e-07	5.02426e-06	5.66329	PREDICTED: uncharacterized protein At5g05190-like n_1 Tax_Cicer arietinum RepID_UPI00032A5FBD	AT5G05190.1	Protein of unknown function (DUF3133)	Medtr5g068060.1	DUF3133 family protein
Ca29493	Ca2	11197452	11202569	-2.07528	4.35827	-13.2179	2.50799e-12	1.30033e-10	18.206	PREDICTED: RING finger and transmembrane domain-containing protein 1-like n_1 Tax_Cicer arietinum RepID_UPI00032A75BF	AT5G01960.1	RING/U-box superfamily protein	Medtr5g068460.1	zinc finger%2C C3HC4 type (RING finger) protein
Ca29490	Ca2	11216018	11221182	-0.544043	4.08782	-5.19515	2.75403e-05	0.000110125	1.72626	Hydroxyacylglutathione hydrolase n_3 Tax_Papilionoideae RepID_G7KDB9_MEDTR	AT3G10850.1	Metallo-hydrolase/oxidoreductase	Medtr5g068440.1	hydroxyacylglutathione hydrolase
Ca29487	Ca2	11225299	11227175	-0.713316	6.69782	-5.78011	6.51131e-06	3.11707e-05	3.14202	Uncharacterized protein n_1 Tax_Spinacia oleracea RepID_A0A0K9RUN0_SPIOL	AT1G14320.1	Ribosomal protein	Medtr2g090910.1	60S ribosomal protein L10-2
Ca29502	Ca2	11434072	11436096	1.61374	6.16918	13.8317	9.75438e-13	5.86213e-11	19.147	PREDICTED: L-type lectin-domain containing receptor kinase VIII.1-like n_1 Tax_Cicer arietinum RepID_UPI00032A8D0B	AT5G01560.1	lectin receptor kinase a4.3	Medtr5g068770.1	lectin-like receptor kinase%2C putative
Ca29508	Ca2	11441414	11444041	0.786986	4.3846	5.01358	4.3304e-05	0.000162856	1.2527	PREDICTED: zinc finger with UFM1-specific peptidase domain protein-like isoform X1 n_2 Tax_Cicer arietinum RepID_UPI00032AA107	AT5G24680.1	Peptidase C78, ubiquitin fold modifier-specific	Medtr5g068730.1	zinc finger with UFM1-specific peptidase domain protein
Ca29516	Ca2	11531128	11537920	1.13426	4.65761	6.15849	2.6051e-06	1.41244e-05	4.07411	PREDICTED: membrane protein of ER body-like protein isoform X3 n_1 Tax_Cicer arietinum RepID_UPI000640C058	AT4G27870.1	Vacuolar iron transporter (VIT) family	Medtr5g068580.2	vacuolar iron transporter-like protein
Ca29512	Ca2	11556039	11564812	-0.776351	4.1353	-5.57754	1.06946e-05	4.83232e-05	2.67533	PREDICTED: DNA mismatch repair protein Msh2 isoform X1 n_2 Tax_Cicer arietinum RepID_UPI00032A9B3E			Medtr5g068600.6	DNA mismatch repair MUTS family protein
Ca29522	Ca2	11590456	11591986	1.17373	4.04766	8.13933	2.8528e-08	3.01337e-07	8.6977	Uncharacterized protein n_2 Tax_Papilionoideae RepID_G7K658_MEDTR	AT3G49550.1	unknown protein; FUNCTIONS IN: molecular_function	Medtr5g068660.1	hypothetical protein
Ca29520	Ca2	11620841	11623623	2.57862	0.465121	5.22479	2.55835e-05	0.000103711	2.54939	Heavy metal transport/detoxification domain protein n_2 Tax_Papilionoideae RepID_G7KDZ8_MEDTR	AT5G24580.2	Heavy metal transport/detoxification	Medtr5g069180.1	heavy metal transport/detoxification domain protein
Ca29528	Ca2	11705372	11717387	-0.7061	5.86075	-5.45891	1.43249e-05	6.18577e-05	2.34449	PREDICTED: ribonuclease E/G-like protein - chloroplastic isoform X1 n_1 Tax_Cicer arietinum RepID_UPI00032A57F7	AT2G04270.2	RNAse E/G-like	Medtr5g069430.1	ribonuclease E/G family protein
Ca29546	Ca2	11916283	11917164	-1.02769	1.76261	-7.0584	3.14843e-07	2.27577e-06	6.62189	PREDICTED: uncharacterized protein LOC101493698 n_1 Tax_Cicer arietinum RepID_UPI00032A7940	AT5G58920.1	unknown protein; Has 1807 Blast hits	Medtr5g069660.1	hypothetical protein
Ca29563	Ca2	12087160	12091331	-0.840454	3.77346	-5.30928	2.0743e-05	8.60727e-05	2.04205	Glycosyltransferase n_2 Tax_Cicer arietinum RepID_A0A067XT84_CICAR	AT1G07260.1	UDP-glucosyl transferase 71C3	Medtr5g070090.1	UDP-glucosyltransferase family protein
Ca29561	Ca2	12092145	12095714	-0.895075	1.68806	-5.19574	2.75e-05	0.000110021	2.16384	PREDICTED: zinc finger CCCH domain-containing protein 25 n_1 Tax_Cicer arietinum RepID_UPI00032A88D6	AT3G47120.1	RNA recognition motif (RRM)-containing	Medtr5g070100.1	RNA recognition motif (RRM) containing protein
Ca29558	Ca2	12097551	12102112	-1.255	3.29953	-5.88823	5.00422e-06	2.48828e-05	3.55067	PREDICTED: protein DAMAGED DNA-BINDING 2 n_1 Tax_Cicer arietinum RepID_UPI00032A9364	AT5G58760.1	damaged DNA binding 2	Medtr5g070310.1	damaged DNA-binding protein
Ca29559	Ca2	12106727	12119511	-2.02858	1.89031	-8.699	8.74657e-09	1.08235e-07	10.2127	PREDICTED: ABC transporter G family member 31-like n_1 Tax_Cicer arietinum RepID_UPI00032A8A2E	AT2G29940.1	pleiotropic drug resistance	Medtr5g070320.2	pleiotropic drug resistance subfamily G protein
Ca29557	Ca2	12131826	12135775	1.49745	1.61657	5.63668	9.24886e-06	4.24809e-05	3.27192	PREDICTED: inositol 3-kinase isoform X2 n_1 Tax_Cicer arietinum RepID_UPI00032AAFA2	AT5G58730.1	pfkB-like carbohydrate kinase family	Medtr5g070350.1	pfkB family carbohydrate kinase
Ca29582	Ca2	12326759	12329433	2.10139	5.3266	7.83722	5.49477e-08	5.19422e-07	7.9902	PREDICTED: omega-3 fatty acid desaturase - endoplasmic reticulum n_1 Tax_Cicer arietinum RepID_UPI00032A74E6	AT5G05580.1	fatty acid desaturase 8	Medtr5g071170.1	microsomal omega-3 fatty acid desaturase
Ca29586	Ca2	12436826	12440880	0.686121	3.84396	8.56665	1.15244e-08	1.37386e-07	9.6366	PREDICTED: rRNA-processing protein UTP23 homolog n_1 Tax_Cicer arietinum RepID_UPI00032A631F	AT2G34570.1	PIN domain-like family protein	Medtr2g097630.8	rRNA-processing protein PIN domain protein
Ca29614	Ca2	12786434	12790207	-1.58846	1.70771	-9.83964	8.91828e-10	1.61809e-08	12.5176	PREDICTED: probable serine/threonine-protein kinase drkD isoform X2 n_1 Tax_Cicer arietinum RepID_UPI0006414321	AT5G58520.1	Protein kinase superfamily protein	Medtr5g072500.1	Serine/Threonine-kinase DDB-G0267514-like protein%2C putative
Ca29612	Ca2	12828865	12835036	-0.83812	3.79016	-6.07587	3.17784e-06	1.67258e-05	3.93954	Uncharacterized protein n_1 Tax_Morus notabilis RepID_W9QTF3_9ROSA			#N/A
Ca29617	Ca2	12845783	12848840	1.97623	4.6124	13.527	1.55216e-12	8.63284e-11	18.6844	Uncharacterized protein n_1 Tax_Medicago truncatula RepID_A0A072UBB0_MEDTR			#N/A
Ca29613	Ca2	12874258	12875598	-9.37539	1.7214	-19.2098	8.33961e-16	2.05733e-13	24.22	PREDICTED: protein CHLOROPLAST IMPORT APPARATUS 2 isoform X2 n_1 Tax_Cicer arietinum RepID_UPI00032A6E78	AT1G07050.1	CCT motif family protein. role in cellular redox homeostasis	Medtr5g072780.1	CCT motif protein
Ca29623	Ca2	12878039	12880092	-3.94686	1.91581	-21.2975	8.5019e-17	3.82461e-14	28.0445	UDP-glycosyltransferase n_1 Tax_Cicer arietinum RepID_A0A067XVF0_CICAR	AT2G30140.2	UDP-Glycosyltransferase superfamily	Medtr5g072810.1	UDP-glucosyltransferase family protein
Ca29621	Ca2	12885356	12893775	-3.45106	4.597	-13.2796	2.27713e-12	1.19276e-10	18.309	UDP-glycosyltransferase n_1 Tax_Cicer arietinum RepID_A0A067XTI9_CICAR	AT2G30150.1	UDP-Glycosyltransferase superfamily	Medtr5g072860.1	UDP-glucosyltransferase family protein
Ca29640	Ca2	13178019	13179977	-1.75608	2.8088	-10.8013	1.47466e-10	3.72807e-09	14.2075	PREDICTED: uncharacterized protein LOC101502083 n_1 Tax_Cicer arietinum RepID_UPI00032AB56F	AT5G58430.1	exocyst subunit exo70	Medtr5g073840.1	transmembrane protein%2C putative
Ca29649	Ca2	13267652	13272097	-1.4206	0.462019	-6.25203	2.08202e-06	1.16947e-05	4.98014	PREDICTED: cation/H(+) antiporter 15-like n_1 Tax_Cicer arietinum RepID_UPI00032AAFE4	AT2G13620.1	cation/hydrogen exchanger	Medtr5g074360.1	cation/H+ exchanger 2
Ca29657	Ca2	13302009	13306055	-0.689792	3.31513	-6.43936	1.3331e-06	7.92141e-06	4.87238	U1 small nuclear ribonucleoprotein n_7 Tax_Papilionoideae RepID_G7K5T4_MEDTR	AT1G06960.3	RNA-binding (RRM/RBD/RNP motifs) family	Medtr5g074430.2	U1 small nuclear ribonucleoprotein
Ca29667	Ca2	13485828	13493999	-0.902849	6.38637	-10.1806	4.65189e-10	9.48676e-09	12.8618	Translocon at the inner envelope membrane ofs 110 protein n_2 Tax_Papilionoideae RepID_G7KFK1_MEDTR	AT1G06950.1	translocon at the inner	Medtr5g074690.1	translocon at the inner envelope membrane ofs 110 protein
Ca29676	Ca2	13598986	13601239	3.08876	1.3563	5.47885	1.36372e-05	5.9273e-05	3.03916	PREDICTED: CBL-interacting serine/threonine-protein kinase 2-like n_1 Tax_Cicer arietinum RepID_UPI00032A97DA	AT5G58380.1	SOS3-interacting	Medtr5g075060.1	CBL-interacting kinase
Ca29679	Ca2	13602200	13602746	1.52287	0.305193	5.48249	1.35152e-05	5.88451e-05	3.16951	PREDICTED: uncharacterized protein LOC101488251 n_1 Tax_Cicer arietinum RepID_UPI00032A6AB7			Medtr5g075070.1	methyltransferase-like protein
Ca29678	Ca2	13622985	13625100	0.988711	4.54455	8.68733	8.96095e-09	1.1053e-07	9.84926	PREDICTED: CBL-interacting serine/threonine-protein kinase 11-like n_1 Tax_Cicer arietinum RepID_UPI00032A6691	AT2G30360.1	SOS3-interacting	Medtr5g075100.1	CBL-interacting kinase
Ca29686	Ca2	13689793	13693958	1.73847	2.49643	5.20845	2.66441e-05	0.000107073	2.0125	PREDICTED: probable serine/threonine-protein kinase WNK4 n_1 Tax_Cicer arietinum RepID_UPI00032A7984	AT5G58350.1	with no lysine (K) kinase	Medtr5g075220.1	WNK kinase
Ca29687	Ca2	13780371	13785768	0.91068	1.93751	5.01474	4.31781e-05	0.000162462	1.64673	PREDICTED: B3 domain-containing protein Os07g0679700-like n_1 Tax_Cicer arietinum RepID_UPI00032AB094	AT2G30470.1	high-level expression of	Medtr5g075410.1	B3 domain transcription repressor VAL2
Ca29695	Ca2	13800406	13804891	-1.7054	7.30265	-6.92308	4.29858e-07	2.97362e-06	5.89037	Trans-cinnamate 4-monooxygenase n_14 Tax_Papilionoideae RepID_TCMO_CICAR	AT2G30490.1	cinnamate-4-hydroxylase	Medtr5g075450.1	cytochrome P450 family cinnamate 4-hydroxylase
Ca29736	Ca2	14436915	14437227	-1.99818	1.16899	-7.25899	1.99307e-07	1.5242e-06	7.20159	Uncharacterized protein n_1 Tax_Medicago truncatula RepID_G7KFR7_MEDTR			Medtr5g076600.1	hypothetical protein
Ca29742	Ca2	14438364	14442591	0.805132	8.50908	10.7171	1.71873e-10	4.186e-09	13.8546	Squalene/phytoene synthase n_2 Tax_Papilionoideae RepID_G7KFR8_MEDTR	AT5G17230.2	PHYTOENE SYNTHASE	Medtr5g076620.7	squalene/phytoene synthase
Ca29743	Ca2	14455192	14457065	-0.678333	2.61195	-4.96154	4.9317e-05	0.000182331	1.36125	Pre-mRNA-splicing factor ISY1 n_2 Tax_Papilionoideae RepID_G7K4N4_MEDTR	AT3G18790.1	FUNCTIONS IN: molecular_function unknown;	Medtr5g095510.1	Pre-mRNA-splicing factor ISY1
Ca29753	Ca2	14512574	14516145	2.84063	3.86303	6.54983	1.02687e-06	6.32034e-06	5.13841	PREDICTED: protein REVEILLE 2 isoform X1 n_2 Tax_Cicer arietinum RepID_UPI00032AA309			Medtr5g076960.2	myb transcription factor
Ca29747	Ca2	14553988	14559334	-0.507381	7.21708	-5.39416	1.68101e-05	7.138e-05	2.18247	Isocitrate dehydrogenase [NADP] - chloroplastic (Fragment) n_9 Tax_Pentapetalae RepID_IDHP_MEDSA	AT1G65930.1	cytosolic NADP+-dependent isocitrate	Medtr5g077070.2	NADP-dependent isocitrate dehydrogenase
Ca29748	Ca2	14560997	14570027	-0.944281	1.69904	-5.40736	1.62706e-05	6.93896e-05	2.68359	PREDICTED: uncharacterized aarF domain-containing protein kinase 1 isoform X1 n_2 Tax_Cicer arietinum RepID_UPI00032A8CD9	AT1G65950.1	Protein kinase superfamily protein	Medtr5g077080.1	aarF domain kinase
Ca29756	Ca2	14661340	14665638	1.65986	0.978051	9.83552	8.98958e-10	1.6258e-08	12.5437	Putative phagocytic receptor 1b n_1 Tax_Gossypium arboreum RepID_A0A0B0MEV1_GOSAR	AT5G37310.1	Endomembrane protein 70 protein family	Medtr5g077170.1	transmembrane 9 family protein
Ca29757	Ca2	14666269	14672059	0.312931	5.39979	4.92402	5.41692e-05	0.000197572	1.00451	Pre-mRNA-splicing factor n_2 Tax_Papilionoideae RepID_G7KFW5_MEDTR	AT5G37370.3	PRP38 family protein	Medtr5g077180.2	pre-mRNA-splicing factor
Ca29768	Ca2	14696410	14701331	0.927404	4.61559	9.04792	4.27375e-09	5.91432e-08	10.6025	PREDICTED: uncharacterized protein LOC101493592 n_1 Tax_Cicer arietinum RepID_UPI00032A68A5	AT1G66140.1	zinc finger protein 4	Medtr5g077370.1	zinc finger-like protein
Ca29809	Ca2	15246187	15252042	0.724961	7.89047	5.41277	1.60541e-05	6.85887e-05	2.21996	PREDICTED: uncharacterized protein LOC101498134 n_1 Tax_Cicer arietinum RepID_UPI00032AB207	AT1G66330.2	senescence-associated family protein	Medtr5g078290.1	senescence-associated protein%2C putative
Ca29814	Ca2	15317776	15321468	0.681016	4.15604	5.66735	8.57887e-06	3.97136e-05	2.89438	Uncharacterized protein n_3 Tax_Setaria italica RepID_K3YUU4_SETIT	AT5G37680.1	ADP-ribosylation factor-like	Medtr5g078090.1	ADP-ribosylation factor-like protein A1D
Ca29843	Ca2	15630604	15632033	-1.49295	2.81718	-10.3747	3.23208e-10	7.07059e-09	13.399	Substrate carrier family protein n_2 Tax_Papilionoideae RepID_G7K211_MEDTR	AT3G53940.1	Mitochondrial substrate carrier family	Medtr5g081150.1	substrate carrier family protein
Ca29835	Ca2	15632334	15633959	-1.54908	3.08642	-12.3897	9.47661e-12	3.73153e-10	16.9425	Substrate carrier family protein n_2 Tax_Medicago truncatula RepID_A0A072UFR4_MEDTR	AT3G55640.1	Mitochondrial substrate carrier family	Medtr5g081150.6	substrate carrier family protein
Ca29856	Ca2	15951797	15955685	0.338233	12.4606	5.46237	1.42032e-05	6.14361e-05	2.13244	PREDICTED: ribulose bisphosphate carboxylase/oxygenase activase - chloroplastic n_2 Tax_Cicer arietinum RepID_UPI00032AABBA	AT2G39730.3	rubisco activase	Medtr5g080450.1	ribulose bisphosphate carboxylase/oxygenase activase
Ca29866	Ca2	16029367	16032430	0.716641	5.6761	7.29242	1.84776e-07	1.42591e-06	6.75298	Peptidyl-prolyl cis-trans isomerase n_3 Tax_Papilionoideae RepID_G7KGR8_MEDTR	AT3G55520.1	FKBP-like peptidyl-prolyl cis-trans	Medtr5g080300.1	FKBP-type peptidyl-prolyl cis-trans isomerase
Ca29868	Ca2	16160937	16170566	-0.851753	4.2621	-10.6497	1.94435e-10	4.65396e-09	13.7727	Affected traffi cking protein n_2 Tax_Papilionoideae RepID_G7KBR5_MEDTR	AT3G55480.1	protein affected traf&#64257;cking	Medtr5g079920.1	affected traf%26#64257%3B cking protein
Ca29889	Ca2	16196351	16199779	-1.90641	6.29144	-9.69388	1.18303e-09	2.05852e-08	11.9073	23S rRNA m2A2503 methyltransferase n_2 Tax_Papilionoideae RepID_G7KBR0_MEDTR	AT2G39670.2	Radical SAM superfamily protein	Medtr5g079860.1	23S rRNA m2A2503 methyltransferase
Ca29887	Ca2	16246024	16247901	-0.8452	4.36422	-6.94083	4.12603e-07	2.87638e-06	5.95944	PREDICTED: uncharacterized protein LOC101503026 n_1 Tax_Cicer arietinum RepID_UPI00032A5733	AT3G14900.1	unknown protein; FUNCTIONS IN: molecular_function	Medtr5g080700.2	hypothetical protein
Ca29882	Ca2	16283109	16285311	-2.1833	2.87014	-8.15917	2.73377e-08	2.90167e-07	8.92281	PREDICTED: uncharacterized protein At2g39795 - mitochondrial-like n_1 Tax_Cicer arietinum RepID_UPI00032A9C67	AT3G55605.1	Mitochondrial glycoprotein family protein	Medtr5g080880.1	glycoprotein family protein
Ca29897	Ca2	16294031	16298524	0.63794	3.89534	6.95443	3.99856e-07	2.80156e-06	6.02265	Protein YIPF n_2 Tax_Papilionoideae RepID_G7K200_MEDTR	AT2G39805.1	Integral membrane Yip1 family protein	Medtr5g081040.2	integral membrane Yip1 family protein
Ca29910	Ca2	16538768	16542277	-1.94853	5.56468	-14.3592	4.44748e-13	3.23925e-11	19.944	Uncharacterized protein n_4 Tax_Soja RepID_I1M7Z8_SOYBN	AT2G39890.2	proline transporter 1	Medtr5g081630.1	transmembrane amino acid transporter family protein
Ca29909	Ca2	16563826	16567669	1.95657	1.74514	6.7504	6.41735e-07	4.19998e-06	5.93647	Uncharacterized protein n_7 Tax_Papilionoideae RepID_K7KAP8_SOYBN	AT3G11320.1	Nucleotide-sugar transporter family	Medtr5g081710.1	triose-phosphate transporter family protein
Ca29913	Ca2	16573682	16576251	2.869	2.21717	6.75308	6.3774e-07	4.17919e-06	5.84819	PREDICTED: uncharacterized protein At2g39920-like n_1 Tax_Cicer arietinum RepID_UPI00032A5469	AT2G39920.2	HAD superfamily, subfamily IIIB acid	Medtr5g081740.7	acid phosphatase-like protein
Ca29915	Ca2	16594281	16595645	1.53467	1.40787	5.6735	8.45046e-06	3.92022e-05	3.41385	PREDICTED: transcription factor DIVARICATA-like n_1 Tax_Cicer arietinum RepID_UPI00032AC2C2	AT2G38090.1	Duplicated homeodomain-like superfamily	Medtr5g081860.1	MYB transcription factor MYB51
Ca29917	Ca2	16605400	16610447	1.13038	5.27766	10.0056	6.48542e-10	1.22303e-08	12.5183	Coronatine-insensitive 1-like protein n_1 Tax_Pisum sativum RepID_B6C7B5_PEA	AT2G39940.1	RNI-like superfamily protein	Medtr5g081870.1	coronatine-insensitive protein
Ca29921	Ca2	16671086	16674366	-1.09342	3.99859	-11.1824	7.44434e-11	2.14025e-09	14.7684	Uncharacterized protein n_18 Tax_Magnoliophyta RepID_B9HHL6_POPTR	AT5G05780.2	RP non-ATPase subunit 8A	Medtr5g081980.1	26S proteasome regulatory particle non-ATPase subunit 8
Ca29919	Ca2	16684484	16687537	-0.733983	3.57668	-7.06775	3.08169e-07	2.23704e-06	6.32523	Eukaryotic translation initiation factor 3 subunit F n_2 Tax_Papilionoideae RepID_G7KBY4_MEDTR	AT2G39990.1	eukaryotic translation	Medtr5g082000.1	eukaryotic translation initiation factor 3 subunit F
Ca29924	Ca2	16722193	16726415	-0.816286	4.38612	-6.84038	5.20561e-07	3.49455e-06	5.72243	Glycosyltransferase family protein n_2 Tax_Papilionoideae RepID_G7KGW5_MEDTR	AT3G55830.1	Nucleotide-diphospho-sugar transferases	Medtr5g082110.1	glycosyltransferase family protein
Ca29926	Ca2	16728241	16730187	-5.19097	4.1717	-23.2859	1.15811e-17	1.47611e-14	30.4784	PREDICTED: uncharacterized protein LOC101496492 n_1 Tax_Cicer arietinum RepID_UPI00032A5CAD	AT1G07280.3	Tetratricopeptide repeat (TPR)-like	Medtr5g082130.1	hypothetical protein
Ca29936	Ca2	16795345	16802577	-0.582304	8.35738	-7.00976	3.52033e-07	2.50435e-06	6.07739	PREDICTED: probable zinc metalloprotease EGY2 - chloroplastic isoform X1 n_2 Tax_Cicer arietinum RepID_UPI000641831C	AT5G05740.3	ethylene-dependent gravitropism-deficient	Medtr5g082260.1	M50 family peptidase
Ca29935	Ca2	16820656	16825273	1.49611	2.92983	8.77754	7.43403e-09	9.43597e-08	10.1979	PREDICTED: mucin-17-like n_1 Tax_Cicer arietinum RepID_UPI00032A9EC7	AT2G40070.2	FUNCTIONS IN: molecular_function unknown;	Medtr5g082480.1	ATP-binding protein%2C putative
Ca29932	Ca2	16870943	16877388	2.62844	0.200168	6.13853	2.73303e-06	1.46982e-05	4.74967	PREDICTED: cytochrome P450 90A1 n_1 Tax_Cicer arietinum RepID_UPI00032A9EF4	AT5G05690.2		Medtr5g082520.1	cytochrome P450 family monooxygenase
Ca29948	Ca2	16903538	16904536	-0.810327	2.28304	-6.34249	1.6779e-06	9.70629e-06	4.82624	FACT complex subunit SSRP1 n_10 Tax_Papilionoideae RepID_SSRP1_VICFA			#N/A
Ca29947	Ca2	16904586	16909735	-0.898089	3.52432	-7.80109	5.94772e-08	5.5201e-07	8.00085	FACT complex subunit SSRP1 n_5 Tax_Papilionoideae RepID_G7KH07_MEDTR	AT3G28730.1	high mobility	Medtr1g022345.2	FACT complex subunit SSRP1
Ca29944	Ca2	16918077	16923251	-2.06666	2.80225	-8.01888	3.69946e-08	3.72503e-07	8.62437	PREDICTED: phosphoinositide phospholipase C 6-like isoform X1 n_3 Tax_Cicer arietinum RepID_UPI00032A8308	AT2G40116.1	Phosphoinositide-specific phospholipase	Medtr5g082590.1	phosphoinositide-specific phospholipase C family protein
Ca29943	Ca2	16963348	16969426	0.594131	3.07999	6.47927	1.21293e-06	7.29525e-06	5.00351	PREDICTED: tRNA threonylcarbamoyladenosine dehydratase 2-like isoform X2 n_1 Tax_Cicer arietinum RepID_UPI00032A8D5A	AT5G37530.1	NAD(P)-binding Rossmann-fold superfamily	Medtr5g077840.1	rossmann-fold NAD(P)-binding domain protein
Ca29945	Ca2	16971766	16976988	0.551965	5.26847	6.07266	3.20257e-06	1.68501e-05	3.85449	Uncharacterized protein n_5 Tax_Papilionoideae RepID_A0A0L9UVZ0_PHAAN	AT3G55960.1	Haloacid dehalogenase-like hydrolase	Medtr5g082660.1	NLI interacting factor-like phosphatase
Ca29951	Ca2	17068167	17082980	-0.686839	3.61702	-6.09463	3.03743e-06	1.60825e-05	3.99638	PREDICTED: lethal(2) giant larvae protein homolog SRO77 isoform X1 n_2 Tax_Cicer arietinum RepID_UPI00032A7F8C	AT4G23160.1	cysteine-rich RLK (RECEPTOR-like	Medtr5g082840.1	nucleotide-binding protein%2C putative
Ca29958	Ca2	17100574	17130639	-1.46301	1.97293	-7.53942	1.06105e-07	8.92496e-07	7.68939	Anaphase-promoting complex subunit 1 n_2 Tax_Papilionoideae RepID_G7K258_MEDTR	AT5G05560.1	E3 ubiquitin ligase, putative	Medtr5g082890.1	anaphase-promoting complex subunit 1
Ca29963	Ca2	17221980	17226134	0.820798	4.93999	5.38796	1.70702e-05	7.22838e-05	2.16719	PREDICTED: probable inactive receptor-like protein kinase At3g56050 n_1 Tax_Cicer arietinum RepID_UPI00032A6CC0	AT4G18640.1	Leucine-rich repeat protein kinase	Medtr1g084790.1	LRR receptor-like kinase
Ca29966	Ca2	17283371	17286153	-3.26438	8.33876	-6.88489	4.69546e-07	3.19613e-06	5.77746	PREDICTED: ferritin-4 - chloroplastic n_1 Tax_Cicer arietinum RepID_UPI00032AA212	AT3G11050.1	ferritin 2	Medtr5g083170.2	ferritin
Ca29976	Ca2	17432856	17436725	-2.92861	3.82536	-7.9341	4.44711e-08	4.35737e-07	8.2931	PREDICTED: uncharacterized protein LOC101505618 isoform X1 n_2 Tax_Cicer arietinum RepID_UPI00032A868B			Medtr5g083520.1	biotin/lipoyl attachment domain protein
Ca29983	Ca2	17489386	17490262	-2.25223	3.36326	-7.58775	9.52811e-08	8.21028e-07	7.56033	PREDICTED: protein EARLY RESPONSIVE TO DEHYDRATION 15-like n_1 Tax_Cicer arietinum RepID_UPI00032AAF2F			Medtr5g083690.1	early response-like dehydration-protein
Ca29988	Ca2	17545511	17548408	-8.76892	0.694718	-7.08579	2.95694e-07	2.16084e-06	6.88764	PREDICTED: uncharacterized protein LOC101501338 n_1 Tax_Cicer arietinum RepID_UPI00032A64D7	AT3G18750.2	with no lysine (K) kinase. Encodes a member of the WNK family (9 members in all) of protein kinases, the structural design of which is clearly distinct from those of other known protein kinases, such as receptor-like kinases and mitogen-activated protein kinases. Its transcription is under the control of circadian rhythms. intracellular signal transduction	Medtr3g095680.3	WNK kinase
Ca29982	Ca2	17558826	17560469	2.95066	2.37055	7.71597	7.17288e-08	6.47634e-07	8.02867	Transcription factor bHLH93-like protein n_3 Tax_Papilionoideae RepID_G7K7C1_MEDTR	AT2G40435.1	BEST Arabidopsis thaliana protein match	Medtr5g083810.1	transcription factor bHLH93-like protein
Ca30011	Ca2	17976236	17980227	-1.31102	2.7024	-11.3893	5.17249e-11	1.56042e-09	15.2691	Uncharacterized protein n_10 Tax_Papilionoideae RepID_I1JVB1_SOYBN	AT4G09012.1	Mitochondrial ribosomal protein L27	Medtr5g045910.1	LRR receptor-like kinase family protein
Ca30017	Ca2	17980424	17984087	-1.95084	4.83961	-8.42502	1.55211e-08	1.76896e-07	9.29033	PREDICTED: ribonuclease Z - chloroplastic n_1 Tax_Cicer arietinum RepID_UPI00032A6845	AT2G04530.1	Metallo-hydrolase/oxidoreductase	Medtr5g084700.1	nuclear ribonuclease Z
Ca30016	Ca2	17986324	17991195	-0.602268	3.66525	-5.52067	1.23013e-05	5.44095e-05	2.57929	PREDICTED: protein-tyrosine-phosphatase IBR5 n_1 Tax_Cicer arietinum RepID_UPI00032A5118	AT2G04550.3	indole-3-butyric acid	Medtr5g084720.1	tyrosine phosphatase
Ca30022	Ca2	18047795	18051765	1.79125	2.7453	9.15615	3.43349e-09	4.96363e-08	11.0128	PREDICTED: triacylglycerol lipase 2-like isoform X1 n_2 Tax_Cicer arietinum RepID_UPI000640EFD7	AT5G14180.1	Myzus persicae-induced lipase 1	Medtr5g084950.1	triacylglycerol lipase-like protein
Ca30023	Ca2	18054246	18058689	0.960861	4.19868	6.87369	4.81881e-07	3.27136e-06	5.8095	PREDICTED: uncharacterized protein LOC105851663 n_1 Tax_Cicer arietinum RepID_UPI000640F941	AT1G04985.1	unknown protein; Has 37 Blast hits	Medtr5g084980.1	triacylglycerol lipase-like protein%2C putative
Ca30026	Ca2	18118102	18132212	0.808289	5.60743	9.17776	3.28724e-09	4.78153e-08	10.8615	E3 ubiquitin-protein ligase COP1 n_16 Tax_Papilionoideae RepID_COP1_PEA	AT2G32950.1	Transducin/WD40	Medtr5g085250.3	E3 ubiquitin-protein ligase COP1
Ca30080	Ca2	18757242	18758885	-1.62202	1.6719	-9.40073	2.10519e-09	3.32633e-08	11.6638	PREDICTED: uncharacterized protein LOC101503908 n_1 Tax_Cicer arietinum RepID_UPI00032A585C	AT5G17460.1	unknown protein; FUNCTIONS IN: molecular_function	Medtr5g087440.1	hypothetical protein
Ca30090	Ca2	18852360	18858987	-0.940591	5.17679	-7.31681	1.74865e-07	1.35903e-06	6.81129	T-complex protein 1 subunit eta n_72 Tax_Mesangiospermae RepID_TCPH_ARATH	AT3G11830.1	TCP-1/cpn60 chaperonin family protein	Medtr5g087560.1	TCP-1/cpn60 chaperonin family protein
Ca30097	Ca2	18860234	18863654	0.423928	5.4766	5.11271	3.38152e-05	0.000131604	1.47738	Trans-2-enoyl-CoA reductase n_7 Tax_Papilionoideae RepID_B7FIH8_MEDTR	AT3G55360.1	3-oxo-5-alpha-steroid	Medtr5g087590.1	trans-2-enoyl-CoA reductase
Ca30088	Ca2	18882447	18884126	0.608189	4.37091	6.57389	9.70311e-07	6.01333e-06	5.08587	PREDICTED: F-box/WD-40 repeat-containing protein At5g21040 n_1 Tax_Cicer arietinum RepID_UPI00032A78F0	AT5G21040.2	F-box protein 2	Medtr5g087680.1	F-box/WD-40 repeat plant protein
Ca30101	Ca2	18956603	18960349	-1.47193	1.0986	-4.77742	7.82004e-05	0.000272392	1.30665	PREDICTED: probable inactive receptor kinase At5g10020 n_1 Tax_Cicer arietinum RepID_UPI00032A549E	AT2G27060.1	Leucine-rich repeat protein kinase	Medtr5g087780.1	LRR receptor-like kinase family protein
Ca30108	Ca2	19004117	19011087	-0.571954	4.53424	-5.48248	1.35157e-05	5.88451e-05	2.41405	Eukaryotic translation initiation factor 2c - putative n_2 Tax_Papilionoideae RepID_G7K2Y8_MEDTR	AT2G27040.2	Argonaute family protein	Medtr5g087870.2	eukaryotic translation initiation factor 2c%2C putative
Ca30122	Ca2	19113408	19119506	0.948955	7.51199	8.40093	1.63317e-08	1.83942e-07	9.2238	Non-specific serine/threonine protein kinase n_1 Tax_Glycine max RepID_K7M4U3_SOYBN	AT2G26980.1	CBL-interacting protein	Medtr5g088350.3	CBL-interacting kinase
Ca30127	Ca2	19217887	19225989	-0.853293	2.8333	-6.66636	7.80978e-07	4.98541e-06	5.49027	PREDICTED: uncharacterized protein LOC101495727 n_1 Tax_Cicer arietinum RepID_UPI00032A9A58	AT5G12290.1	dgd1 suppressor 1	Medtr5g088780.1	ATP synthase regulation protein NCA2
Ca30137	Ca2	19322067	19325262	1.25528	3.92513	8.02756	3.63056e-08	3.67501e-07	8.46349	PREDICTED: F-box protein At2g26850-like n_1 Tax_Cicer arietinum RepID_UPI00032A5F7F	AT2G32560.1	F-box family protein	Medtr5g089110.2	F-box plant-like protein
Ca30138	Ca2	19358608	19360273	-1.58461	2.47016	-7.8377	5.48897e-08	5.19195e-07	8.27572	Small nuclear ribonucleoprotein family protein n_1 Tax_Theobroma cacao RepID_A0A061G7A6_THECC			#N/A
Ca30139	Ca2	19406947	19410356	-0.473798	5.44978	-5.44624	1.47802e-05	6.3662e-05	2.31031	PREDICTED: rhodanese-like/PpiC domain-containing protein 12 n_1 Tax_Cicer arietinum RepID_UPI00032A99D1			Medtr5g089330.1	parvulin-type peptidyl prolyl cis/trans isomerase
Ca30140	Ca2	19435259	19441039	-1.21118	3.40826	-10.6525	1.93437e-10	4.64461e-09	13.8477	PREDICTED: uncharacterized protein LOC101503689 isoform X1 n_1 Tax_Cicer arietinum RepID_UPI00032AA2C3	AT5G12220.1	las1-like family protein	Medtr5g089190.2	Las1 family protein%2C putative
Ca30162	Ca2	19719962	19724790	0.585321	3.54069	5.79761	6.23931e-06	3.00662e-05	3.27749	PREDICTED: uncharacterized protein LOC101506919 n_1 Tax_Cicer arietinum RepID_UPI00032A8557	AT4G03250.1	Homeodomain-like superfamily protein	Medtr5g089870.1	homeobox leucine zipper protein
Ca30164	Ca2	19736636	19745125	0.716281	4.33285	9.12301	3.67096e-09	5.23274e-08	10.7689	Putative E3 ubiquitin-protein ligase HERC1 n_17 Tax_Papilionoideae RepID_A0A0B2S138_GLYSO	AT5G19420.1	Regulator of chromosome condensation	Medtr5g089900.1	regulator of chromosome condensation (RCC1) family protein
Ca30165	Ca2	19755635	19758312	-2.0558	5.97414	-17.6643	5.23483e-15	8.70291e-13	24.4361	Fission 1 protein n_2 Tax_Papilionoideae RepID_B7FH42_MEDTR			Medtr5g090010.1	fission 1 protein
Ca30168	Ca2	19761179	19766435	-0.531758	3.41941	-5.45902	1.4321e-05	6.18577e-05	2.45751	Uncharacterized protein n_9 Tax_Phaseoleae RepID_I1M734_SOYBN	AT2G21120.1	Protein of unknown function (DUF803)	Medtr5g090020.2	magnesium transporter NIPA2-like protein
Ca30173	Ca2	19820125	19824906	-1.98481	5.8833	-10.6283	2.02195e-10	4.79469e-09	13.7109	PREDICTED: DEAD-box ATP-dependent RNA helicase 53-like n_1 Tax_Cicer arietinum RepID_UPI00032A9B6D	AT3G22330.1	putative mitochondrial	Medtr5g090120.1	DEAD-box ATP-dependent RNA helicase-like protein
Ca30191	Ca2	19989590	19991008	0.974371	6.88959	5.73233	7.31733e-06	3.44895e-05	3.0241	Glycosyltransferase n_1 Tax_Cicer arietinum RepID_A0A067XVB9_CICAR	AT4G15280.1	UDP-glucosyl transferase 71B5	Medtr5g090630.1	UDP-glucose flavonoid 3-O-glucosyltransferase
Ca30200	Ca2	20130411	20134040	1.40457	3.18488	6.91867	4.34261e-07	2.99528e-06	6.03308	PREDICTED: regulatory protein NPR3-like n_1 Tax_Cicer arietinum RepID_UPI00032A550B	AT4G19660.1	NPR1-like protein 4	Medtr5g090770.3	NPR1/NIM1-like regulatory protein%2C putative
Ca30199	Ca2	20167792	20170431	2.58548	1.57579	9.09859	3.85676e-09	5.4418e-08	11.0778	PREDICTED: transcription factor JUNGBRUNNEN 1 n_1 Tax_Cicer arietinum RepID_UPI00032AC902	AT2G43000.1	NAC domain containing	Medtr5g090970.2	transcription factor jungbrunnen-like protein
Ca30214	Ca2	20209173	20215868	-1.34742	2.24732	-9.68495	1.20379e-09	2.0899e-08	12.1447	PREDICTED: putative methyltransferase NSUN6 isoform X1 n_2 Tax_Cicer arietinum RepID_UPI00032ACB35	AT1G06560.1	NOL1/NOP2/sun family protein	Medtr5g091110.1	NOL1/NOP2/sun family protein
Ca30208	Ca2	20224336	20231135	-1.3102	5.26361	-7.31414	1.75922e-07	1.36446e-06	6.80677	PREDICTED: aspartic proteinase nepenthesin-1 n_1 Tax_Vigna radiata var. radiata RepID_UPI000711AA99	AT3G59080.1	Eukaryotic aspartyl protease family	Medtr5g091130.1	eukaryotic aspartyl protease family protein
Ca30213	Ca2	20231012	20232505	1.54095	5.46963	10.551	2.33086e-10	5.36905e-09	13.5639	PREDICTED: uncharacterized protein LOC101504758 n_1 Tax_Cicer arietinum RepID_UPI00032A7134	AT2G42975.1	unknown protein; FUNCTIONS IN: molecular_function	Medtr5g091190.1	transmembrane protein%2C putative
Ca30215	Ca2	20330892	20331653	1.34408	5.70991	7.09746	2.87905e-07	2.11255e-06	6.30227	AT hook motif DNA-binding family protein n_5 Tax_Papilionoideae RepID_G7K3C4_MEDTR	AT2G42940.1	Predicted AT-hook DNA-binding family	Medtr5g091630.1	AT hook motif DNA-binding family protein
Ca30242	Ca2	20400787	20408742	0.683973	2.93202	4.94766	5.10588e-05	0.000187953	1.26215	PREDICTED: uncharacterized protein LOC101497686 n_1 Tax_Cicer arietinum RepID_UPI00032A6384			Medtr5g091810.2	hypothetical protein
Ca30236	Ca2	20443394	20446520	0.849439	4.28319	5.69735	7.97115e-06	3.72271e-05	2.9601	PREDICTED: uncharacterized protein LOC101514323 n_1 Tax_Cicer arietinum RepID_UPI00032ACD82			Medtr5g091900.1	transmembrane protein%2C putative
Ca30237	Ca2	20447640	20451399	0.655868	3.86539	5.0887	3.59007e-05	0.000138382	1.47906	3-demethylubiquinone-9 3-methyltransferase n_2 Tax_Papilionoideae RepID_G7K3E9_MEDTR	AT2G30920.1	coenzyme Q 3	Medtr5g091910.1	3-demethylubiquinone-9 3-methyltransferase
Ca30240	Ca2	20458082	20466301	1.35494	5.13755	10.6418	1.9727e-10	4.69977e-09	13.7346	PREDICTED: probable LRR receptor-like serine/threonine-protein kinase At1g07650 isoform X1 n_2 Tax_Cicer arietinum RepID_UPI00032A8850	AT1G07650.1	Leucine-rich repeat transmembrane protein	Medtr5g091950.3	LRR receptor-like kinase
Ca30248	Ca2	20493203	20495597	-6.71538	5.0366	-22.1357	3.59679e-17	2.2922e-14	29.3911	PREDICTED: uncharacterized protein LOC101488254 n_1 Tax_Cicer arietinum RepID_UPI00032ABC62			Medtr5g091960.1	peroxisomal small heat shock protein
Ca30251	Ca2	20557333	20558178	-1.64689	4.15881	-12.4115	9.14307e-12	3.63229e-10	16.9035	Small nuclear ribonucleoprotein-associated protein n_9 Tax_Papilionoideae RepID_I1JJ67_SOYBN	AT4G20440.4	small nuclear ribonucleoprotein associated	Medtr5g092010.1	snRNP Sm family protein
Ca30260	Ca2	20603738	20607373	-2.08655	4.17675	-9.00308	4.68162e-09	6.37625e-08	10.5429	PREDICTED: uncharacterized protein LOC101490354 isoform X1 n_2 Tax_Cicer arietinum RepID_UPI00032A8768	AT3G47860.1	chloroplastic lipocalin	Medtr5g092080.2	lipocalin-like domain protein
Ca30268	Ca2	20614238	20621130	-0.701684	6.70397	-7.89181	4.87658e-08	4.71177e-07	8.11412	PREDICTED: DNA polymerase I A - chloroplastic/mitochondrial-like n_1 Tax_Cicer arietinum RepID_UPI00032A8E80	AT1G50840.1	polymerase gamma 2	Medtr5g092100.1	PolI-like B DNA polymerase
Ca30282	Ca2	20691884	20693082	-0.892895	3.50232	-7.54265	1.05345e-07	8.88231e-07	7.42311	Uncharacterized protein n_1 Tax_Glycine max RepID_A0A0R0I6D2_SOYBN			#N/A
Ca30283	Ca2	20728967	20731864	-0.327067	8.34301	-5.51244	1.25533e-05	5.5364e-05	2.45609	PREDICTED: peptide methionine sulfoxide reductase A1-like isoform X1 n_2 Tax_Cicer arietinum RepID_UPI00032AC989	AT4G25130.1	peptide met sulfoxide reductase	Medtr5g092680.7	peptide methionine sulfoxide reductase family protein
Ca30288	Ca2	20812582	20814600	-1.49385	1.33476	-7.18489	2.35837e-07	1.76993e-06	7.01792	PREDICTED: mitochondrial acidic protein MAM33 n_1 Tax_Cicer arietinum RepID_UPI00032AA5DD	AT4G32605.1	Mitochondrial glycoprotein family protein	Medtr5g093000.1	glycoprotein family protein
Ca30297	Ca2	20823192	20828629	-1.27881	4.53438	-8.06277	3.36445e-08	3.45364e-07	8.50541	PREDICTED: uncharacterized protein LOC101507780 n_1 Tax_Cicer arietinum RepID_UPI00032AC78F	AT5G55040.2	DNA-binding bromodomain-containing	Medtr5g093070.1	DNA-binding bromodomain protein
Ca30290	Ca2	20835868	20839098	-3.25674	0.459784	-4.91557	5.53262e-05	0.000201169	1.85167	PREDICTED: GDSL esterase/lipase At5g55050-like n_1 Tax_Cicer arietinum RepID_UPI00032AA7ED	AT5G55050.1	GDSL-like Lipase/Acylhydrolase superfamily	Medtr5g093090.2	GDSL-like lipase/acylhydrolase
Ca30291	Ca2	20871772	20878030	-0.341836	6.85564	-6.01735	3.65988e-06	1.89279e-05	3.72509	2-oxoacid dehydrogenase acyltransferase family protein n_3 Tax_Papilionoideae RepID_G7IPF6_MEDTR	AT4G26910.3	Dihydrolipoamide succinyltransferase	Medtr2g006820.1	2-oxoacid dehydrogenase acyltransferase family protein
Ca30302	Ca2	20950466	20953573	2.56922	9.76223	14.6705	2.8282e-13	2.31322e-11	20.3555	GDP-L-galactose phosphorylase n_2 Tax_Papilionoideae RepID_G7K3M6_MEDTR	AT4G26850.1	mannose-1-phosphate guanylyltransferase	Medtr5g093390.1	GDP-L-galactose phosphorylase
Ca30312	Ca2	21005715	21009717	-1.82144	4.78337	-10.538	2.38765e-10	5.48335e-09	13.5532	PREDICTED: aspartate carbamoyltransferase 1 - chloroplastic isoform X1 n_1 Tax_Cicer arietinum RepID_UPI00032A90C8	AT3G20330.1	PYRIMIDINE B	Medtr5g093570.1	aspartate carbamoyltransferase%2C catalytic chain
Ca30324	Ca2	21011390	21016240	-0.652952	3.12508	-6.85971	4.97742e-07	3.36262e-06	5.89704	Adenylyltransferase and sulfurtransferase MOCS3 n_3 Tax_Papilionoideae RepID_G7K8M6_MEDTR	AT5G55130.2	co-factor for nitrate, reductase	Medtr5g093580.1	co-factor for nitrate%2C reductase and xanthine dehydrogenase
Ca30322	Ca2	21072614	21077751	0.543589	4.46095	5.72152	7.5134e-06	3.52832e-05	3.00884	Serine/threonine-protein phosphatase PP-X isozyme 1 n_88 Tax_Embryophyta RepID_PPX1_ARATH	AT5G55260.1	protein phosphatase X 2	Medtr5g093990.1	serine/threonine protein phosphatase 2A
Ca30331	Ca2	21089979	21095299	-1.18982	1.06053	-4.77896	7.78986e-05	0.000271651	1.29975	PREDICTED: protein ENHANCED DOWNY MILDEW 2-like isoform X1 n_2 Tax_Cicer arietinum RepID_UPI00032ACD4D	AT5G55390.2	ENHANCED DOWNY MILDEW 2	Medtr5g094150.1	cytosine specific DNA methyltransferase replication foci domain protein
Ca30329	Ca2	21113386	21127953	0.668125	6.46654	5.05469	3.90796e-05	0.00014917	1.3381	PREDICTED: glycerophosphodiester phosphodiesterase GDPDL3-like n_1 Tax_Cicer arietinum RepID_UPI00032A797E	AT5G55480.1	SHV3-like 1	Medtr5g094230.2	glycerophosphoryl diester phosphodiesterase family protein
Ca30336	Ca2	21281716	21284492	0.477017	6.14372	5.14363	3.1308e-05	0.000123163	1.55984	PREDICTED: uncharacterized protein LOC101500816 n_1 Tax_Cicer arietinum RepID_UPI00032A4DD1	AT1G33780.1	Protein of unknown function (DUF179)	Medtr3g005140.1	electron transporter%2C putative
Ca30356	Ca2	21290400	21291945	-0.777375	1.79697	-5.05852	3.87079e-05	0.000147972	1.7932	PREDICTED: probable serine/threonine-protein kinase WNK11 n_1 Tax_Cicer arietinum RepID_UPI00032AD3D0	AT5G55560.1	Protein kinase superfamily protein	Medtr5g094390.2	Serine/Threonine-kinase WNK11-like protein
Ca30351	Ca2	21311601	21315510	-1.11178	2.89495	-11.367	5.37824e-11	1.6062e-09	15.1994	PREDICTED: probable WRKY transcription factor 20 isoform X1 n_2 Tax_Cicer arietinum RepID_UPI00032A665A	AT4G26640.2	WRKY family transcription	Medtr5g094430.3	WRKY family transcription factor
Ca30352	Ca2	21349069	21351686	-1.4322	4.58643	-6.14059	2.71954e-06	1.46463e-05	4.05254	PREDICTED: uncharacterized protein LOC101503690 n_1 Tax_Cicer arietinum RepID_UPI0006417812	AT5G55580.1	Mitochondrial transcription termination	Medtr5g094610.1	transcription termination factor family protein
Ca30357	Ca2	21357978	21361636	3.16656	3.90659	17.6703	5.19625e-15	8.70291e-13	24.4625	PREDICTED: zinc finger CCCH domain-containing protein 18-like isoform X1 n_2 Tax_Cicer arietinum RepID_UPI00032A9DBF	AT2G05160.1	CCCH-type zinc fingerfamily protein	Medtr5g094700.1	RNA-binding domain CCCH-type zinc finger protein
Ca30368	Ca2	21427717	21430637	-0.722467	1.63313	-4.88576	5.96112e-05	0.000214833	1.40567	PPR containing plant-like protein n_2 Tax_Papilionoideae RepID_G7K4K1_MEDTR	AT3G06920.1	Tetratricopeptide repeat (TPR)-like	Medtr5g095130.1	PPR containing plant-like protein
Ca30370	Ca2	21440793	21444650	-1.53282	3.16411	-10.747	1.62772e-10	4.02196e-09	14.0585	PREDICTED: mitochondrial import inner membrane translocase subunit TIM50 n_1 Tax_Cicer arietinum RepID_UPI00032AC8E0	AT1G55900.1	Haloacid dehalogenase-like	Medtr5g095530.1	import inner membrane translocase subunit TIM50
Ca30365	Ca2	21463624	21465318	1.1218	2.662	6.25482	2.0682e-06	1.16384e-05	4.54226	PREDICTED: two-pore potassium channel 1 n_1 Tax_Cicer arietinum RepID_UPI00032AABBD	AT5G55630.2	Outward rectifying potassium	Medtr5g095650.2	outward rectifying potassium channel protein
Ca30380	Ca2	21486118	21492643	-0.676912	2.54162	-5.59935	1.01365e-05	4.60601e-05	2.96047	PREDICTED: golgin subfamily A member 6-like protein 22 n_1 Tax_Cicer arietinum RepID_UPI00032ACA83			Medtr5g095720.1	DEK carboxy-terminal domain protein
Ca30392	Ca2	21606499	21613803	-0.851819	4.74826	-8.53832	1.22291e-08	1.44659e-07	9.52802	PREDICTED: uncharacterized protein LOC101489896 isoform X2 n_1 Tax_Cicer arietinum RepID_UPI000640EB88	AT3G07660.1	Kinase-related protein of unknown function	Medtr5g096290.1	DUF1296 family protein
Ca30402	Ca2	21721130	21723021	-2.52975	10.3483	-16.374	2.70807e-14	3.31359e-12	22.7263	Fructose-bisphosphate aldolase - cytoplasmic isozyme 1 n_3 Tax_Papilionoideae RepID_ALF1_PEA	AT4G26530.2	Aldolase superfamily protein	Medtr5g096670.1	fructose-bisphosphate aldolase
Ca30404	Ca2	21755881	21770097	-2.28363	8.32969	-12.0469	1.67527e-11	6.02898e-10	16.2331	Galactinol-raffinose galactosyltransferase n_1 Tax_Medicago truncatula RepID_G7K4U6_MEDTR	AT1G55740.1	seed imbibition 1	Medtr5g096820.2	galactinol-raffinose galactosyltransferase
Ca30401	Ca2	21771032	21774610	-0.794522	4.46557	-6.05833	3.31513e-06	1.73588e-05	3.8413	PREDICTED: cytochrome c oxidase assembly protein COX15 n_1 Tax_Cicer arietinum RepID_UPI00032A8A4E	AT5G56090.1	cytochrome c oxidase 15	Medtr5g096830.3	cytochrome C oxidase assembly protein COX15
Ca30406	Ca2	21775417	21782277	1.45202	2.77195	9.11861	3.70376e-09	5.27458e-08	10.93	PREDICTED: probable amino acid permease 7 isoform X1 n_2 Tax_Cicer arietinum RepID_UPI00032A8465	AT5G23810.1	amino acid permease 7	Medtr5g096840.1	transmembrane amino acid transporter family protein
Ca30407	Ca2	21784195	21788022	-1.13738	2.99931	-9.10189	3.83103e-09	5.42088e-08	10.8638	PREDICTED: probable amino acid permease 7 n_1 Tax_Cicer arietinum RepID_UPI00032A7AF8	AT5G49630.1	amino acid permease 6	Medtr5g096850.1	transmembrane amino acid transporter family protein
Ca30415	Ca2	21794582	21800504	0.664516	4.45391	4.93478	5.27301e-05	0.000193268	1.05127	Armadillo/beta-catenin-like repeat protein n_2 Tax_Papilionoideae RepID_G7K4V1_MEDTR	AT1G51350.1	ARM repeat superfamily protein	Medtr5g096860.1	armadillo/beta-catenin-like repeat protein
Ca30413	Ca2	21810352	21814527	-1.95066	1.11023	-8.87183	6.12229e-09	7.97618e-08	10.6558	Aspartic proteinase n_2 Tax_Cicer arietinum RepID_A0A060A8V4_CICAR	AT1G08210.1	Eukaryotic aspartyl protease family	Medtr1g061940.1	eukaryotic aspartyl protease family protein
Ca30411	Ca2	21836331	21843711	-0.611046	4.19903	-7.43045	1.35392e-07	1.09916e-06	7.10023	Carboxy-terminal TIM barrel domain enolase n_10 Tax_Papilionoideae RepID_G7K4W1_MEDTR	AT2G29560.1	cytosolic enolase	Medtr5g096970.1	carboxy-terminal TIM barrel domain enolase
Ca30412	Ca2	21851319	21854147	-1.26358	7.29999	-7.5139	1.12323e-07	9.3419e-07	7.25972	Glucose-1-phosphate adenylyltransferase small subunit 1 - chloroplastic n_6 Tax_Papilionoideae RepID_GLGS1_VICFA	AT5G48300.1	ADP glucose pyrophosphorylase	Medtr5g097010.1	glucose-1-phosphate adenylyltransferase family protein
Ca30427	Ca2	21902387	21904361	-2.52541	6.33516	-11.9437	1.9936e-11	6.92285e-10	16.0742	Uncharacterized protein n_25 Tax_Magnoliophyta RepID_C6SXR4_SOYBN			#N/A
Ca30426	Ca2	21918766	21926110	2.36991	2.27027	10.3913	3.13397e-10	6.88707e-09	13.505	PREDICTED: uncharacterized protein LOC101502198 n_1 Tax_Cicer arietinum RepID_UPI0006410C82	AT1G61180.2	LRR and NB-ARC domains-containing disease	Medtr5g085400.1	NB-ARC domain disease resistance protein
Ca30420	Ca2	21942141	21949559	-1.58466	3.51415	-12.1878	1.32357e-11	4.97394e-10	16.5686	PREDICTED: nuclear pore complex protein NUP133 isoform X1 n_2 Tax_Cicer arietinum RepID_UPI000640F676	AT2G05120.1	Nucleoporin, Nup133/Nup155-like	Medtr5g097260.1	Nup133/Nup155-like nucleoporin
Ca30428	Ca2	21952004	21964399	0.62863	4.50524	5.97202	4.08397e-06	2.08214e-05	3.62312	PREDICTED: calcium-transporting ATPase 12 - plasma membrane-type-like n_1 Tax_Cicer arietinum RepID_UPI00064117E6	AT5G20250.3	Raffinose synthase family protein	Medtr5g097270.1	cation-transporting ATPase plant
Ca30421	Ca2	21967872	21969360	0.63763	13.1762	5.51205	1.25653e-05	5.54009e-05	2.21358	Chlorophyll a-b binding protein 215 - chloroplastic n_7 Tax_Papilionoideae RepID_CB215_PEA	AT3G27690.1	photosystem	Medtr5g097280.1	light-harvesting complex I chlorophyll A/B-binding protein
Ca30424	Ca2	21977259	21982864	-2.56491	4.97528	-11.4612	4.56179e-11	1.39825e-09	15.2395	Heat shock protein 81-2 n_2 Tax_Papilionoideae RepID_G7KEN6_MEDTR	AT3G07770.1	HEAT SHOCK	Medtr5g097320.1	heat shock protein 81-2
Ca30438	Ca2	22021243	22023192	1.27319	2.44732	7.86719	5.14606e-08	4.92547e-07	8.3167	PREDICTED: WRKY transcription factor 1-like n_1 Tax_Cicer arietinum RepID_UPI00032A755D	AT2G04880.2	zinc-dependent	Medtr5g097490.1	WRKY family transcription factor
Ca30437	Ca2	22053214	22054446	-1.02139	5.55063	-6.3941	1.48417e-06	8.71083e-06	4.63536	Auxin-responsive family protein n_3 Tax_Papilionoideae RepID_G7K4W5_MEDTR	AT2G04850.1	Auxin-responsive family protein	Medtr5g097620.1	auxin-responsive family protein
Ca30439	Ca2	22056410	22059887	-1.25891	4.29978	-8.49051	1.35205e-08	1.57739e-07	9.44977	PREDICTED: 50S ribosomal protein L3-2 - chloroplastic n_1 Tax_Cicer arietinum RepID_UPI00032AB552	AT3G17465.1	ribosomal protein L3 plastid	Medtr1g093060.1	50S ribosomal protein L3P
Ca30434	Ca2	22076498	22079143	-1.78388	1.35853	-5.12457	3.28304e-05	0.000128195	2.09063	Uncharacterized protein n_7 Tax_rosids RepID_I1JJR9_SOYBN	AT5G27820.1	Ribosomal L18p/L5e family protein	Medtr1g114200.1	50S ribosomal L18-like protein
Ca30451	Ca2	22085866	22090713	-1.22502	4.94258	-12.1189	1.48493e-11	5.47276e-10	16.3772	PREDICTED: uncharacterized WD repeat-containing protein C17D11.16-like n_1 Tax_Cicer arietinum RepID_UPI00032A6F70	AT4G18905.1	Transducin/WD40 repeat-like superfamily	Medtr5g097870.1	transducin/WD-like repeat-protein
Ca30445	Ca2	22093864	22099641	-0.912596	3.98626	-8.99594	4.75022e-09	6.44195e-08	10.532	PREDICTED: nuclear pore complex protein NUP96 n_1 Tax_Cicer arietinum RepID_UPI00032A91D8	AT1G80680.1	SUPPRESSOR OF	Medtr5g097890.1	suppressor OF AUXIN resistance protein
Ca30453	Ca2	22101681	22113480	5.62078	4.03476	8.31262	1.96954e-08	2.17502e-07	9.15621	PREDICTED: NAD(P)H-dependent 6''''-deoxychalcone synthase n_3 Tax_Cicer arietinum RepID_UPI00032A6D4F	AT1G59960.1	NAD(P)-linked oxidoreductase superfamily	Medtr5g097900.1	aldo/keto reductase family oxidoreductase
Ca30450	Ca2	22160894	22164696	0.648635	2.89271	6.2233	2.23014e-06	1.23856e-05	4.4274	PREDICTED: RPM1-interacting protein 4-like n_1 Tax_Cicer arietinum RepID_UPI00032A5C95	AT5G55850.2	RPM1-interacting protein 4 (RIN4)	Medtr5g098300.1	transmembrane protein%2C putative
Ca30461	Ca2	22265143	22267444	-0.690655	3.63185	-5.71962	7.54841e-06	3.54367e-05	3.07581	Uncharacterized protein n_12 Tax_fabids RepID_C6SYN6_SOYBN	AT5G11340.1	Acyl-CoA N-acyltransferases (NAT) superfamily	Medtr5g098790.1	Pre-mRNA-splicing factor cwc24
Ca30477	Ca2	22283444	22284844	1.26069	4.58638	6.58755	9.39635e-07	5.84453e-06	5.11249	Glycosyltransferase n_1 Tax_Cicer arietinum RepID_A0A067XTA2_CICAR	AT3G21760.1	UDP-Glycosyltransferase superfamily	Medtr5g098930.1	UDP-glucose flavonoid 3-O-glucosyltransferase
Ca30474	Ca2	22362187	22384881	-0.762203	5.07502	-7.61991	8.87134e-08	7.73146e-07	7.50077	PREDICTED: Niemann-Pick C1 protein n_1 Tax_Cicer arietinum RepID_UPI00032A7875	AT4G38350.1	Patched family protein	Medtr5g099070.1	niemann-pick C1-like protein
Ca30472	Ca2	22386843	22388815	1.47175	4.25561	7.35619	1.59999e-07	1.26469e-06	6.92985	PREDICTED: probable serine/threonine-protein kinase Cx32 - chloroplastic n_1 Tax_Cicer arietinum RepID_UPI00032AC8AB	AT2G17220.2	Protein kinase superfamily protein	Medtr5g099130.3	Serine/Threonine kinase family protein
Ca30481	Ca2	22407391	22414640	0.547331	5.81363	5.09181	3.56239e-05	0.000137662	1.42745	Uncharacterized protein n_14 Tax_Papilionoideae RepID_I1M631_SOYBN	AT2G17290.1	Calcium-dependent	Medtr5g099240.1	calmodulin-domain kinase CDPK protein
Ca30501	Ca2	22865852	22869544	-0.593456	3.07009	-7.07114	3.05788e-07	2.22186e-06	6.39921	Homocysteine S-methyltransferase-like protein n_2 Tax_Papilionoideae RepID_G7K1K6_MEDTR	AT3G25900.2	Homocysteine S-methyltransferase	Medtr5g056640.1	homocysteine S-methyltransferase-like protein
Ca30511	Ca2	23125033	23129735	-1.93137	0.887153	-7.04166	3.27166e-07	2.3504e-06	6.75005	Fiber protein Fb34 n_3 Tax_Papilionoideae RepID_G7JX88_MEDTR	AT1G13380.1	Protein of unknown function (DUF1218)	Medtr5g057670.1	fiber protein Fb34
Ca30543	Ca2	23983729	23987823	0.771529	3.03604	4.95706	4.98732e-05	0.000184055	1.26774	PREDICTED: autophagy-related protein 13 n_1 Tax_Cicer arietinum RepID_UPI0006414271	AT3G49590.1	Autophagy-related protein 13	Medtr5g068710.1	autophagy-related protein
Ca30550	Ca2	24026814	24029935	1.65711	2.26629	5.61332	9.79468e-06	4.4706e-05	3.06722	PREDICTED: cucumisin-like - partial n_1 Tax_Cicer arietinum RepID_UPI0006414EC4	AT5G58840.1	Subtilase family protein	Medtr5g081130.1	subtilisin-like serine endopeptidase family protein%2C putative
Ca30560	Ca2	24242018	24246981	-1.87893	4.22783	-16.7588	1.64017e-14	2.19432e-12	23.2986	PREDICTED: cyclin-L1-1-like isoform X1 n_3 Tax_Cicer arietinum RepID_UPI00032A6D23	AT2G26430.1	arginine-rich cyclin 1	Medtr5g010140.3	amine-terminal domain cyclin
Ca30563	Ca2	24419381	24423899	-0.95113	4.73865	-8.21602	2.42014e-08	2.61598e-07	8.83074	PREDICTED: cyclin-L1-1-like isoform X1 n_3 Tax_Cicer arietinum RepID_UPI00032A6D23	AT2G26430.1	arginine-rich cyclin 1	Medtr5g010140.6	amine-terminal domain cyclin
Ca30591	Ca2	25044345	25049667	-0.852352	7.5532	-6.30981	1.81375e-06	1.039e-05	4.42911	Uncharacterized protein n_6 Tax_Papilionoideae RepID_I1JGU8_SOYBN	AT4G39980.1	3-deoxy-D-arabino-heptulosonate	Medtr5g064500.2	phospho-2-dehydro-3-deoxyheptonate aldolase
Ca30659	Ca2	26392385	26398033	0.809033	3.73552	5.78936	6.36611e-06	3.05906e-05	3.23572	PREDICTED: random slug protein 5-like n_1 Tax_Cicer arietinum RepID_UPI00032A5641	AT1G22180.3	Sec14p-like phosphatidylinositol transfer	Medtr5g062310.3	Sec14p-like phosphatidylinositol transfer family protein
Ca30666	Ca2	26636758	26643099	2.60589	9.14991	12.7663	5.1355e-12	2.23782e-10	17.4176	Nitrate reductase n_2 Tax_Papilionoideae RepID_E7ELN7_MEDTR	AT1G77760.1	nitrate reductase 1	Medtr5g059820.1	nitrate reductase [NADH]-like protein
Ca30711	Ca2	27659957	27662048	-1.40205	1.74914	-4.84868	6.5412e-05	0.000233538	1.29487	PREDICTED: sugar carrier protein C-like n_4 Tax_Cicer arietinum RepID_UPI00032A65FB	AT1G11260.1	sugar transporter 1	Medtr0009s0370.1	sugar porter (SP) family MFS transporter
Ca30737	Ca2	28140798	28151332	-3.06747	2.21262	-8.96281	5.08206e-09	6.78865e-08	10.7536	PREDICTED: uncharacterized protein At3g06530-like n_1 Tax_Cicer arietinum RepID_UPI00032ABA0A	AT3G06530.2	ARM repeat superfamily protein	Medtr5g092370.1	U3 small nucleolar RNA-associated protein
Ca30755	Ca2	28320632	28323400	-0.640523	4.92519	-4.93493	5.27112e-05	0.000193245	1.03485	PREDICTED: uncharacterized protein LOC101499211 n_1 Tax_Cicer arietinum RepID_UPI00032A989C	AT5G08400.1	Protein of unknown function (DUF3531)	Medtr6g004030.2	plant/F8L15-130 protein
Ca30759	Ca2	28360098	28364137	-1.19466	4.29639	-10.093	5.49154e-10	1.07408e-08	12.7162	PREDICTED: U2 small nuclear ribonucleoprotein A'''' n_1 Tax_Cicer arietinum RepID_UPI00032A5A6E	AT1G09760.1	U2 small nuclear ribonucleoprotein	Medtr6g004180.2	U2 small nuclear ribonucleoprotein A
Ca30774	Ca2	28422946	28428692	-0.355508	5.74655	-5.49783	1.30135e-05	5.69177e-05	2.44013	PREDICTED: uncharacterized protein LOC101502703 n_1 Tax_Cicer arietinum RepID_UPI00032A9F97	AT5G14460.1	Pseudouridine synthase family protein	Medtr6g004400.2	tRNA pseudouridine synthase B
Ca30762	Ca2	28446219	28450258	-2.54245	0.504602	-5.02453	4.21356e-05	0.000159206	2.08817	PREDICTED: uncharacterized protein LOC101503999 n_1 Tax_Cicer arietinum RepID_UPI00032A7DCF	AT3G27550.1	RNA-binding CRS1 / YhbY (CRM) domain	Medtr6g004480.1	CRS1/YhbY (CRM) domain protein
Ca30778	Ca2	28519239	28531958	0.830963	4.628	6.22178	2.23832e-06	1.24175e-05	4.22754	PREDICTED: protein RST1 isoform X1 n_3 Tax_Cicer arietinum RepID_UPI00032A5B99	AT3G27670.1	ARM repeat superfamily protein	Medtr6g005010.1	protein resurrection protein%2C putative
Ca30779	Ca2	28557517	28561930	4.31975	2.77485	16.6701	1.8395e-14	2.42545e-12	23.1964	PREDICTED: galactinol--sucrose galactosyltransferase n_1 Tax_Cicer arietinum RepID_UPI00032A627E	AT5G40390.1	Raffinose synthase family protein	Medtr6g004880.1	raffinose synthase or seed inhibition protein
Ca30794	Ca2	28580161	28607737	-1.20696	5.67985	-9.49539	1.74563e-09	2.88331e-08	11.5092	Uncharacterized protein n_1 Tax_Glycine max RepID_K7KNP5_SOYBN	AT5G40480.1	embryo defective 3012	Medtr6g004840.1	embryo defective 3012 protein
Ca30792	Ca2	28673596	28676797	-1.13395	3.69283	-10.1147	5.2702e-10	1.03742e-08	12.7975	PREDICTED: uncharacterized protein LOC101489141 n_1 Tax_Cicer arietinum RepID_UPI00032A7834			Medtr6g005390.1	sirohydrochlorin ferrochelatase
Ca30809	Ca2	28682076	28690591	-3.95511	1.23099	-7.34714	1.63296e-07	1.28333e-06	7.4606	Uncharacterized protein n_1 Tax_Phaseolus vulgaris RepID_V7C0V9_PHAVU	AT5G14580.1	polyribonucleotide nucleotidyltransferase,	Medtr6g005460.1	polyribonucleotide nucleotidyltransferase
Ca30804	Ca2	28692544	28696859	-0.580596	4.4118	-6.30777	1.82259e-06	1.04211e-05	4.44704	PREDICTED: isocitrate dehydrogenase [NADP] n_1 Tax_Cicer arietinum RepID_UPI00064100DF	AT1G54340.1	isocitrate dehydrogenase	Medtr6g005470.1	NADP-dependent isocitrate dehydrogenase
Ca30802	Ca2	28714199	28718452	2.39434	6.20363	10.0393	6.08161e-10	1.15983e-08	12.5867	PREDICTED: phosphoenolpyruvate/phosphate translocator 2 - chloroplastic-like n_1 Tax_Cicer arietinum RepID_UPI00032AAD45	AT3G01550.1	phosphoenolpyruvate (pep)/phosphate	Medtr6g005480.1	plastid phosphate translocator
Ca30815	Ca2	28797423	28809130	-1.29135	4.10578	-9.46433	1.85604e-09	3.01115e-08	11.486	PREDICTED: ATPase family AAA domain-containing protein 3-B-like n_1 Tax_Cicer arietinum RepID_UPI00032A5C1C	AT1G20300.1	Pentatricopeptide repeat (PPR) superfamily	Medtr3g114700.1	PPR containing plant-like protein
Ca30816	Ca2	28822120	28826611	-1.71283	3.30636	-11.247	6.6407e-11	1.93835e-09	14.9547	PREDICTED: tetraketide alpha-pyrone reductase 2 n_1 Tax_Cicer arietinum RepID_UPI00032A5C4D	AT5G14700.1	NAD(P)-binding Rossmann-fold superfamily	Medtr6g406250.1	cinnamoyl-CoA reductase
Ca30824	Ca2	28937387	28943876	0.839591	4.93062	6.02355	3.6055e-06	1.86999e-05	3.73743	GDSL-like lipase/acylhydrolase n_1 Tax_Medicago truncatula RepID_A0A072U518_MEDTR	AT5G14450.1	GDSL-like Lipase/Acylhydrolase superfamily	Medtr6g007090.1	GDSL-like lipase/acylhydrolase
Ca30821	Ca2	28956348	28958724	2.88133	8.66162	7.32939	1.69966e-07	1.32974e-06	6.80306	Uncharacterized protein n_3 Tax_Papilionoideae RepID_G7KKH6_MEDTR	AT1G23740.1	Oxidoreductase, zinc-binding dehydrogenase	Medtr6g012170.1	zinc-binding dehydrogenase family oxidoreductase
Ca30845	Ca2	28975102	29016799	0.411155	8.09479	6.67629	7.63029e-07	4.88715e-06	5.29916	PREDICTED: uncharacterized protein LOC101502403 n_1 Tax_Cicer arietinum RepID_UPI00032AC50F	AT4G23160.1	cysteine-rich RLK (RECEPTOR-like	Medtr5g035280.1	NB-ARC domain disease resistance protein
Ca30835	Ca2	28987373	28992340	-0.835927	2.2147	-7.17637	2.40458e-07	1.79844e-06	6.80323	PREDICTED: deoxynucleoside triphosphate triphosphohydrolase SAMHD1 homolog isoform X1 n_1 Tax_Cicer arietinum RepID_UPI00032A58FC	AT5G40270.1	HD domain-containing metal-dependent	Medtr6g007210.1	metal-dependent phosphohydrolase
Ca30834	Ca2	29014708	29015295	2.22214	3.991	14.8656	2.13785e-13	1.80655e-11	20.7159	PREDICTED: formate dehydrogenase 1 - mitochondrial-like n_1 Tax_Cicer arietinum RepID_UPI000640E524	AT5G14780.1	formate dehydrogenase	Medtr6g007170.1	D-glycerate dehydrogenase/hydroxypyruvate reductase
Ca30831	Ca2	29048335	29056962	-0.649869	4.21978	-7.06329	3.11336e-07	2.25468e-06	6.25434	Metal-dependent phosphohydrolase n_3 Tax_Papilionoideae RepID_A0A072U697_MEDTR	AT1G18880.1	Major facilitator superfamily protein	Medtr4g107510.1	peptide/nitrate transporter
Ca30848	Ca2	29167563	29174617	-0.743438	6.19728	-5.85439	5.43338e-06	2.67042e-05	3.32515	Potassium transporter n_9 Tax_Papilionoideae RepID_A0A0S3T737_PHAAN	AT5G14880.1	Potassium transporter family protein	Medtr6g007697.1	potassium transporter-like protein
Ca30857	Ca2	29202789	29206130	-1.04567	4.05031	-5.37598	1.75838e-05	7.42407e-05	2.18333	PREDICTED: WAT1-related protein At3g28050-like isoform X1 n_1 Tax_Cicer arietinum RepID_UPI0006414CE1			Medtr6g007757.2	nodulin MtN21/EamA-like transporter family protein
Ca30862	Ca2	29302053	29304662	1.4215	3.22037	5.25276	2.38663e-05	9.75508e-05	1.9825	Uncharacterized protein n_2 Tax_Papilionoideae RepID_A0A072UGL0_MEDTR	AT3G28180.1	Cellulose-synthase-like	Medtr6g007807.1	xyloglucan glycosyltransferase
Ca30861	Ca2	29338816	29340140	-1.85074	3.45753	-6.66394	7.85415e-07	5.00956e-06	5.41426	PREDICTED: peroxidase 63 n_1 Tax_Cicer arietinum RepID_UPI00032A6940	AT5G40150.1	Peroxidase superfamily protein	Medtr6g008075.1	peroxidase family protein
Ca30877	Ca2	29393809	29407574	3.79705	7.4518	20.8236	1.40187e-16	5.49786e-14	28.0612	PREDICTED: cytochrome P450 82A3-like n_1 Tax_Prunus mume RepID_UPI00046DD720	AT4G31970.1	cytochrome P450, family 82,	Medtr6g008500.1	cytochrome P450 family 82 protein
Ca30887	Ca2	29488072	29495041	-3.45634	2.41408	-11.0467	9.47788e-11	2.5612e-09	14.718	PREDICTED: ABC transporter B family member 15-like n_1 Tax_Cicer arietinum RepID_UPI00032AA444	AT3G28345.1	ABC transporter family protein	Medtr6g009200.1	ABC transporter B family protein
Ca30890	Ca2	29555162	29559783	-0.559436	4.01866	-5.19236	2.7732e-05	0.000110805	1.72995	PREDICTED: uncharacterized protein LOC101503254 n_1 Tax_Cicer arietinum RepID_UPI00032A8D58			Medtr6g009400.1	rRNA methyltransferase YlbH-like protein%2C putative
Ca30885	Ca2	29574300	29578763	-0.443514	4.92388	-7.25433	2.01422e-07	1.5373e-06	6.66616	PREDICTED: uncharacterized protein LOC101503571 n_1 Tax_Cicer arietinum RepID_UPI00032A9FA9	AT1G10410.1	Protein of unknown function (DUF1336)	Medtr6g009410.2	plant/F14N23-31 protein
Ca30907	Ca2	29688691	29692365	0.88142	5.06539	10.8098	1.452e-10	3.67687e-09	14.0469	BGGP beta-1-3-galactosyl-O-glycosyl-glycoprotein n_2 Tax_Papilionoideae RepID_G7KKG8_MEDTR	AT5G39990.1	Core-2/I-branching beta-1,6-N-acetylglucosaminyltransferase	Medtr6g011080.1	BGGP beta-1-3-galactosyl-O-glycosyl-glycoprotein
Ca30905	Ca2	29721198	29728571	0.931263	3.62674	7.7744	6.30674e-08	5.819e-07	7.92745	PREDICTED: uncharacterized protein LOC101506908 isoform X1 n_2 Tax_Cicer arietinum RepID_UPI00032ABA05	AT5G39940.2	FAD/NAD(P)-binding oxidoreductase family	Medtr6g011270.2	HI0933 family flavoprotein
Ca30902	Ca2	29771290	29775622	1.0848	2.86078	7.48427	1.20012e-07	9.88469e-07	7.38201	PREDICTED: probable receptor-like protein kinase At5g15080 n_1 Tax_Cicer arietinum RepID_UPI00032A571D	AT3G28690.1	Protein kinase superfamily protein	Medtr6g011330.1	receptor-like kinase plant
Ca30908	Ca2	29810427	29815376	-0.55813	4.60211	-5.60971	9.88174e-06	4.50458e-05	2.7277	PREDICTED: polyadenylation and cleavage factor homolog 4 n_1 Tax_Cicer arietinum RepID_UPI00032AD334	AT4G04885.1	PCF11P-similar protein 4	Medtr6g011450.1	PCF11P-related protein
Ca30913	Ca2	29827470	29831702	0.963194	1.26012	5.97057	4.09831e-06	2.08806e-05	4.15865	PREDICTED: F-box/WD repeat-containing protein 7-like n_1 Tax_Cicer arietinum RepID_UPI00032A82F6			Medtr6g011500.1	WD domain%2C G-beta repeat protein
Ca30923	Ca2	29938897	29948027	0.781011	3.71563	5.42748	1.54811e-05	6.63819e-05	2.34438	Multidrug resistance P-glycoprotein n_52 Tax_eudicotyledons RepID_B9IJV9_POPTR	AT3G28860.1		Medtr6g011680.1	ABC transporter B family protein
Ca30926	Ca2	30024571	30026143	1.58577	2.42816	8.18355	2.59443e-08	2.77884e-07	9.01356	PREDICTED: myb-related protein 306-like n_1 Tax_Cicer arietinum RepID_UPI00032A94E5	AT3G28910.1	myb domain protein 30	Medtr6g012180.1	R2R3-myb transcription factor
Ca30931	Ca2	30150592	30155786	1.07766	6.51828	7.41116	1.41383e-07	1.14053e-06	7.02988	PREDICTED: granule-bound starch synthase 2 - chloroplastic/amyloplastic n_1 Tax_Cicer arietinum RepID_UPI00032AB60F	AT3G01180.1	starch synthase 2	Medtr6g012380.1	granule bound starch synthase
Ca30934	Ca2	30181275	30183137	1.44895	3.2025	6.13549	2.75307e-06	1.47928e-05	4.17261	Expansin A10 n_2 Tax_Papilionoideae RepID_G7KKW0_MEDTR	AT1G69530.3		Medtr7g011060.1	expansin A10
Ca30942	Ca2	30189413	30194516	-0.768026	4.5157	-5.88207	5.07974e-06	2.52092e-05	3.40346	PREDICTED: polypyrimidine tract-binding protein homolog 1-like isoform X1 n_1 Tax_Cicer arietinum RepID_UPI00032A8096	AT3G01150.1	polypyrimidine tract-binding	Medtr7g011070.1	polypyrimidine tract-binding-like protein
Ca30936	Ca2	30287209	30289066	2.92076	0.805705	6.3616	1.60331e-06	9.32422e-06	5.20228	PREDICTED: transcription factor MYB90-like isoform X1 n_2 Tax_Cicer arietinum RepID_UPI00032AAF52	AT1G66370.1	myb domain protein	Medtr0197s0010.1	myb transcription factor
Ca30945	Ca2	30340716	30346909	-0.608774	3.79361	-6.46289	1.26084e-06	7.52882e-06	4.8699	ERD (Early-responsive to dehydration stress) family protein n_3 Tax_Papilionoideae RepID_G7KLA3_MEDTR	AT3G01100.1	hypothetical protein 1	Medtr6g012870.2	ERD (early-responsive to dehydration stress) family protein
Ca30961	Ca2	30400161	30405958	-1.68189	2.86054	-8.86988	6.14682e-09	8.00133e-08	10.4095	PREDICTED: purple acid phosphatase 23 n_1 Tax_Cicer arietinum RepID_UPI00032ACECD	AT4G13700.1	purple acid phosphatase	Medtr6g013050.2	purple acid phosphatase
Ca30963	Ca2	30406884	30410130	1.234	6.4963	9.21854	3.02846e-09	4.46676e-08	10.9491	PREDICTED: uncharacterized protein LOC101498671 isoform X1 n_1 Tax_Cicer arietinum RepID_UPI00032AB6C3	AT3G29185.1	Domain of unknown function (DUF3598)	Medtr6g013150.1	WRKY transcription factor 11-2%2C putative
Ca30956	Ca2	30425397	30426106	-1.46259	5.01222	-9.11489	3.73164e-09	5.30441e-08	10.7388	Uncharacterized protein n_2 Tax_Phaseolus angularis RepID_A0A0L9TTZ2_PHAAN	AT5G03850.1	Nucleic acid-binding, OB-fold-like	Medtr6g013210.1	40S ribosomal protein S28-1
Ca30962	Ca2	30440932	30446029	0.673551	5.59715	6.23195	2.18447e-06	1.21851e-05	4.24318	PREDICTED: chorismate mutase 1 - chloroplastic n_1 Tax_Cicer arietinum RepID_UPI00032A767F	AT3G29200.1	chorismate mutase 1	Medtr6g013425.1	chorismate mutase
Ca30953	Ca2	30454167	30456415	-0.934087	2.38296	-5.65656	8.80875e-06	4.06425e-05	3.14188	PREDICTED: probable mitochondrial saccharopine dehydrogenase-like oxidoreductase At5g39410 n_1 Tax_Cicer arietinum RepID_UPI00032AB26C	AT5G39410.1	Saccharopine dehydrogenase	Medtr4g094268.1	saccharopine dehydrogenase-like protein
Ca30955	Ca2	30473780	30477563	1.91429	6.948	10.8375	1.38101e-10	3.52043e-09	14.0999	DUF4336 domain protein n_3 Tax_Papilionoideae RepID_G7KLT0_MEDTR	AT3G01060.3	unknown protein; Has 35333 Blast hits	Medtr6g013750.1	DUF4336 domain protein
Ca30972	Ca2	30505872	30512831	-1.02773	7.76645	-9.81134	9.41941e-10	1.68898e-08	12.1321	Chaperone protein ClpB3 n_2 Tax_Papilionoideae RepID_G7KLS1_MEDTR	AT5G15450.1	casein lytic proteinase	Medtr6g013660.1	chaperone protein ClpB3
Ca30970	Ca2	30581908	30586111	-0.785527	2.79964	-5.01666	4.29713e-05	0.000161856	1.46296	PREDICTED: biotin carboxyl carrier protein of acetyl-CoA carboxylase 1 - chloroplastic isoform X1 n_1 Tax_Cicer arietinum RepID_UPI00032AC5FF			Medtr6g015020.1	biotin carboxyl carrier acetyl-CoA carboxylase
Ca30978	Ca2	30628840	30633979	-3.25235	2.31366	-9.82797	9.12145e-10	1.64356e-08	12.477	PREDICTED: ribosome biogenesis protein WDR12 homolog n_1 Tax_Cicer arietinum RepID_UPI00032A9D0F	AT5G15550.1	Transducin/WD40 repeat-like superfamily	Medtr7g099170.1	transducin/WD40 repeat protein
Ca30977	Ca2	30648949	30650655	0.797051	6.5798	7.54183	1.05536e-07	8.89354e-07	7.32794	PREDICTED: uncharacterized protein LOC101509461 n_1 Tax_Cicer arietinum RepID_UPI00032A82B7	AT5G39210.1	chlororespiratory reduction 7	Medtr6g015275.1	chlororespiratory reduction protein
Ca30986	Ca2	30677606	30678973	-1.72183	4.10533	-5.46243	1.42008e-05	6.14361e-05	2.41573	PREDICTED: phenolic glucoside malonyltransferase 1-like n_1 Tax_Cicer arietinum RepID_UPI00032A6152	AT5G39050.1	HXXXD-type acyl-transferase family	Medtr6g015315.1	malonyl-CoA:isoflavone 7-O-glucoside malonyltransferase
Ca30997	Ca2	30795374	30800331	2.79362	0.475339	7.01073	3.51252e-07	2.50228e-06	6.72489	NBS-LRR protein n_1 Tax_Cicer arietinum RepID_W0M069_CICAR	AT5G36930.1	Disease resistance protein (TIR-NBS-LRR	Medtr6g016000.2	disease resistance protein (TIR-NBS-LRR class)
Ca31007	Ca2	30906410	30913869	0.671019	5.71484	9.03971	4.34559e-09	5.9933e-08	10.5775	Sugar porter (SP) family MFS transporter n_2 Tax_Papilionoideae RepID_A0A072U7Q1_MEDTR	AT5G16150.3	plastidic GLC translocator	Medtr6g018790.1	sugar porter (SP) family MFS transporter
Ca31010	Ca2	30942224	30948845	-0.905548	1.435	-5.05814	3.87448e-05	0.000148077	1.8899	No Hits			#N/A
Ca31009	Ca2	30950027	30956723	-0.747765	4.76267	-9.22174	3.00907e-09	4.44244e-08	10.9599	PREDICTED: choline/ethanolaminephosphotransferase 1 n_2 Tax_Cicer arietinum RepID_UPI00032AAE97	AT1G13560.1	aminoalcoholphosphotransferase	Medtr6g018970.1	aminoalcoholphosphotransferase
Ca31014	Ca2	30958860	30962665	-1.04108	4.54101	-8.75444	7.79747e-09	9.82391e-08	9.99312	PREDICTED: uncharacterized protein LOC101513327 isoform X1 n_1 Tax_Cicer arietinum RepID_UPI00032ABD6D			Medtr6g021510.1	membrane protein
Ca31019	Ca2	30996857	31003006	-2.09472	3.07216	-11.0951	8.69392e-11	2.41381e-09	14.708	PREDICTED: pentatricopeptide repeat-containing protein At4g35850 - mitochondrial n_1 Tax_Cicer arietinum RepID_UPI00032A50A9	AT4G35850.1	Pentatricopeptide repeat (PPR) superfamily	Medtr6g021740.1	PPR containing plant-like protein
Ca31021	Ca2	31012489	31017623	0.456735	5.3962	5.64249	9.11796e-06	4.19552e-05	2.79683	Uncharacterized protein n_2 Tax_Eucalyptus grandis RepID_A0A059AQ38_EUCGR	AT4G35860.2	GTP-binding	Medtr6g021790.1	small GTPase family RAB protein
Ca31022	Ca2	31078441	31082843	-2.03911	0.436126	-5.50021	1.29374e-05	5.66584e-05	3.2031	Glycerol-3-phosphate dehydrogenase [NAD(+)] n_10 Tax_Papilionoideae RepID_A0A0S3T8S3_PHAAN	AT5G40610.1	NAD-dependent glycerol-3-phosphate	Medtr6g021915.1	glycerol-3-phosphate dehydrogenase%2C NAD
Ca31025	Ca2	31130176	31135527	-0.787293	2.53943	-5.04716	3.98206e-05	0.000151657	1.59079	PREDICTED: uncharacterized membrane protein At3g27390-like isoform X1 n_1 Tax_Cicer arietinum RepID_UPI00032A4FAA	AT3G27390.1	unknown protein; FUNCTIONS IN: molecular_function	Medtr6g022160.1	transmembrane protein%2C putative
Ca31037	Ca2	31231902	31235640	-2.22706	4.44359	-20.3325	2.37986e-16	8.03999e-14	27.5344	PREDICTED: plant UBX domain-containing protein 1 isoform X1 n_2 Tax_Cicer arietinum RepID_UPI00032ACE6F			Medtr0531s0010.1	tether containing UBX domain for GLUT4-like protein
Ca31038	Ca2	31245064	31259486	0.644311	6.36481	6.27641	1.96423e-06	1.11106e-05	4.35617	Glucose-6-phosphate 1-dehydrogenase n_4 Tax_Papilionoideae RepID_A0A072U7V2_MEDTR	AT3G27300.3	glucose-6-phosphate dehydrogenase	Medtr7g029555.1	hypothetical protein
Ca31045	Ca2	31368446	31375509	-1.89407	6.39293	-17.5269	6.20447e-15	1.00955e-12	24.2653	PREDICTED: ribulose-1 -5 bisphosphate carboxylase/oxygenase large subunit N-methyltransferase - chloroplastic n_1 Tax_Cicer arietinum RepID_UPI00032ABB87	AT5G14260.2	Rubisco methyltransferase family protein	Medtr6g023320.1	rubisco methyltransferase family protein
Ca31044	Ca2	31378253	31385210	0.365055	5.31707	5.26517	2.31417e-05	9.48784e-05	1.85803	PREDICTED: COP9 signalosome complex subunit 3 n_1 Tax_Cicer arietinum RepID_UPI00032AB1D6	AT5G14250.1	Proteasome component	Medtr6g023350.1	COP9 signalosome complex subunit-like protein
Ca31052	Ca2	31388689	31392661	-1.60138	2.7455	-7.64299	8.42878e-08	7.40069e-07	7.77042	Uncharacterized protein n_2 Tax_Phaseoleae RepID_A0A0L9V263_PHAAN	AT3G01790.2	Ribosomal protein L13 family protein	Medtr3g082760.1	50S ribosomal protein L13
Ca31053	Ca2	31466320	31470651	-0.92191	2.84433	-6.00707	3.75195e-06	1.93154e-05	3.91089	PREDICTED: probable dolichyl pyrophosphate Glc1Man9GlcNAc2 alpha-1 -3-glucosyltransferase n_2 Tax_Cicer arietinum RepID_UPI00032A683D	AT2G44660.1	ALG6, ALG8 glycosyltransferase family	Medtr5g077540.1	dolichyl glycosyltransferase
Ca31058	Ca2	31497586	31501125	-2.32826	5.10244	-16.1674	3.55931e-14	4.08173e-12	22.5047	PREDICTED: uncharacterized protein At3g27210-like n_1 Tax_Cicer arietinum RepID_UPI00032AAE1B			Medtr6g023580.1	hypothetical protein
Ca31061	Ca2	31560642	31562632	-0.418664	3.88597	-4.92939	5.34455e-05	0.000195422	1.07826	Uncharacterized protein n_3 Tax_Phaseoleae RepID_A0A0S3T9N9_PHAAN	AT5G14170.1	SWIB/MDM2 domain superfamily protein	Medtr6g023835.1	chromatin remodeling complex subunit
Ca31072	Ca2	31581982	31587330	0.458205	5.64061	5.20313	2.6999e-05	0.000108272	1.70461	PREDICTED: sulfite oxidase n_1 Tax_Cicer arietinum RepID_UPI00032A5980	AT3G01910.2	sulfite oxidase	Medtr6g023975.2	sulfite oxidase-like protein
Ca31066	Ca2	31662694	31665683	-1.12103	3.92328	-5.96724	4.13151e-06	2.10078e-05	3.66924	PREDICTED: mitochondrial import receptor subunit TOM20-like n_1 Tax_Cicer arietinum RepID_UPI00032A6441	AT1G27390.1	translocase outer membrane 20-2	Medtr6g024140.1	plant-specific import receptor subunit TOM20
Ca31078	Ca2	31765008	31781081	-0.763411	3.8415	-7.31419	1.75902e-07	1.36446e-06	6.8644	PREDICTED: regulation of nuclear pre-mRNA domain-containing protein 1A-like isoform X1 n_2 Tax_Cicer arietinum RepID_UPI00032ACE6E	AT4G23160.1	cysteine-rich RLK (RECEPTOR-like	Medtr6g027180.1	RNA polymerase II-binding domain protein
Ca31086	Ca2	31809729	31816928	0.436307	5.07206	5.86993	5.23187e-06	2.58134e-05	3.35881	PREDICTED: probable ADP-ribosylation factor GTPase-activating protein AGD14 n_1 Tax_Cicer arietinum RepID_UPI00032ABE09	AT1G08680.3	ARF GAP-like zinc finger-containing	Medtr6g027300.4	ARF GTPase activator
Ca31085	Ca2	31824398	31825058	1.72631	4.44286	13.32	2.13841e-12	1.1436e-10	18.3606	Transmembrane protein - putative n_1 Tax_Medicago truncatula RepID_A0A072U783_MEDTR			#N/A
Ca31105	Ca2	32051644	32058410	-0.916588	3.96873	-6.15615	2.61977e-06	1.41839e-05	4.11457	PREDICTED: probable inactive leucine-rich repeat receptor-like protein kinase At3g03770 n_1 Tax_Cicer arietinum RepID_UPI00032AD065	AT3G03770.2	Leucine-rich repeat protein kinase	Medtr6g027720.1	LRR receptor-like kinase
Ca31114	Ca2	32164076	32168649	-1.00976	2.83027	-5.65778	8.78242e-06	4.05332e-05	3.05911	PREDICTED: protein trichome birefringence-like 19 n_1 Tax_Cicer arietinum RepID_UPI00032A8641	AT5G15900.1	TRICHOME BIREFRINGENCE-LIKE 19	Medtr6g016880.1	Pmr5/Cas1p GDSL/SGNH-like acyl-esterase family protein
Ca31144	Ca2	32259138	32321077	-0.445013	5.29549	-5.20344	2.69783e-05	0.000108217	1.70461	PREDICTED: isoprenylcysteine alpha-carbonyl methylesterase ICME n_1 Tax_Cicer arietinum RepID_UPI00032AB483	AT5G15870.1	glycosyl hydrolase family 81 protein	Medtr6g016785.1	glycoside hydrolase family 81 protein
Ca31149	Ca2	32461096	32465626	0.682546	4.61171	8.07029	3.31027e-08	3.41867e-07	8.51383	PREDICTED: translation initiation factor eIF-2B subunit delta-like n_1 Tax_Cicer arietinum RepID_UPI00032AC721	AT5G38640.1	NagB/RpiA/CoA transferase-like superfamily	Medtr6g017100.2	translation initiation factor eIF-2B delta subunit
Ca31148	Ca2	32544357	32546233	-1.05814	1.83662	-6.17982	2.47509e-06	1.35105e-05	4.54817	PREDICTED: uncharacterized protein LOC101501148 n_1 Tax_Cicer arietinum RepID_UPI00032A687F	AT5G41270.1	CONTAINS InterPro DOMAIN/s: RNAse P,	Medtr0768s0010.1	RNase P Rpr2/Rpp21 subunit domain protein
Ca31167	Ca2	32846337	32849934	-0.650313	5.74716	-5.16889	2.93998e-05	0.000116767	1.61991	PREDICTED: ATP-dependent zinc metalloprotease FtsH n_1 Tax_Cicer arietinum RepID_UPI00032A7CE6	AT3G02450.1	cell division protein ftsH, putative	Medtr6g016600.1	ATP-dependent zinc metalloprotease FTSH-like protein
Ca31141	Ca2	32853593	32860253	0.593601	3.52084	7.29544	1.83517e-07	1.41691e-06	6.85229	EVI5-like protein-like isoform X1 n_4 Tax_Phaseoleae RepID_V5NAW9_PHAVU	AT3G02460.1	Ypt/Rab-GAP domain of gyp1p superfamily	Medtr6g016590.1	RabGAP/TBC domain protein
Ca31182	Ca2	32912680	32915430	1.38809	5.16358	11.9194	2.07726e-11	7.1791e-10	16.0311	Hexosyltransferase n_2 Tax_Papilionoideae RepID_G7ZV05_MEDTR	AT3G02350.1	galacturonosyltransferase 9	Medtr6g016380.1	glycosyltransferase Quasimodo protein%2C putative
Ca31183	Ca2	32950593	32954644	1.83556	7.45562	13.9719	7.8984e-13	4.93086e-11	19.3583	PREDICTED: ATP sulfurylase 2 n_1 Tax_Cicer arietinum RepID_UPI00032AD054	AT1G19920.1	Pseudouridine synthase/archaeosine	Medtr6g016335.1	ATP sulfurylase
Ca31197	Ca2	33096754	33099980	-2.46471	0.260411	-7.62076	8.85468e-08	7.72134e-07	8.06929	PREDICTED: pentatricopeptide repeat-containing protein At3g58590 n_1 Tax_Cicer arietinum RepID_UPI00032AD2B1	AT3G58590.1	Pentatricopeptide repeat (PPR) superfamily	Medtr6g016020.1	PPR containing plant-like protein
Ca31199	Ca2	33123084	33126544	0.840271	2.77274	7.40879	1.42138e-07	1.14602e-06	7.22764	PREDICTED: uncharacterized protein At1g04910 n_1 Tax_Cicer arietinum RepID_UPI00032A5779	AT5G15740.1	O-fucosyltransferase family protein	Medtr6g016015.1	GDP-fucose O-fucosyltransferase-like protein
Ca31196	Ca2	33181396	33183860	-0.900203	3.88559	-6.22383	2.22735e-06	1.23746e-05	4.28569	PREDICTED: uncharacterized protein LOC101509218 n_1 Tax_Cicer arietinum RepID_UPI000641296A			Medtr6g015965.1	transmembrane protein%2C putative
Ca31206	Ca2	33262339	33267244	-0.93161	1.70227	-5.54056	1.17133e-05	5.20799e-05	3.01172	PREDICTED: COBRA-like protein 1 isoform X1 n_1 Tax_Cicer arietinum RepID_UPI00032A51AD	AT5G60920.1	COBRA-like extracellular glycosyl-phosphatidyl	Medtr2g462010.1	COBRA-like protein 2 precursor
Ca31208	Ca2	33283869	33286284	-0.914906	3.72227	-6.91533	4.37622e-07	3.0137e-06	5.95548	PREDICTED: nonsense-mediated mRNA decay protein 2 n_1 Tax_Cicer arietinum RepID_UPI00032AA9F7	AT3G02220.1	unknown protein; CONTAINS InterPro	Medtr6g015855.1	DUF2039 family protein
Ca31231	Ca2	33564054	33567904	1.08249	3.9267	6.84312	5.17259e-07	3.47786e-06	5.75863	PREDICTED: caffeoylshikimate esterase-like n_1 Tax_Cicer arietinum RepID_UPI00032A89EC	AT5G16120.1	alpha/beta-Hydrolases superfamily protein	Medtr6g018490.1	monoglyceride lipase
Ca31237	Ca2	33651253	33654836	-0.568178	3.28031	-5.23393	2.5009e-05	0.00010174	1.92167	PREDICTED: uncharacterized protein DDB_G0275933-like n_2 Tax_Cicer arietinum RepID_UPI00032A725A	AT5G16060.1	Cytochrome c oxidase biogenesis protein	Medtr0024s0060.1	cytochrome C oxidase biogenesis Cmc1-like protein
Ca31234	Ca2	33655618	33663076	-0.770067	2.85409	-6.33064	1.72591e-06	9.9427e-06	4.6903	Chromosome condensation regulator RCC1 repeat protein n_2 Tax_Papilionoideae RepID_A0A072TUS6_MEDTR	AT5G16040.1	Regulator of chromosome condensation	Medtr0024s0070.1	chromosome condensation regulator RCC1 repeat protein
Ca31243	Ca2	33745378	33749473	1.06629	7.33536	9.27004	2.73146e-09	4.10794e-08	11.0507	PREDICTED: uncharacterized protein LOC101511229 n_1 Tax_Cicer arietinum RepID_UPI00032AC532	AT5G38510.2	Rhomboid-related intramembrane serine	Medtr0024s0260.2	S54 family peptidase
Ca31273	Ca2	34034052	34037005	-1.07168	3.84684	-10.156	4.87357e-10	9.82099e-09	12.8637	No Hits			Medtr5g037350.1	elongation factor 1-alpha
Ca31270	Ca2	34043127	34048862	1.00275	2.1349	5.29967	2.12434e-05	8.79821e-05	2.3163	Uncharacterized protein n_7 Tax_Papilionoideae RepID_I1MNV4_SOYBN			Medtr6g028140.1	syntaxin of plants 122 protein
Ca31292	Ca2	34346595	34350031	1.44604	2.399	7.2995	1.81843e-07	1.4054e-06	7.04964	PREDICTED: uncharacterized protein LOC101512896 isoform X1 n_4 Tax_Cicer arietinum RepID_UPI00032AC8C8	AT3G04030.2	Homeodomain-like superfamily protein	Medtr6g032990.1	myb-like transcription factor family protein
Ca31311	Ca2	34483174	34491066	1.05178	4.38212	11.366	5.38725e-11	1.6062e-09	15.0746	PREDICTED: probable magnesium transporter NIPA8 n_1 Tax_Cicer arietinum RepID_UPI00032A627C	AT3G26670.3	Protein of unknown function (DUF803)	Medtr6g033100.1	magnesium transporter NIPA protein
Ca31308	Ca2	34509086	34516873	-0.670545	4.49188	-6.58303	9.49677e-07	5.8998e-06	5.10479	Polypyrimidine track-binding protein homologue n_2 Tax_Cicer arietinum RepID_Q84L59_CICAR	AT1G43190.3	polypyrimidine tract-binding protein	Medtr6g037540.1	polypyrimidine tract-binding-like protein
Ca31310	Ca2	34542278	34552563	0.832616	2.73931	5.78466	6.43946e-06	3.09139e-05	3.38157	PREDICTED: protein S-acyltransferase 8-like isoform X1 n_2 Tax_Cicer arietinum RepID_UPI00032A88BC	AT5G50020.1	DHHC-type zinc finger family protein	Medtr6g038020.1	DHHC type zinc finger protein
Ca31315	Ca2	34607113	34609368	0.852929	5.37276	8.44794	1.47885e-08	1.70068e-07	9.32584	PREDICTED: uncharacterized oxidoreductase At4g09670-like n_1 Tax_Cicer arietinum RepID_UPI00032AD29D	AT4G09670.1	Oxidoreductase family protein	Medtr6g038390.1	oxidoreductase family%2C NAD-binding rossmann fold protein
Ca31338	Ca2	35004447	35008387	-0.897619	5.28386	-7.59988	9.27474e-08	8.03422e-07	7.45688	Spermidine synthase n_3 Tax_Medicago RepID_G7K1F1_MEDTR	AT1G23820.1	spermidine synthase 1	Medtr5g034470.2	spermidine synthase
Ca31342	Ca2	35014144	35023401	-2.85107	0.955134	-9.14666	3.49981e-09	5.02154e-08	11.2129	PREDICTED: LOW QUALITY PROTEIN: WD repeat-containing protein DDB_G0290555-like n_1 Tax_Cicer arietinum RepID_UPI000640CC91	AT1G29320.1	Transducin/WD40 repeat-like superfamily	Medtr7g106650.1	transducin/WD-like repeat-protein
Ca31340	Ca2	35085198	35088345	-0.902007	4.92518	-5.47085	1.3909e-05	6.02997e-05	2.37609	PREDICTED: uncharacterized protein LOC101505728 n_1 Tax_Cicer arietinum RepID_UPI00032ABD8F	AT1G70280.1	NHL domain-containing protein	Medtr5g034750.1	NHL repeat protein
Ca31344	Ca2	35170747	35182248	-0.744951	5.51022	-6.9501	4.03876e-07	2.82608e-06	5.9571	Threonyl-tRNA synthetase/threonine-tRNA ligase - putative n_2 Tax_Papilionoideae RepID_G7K2Q8_MEDTR	AT5G26830.1	Threonyl-tRNA synthetase	Medtr5g034820.1	threonyl-tRNA synthetase/threonine-tRNA ligase%2C putative
Ca31358	Ca2	35312039	35313720	-0.688592	5.50145	-8.08681	3.19431e-08	3.30785e-07	8.54061	PREDICTED: uncharacterized oxidoreductase At4g09670-like n_1 Tax_Cicer arietinum RepID_UPI00032AC531	AT4G09670.1	Oxidoreductase family protein	Medtr6g038640.1	oxidoreductase family%2C NAD-binding rossmann fold protein
Ca31382	Ca2	35687253	35690368	-0.698037	4.8643	-7.46031	1.26625e-07	1.03458e-06	7.14111	PREDICTED: uncharacterized protein LOC101488823 n_1 Tax_Cicer arietinum RepID_UPI00032ABA22			Medtr5g035330.1	RNA recognition motif%2C a.k.a. RRM%2C RBD protein
Ca31387	Ca2	35740255	35742269	5.07764	2.29337	4.74782	8.42249e-05	0.000290685	1.1931	PREDICTED: LOW QUALITY PROTEIN: UDP-glycosyltransferase 74B1-like n_1 Tax_Cicer arietinum RepID_UPI000641035E	AT1G24100.1	UDP-glucosyl transferase 74B1	Medtr5g035580.1	UDP-glucosyltransferase family protein
Ca31395	Ca2	35836462	35837792	1.4404	0.979801	5.50546	1.27709e-05	5.61135e-05	3.10237	PREDICTED: two-component response regulator ARR17 isoform X1 n_2 Tax_Cicer arietinum RepID_UPI00032AC965	AT3G48100.1	response regulator	Medtr5g036480.1	two-component response regulator ARR3-like protein
Ca31391	Ca2	35862298	35865698	-0.785284	2.7349	-6.23796	2.15326e-06	1.20417e-05	4.48368	PREDICTED: zinc finger MYND domain-containing protein 15 isoform X1 n_2 Tax_Cicer arietinum RepID_UPI00032A6B34	AT1G70150.1	zinc ion binding	Medtr5g036470.1	zinc finger MYND domain protein
Ca31408	Ca2	36069337	36075475	-0.79054	5.80035	-8.85038	6.39809e-09	8.2861e-08	10.1832	PREDICTED: DEAD-box ATP-dependent RNA helicase 39 n_1 Tax_Cicer arietinum RepID_UPI0006416F7A	AT4G09730.1	RH39	Medtr6g039840.2	DEAD-box ATP-dependent RNA helicase
Ca31422	Ca2	36111116	36137142	0.581352	4.51469	5.73431	7.28199e-06	3.43653e-05	3.03849	PREDICTED: type I inositol 1 -4 -5-trisphosphate 5-phosphatase 1-like isoform X1 n_4 Tax_Cicer arietinum RepID_UPI00032AA28D	AT1G71710.2	DNAse I-like superfamily protein	Medtr6g042240.3	type I inositol-1%2C4%2C5-trisphosphate 5-phosphatase
Ca31420	Ca2	36157061	36162081	-0.839894	5.36167	-5.49963	1.29559e-05	5.66984e-05	2.44585	PREDICTED: ran-binding protein 1 homolog b-like n_1 Tax_Cicer arietinum RepID_UPI00032A9948	AT1G07140.1	Pleckstrin homology (PH) domain	Medtr6g042530.1	Ran-binding protein 2%2C Ran-binding domain protein
Ca31426	Ca2	36248691	36249625	-0.576265	4.53213	-6.47487	1.22562e-06	7.35497e-06	4.8438	PREDICTED: uncharacterized protein LOC101506806 n_1 Tax_Cicer arietinum RepID_UPI00032A53EC	AT2G35790.1	unknown protein; CONTAINS InterPro	Medtr6g033405.1	transmembrane protein%2C putative
Ca31434	Ca2	36383516	36386274	1.38432	5.41938	9.65776	1.26935e-09	2.18388e-08	11.8332	PREDICTED: transcription factor MYB1R1-like n_1 Tax_Cicer arietinum RepID_UPI00032AA66E	AT1G70000.2	myb-like transcription factor family	Medtr5g037080.1	MYB-like transcription factor family protein
Ca31448	Ca2	36416939	36440253	1.04219	4.43118	8.05338	3.43337e-08	3.5173e-07	8.48437	PREDICTED: phospholipid-transporting ATPase 3-like isoform X1 n_2 Tax_Cicer arietinum RepID_UPI00032A7C3F	AT4G23160.1	cysteine-rich RLK (RECEPTOR-like	Medtr5g037210.1	phospholipid-transporting ATPase-like protein
Ca31447	Ca2	36457143	36460433	-1.00828	4.30757	-8.00011	3.853e-08	3.85426e-07	8.37574	PREDICTED: transcription factor bHLH79-like n_1 Tax_Cicer arietinum RepID_UPI00032A6C94			Medtr5g037250.1	transcription factor
Ca31450	Ca2	36495405	36499778	1.54215	4.45494	12.2515	1.19068e-11	4.54149e-10	16.6123	PREDICTED: uncharacterized protein LOC101514526 n_1 Tax_Cicer arietinum RepID_UPI00032ABF6C	AT1G10410.1	Protein of unknown function (DUF1336)	Medtr5g037270.1	plant/F14N23-31 protein
Ca31451	Ca2	36555968	36561426	-1.63809	3.52231	-7.70748	7.30853e-08	6.5794e-07	7.80553	PREDICTED: tetratricopeptide repeat protein 38 isoform X1 n_2 Tax_Cicer arietinum RepID_UPI00032AAFCD	AT1G27150.1	Tetratricopeptide repeat (TPR)-like	Medtr5g037400.1	TPR-like protein
Ca31452	Ca2	36585809	36588576	1.14435	3.05648	4.88065	6.03788e-05	0.000217139	1.0786	PREDICTED: uncharacterized protein LOC101489362 n_1 Tax_Cicer arietinum RepID_UPI00032A5C28	AT1G59710.1	Protein of unknown function (DUF569)	Medtr5g037540.1	actin cross-linking protein
Ca31458	Ca2	36592666	36595595	-1.20669	3.61036	-8.05975	3.38648e-08	3.47392e-07	8.57133	PREDICTED: uncharacterized protein LOC101489688 n_1 Tax_Cicer arietinum RepID_UPI00032A510B	AT2G02590.1	FUNCTIONS IN: molecular_function unknown;	Medtr5g037600.1	small multi-drug export protein%2C putative
Ca31464	Ca2	36746089	36751473	-1.20322	5.99625	-5.4355	1.51775e-05	6.5226e-05	2.28577	PREDICTED: protein NRT1/ PTR FAMILY 2.13-like n_1 Tax_Cicer arietinum RepID_UPI00032AD278	AT1G69870.1	nitrate transporter 1.7	Medtr5g038060.1	peptide/nitrate transporter
Ca31469	Ca2	36844531	36849212	1.40024	3.64423	10.3558	3.34836e-10	7.254e-09	13.2647	PREDICTED: uncharacterized protein LOC101492605 isoform X1 n_3 Tax_Cicer arietinum RepID_UPI0006410CB0	AT1G27070.1	5'-AMP-activated protein kinase-related	Medtr5g038210.1	carbohydrate-binding module family 48 protein
Ca31482	Ca2	37009061	37016650	-0.855403	6.53924	-10.6526	1.93376e-10	4.64461e-09	13.7582	PREDICTED: DEAD-box ATP-dependent RNA helicase ISE2 - chloroplastic n_1 Tax_Cicer arietinum RepID_UPI00032A8A5F	AT1G70070.1	DEAD/DEAH box helicase,	Medtr5g036660.1	DEAD-box ATP-dependent RNA helicase ISE2
Ca31484	Ca2	37024158	37029994	0.374601	5.89574	5.01495	4.31557e-05	0.000162418	1.2356	Pyruvate dehydrogenase E1 component subunit alpha - mitochondrial n_2 Tax_Papilionoideae RepID_ODPA_PEA	AT1G59900.1	pyruvate dehydrogenase	Medtr5g036600.1	pyruvate dehydrogenase complex E1 alpha subunit
Ca24216	Ca3	34495	35373	0.82364	2.06614	4.88852	5.92018e-05	0.000213459	1.30122	PREDICTED: uncharacterized protein LOC101510332 n_1 Tax_Cicer arietinum RepID_UPI00032AA08C	AT5G13190.1	CONTAINS InterPro DOMAIN/s: LPS-induced	Medtr7g005440.1	LITAF-like zinc ribbon domain protein
Ca24223	Ca3	45805	52635	1.13773	4.68547	7.77286	6.32814e-08	5.83066e-07	7.85194	PREDICTED: uncharacterized protein At2g33490-like n_1 Tax_Cicer arietinum RepID_UPI0006414B5C	AT2G33490.1	hydroxyproline-rich glycoprotein family	Medtr7g005390.2	hydroxyproline-rich glycoprotein family protein
Ca24221	Ca3	71637	73324	1.61222	6.40973	11.4499	4.65266e-11	1.42041e-09	15.2114	NAC transcription factor protein 1 n_1 Tax_Cicer arietinum RepID_C0IN04_CICAR	AT5G13180.1	NAC domain containing	Medtr7g005280.1	NAC transcription factor-like protein
Ca24278	Ca3	722494	723941	-0.782695	4.26348	-5.55499	1.13045e-05	5.05415e-05	2.61049	PREDICTED: serpin-ZX-like n_1 Tax_Cicer arietinum RepID_UPI00032A8B3E	AT1G47710.1	Serine protease inhibitor (SERPIN)	Medtr3g101010.1	serpin-ZX-like protein
Ca24299	Ca3	1138483	1145422	-0.527018	6.38453	-5.45651	1.44101e-05	6.21728e-05	2.34133	PREDICTED: peptide deformylase 1B - chloroplastic n_1 Tax_Cicer arietinum RepID_UPI00032A51EF	AT5G14660.2	peptide deformylase	Medtr7g035310.2	peptide deformylase 1A
Ca24360	Ca3	2261950	2272400	1.01968	7.18406	10.2767	3.88286e-10	8.19149e-09	13.0441	PREDICTED: sulfate transporter 4.1 - chloroplastic-like n_1 Tax_Cicer arietinum RepID_UPI00032A9220	AT5G13550.1	sulfate transporter 4.1	Medtr7g022870.1	sulfate/bicarbonate/oxalate exchanger and transporter sat-1
Ca24407	Ca3	2923116	2926591	1.38386	6.264	5.56423	1.10507e-05	4.9595e-05	2.60806	PREDICTED: probable leucine-rich repeat receptor-like serine/threonine-protein kinase At3g14840 n_1 Tax_Cicer arietinum RepID_UPI00032AA7D9	AT2G45340.1	Leucine-rich repeat protein kinase	Medtr7g038690.1	LRR receptor-like kinase
Ca24406	Ca3	2951032	2969721	-0.919769	3.40395	-7.26791	1.9532e-07	1.49745e-06	6.81024	Uncharacterized protein n_1 Tax_Jatropha curcas RepID_A0A067LL04_JATCU	AT3G01380.1	transferases;sulfuric ester hydrolases;catalytics;transferases	Medtr7g038700.1	phosphatidylinositolglycan class N protein
Ca24443	Ca3	3563048	3563807	1.68454	3.07228	9.67506	1.22723e-09	2.12577e-08	12.0096	PREDICTED: RING-H2 finger protein ATL33-like isoform X1 n_1 Tax_Cicer arietinum RepID_UPI00032AB0FC	AT2G37580.1	RING/U-box superfamily protein	Medtr7g059360.1	anaphase-promoting complex subunit 11 RING-H2 finger protein
Ca24470	Ca3	3802435	3807060	1.87442	5.37861	21.4612	7.17052e-17	3.65577e-14	28.728	PREDICTED: ethylene-responsive transcription factor-like protein At4g13040 isoform X1 n_5 Tax_Cicer arietinum RepID_UPI00032A70BD	AT4G13040.1	Integrase-type DNA-binding superfamily	Medtr7g055857.1	ethylene response factor
Ca24485	Ca3	4118237	4120367	-1.13888	1.56002	-5.77974	6.51726e-06	3.11894e-05	3.63639	PREDICTED: probable 39S ribosomal protein L17 - mitochondrial n_1 Tax_Cicer arietinum RepID_UPI00032A8CA1			#N/A
Ca24489	Ca3	4157183	4158363	-1.68309	0.172709	-6.63688	8.36855e-07	5.28476e-06	5.8954	No Hits			#N/A
Ca24488	Ca3	4161399	4161809	-1.8574	0.0563573	-5.69152	8.0856e-06	3.7704e-05	3.70743	No Hits			#N/A
Ca24514	Ca3	4501513	4507747	1.66301	2.46261	4.90786	5.64042e-05	0.00020448	1.26951	PREDICTED: uncharacterized protein LOC101492307 n_1 Tax_Cicer arietinum RepID_UPI00032A61F7	AT3G60420.1	Phosphoglycerate mutase family protein	Medtr7g050425.1	phosphoglycerate mutase family protein
Ca24533	Ca3	4877631	4878814	1.76389	3.60097	10.7692	1.56307e-10	3.91068e-09	14.047	PREDICTED: ultraviolet-B receptor UVR8-like isoform X1 n_2 Tax_Cicer arietinum RepID_UPI00032AC1ED	AT3G53830.1	Regulator of chromosome condensation	Medtr7g063440.3	chromosome condensation regulator RCC1 repeat protein
Ca24547	Ca3	5037590	5043224	-0.423066	4.29105	-5.82292	5.86601e-06	2.85009e-05	3.26935	ER lumen protein-retaining receptor n_25 Tax_Mesangiospermae RepID_I3SA95_MEDTR	AT3G25040.1	endoplasmic reticulum retention	Medtr7g056337.1	ER lumen protein retaining receptor-like protein
Ca24568	Ca3	5342807	5344509	-0.599119	2.20808	-5.98215	3.98507e-06	2.03988e-05	3.97059	PREDICTED: protein ROOT PRIMORDIUM DEFECTIVE 1 n_1 Tax_Cicer arietinum RepID_UPI00032A8950	AT2G39120.1	Ubiquitin carboxyl-terminal hydrolase	Medtr7g018630.1	plant organelle RNA recognition domain protein
Ca24577	Ca3	5387446	5392923	0.62845	3.49379	5.12491	3.28023e-05	0.000128182	1.62004	PREDICTED: translation initiation factor eIF-2B subunit delta-like isoform X1 n_2 Tax_Cicer arietinum RepID_UPI00032A5B17	AT5G38640.1	NagB/RpiA/CoA transferase-like superfamily	Medtr6g017100.2	translation initiation factor eIF-2B delta subunit
Ca24571	Ca3	5413620	5416100	0.769343	6.44991	5.89596	4.91113e-06	2.44517e-05	3.42852	PREDICTED: uncharacterized protein LOC101491429 n_1 Tax_Cicer arietinum RepID_UPI00032A62DB			Medtr7g018880.1	nuclear transport factor 2 (NTF2) family protein
Ca24627	Ca3	6225296	6231435	0.881572	5.29942	8.54488	1.2062e-08	1.43347e-07	9.5337	PREDICTED: uncharacterized membrane protein At3g27390-like n_1 Tax_Cicer arietinum RepID_UPI00032A5974	AT3G27390.1	unknown protein; FUNCTIONS IN: molecular_function	Medtr7g031900.1	transmembrane protein%2C putative
Ca24667	Ca3	6860391	6864040	2.17976	3.12763	10.7752	1.54615e-10	3.88314e-09	14.1108	PREDICTED: aldehyde dehydrogenase family 3 member H1-like n_1 Tax_Cicer arietinum RepID_UPI0006417C14	AT3G17090.2	Protein phosphatase 2C family protein	Medtr2g033910.1	serine/threonine phosphatase family%2C 2C domain protein
Ca24700	Ca3	7238026	7240129	7.32805	0.830282	5.88023	5.10248e-06	2.5311e-05	4.14996	PREDICTED: uncharacterized protein LOC101500506 isoform X1 n_5 Tax_Cicer arietinum RepID_UPI00032AC85A			Medtr2g021870.1	hypothetical protein
Ca24711	Ca3	7305690	7313077	-0.38452	4.66281	-5.50633	1.27438e-05	5.60426e-05	2.46978	Uncharacterized protein n_4 Tax_Papilionoideae RepID_I1KKF7_SOYBN	AT3G51850.1	calcium-dependent protein kinase	Medtr7g068710.1	calmodulin-domain kinase CDPK protein
Ca24721	Ca3	7455102	7455797	2.88816	1.10716	7.35504	1.60414e-07	1.26597e-06	7.43222	PREDICTED: transcription factor TGA7-like n_1 Tax_Cicer arietinum RepID_UPI00032A739D	AT1G58330.1	transcription factor-related	Medtr7g068860.1	transcription factor TGA5-like protein
Ca24722	Ca3	7458404	7465520	0.480202	4.17767	4.96824	4.84975e-05	0.000179823	1.14965	PREDICTED: phosphoinositide phosphatase SAC8 isoform X3 n_2 Tax_Cicer arietinum RepID_UPI00032A944E	AT3G51830.1	SAC domain-containing protein	Medtr7g068890.1	phosphoinositide phosphatase SAC1
Ca24731	Ca3	7466961	7499008	1.36906	5.73098	9.02053	4.51836e-09	6.19805e-08	10.5377	PREDICTED: beta-glucosidase 10-like n_1 Tax_Cicer arietinum RepID_UPI00032A906D	AT4G23160.1	cysteine-rich RLK (RECEPTOR-like	Medtr5g057040.1	F-box protein interaction domain protein
Ca24736	Ca3	7608354	7611986	-1.39846	5.36025	-12.6852	5.85274e-12	2.49353e-10	17.3221	Plant/K8E10-2 protein n_2 Tax_Papilionoideae RepID_A0A072UB17_MEDTR	AT5G22790.1	reticulata-related 1	Medtr7g064130.1	plant/K8E10-2 protein
Ca24752	Ca3	7937328	7948345	-2.30008	1.9754	-9.59214	1.44321e-09	2.45538e-08	12.0306	PREDICTED: nuclear pore complex protein NUP62 n_1 Tax_Cicer arietinum RepID_UPI00032A98BC	AT2G45000.1	structural constituent of nuclear	Medtr7g045280.1	structural constituent of nuclear pore protein%2C putative
Ca24766	Ca3	8014135	8027887	-1.20884	4.77911	-7.9896	3.94186e-08	3.9303e-07	8.33833	Translation elongation factor EFG/EF2 protein isoform 1 n_9 Tax_rosids RepID_A0A061DWC0_THECC	AT2G45030.1	Translation elongation factor EFG/EF2	Medtr7g044770.1	translation elongation factor EF protein
Ca24778	Ca3	8363212	8364309	2.36782	6.3689	16.6173	1.97007e-14	2.5754e-12	23.1003	PREDICTED: uncharacterized protein At3g28850-like n_1 Tax_Cicer arietinum RepID_UPI00032A9479	AT1G64500.1	Glutaredoxin family protein	Medtr8g099665.1	glutaredoxin (GRX) family protein
Ca24789	Ca3	8483095	8486233	1.00074	1.15318	5.70691	7.78664e-06	3.64322e-05	3.54675	PREDICTED: LOW QUALITY PROTEIN: G-type lectin S-receptor-like serine/threonine-protein kinase At1g11300 n_1 Tax_Cicer arietinum RepID_UPI000640EC81	AT1G11330.1	S-locus lectin protein kinase family	Medtr7g056667.1	G-type lectin S-receptor-like Serine/Threonine-kinase
Ca24842	Ca3	9293547	9295565	2.66242	3.97065	11.5088	4.19979e-11	1.29508e-09	15.3634	PREDICTED: uncharacterized protein LOC105851289 n_1 Tax_Cicer arietinum RepID_UPI000641021C			Medtr7g034335.1	late embryogenesis abundant protein
Ca24858	Ca3	9601178	9604482	1.20752	7.74993	8.97236	4.98405e-09	6.67522e-08	10.432	Haloacid dehalogenase-like hydrolase n_4 Tax_Papilionoideae RepID_I3S857_MEDTR	AT5G59480.1	Haloacid dehalogenase-like hydrolase	Medtr7g062150.3	haloacid dehalogenase-like hydrolase
Ca24862	Ca3	9689220	9692056	-1.0598	2.61913	-8.20978	2.45269e-08	2.64555e-07	9.03528	PREDICTED: uncharacterized protein LOC101508957 n_1 Tax_Cicer arietinum RepID_UPI00032A7C5A			Medtr7g062260.2	far-red elongated hypocotyl protein%2C putative
Ca24898	Ca3	10395418	10398579	-0.607489	4.15849	-8.20925	2.45551e-08	2.64672e-07	8.84171	DNA-directed RNA polymerase I - II n_2 Tax_Papilionoideae RepID_I3SRI9_MEDTR	AT3G59600.1	RNA polymerase	Medtr1g056890.2	DNA-directed RNA polymerase I%2C II
Ca24901	Ca3	10436238	10436939	1.57069	0.806851	6.08046	3.14294e-06	1.6582e-05	4.52018	PREDICTED: Werner Syndrome-like exonuclease n_1 Tax_Cicer arietinum RepID_UPI00032A870C	AT4G13870.1	Werner	#N/A
Ca24899	Ca3	10446747	10454076	2.39483	3.19129	5.92087	4.62298e-06	2.31755e-05	3.65136	PREDICTED: leucine-rich repeat receptor protein kinase MSP1-like isoform X1 n_3 Tax_Cicer arietinum RepID_UPI00032AADB5	AT1G74170.1	receptor like protein	Medtr7g066590.1	LRR receptor-like kinase
Ca24897	Ca3	10470897	10475146	-0.752471	2.90771	-8.04522	3.49446e-08	3.57033e-07	8.62562	Uncharacterized protein n_1 Tax_Medicago truncatula RepID_A0A072UB99_MEDTR	AT3G54110.1	plant	Medtr7g066690.1	uncoupling protein
Ca24907	Ca3	10570141	10582748	-2.55025	1.25874	-9.58083	1.47558e-09	2.49933e-08	12.055	PREDICTED: WD repeat-containing protein 62 n_1 Tax_Cicer arietinum RepID_UPI00064183E3	AT3G09080.1	Transducin/WD40 repeat-like superfamily	Medtr7g066770.1	MAP kinase-binding-like protein
Ca24915	Ca3	10712005	10714443	-0.990916	1.7357	-6.00105	3.80695e-06	1.95788e-05	4.12651	PREDICTED: zinc finger BED domain-containing protein RICESLEEPER 2-like n_1 Tax_Cicer arietinum RepID_UPI000640CCC7	AT3G42170.1	BED zinc finger ;hAT family dimerisation	#N/A
Ca24923	Ca3	11022189	11024936	1.11035	5.35207	5.36255	1.8178e-05	7.63824e-05	2.10182	Uncharacterized protein n_3 Tax_Papilionoideae RepID_A0A072TZA9_MEDTR	AT1G23740.1	Oxidoreductase, zinc-binding dehydrogenase	Medtr7g034395.1	zinc-binding dehydrogenase family oxidoreductase
Ca24941	Ca3	11399032	11416666	-2.19451	4.22776	-20.3178	2.41804e-16	8.03999e-14	27.5183	PREDICTED: uncharacterized protein LOC101515082 n_1 Tax_Cicer arietinum RepID_UPI00032A5747	AT4G23160.1	cysteine-rich RLK (RECEPTOR-like	Medtr4g079363.1	hypothetical protein
Ca24944	Ca3	11415745	11420763	-1.19199	3.15852	-7.86647	5.15411e-08	4.93009e-07	8.19798	PREDICTED: chloride channel protein CLC-b n_1 Tax_Cicer arietinum RepID_UPI00032A7BDD	AT3G27170.1	chloride channel B	Medtr7g029345.1	ClC chloride channel family protein
Ca25001	Ca3	13706064	13707131	1.71316	0.983058	5.33103	1.9654e-05	8.19882e-05	2.67855	Uncharacterized protein n_3 Tax_Papilionoideae RepID_A0A072TY19_MEDTR			Medtr7g445390.1	zinc ion-binding protein
Ca25050	Ca3	15182697	15205392	-0.872953	5.2851	-7.06488	3.10201e-07	2.24965e-06	6.22506	PREDICTED: phosphoglucan phosphatase LSF1 - chloroplastic isoform X1 n_2 Tax_Cicer arietinum RepID_UPI00032A5BB1	AT4G23160.1	cysteine-rich RLK (RECEPTOR-like	Medtr7g034465.1	phosphoglucan phosphatase LSF1
Ca25096	Ca3	16269925	16273566	-2.29435	0.481598	-7.99077	3.93183e-08	3.92286e-07	8.85664	PREDICTED: pentatricopeptide repeat-containing protein At5g06540-like isoform X1 n_2 Tax_Cicer arietinum RepID_UPI00032A9959	AT5G06540.1	Pentatricopeptide repeat (PPR) superfamily	Medtr7g033400.1	PPR containing protein
Ca25100	Ca3	16361113	16376007	1.70701	6.78886	14.1236	6.29753e-13	4.13394e-11	19.5916	PREDICTED: sulfite oxidase-like isoform X1 n_2 Tax_Cicer arietinum RepID_UPI00032A5043	AT4G23160.1	cysteine-rich RLK (RECEPTOR-like	Medtr7g033410.1	sulfite oxidase-like protein
Ca25159	Ca3	17811677	17812020	-3.52296	0.918091	-10.0255	6.24434e-10	1.18495e-08	12.8852	PREDICTED: probable serine/threonine-protein kinase WNK3 n_1 Tax_Cicer arietinum RepID_UPI000640F184	AT3G18750.3	with no lysine (K) kinase 6	Medtr3g095680.1	WNK kinase
Ca25157	Ca3	17814532	17817122	-1.7088	2.85913	-8.33065	1.89548e-08	2.10387e-07	9.26852	PREDICTED: uncharacterized protein LOC101513915 isoform X1 n_3 Tax_Cicer arietinum RepID_UPI00032ACFF8			Medtr7g074150.1	hypothetical protein
Ca25160	Ca3	17888423	17894451	3.06768	2.61768	5.07369	3.72699e-05	0.000142976	1.68169	Transmembrane amino acid transporter family protein n_5 Tax_Papilionoideae RepID_A0A072TYP2_MEDTR	AT5G40780.1	lysine histidine transporter 1	Medtr7g038910.2	transmembrane amino acid transporter family protein
Ca25219	Ca3	18728677	18732520	1.0036	4.11026	9.04922	4.26255e-09	5.90541e-08	10.6303	PREDICTED: protein kinase PVPK-1-like n_1 Tax_Cicer arietinum RepID_UPI00032A87D7	AT3G27580.2	Protein kinase superfamily protein	Medtr7g033640.1	Serine/Threonine kinase family protein
Ca25331	Ca3	21280741	21284104	0.775191	5.61799	7.6695	7.9483e-08	7.05977e-07	7.61178	DCD (Development and cell death) domain protein n_1 Tax_Medicago truncatula RepID_B7FJI3_MEDTR	AT3G27090.1	DCD (Development and Cell Death) domain	Medtr7g029130.1	DCD (development and cell death) domain protein
Ca25339	Ca3	21472494	21473483	-0.989669	4.04591	-5.38837	1.70529e-05	7.22306e-05	2.21997	Ribonucleoside-diphosphate reductase small chain n_6 Tax_Papilionoideae RepID_A0A072VJ25_MEDTR	AT3G27060.1	Ferritin/ribonucleotide	Medtr1g050472.1	ribonucleoside-diphosphate reductase small chain
Ca25337	Ca3	21474001	21491883	-1.00434	4.15182	-5.58572	1.04819e-05	4.74533e-05	2.7014	Ribonucleoside-diphosphate reductase small chain n_6 Tax_Papilionoideae RepID_A0A072VJ25_MEDTR	AT3G27060.1	Ferritin/ribonucleotide	Medtr1g050472.1	ribonucleoside-diphosphate reductase small chain
Ca25351	Ca3	21597435	21601986	-0.946742	2.43846	-5.37779	1.75052e-05	7.39824e-05	2.44848	Nodulin-like/MFS transporter n_2 Tax_Papilionoideae RepID_A0A072TXV1_MEDTR	AT3G01930.1	Major facilitator superfamily protein	Medtr7g029015.1	nodulin-like/MFS transporter
Ca25346	Ca3	21614096	21618429	-0.772058	1.85676	-5.55851	1.1207e-05	5.02083e-05	3.0163	PREDICTED: uncharacterized protein LOC101515512 n_1 Tax_Cicer arietinum RepID_UPI0006412EAC	AT3G03440.1	ARM repeat superfamily protein	Medtr5g079550.1	armadillo/beta-catenin-like repeat protein
Ca25356	Ca3	22012526	22020948	-1.05776	5.12997	-10.7725	1.55392e-10	3.89626e-09	13.9805	Uncharacterized protein n_1 Tax_Phaseolus angularis RepID_A0A0L9UM47_PHAAN	AT5G20890.1	TCP-1/cpn60 chaperonin family protein	Medtr7g113470.1	TCP-1/cpn60 chaperonin family protein
Ca25413	Ca3	23550833	23554584	-1.07954	0.729993	-5.25823	2.35443e-05	9.63636e-05	2.54705	PREDICTED: uncharacterized protein LOC101498376 n_1 Tax_Cicer arietinum RepID_UPI00032A519A			Medtr7g028755.1	transmembrane protein%2C putative
Ca25494	Ca3	25277716	25281557	-1.8674	0.0444602	-5.47973	1.36075e-05	5.91604e-05	3.20467	PREDICTED: serine/threonine-protein kinase HT1-like - partial n_1 Tax_Cicer arietinum RepID_UPI00032AD397	AT5G01850.1	Protein kinase superfamily protein	Medtr7g072710.3	Serine/Threonine-kinase HT1-like protein
Ca25489	Ca3	25320944	25322763	-1.99292	0.738614	-8.76398	7.64516e-09	9.67186e-08	10.4504	Cullin-1 n_2 Tax_Glycine soja RepID_A0A0B2P5R7_GLYSO	AT4G02570.4	cullin 1	Medtr2g437390.1	cullin 3B
Ca26908	Ca3	25667699	25670815	-1.35109	1.64173	-7.80242	5.9304e-08	5.51066e-07	8.32759	Putative serine/threonine-protein kinase GCN2 n_1 Tax_Glycine soja RepID_A0A0B2QZU2_GLYSO			#N/A
Ca25567	Ca3	27750014	27752045	-0.982072	3.18451	-6.3281	1.73641e-06	9.99058e-06	4.62436	PREDICTED: uncharacterized protein LOC101502942 n_1 Tax_Cicer arietinum RepID_UPI00032A64BD			Medtr7g067580.1	hypothetical protein
Ca25565	Ca3	27779240	27780324	-0.877241	5.65423	-7.69076	7.58332e-08	6.7789e-07	7.66015	PREDICTED: uncharacterized protein LOC101503271 n_1 Tax_Cicer arietinum RepID_UPI00032A91E4	AT3G09050.1	unknown protein; FUNCTIONS IN: molecular_function	Medtr7g067000.1	transmembrane protein%2C putative
Ca25578	Ca3	27807585	27809784	2.0393	4.61363	16.067	4.06939e-14	4.47842e-12	22.3734	PREDICTED: transcription factor DIVARICATA-like n_1 Tax_Cicer arietinum RepID_UPI00032AA388	AT2G38090.1	Duplicated homeodomain-like superfamily	Medtr7g067080.1	MYB transcription factor MYB51
Ca25584	Ca3	27834658	27839907	-0.633154	4.52426	-5.93195	4.5004e-06	2.26352e-05	3.5249	PREDICTED: sulfoquinovosyl transferase SQD2-like n_1 Tax_Cicer arietinum RepID_UPI000640FA8B	AT5G01220.1	sulfoquinovosyldiacylglycerol 2	Medtr7g067340.1	group 1 family glycosyltransferase
Ca25588	Ca3	27905439	27909055	3.31368	5.63009	13.6452	1.29508e-12	7.50311e-11	18.8612	PREDICTED: glycerol-3-phosphate 2-O-acyltransferase 6-like n_1 Tax_Cicer arietinum RepID_UPI000640D57A	AT2G38110.1	glycerol-3-phosphate	Medtr7g067380.1	glycerol-3-phosphate acyltransferase
Ca25619	Ca3	28091894	28094859	1.63258	2.45372	8.04158	3.52208e-08	3.59615e-07	8.7031	PREDICTED: uncharacterized protein LOC101489274 isoform X2 n_2 Tax_Cicer arietinum RepID_UPI000640D3F9			Medtr7g090680.1	N-acetyltransferase
Ca25592	Ca3	28250550	28255508	-0.742539	3.11096	-4.97019	4.8262e-05	0.00017908	1.28916	Uncharacterized protein n_3 Tax_Eucalyptus grandis RepID_A0A059D5V1_EUCGR	AT3G08930.1	LMBR1-like membrane protein	Medtr7g068440.1	LIMR family protein
Ca25806	Ca3	28263185	28329580	-1.84672	5.47228	-6.21852	2.25581e-06	1.24919e-05	4.2172	PREDICTED: GDSL esterase/lipase CPRD49-like isoform X1 n_2 Tax_Cicer arietinum RepID_UPI00032AD30D	AT4G23160.1	cysteine-rich RLK (RECEPTOR-like	Medtr5g081070.1	hypothetical protein
Ca25625	Ca3	28501588	28504781	-1.3376	3.23713	-8.11305	3.01874e-08	3.15165e-07	8.74951	PREDICTED: protein SCO1 homolog 1 - mitochondrial n_1 Tax_Cicer arietinum RepID_UPI00032A6AB0	AT3G08950.1	electron transport SCO1/SenC family	Medtr7g069070.1	electron transport SCO1/SenC family protein%2C putative
Ca25628	Ca3	28507065	28515347	-1.15541	3.64204	-6.88513	4.69282e-07	3.19613e-06	5.89728	PREDICTED: AMP deaminase-like n_1 Tax_Cicer arietinum RepID_UPI00032A9831	AT2G38280.2	AMP deaminase, putative	Medtr4g016980.1	AMP deaminase
Ca25652	Ca3	28801187	28803969	-1.4474	4.38691	-8.58166	1.11683e-08	1.33976e-07	9.64317	40S ribosomal protein S4 n_3 Tax_rosids RepID_M5X1J7_PRUPE	AT5G07090.2	Ribosomal protein S4 (RPS4A) family	Medtr4g014590.1	40S ribosomal S4-like protein
Ca25658	Ca3	28811228	28813741	-0.646404	3.66997	-4.90224	5.72035e-05	0.000207083	1.03456	Uncharacterized protein n_7 Tax_Papilionoideae RepID_A0A0S3RTW7_PHAAN	AT3G08890.2	Protein of unknown function, DUF538	Medtr7g070000.1	DUF538 family protein
Ca25653	Ca3	28875591	28879845	-1.35782	4.51652	-7.33151	1.69156e-07	1.32407e-06	6.86597	PREDICTED: probable inactive leucine-rich repeat receptor-like protein kinase At1g66830 n_1 Tax_Cicer arietinum RepID_UPI00032A92EE	AT1G67510.1	Leucine-rich repeat protein kinase	Medtr7g070200.1	receptor-like kinase
Ca25662	Ca3	28914958	28917079	-0.749871	6.67462	-5.76575	6.74359e-06	3.2151e-05	3.10644	Os04g0502300 protein n_15 Tax_Poaceae RepID_Q0JBY8_ORYSJ	AT3G48930.1	Nucleic acid-binding, OB-fold-like	Medtr8g076830.1	40S ribosomal protein S11-1
Ca25661	Ca3	28942513	28951619	-3.15429	3.17419	-11.6559	3.25705e-11	1.04437e-09	15.722	PREDICTED: LOW QUALITY PROTEIN: nucleolar complex protein 3 homolog n_1 Tax_Cicer arietinum RepID_UPI00032A814B	AT1G79150.1	binding	Medtr7g070240.1	nucleolar complex-associated protein
Ca25680	Ca3	29154954	29170721	-2.05413	0.681228	-7.08959	2.93139e-07	2.14627e-06	6.88582	UDP-glycosyltransferase n_1 Tax_Cicer arietinum RepID_A0A067XT78_CICAR	AT2G15490.3	UDP-glycosyltransferase 73B4	Medtr7g070800.1	UDP-glucosyltransferase family protein
Ca25685	Ca3	29198640	29201958	4.89218	2.10701	6.15558	2.62335e-06	1.41932e-05	4.52136	PREDICTED: probable WRKY transcription factor 33 n_1 Tax_Cicer arietinum RepID_UPI00032A4EB7	AT2G38470.1	WRKY DNA-binding protein	Medtr7g071120.1	WRKY transcription factor
Ca25694	Ca3	29362490	29373826	0.780834	3.13658	6.03171	3.53513e-06	1.83848e-05	3.911	PREDICTED: uncharacterized protein LOC101513878 n_1 Tax_Cicer arietinum RepID_UPI00032AC094	AT3G08840.2	D-alanine--D-alanine ligase family	Medtr7g071990.2	D-alanine-D-alanine ligase
Ca25695	Ca3	29377577	29381541	0.734773	4.78304	6.69217	7.35205e-07	4.74271e-06	5.35498	PREDICTED: alpha-soluble NSF attachment protein 2-like isoform X1 n_1 Tax_Cicer arietinum RepID_UPI00032A7A95	AT3G56190.2	alpha-soluble NSF	Medtr7g072000.3	alpha-soluble NSF attachment protein
Ca25718	Ca3	29505577	29511185	1.23913	4.63757	8.24514	2.2741e-08	2.47209e-07	8.89911	PREDICTED: class E vacuolar protein-sorting machinery protein hse1-like n_1 Tax_Cicer arietinum RepID_UPI00032AB1F4			Medtr7g072310.3	ENTH/VHS/GAT family protein
Ca25707	Ca3	29630711	29632736	2.99051	2.2177	7.07418	3.0366e-07	2.20955e-06	6.64645	PREDICTED: transcription factor SCREAM2-like n_1 Tax_Cicer arietinum RepID_UPI00032A93EE	AT2G40435.1	BEST Arabidopsis thaliana protein match	Medtr7g072470.1	transcription factor bHLH93-like protein
Ca25729	Ca3	29767215	29768510	2.0859	4.82304	10.4113	3.01945e-10	6.69311e-09	13.3079	PREDICTED: CBL-interacting serine/threonine-protein kinase 14-like n_1 Tax_Cicer arietinum RepID_UPI00032AB8FC	AT2G30360.1	SOS3-interacting	Medtr7g072605.1	CBL-interacting kinase
Ca25732	Ca3	29848504	29854718	-1.88671	2.83214	-10.6309	2.01236e-10	4.77934e-09	13.881	Uncharacterized protein n_10 Tax_Phaseoleae RepID_A0A0S3RTU3_PHAAN	AT5G01850.1	Protein kinase superfamily protein	Medtr7g072710.2	Serine/Threonine-kinase HT1-like protein
Ca25748	Ca3	29915221	29917685	-1.88084	0.0812498	-6.90825	4.44847e-07	3.05109e-06	6.51165	PREDICTED: pentatricopeptide repeat-containing protein At5g41170 - mitochondrial-like n_1 Tax_Cicer arietinum RepID_UPI0006414C50	AT5G16640.1	Pentatricopeptide repeat (PPR) superfamily	Medtr7g073260.1	PPR containing plant-like protein
Ca25742	Ca3	29951294	29957131	-0.60077	5.89235	-5.13188	3.22378e-05	0.000126365	1.52836	PREDICTED: protein FATTY ACID EXPORT 3 - chloroplastic isoform X1 n_2 Tax_Cicer arietinum RepID_UPI00032A7C83	AT2G38550.1	Transmembrane proteins 14C	Medtr7g073340.1	non-green plastid inner envelope membrane protein
Ca25750	Ca3	29965493	29970045	0.993751	2.74623	7.17378	2.41879e-07	1.80818e-06	6.6909	PREDICTED: vacuolar-sorting receptor 1-like n_1 Tax_Cicer arietinum RepID_UPI00032A8E76	AT2G30290.1	VACUOLAR	Medtr7g073350.1	vacuolar sorting receptor
Ca25754	Ca3	30268341	30273382	0.593799	5.33363	6.06159	3.28922e-06	1.72408e-05	3.82759	PREDICTED: RING finger and transmembrane domain-containing protein 2 n_1 Tax_Cicer arietinum RepID_UPI00032A976B	AT5G01960.1	RING/U-box superfamily protein	Medtr7g074140.1	zinc finger%2C C3HC4 type (RING finger) protein
Ca25757	Ca3	30274671	30277230	-1.2329	3.07465	-7.33338	1.68443e-07	1.31917e-06	7.00839	PREDICTED: uncharacterized protein LOC101509484 n_1 Tax_Cicer arietinum RepID_UPI00032A6EF7	AT1G30050.1	unknown protein; BEST Arabidopsis thaliana	Medtr7g074150.1	hypothetical protein
Ca25784	Ca3	30287096	30290588	-0.632843	3.06469	-6.23579	2.16447e-06	1.20912e-05	4.4191	Pre-mRNA-splicing factor ISY1 n_2 Tax_Papilionoideae RepID_G7K4N4_MEDTR	AT3G18790.1	FUNCTIONS IN: molecular_function unknown;	Medtr5g095510.1	Pre-mRNA-splicing factor ISY1
Ca25779	Ca3	30306442	30307521	2.64034	1.30264	5.01663	4.29746e-05	0.000161856	1.84413	PREDICTED: calcium-binding allergen Bet v 3-like n_1 Tax_Cicer arietinum RepID_UPI00032AAC7D	AT4G20780.1	calmodulin like 42	Medtr7g074240.1	EF hand calcium-binding family protein
Ca25782	Ca3	30311342	30311977	1.28547	3.59809	7.35152	1.61692e-07	1.27347e-06	6.97556	PREDICTED: uncharacterized protein LOC101511300 n_1 Tax_Cicer arietinum RepID_UPI00032ABC02	AT3G05975.1	Late embryogenesis abundant (LEA) hydroxyproline-rich	Medtr7g074250.1	late embryogenesis abundant protein
Ca25776	Ca3	30337484	30341076	-0.624294	4.09467	-6.91807	4.34867e-07	2.99743e-06	5.92541	PREDICTED: uncharacterized protein LOC101512486 n_1 Tax_Cicer arietinum RepID_UPI00032A8827	AT3G54190.1	Transducin/WD40 repeat-like superfamily	Medtr7g074450.1	transducin/WD40 repeat protein
Ca25781	Ca3	30355536	30360571	-2.0335	7.89549	-19.757	4.49022e-16	1.25762e-13	26.8982	Uncharacterized protein n_10 Tax_Papilionoideae RepID_I1L6W0_SOYBN	AT1G09780.1	Phosphoglycerate mutase, 2,3-bisphosphoglycerate-independent	Medtr7g074570.2	2%2C3-bisphosphoglycerate-independent phosphoglycerate mutase
Ca25787	Ca3	30566103	30568381	0.789663	1.24674	4.98697	4.62803e-05	0.000172859	1.75398	PREDICTED: protein cornichon homolog 4-like n_1 Tax_Cicer arietinum RepID_UPI00032A9D5F	AT1G12340.1	Cornichon family protein	Medtr7g074930.1	cornichon family protein
Ca25797	Ca3	30670565	30673436	-0.42414	5.0062	-6.20335	2.33931e-06	1.28983e-05	4.17464	4-hydroxy-tetrahydrodipicolinate synthase n_3 Tax_Papilionoideae RepID_G7L0A3_MEDTR	AT2G45440.1	dihydrodipicolinate synthase	Medtr1g088775.1	4-hydroxy-tetrahydrodipicolinate synthase
Ca25815	Ca3	30685898	30694295	-0.53096	3.81722	-7.21978	2.17848e-07	1.65441e-06	6.6473	PREDICTED: lamin-like protein isoform X1 n_2 Tax_Cicer arietinum RepID_UPI00032AAEA6	AT2G45460.2	SMAD/FHA domain-containing protein	Medtr7g075140.1	smad/FHA domain protein
Ca25822	Ca3	30931425	30935410	-1.26417	3.31777	-7.37076	1.54832e-07	1.23085e-06	7.06307	PREDICTED: CRS2-associated factor 1 - mitochondrial n_1 Tax_Cicer arietinum RepID_UPI00032A69E9	AT4G31010.1	RNA-binding CRS1 / YhbY (CRM) domain-containing	Medtr7g075885.1	CRS2-associated factor 1
Ca25821	Ca3	30969952	30972069	-1.71771	0.968316	-6.92313	4.29807e-07	2.97362e-06	6.47976	PREDICTED: ataxin-10 n_1 Tax_Cicer arietinum RepID_UPI00032A861D	AT4G00231.1	ARM repeat superfamily protein	Medtr7g075940.1	ARM repeat protein
Ca25837	Ca3	31016849	31021299	1.67071	4.26583	7.61185	9.03143e-08	7.85309e-07	7.51222	Shaggy-like kinase n_3 Tax_Papilionoideae RepID_G7L1H1_MEDTR	AT5G14640.1	shaggy-like kinase 13	Medtr7g076030.2	shaggy-like kinase
Ca25828	Ca3	31177785	31179640	-1.01501	3.56434	-6.51285	1.12042e-06	6.80574e-06	5.02524	Uncharacterized protein n_4 Tax_Papilionoideae RepID_A2Q3Q2_MEDTR			Medtr7g076250.1	zinc finger%2C C3HC4 type (RING finger) protein
Ca25859	Ca3	31224908	31233956	-1.85442	1.58204	-11.7278	2.87851e-11	9.50902e-10	15.9279	SET domain protein n_3 Tax_Papilionoideae RepID_G7L2K0_MEDTR	AT1G01920.1	SET domain-containing protein	Medtr7g076590.2	SET domain protein
Ca25861	Ca3	31263065	31271404	-1.52979	3.85216	-10.0411	6.06097e-10	1.15733e-08	12.6485	40S ribosomal protein S21 n_2 Tax_Papilionoideae RepID_G7L2J4_MEDTR	AT4G22990.1	Major Facilitator Superfamily with	Medtr7g076520.2	SPX (SYG1/Pho81/XPR1) domain protein MFS transporter
Ca25860	Ca3	31281507	31284955	2.40986	0.11594	8.14401	2.82424e-08	2.98526e-07	9.16144	PREDICTED: mitogen-activated protein kinase kinase kinase 1-like n_1 Tax_Cicer arietinum RepID_UPI00032A7403			#N/A
Ca25874	Ca3	31290901	31294331	0.821801	4.94909	9.71017	1.1461e-09	2.00338e-08	11.9386	PREDICTED: digalactosyldiacylglycerol synthase 2 - chloroplastic n_1 Tax_Cicer arietinum RepID_UPI00032A9F16	AT4G00550.1	digalactosyl diacylglycerol deficient	Medtr6g091670.1	digalactosyldiacylglycerol synthase
Ca25866	Ca3	31299485	31308285	0.844719	5.80374	7.60564	9.15682e-08	7.94412e-07	7.46892	PREDICTED: tRNA(adenine(34)) deaminase - chloroplastic n_1 Tax_Cicer arietinum RepID_UPI00032AB392	AT1G68720.1	tRNA arginine adenosine	Medtr4g012000.2	tRNA-specific adenosine deaminase
Ca25868	Ca3	31312202	31316563	1.52842	5.64717	10.3496	3.38733e-10	7.30737e-09	13.1828	PREDICTED: uncharacterized protein LOC101494441 n_1 Tax_Cicer arietinum RepID_UPI00032A71C7	AT4G23890.1	unknown protein; FUNCTIONS IN: molecular_function	Medtr7g076620.2	hypothetical protein
Ca25873	Ca3	31372149	31375328	-0.627674	4.39305	-6.82016	5.45577e-07	3.64075e-06	5.67148	Putative tetrahydrofolate synthase n_1 Tax_Trifolium pratense RepID_Q2PES9_TRIPR	AT4G00620.1	Amino acid dehydrogenase family protein	Medtr7g076680.3	methylenetetrahydrofolate dehydrogenase
Ca25892	Ca3	31411979	31414141	-0.860099	2.97065	-6.8474	5.12149e-07	3.44776e-06	5.89415	PREDICTED: pentatricopeptide repeat-containing protein At2g22410 - mitochondrial-like n_1 Tax_Cicer arietinum RepID_UPI000640EF74	AT2G22410.1	SLOW GROWTH 1	Medtr7g076707.1	PPR containing plant-like protein
Ca25884	Ca3	31461897	31466458	2.06836	0.451599	6.25488	2.06788e-06	1.16384e-05	4.98934	PREDICTED: protein QUIRKY-like n_1 Tax_Cicer arietinum RepID_UPI00032A6F2B	AT4G11610.1	C2 calcium/lipid-binding plant phosphoribosyltransferase	Medtr7g076900.1	calcium-dependent lipid-binding (CaLB domain) family protein
Ca25885	Ca3	31478561	31480119	-0.837248	5.90122	-7.41161	1.4124e-07	1.14053e-06	7.02817	Uncharacterized protein n_1 Tax_Medicago truncatula RepID_I3T7Q5_MEDTR	AT4G36130.1	Ribosomal protein L2 family	Medtr7g076940.1	60S ribosomal L8-like protein
Ca25923	Ca3	31647725	31653364	0.796164	2.85216	6.06692	3.24717e-06	1.70496e-05	4.04755	PREDICTED: uncharacterized protein LOC101504997 isoform X1 n_2 Tax_Cicer arietinum RepID_UPI00032AB2B8	AT2G45900.1	Phosphatidylinositol N-acetyglucosaminlytransferase	Medtr7g077740.1	phosphatidylinositol N-acetyglucosaminlytransferase subunit P-like protein
Ca25925	Ca3	31667375	31687311	-1.30259	4.45502	-8.0155	3.7266e-08	3.74496e-07	8.40736	Uncharacterized protein n_3 Tax_Soja RepID_I1MYQ8_SOYBN	AT4G30990.2	ARM repeat superfamily protein	Medtr3g083970.1	DRIM (down-regulated in metastasis)-like protein
Ca25927	Ca3	31710555	31715761	-1.13361	4.2574	-7.10785	2.81145e-07	2.06935e-06	6.36484	PREDICTED: U-box domain-containing protein 33 isoform X1 n_2 Tax_Cicer arietinum RepID_UPI00032A5842	AT2G45910.1	U-box domain-containing protein kinase	Medtr7g077780.1	U-box kinase family protein
Ca25928	Ca3	31772728	31778204	1.26665	7.50879	8.2557	2.22345e-08	2.4222e-07	8.90869	Phosphate transporter n_2 Tax_Papilionoideae RepID_G7L4P4_MEDTR	AT4G00370.1	Major facilitator superfamily	Medtr7g077830.1	phosphate transporter
Ca25913	Ca3	31797152	31805898	1.04988	8.27867	8.98903	4.8175e-09	6.51492e-08	10.456	PREDICTED: uncharacterized protein LOC101510881 n_1 Tax_Cicer arietinum RepID_UPI00032ABD30	AT2G45990.2	unknown protein; FUNCTIONS IN: molecular_function	Medtr7g077880.1	hypothetical protein
Ca25917	Ca3	31864742	31870310	0.964872	3.8242	5.8619	5.33504e-06	2.62547e-05	3.40434	PREDICTED: AT-rich interactive domain-containing protein 2-like n_1 Tax_Cicer arietinum RepID_UPI00032A697C	AT4G11400.1	ARID/BRIGHT DNA-binding domain;ELM2	Medtr7g078120.3	AT-rich interactive domain protein
Ca25936	Ca3	31994951	31998016	2.38941	5.65192	12.1586	1.38958e-11	5.18383e-10	16.4418	PREDICTED: probable polygalacturonase n_1 Tax_Cicer arietinum RepID_UPI00032A6C4F	AT3G61490.3	Pectin lyase-like superfamily protein	Medtr7g078680.1	polygalacturonase/glycoside hydrolase family protein
Ca25940	Ca3	32015616	32019421	1.25406	5.99683	11.5947	3.61907e-11	1.14367e-09	15.4666	Brassinosteroid insensitive 1-associated receptor kinase n_2 Tax_Papilionoideae RepID_G7L6L4_MEDTR	AT1G01540.1	Protein kinase superfamily protein	Medtr7g078730.1	brassinosteroid insensitive 1-associated receptor kinase
Ca25941	Ca3	32025722	32033390	-0.796377	5.60276	-7.91397	4.64647e-08	4.51511e-07	8.15977	CAAX prenyl protease 1 like n_7 Tax_Papilionoideae RepID_A0A0B2NQL0_GLYSO	AT4G01320.1	Peptidase family M48	Medtr7g078760.1	CAAX prenyl protease-like protein
Ca25947	Ca3	32079016	32080275	-1.07407	2.57465	-5.63411	9.30724e-06	4.27234e-05	3.04385	PREDICTED: F-box/kelch-repeat protein At3g23880-like isoform X1 n_1 Tax_Cicer arietinum RepID_UPI00032A87AE			Medtr7g078900.1	F-box protein interaction domain protein
Ca25945	Ca3	32122467	32125151	3.55513	3.49394	15.5294	8.43683e-14	8.37931e-12	21.6836	Uncharacterized protein n_2 Tax_Gossypium raimondii RepID_A0A0D2U1M8_GOSRA			Medtr7g079110.1	heavy metal transport/detoxification superfamily protein
Ca25944	Ca3	32164427	32165790	1.26213	1.51539	6.29493	1.87927e-06	1.06774e-05	4.88397	PREDICTED: WRKY transcription factor 22-like n_1 Tax_Cicer arietinum RepID_UPI00032A924C	AT4G01250.1	WRKY family transcription	Medtr7g079040.1	WRKY family transcription factor
Ca25946	Ca3	32170373	32174460	1.2667	4.61472	8.9682	5.02651e-09	6.72619e-08	10.4397	Proline iminopeptidase-like protein n_2 Tax_Medicago truncatula RepID_G7L6P1_MEDTR	AT3G61540.1	alpha/beta-Hydrolases superfamily protein	Medtr7g079030.2	proline iminopeptidase-like protein
Ca25974	Ca3	32369220	32372317	0.921187	6.17894	6.20307	2.34086e-06	1.29021e-05	4.17736	PREDICTED: CBS domain-containing protein CBSX6 n_1 Tax_Cicer arietinum RepID_UPI00032A9BA5	AT1G65320.1	Cystathionine beta-synthase (CBS) family	Medtr7g079680.1	CBS domain CBSX5-like protein
Ca25993	Ca3	32435022	32442887	0.927454	7.68749	6.009	3.73446e-06	1.92448e-05	3.69623	Zinc finger CCCH domain-containing protein ZFN-like n_6 Tax_Papilionoideae RepID_ZFNL_PEA	AT3G02830.1	zinc finger protein 1	Medtr7g079840.2	zinc finger CCCH domain protein
Ca25984	Ca3	32453949	32457563	1.02656	5.76506	9.55444	1.55403e-09	2.60625e-08	11.6275	GDT1-like protein n_3 Tax_Papilionoideae RepID_A2Q167_MEDTR	AT5G36290.2	Uncharacterized protein family (UPF0016)	Medtr7g079850.1	GDT1-like protein
Ca25973	Ca3	32503724	32507797	-1.08143	1.65923	-5.71076	7.71378e-06	3.61355e-05	3.43965	PREDICTED: probable WRKY transcription factor 20 n_1 Tax_Cicer arietinum RepID_UPI000640FB05	AT1G13960.1	WRKY DNA-binding protein 4	Medtr7g080020.1	WRKY family transcription factor
Ca25968	Ca3	32549907	32554161	-0.615669	7.64741	-8.99948	4.71605e-09	6.41223e-08	10.4899	Eukaryotic translation initiation factor n_17 Tax_Pentapetalae RepID_G7KRJ1_MEDTR	AT5G36230.1	ARM repeat superfamily protein	Medtr7g080110.1	eukaryotic translation initiation factor
Ca25972	Ca3	32576620	32581488	-0.726271	5.40372	-8.06672	3.33583e-08	3.42887e-07	8.49719	PREDICTED: serine carboxypeptidase-like 20 n_1 Tax_Cicer arietinum RepID_UPI00032AC1FB	AT4G12910.1	serine carboxypeptidase-like	Medtr8g011350.1	serine carboxypeptidase-like protein
Ca26012	Ca3	32619637	32621223	-0.801562	4.24242	-7.8504	5.33852e-08	5.07475e-07	8.04671	PREDICTED: uncharacterized protein LOC101512804 n_1 Tax_Cicer arietinum RepID_UPI00032A8010	AT3G07470.1	Protein of unknown function, DUF538	Medtr7g080280.1	transmembrane protein%2C putative
Ca26013	Ca3	32649694	32656078	2.36724	5.63748	9.0632	4.14332e-09	5.78212e-08	10.6274	Calreticulin n_5 Tax_Papilionoideae RepID_G7KRL3_MEDTR	AT1G08450.3	calreticulin 3	Medtr7g080370.2	calreticulin
Ca26009	Ca3	32659172	32660530	-0.859718	5.36994	-8.12497	2.94224e-08	3.08937e-07	8.62483	PREDICTED: acyl carrier protein 2 - mitochondrial n_1 Tax_Cicer arietinum RepID_UPI00032AA8C9	AT1G65290.1	mitochondrial acyl carrier protein	Medtr7g080390.1	acyl carrier protein
Ca26007	Ca3	32666650	32671408	-0.490814	4.21097	-5.5738	1.07936e-05	4.87129e-05	2.65903	PREDICTED: dehydrogenase/reductase SDR family member 7 isoform X1 n_2 Tax_Cicer arietinum RepID_UPI00032ABE83	AT3G03330.1	NAD(P)-binding Rossmann-fold superfamily	Medtr7g080410.2	dehydrogenase/reductase SDR family protein
Ca26027	Ca3	32716686	32723775	-0.869927	5.92523	-7.57022	9.90692e-08	8.44365e-07	7.38953	PREDICTED: lysine--tRNA ligase n_1 Tax_Cicer arietinum RepID_UPI0006418159	AT3G11710.1	lysyl-tRNA synthetase 1	Medtr2g036600.2	lysine-tRNA ligase-like protein
Ca26025	Ca3	32743167	32747016	-0.734068	2.43515	-5.6947	8.02291e-06	3.74345e-05	3.22204	PREDICTED: putative metallophosphoesterase At3g03305 n_1 Tax_Cicer arietinum RepID_UPI00032A4F74	AT3G03305.1	Calcineurin-like metallo-phosphoesterase	Medtr7g080490.1	calcineurin-like metallo-phosphoesterase superfamily protein
Ca26035	Ca3	32762095	32762655	1.81663	0.591209	6.91857	4.3436e-07	2.99528e-06	6.50126	PREDICTED: uncharacterized protein LOC101491005 n_1 Tax_Cicer arietinum RepID_UPI0006416CD7	AT5G16250.1	unknown protein; BEST Arabidopsis thaliana	Medtr7g080550.1	adenosylhomocysteinase%2C putative
Ca26000	Ca3	32823612	32826527	4.33691	0.720809	12.839	4.56989e-12	2.04349e-10	17.4764	PREDICTED: uncharacterized protein LOC101494248 n_1 Tax_Cicer arietinum RepID_UPI00032A6909			Medtr7g081180.1	transmembrane protein%2C putative
Ca26001	Ca3	32832822	32835612	-0.559743	5.87849	-4.98901	4.60446e-05	0.000172158	1.17044	PREDICTED: probable purine permease 11 n_1 Tax_Cicer arietinum RepID_UPI00032AB5AC	AT1G44750.2	purine permease 11	Medtr7g080750.1	purine permease
Ca25998	Ca3	32853030	32856089	0.909781	4.87388	5.82927	5.776e-06	2.80992e-05	3.26188	PREDICTED: transcription factor bHLH18-like isoform X2 n_1 Tax_Cicer arietinum RepID_UPI00032A8A69			Medtr7g080780.1	helix loop helix DNA-binding domain protein
Ca26002	Ca3	32869045	32872328	1.00057	3.81928	9.31963	2.47383e-09	3.82967e-08	11.2075	PREDICTED: probably inactive leucine-rich repeat receptor-like protein kinase At5g48380 n_1 Tax_Cicer arietinum RepID_UPI00032AA30B	AT5G48380.1	BAK1-interacting receptor-like	Medtr7g080810.2	LRR receptor-like kinase
Ca26022	Ca3	32941385	32944363	0.669814	7.25283	6.2809	1.94328e-06	1.10124e-05	4.36311	Acyl-CoA thioesterase - putative n_3 Tax_Papilionoideae RepID_A2Q5W7_MEDTR	AT5G48370.2	Thioesterase/thiol ester dehydrase-isomerase	Medtr7g080930.2	acyl-CoA thioesterase%2C putative
Ca26023	Ca3	32971239	32976128	-0.700671	6.2804	-8.17037	2.66884e-08	2.84856e-07	8.72817	Uncharacterized protein n_11 Tax_Eukaryota RepID_A0A0D2S4G6_GOSRA	AT1G76030.1	ATPase, V1 complex, subunit B protein	Medtr1g112870.3	archaeal/vacuolar-type H+-ATPase subunit B
Ca26021	Ca3	32979683	32983114	1.08118	3.13904	6.801	5.70414e-07	3.79006e-06	5.75852	Protein phosphatase 2C family protein n_2 Tax_Papilionoideae RepID_G7KSI8_MEDTR	AT3G51370.2	Protein phosphatase 2C family protein	Medtr7g081020.6	protein phosphatase 2C family protein
Ca26042	Ca3	33043277	33046083	0.487173	4.09845	8.73679	8.08744e-09	1.01315e-07	9.9765	Cysteine protease ATG4 n_6 Tax_Papilionoideae RepID_ATG4_MEDTR	AT3G59950.3	Peptidase family C54 protein	Medtr7g081230.3	cysteine protease ATG4B
Ca26063	Ca3	33318800	33322869	-0.925179	6.82989	-9.42699	1.99837e-09	3.19051e-08	11.3726	PREDICTED: protein SQS1-like n_1 Tax_Cicer arietinum RepID_UPI00032ACCAA			Medtr7g081660.1	nuclear RNA-binding-like protein
Ca26094	Ca3	33519645	33523605	-2.05371	3.89026	-13.1877	2.62925e-12	1.33602e-10	18.1849	PREDICTED: uncharacterized protein LOC101513998 n_1 Tax_Cicer arietinum RepID_UPI00032A5EC3	AT1G67040.1	unknown protein; FUNCTIONS IN: molecular_function	Medtr7g082220.1	DUF4378 domain protein
Ca26119	Ca3	33601075	33603178	-3.20464	0.750759	-6.50614	1.13833e-06	6.90083e-06	5.55911	PREDICTED: uncharacterized protein LOC101491425 n_1 Tax_Cicer arietinum RepID_UPI00032A4F8E	AT5G38200.1	Class I glutamine amidotransferase-like	Medtr7g082570.1	class I glutamine amidotransferase
Ca26111	Ca3	33644719	33647176	1.27857	5.54077	11.8464	2.35106e-11	7.92058e-10	15.9045	PREDICTED: protein PLASTID MOVEMENT IMPAIRED 15-like n_1 Tax_Cicer arietinum RepID_UPI00032A744F	AT1G66840.1	Plant protein of unknown	Medtr7g082660.1	plastid movement impaired-like protein
Ca26114	Ca3	33648465	33654014	0.835	4.54604	6.05613	3.33275e-06	1.74391e-05	3.82817	PREDICTED: lipid phosphate phosphatase 2 isoform X1 n_2 Tax_Cicer arietinum RepID_UPI00032AAC16	AT3G02600.5	lipid phosphate phosphatase	Medtr7g082670.5	lipid phosphate phosphatase-like protein
Ca26117	Ca3	33654654	33655413	-1.45622	3.43228	-9.71856	1.12756e-09	1.97775e-08	12.0526	No Hits			#N/A
Ca26113	Ca3	33666718	33669902	3.95666	2.22144	10.4331	2.89959e-10	6.4649e-09	13.6137	PREDICTED: uncharacterized protein LOC101495086 n_1 Tax_Cicer arietinum RepID_UPI00032A6281			Medtr4g092430.2	cytochrome C biogenesis protein ccsA
Ca26074	Ca3	33699450	33703388	-0.809465	2.52732	-7.62418	8.78771e-08	7.67607e-07	7.75956	PREDICTED: LOW QUALITY PROTEIN: uncharacterized protein LOC101495416 n_1 Tax_Cicer arietinum RepID_UPI000640D171			Medtr7g082850.1	C2H2 type zf-met: zinc-finger protein
Ca26079	Ca3	33745283	33747957	-0.773947	6.20472	-5.45932	1.43103e-05	6.18295e-05	2.34747	Eukaryotic translation initiation factor 5 n_3 Tax_Papilionoideae RepID_G7KVA1_MEDTR	AT1G77840.1	Translation initiation factor IF2/IF5	Medtr7g082940.1	eukaryotic translation initiation factor 5
Ca26082	Ca3	33758138	33761121	-0.977888	3.8267	-9.14593	3.50497e-09	5.02423e-08	10.8536	PREDICTED: uncharacterized protein LOC101497826 n_1 Tax_Cicer arietinum RepID_UPI00032A793D	AT5G38060.1	unknown protein; FUNCTIONS IN: molecular_function	Medtr7g082970.1	transmembrane protein%2C putative
Ca26104	Ca3	33841117	33850632	-0.831569	4.629	-5.56368	1.10655e-05	4.9647e-05	2.61308	PREDICTED: acyltransferase-like protein At3g26840 - chloroplastic n_1 Tax_Cicer arietinum RepID_UPI000640CA55	AT5G41120.1	Esterase/lipase/thioesterase family	Medtr7g083200.1	esterase/lipase/thioesterase family protein
Ca26087	Ca3	33924706	33925946	1.05958	2.83556	5.54246	1.16587e-05	5.19276e-05	2.76831	PREDICTED: NAC domain-containing protein 45-like n_1 Tax_Cicer arietinum RepID_UPI00032A68E9			Medtr7g083330.1	NAC transcription factor-like protein
Ca26091	Ca3	33939017	33941792	-2.97836	1.7907	-5.7287	7.38262e-06	3.47438e-05	3.50765	Glycerophosphoryl diester phosphodiesterase family protein n_3 Tax_Papilionoideae RepID_G7KW66_MEDTR	AT5G41080.2	PLC-like phosphodiesterases superfamily	Medtr7g083410.1	glycerophosphoryl diester phosphodiesterase family protein
Ca26088	Ca3	33961308	33966643	0.397869	5.00506	5.68278	8.26062e-06	3.84265e-05	2.89781	PREDICTED: probable protein S-acyltransferase 7 n_1 Tax_Cicer arietinum RepID_UPI00032A7558	AT3G26935.1	DHHC-type zinc finger family protein	Medtr7g083480.1	DHHC type zinc finger protein
Ca26089	Ca3	33982370	33986740	-2.21301	3.36319	-10.4179	2.98242e-10	6.62062e-09	13.4277	PREDICTED: zinc finger protein CONSTANS-LIKE 15-like isoform X2 n_1 Tax_Cicer arietinum RepID_UPI00032A5705	AT2G33500.2	B-box type zinc finger protein with	Medtr7g083540.1	zinc finger constans-like protein
Ca26134	Ca3	34039061	34042745	-1.77214	1.17294	-9.44104	1.94353e-09	3.10619e-08	11.7852	PREDICTED: transcription initiation factor TFIID subunit 11 n_1 Tax_Cicer arietinum RepID_UPI00032A7CC2			Medtr7g083640.1	hypothetical protein
Ca26131	Ca3	34047318	34049034	-1.05812	2.19693	-7.78812	6.11942e-08	5.6588e-07	8.18607	50S ribosomal L18-like protein n_2 Tax_Papilionoideae RepID_G7KW85_MEDTR	AT3G45020.1	Ribosomal L18p/L5e family protein	Medtr7g083650.1	50S ribosomal L18-like protein
Ca26160	Ca3	34099965	34113782	-1.28981	4.06181	-10.2821	3.84367e-10	8.12002e-09	13.0957	Nuclear cap-binding protein n_2 Tax_Papilionoideae RepID_G7KX77_MEDTR	AT2G13540.1	ARM repeat	Medtr7g083840.1	nuclear cap-binding protein
Ca26155	Ca3	34136636	34140091	0.863651	5.34759	7.19528	2.30327e-07	1.73796e-06	6.5276	PREDICTED: transcription factor ICE1 isoform X1 n_2 Tax_Cicer arietinum RepID_UPI00032AC743	AT1G12860.1	basic helix-loop-helix (bHLH)	Medtr7g083900.3	basic helix loop helix protein BHLH23
Ca26156	Ca3	34142894	34148989	-1.1608	3.99797	-10.0887	5.53607e-10	1.07865e-08	12.7238	Aspartokinase n_2 Tax_Medicago truncatula RepID_G7KX84_MEDTR	AT5G14060.2	Aspartate kinase family	Medtr6g033260.2	monofunctional aspartokinase
Ca26164	Ca3	34171642	34195039	-0.637385	5.32874	-5.71526	7.62923e-06	3.57942e-05	2.97773	Alpha-mannosidase n_2 Tax_Papilionoideae RepID_G7KX95_MEDTR	AT3G26720.1	Glycosyl hydrolase family 38 protein	Medtr7g084030.1	glycoside hydrolase family 38 amine-terminal domain protein
Ca26163	Ca3	34209619	34219371	0.582298	3.80174	5.06707	3.78908e-05	0.000145139	1.43629	PREDICTED: histone-lysine N-methyltransferase - H3 lysine-9 specific SUVH4 n_1 Tax_Cicer arietinum RepID_UPI00032A6F19	AT5G13960.1	SU(VAR)3-9 homolog	Medtr7g084090.1	histone-lysine N-methyltransferase%2C suvh protein
Ca26145	Ca3	34354826	34363242	0.666286	6.44385	5.60331	1.00384e-05	4.56411e-05	2.70637	PREDICTED: uncharacterized protein LOC101511847 n_1 Tax_Cicer arietinum RepID_UPI00032AD358	AT5G13950.2	unknown protein; FUNCTIONS IN: molecular_function	Medtr7g084170.1	hypothetical protein
Ca26144	Ca3	34364496	34370491	-0.650611	4.57938	-9.90031	7.93493e-10	1.45871e-08	12.3228	Aminopeptidase n_2 Tax_Papilionoideae RepID_G7KXA9_MEDTR	AT3G19340.1	Protein of unknown function (DUF3754)	Medtr7g084200.1	aminopeptidase
Ca26138	Ca3	34402749	34403504	1.16649	1.03451	6.18385	2.45123e-06	1.3409e-05	4.71881	PREDICTED: UPF0554 protein n_1 Tax_Cicer arietinum RepID_UPI00032AC401			#N/A
Ca26199	Ca3	34549836	34554470	1.31167	4.14386	9.08085	3.99778e-09	5.60973e-08	10.6952	PREDICTED: nudix hydrolase 12 - mitochondrial n_1 Tax_Cicer arietinum RepID_UPI00032AA648			Medtr7g084380.3	nudix hydrolase-like protein
Ca26198	Ca3	34577175	34580083	1.04791	4.8394	8.69238	8.86756e-09	1.09555e-07	9.85333	Substrate carrier family protein n_3 Tax_Papilionoideae RepID_A0A072UCC3_MEDTR	AT5G51050.1	Mitochondrial substrate carrier family	Medtr7g084400.1	substrate carrier family protein
Ca26168	Ca3	34600971	34613159	-1.33572	5.73241	-8.50449	1.31291e-08	1.54113e-07	9.45026	DEAD-box-like helicase superfamily protein n_2 Tax_Papilionoideae RepID_G7KY98_MEDTR	AT3G02060.2	DEAD/DEAH box helicase, putative	Medtr7g084560.2	DEAD-box-like helicase superfamily protein
Ca26173	Ca3	34613279	34616024	-2.05406	2.07959	-7.13774	2.62594e-07	1.94686e-06	6.77833	PREDICTED: glycine-rich cell wall structural protein 1-like n_1 Tax_Cicer arietinum RepID_UPI000640C1B3			#N/A
Ca26174	Ca3	34643246	34646445	0.857701	3.30955	6.02849	3.5627e-06	1.85093e-05	3.87809	PREDICTED: DNA cross-link repair protein SNM1 isoform X1 n_2 Tax_Cicer arietinum RepID_UPI00032ABFB2	AT3G26680.3	DNA repair metallo-beta-lactamase	Medtr7g084670.1	DNA cross-link repair protein
Ca26165	Ca3	34659580	34660893	-0.864048	4.10475	-6.09093	3.0646e-06	1.62022e-05	3.94043	Cytochrome P450 family protein n_1 Tax_Medicago truncatula RepID_G7L4Q9_MEDTR	AT3G56630.1	cytochrome P450, family 94,	Medtr7g088330.1	cytochrome P450 family protein
Ca26180	Ca3	34714705	34717722	1.07023	5.05164	6.9873	3.70697e-07	2.62127e-06	6.0451	PREDICTED: pentatricopeptide repeat-containing protein At3g26630 - chloroplastic n_1 Tax_Cicer arietinum RepID_UPI00064172E4	AT3G26630.1	Tetratricopeptide repeat (TPR)-like	Medtr7g084830.1	PPR containing plant-like protein
Ca26187	Ca3	34965341	34969769	-1.15669	2.08801	-7.65951	8.12588e-08	7.1966e-07	7.92264	PREDICTED: U11/U12 small nuclear ribonucleoprotein 65 kDa protein n_1 Tax_Cicer arietinum RepID_UPI00032ABF99	AT1G09230.1	RNA-binding (RRM/RBD/RNP motifs) family	Medtr7g085290.1	RNA recognition motif%2C a.k.a. RRM%2C RBD protein
Ca26193	Ca3	34981494	34992720	0.440387	6.49569	7.0269	3.38438e-07	2.41888e-06	6.14188	PREDICTED: CCR4-NOT transcription complex subunit 3 isoform X1 n_2 Tax_Cicer arietinum RepID_UPI0006413ADA	AT5G18230.1	transcription regulator NOT2/NOT3/NOT5	Medtr7g085350.1	transcription regulator NOT2/NOT3/NOT5 family protein
Ca26348	Ca3	35036085	35040723	-1.69435	5.13293	-8.2943	2.04781e-08	2.25171e-07	9.00067	PREDICTED: uncharacterized protein LOC101504344 isoform X1 n_2 Tax_Cicer arietinum RepID_UPI00032AD159	AT3G13460.4	evolutionarily conserved C-terminal	Medtr7g085500.1	evolutionarily carboxy-terminal region protein
Ca26194	Ca3	35045441	35052884	-0.543111	7.32094	-5.3204	2.01786e-05	8.39497e-05	1.99776	Uncharacterized protein n_9 Tax_Papilionoideae RepID_I1ML29_SOYBN	AT5G18190.1	Protein kinase family protein	Medtr7g085540.1	casein kinase I-like protein
Ca26190	Ca3	35070626	35073558	0.703733	5.9658	6.1557	2.62257e-06	1.41932e-05	4.06086	PREDICTED: dnaJ homolog subfamily B member 7 n_1 Tax_Cicer arietinum RepID_UPI00032AA7C3	AT5G18140.1	Chaperone DnaJ-domain superfamily protein	Medtr7g085600.1	chaperone DnaJ domain protein
Ca26353	Ca3	35092534	35094099	-2.32427	2.59948	-9.1161	3.72259e-09	5.29646e-08	10.9839	Uncharacterized protein (Fragment) n_6 Tax_Papilionoideae RepID_A0A0S3RWE2_PHAAN	AT3G03920.1	H/ACA ribonucleoprotein complex, subunit	Medtr7g085640.1	Gar1/Naf1 RNA-binding region protein
Ca26347	Ca3	35137042	35138669	-1.47552	4.91525	-9.87907	8.26585e-10	1.51047e-08	12.279	Uncharacterized protein n_3 Tax_Pentapetalae RepID_A0A0D2S4U3_GOSRA	AT3G47370.3	Ribosomal protein S10p/S20e family	Medtr7g092720.1	40S ribosomal protein S20-2
Ca26343	Ca3	35143917	35145765	2.36874	2.9501	6.12687	2.81074e-06	1.50526e-05	4.20226	PREDICTED: uncharacterized protein LOC101509906 n_1 Tax_Cicer arietinum RepID_UPI00032A678A			Medtr7g085790.1	transmembrane protein%2C putative
Ca26224	Ca3	35277247	35281239	-0.773646	4.5497	-8.60341	1.06721e-08	1.28832e-07	9.67389	RNA-binding (RRM/RBD/RNP motif) family protein n_2 Tax_Papilionoideae RepID_Q2HVL4_MEDTR	AT5G32450.1	RNA binding (RRM/RBD/RNP motifs) family	Medtr7g086080.1	RNA-binding (RRM/RBD/RNP motif) family protein
Ca26211	Ca3	35358019	35366177	-1.76081	0.727148	-8.33022	1.89723e-08	2.10429e-07	9.56351	PREDICTED: pentatricopeptide repeat-containing protein At4g39530 n_1 Tax_Cicer arietinum RepID_UPI00032AA758	AT4G39530.1	Tetratricopeptide repeat (TPR)-like	Medtr8g098250.1	PPR containing plant-like protein
Ca26207	Ca3	35375996	35383727	-0.907257	2.82972	-7.0124	3.49903e-07	2.49383e-06	6.30813	PREDICTED: exosome component 10-like isoform X1 n_2 Tax_Cicer arietinum RepID_UPI00032ABC6B	AT5G35910.1	Polynucleotidyl transferase, ribonuclease	Medtr7g086370.3	3'-5' exonuclease
Ca26228	Ca3	35388382	35390768	-2.96177	2.9233	-13.8608	9.33526e-13	5.71131e-11	19.2999	2-aminoethanethiol dioxygenase-like protein n_3 Tax_Papilionoideae RepID_Q2HVC5_MEDTR	AT5G15120.1	Protein of unknown function (DUF1637)	Medtr7g086380.1	2-aminoethanethiol dioxygenase-like protein
Ca26230	Ca3	35393550	35400335	-0.646194	3.41847	-8.29539	2.04307e-08	2.24811e-07	9.09982	PREDICTED: diphthine--ammonia ligase n_1 Tax_Cicer arietinum RepID_UPI00032A57DC	AT3G04480.1	endoribonucleases	Medtr7g111650.5	meiotically up-regulated protein 71-like protein
Ca26234	Ca3	35416734	35423297	-0.620196	7.71489	-7.90578	4.73019e-08	4.59354e-07	8.13624	M50 family peptidase n_2 Tax_Papilionoideae RepID_A2Q1L2_MEDTR	AT5G35220.1	Peptidase M50 family protein	Medtr7g086430.2	M50 family peptidase
Ca26232	Ca3	35434443	35437871	-2.25947	1.60298	-9.36882	2.24295e-09	3.51496e-08	11.6248	PREDICTED: uncharacterized protein LOC101495749 n_1 Tax_Cicer arietinum RepID_UPI00032A770D	AT4G23620.1	Ribosomal protein L25/Gln-tRNA synthetase,	Medtr7g086470.2	50S ribosomal protein L25%2C putative
Ca26238	Ca3	35557094	35575231	0.940887	2.47766	7.18835	2.33985e-07	1.75949e-06	6.77445	PREDICTED: transcription factor IIIB 90 kDa subunit-like n_1 Tax_Cicer arietinum RepID_UPI00032A750C			Medtr7g086730.1	transcription factor%2C putative
Ca26264	Ca3	35718947	35722338	2.58387	0.471928	5.7812	6.49401e-06	3.11056e-05	3.89707	PREDICTED: uncharacterized protein LOC101515079 n_1 Tax_Cicer arietinum RepID_UPI00032A61B8			#N/A
Ca26259	Ca3	35726399	35730373	-0.777948	2.00947	-4.91547	5.53403e-05	0.000201169	1.40063	PREDICTED: frataxin - mitochondrial n_1 Tax_Cicer arietinum RepID_UPI00032AC38E			Medtr6g071700.1	iron donor protein CyaY
Ca26255	Ca3	35732426	35734927	-1.38495	2.23494	-5.42295	1.56554e-05	6.70537e-05	2.63091	PREDICTED: p21-activated protein kinase-interacting protein 1-like n_1 Tax_Cicer arietinum RepID_UPI00032A6CB7	AT1G65030.1	Transducin/WD40 repeat-like superfamily	Medtr2g049300.1	p21-activated kinase-interacting-like protein
Ca26260	Ca3	35743333	35745753	0.870445	4.39272	6.78021	5.98689e-07	3.95207e-06	5.57613	PREDICTED: mesoderm-specific transcript protein n_1 Tax_Cicer arietinum RepID_UPI00032A6880	AT1G64670.1	alpha/beta-Hydrolases superfamily	Medtr7g087070.1	alpha/beta fold hydrolase
Ca26263	Ca3	35778607	35779908	0.922385	2.74256	8.54377	1.20901e-08	1.4357e-07	9.7285	PREDICTED: myb-related protein 306 n_1 Tax_Cicer arietinum RepID_UPI00032A6154	AT1G08810.1	myb domain protein 60	Medtr7g087130.1	myb transcription factor
Ca26290	Ca3	35829728	35835076	0.612048	3.1905	6.66448	7.84433e-07	5.00538e-06	5.42365	PREDICTED: ELMO domain-containing protein A n_1 Tax_Cicer arietinum RepID_UPI00032A8FE5	AT3G03610.1	ELMO/CED-12 family protein	Medtr7g087440.1	ELMO/CED-12 family protein
Ca26250	Ca3	35916866	35919645	0.737579	4.55937	7.55938	1.01491e-07	8.61911e-07	7.37323	PREDICTED: ubiquitin-conjugating enzyme E2 22 n_1 Tax_Cicer arietinum RepID_UPI00032A6BAC	AT5G05080.2	ubiquitin-conjugating	Medtr7g087590.2	ubiquitin-conjugating enzyme
Ca26267	Ca3	35991803	35995031	0.457077	3.3677	6.10106	2.9908e-06	1.58834e-05	4.04431	PREDICTED: uncharacterized protein LOC101489167 n_1 Tax_Cicer arietinum RepID_UPI00032ABD06	AT3G56820.1	unknown protein; Has 34 Blast hits	Medtr7g088040.1	plant/T8M16-150 protein%2C putative
Ca26306	Ca3	36257982	36260228	-1.16815	5.60776	-6.69834	7.2468e-07	4.67876e-06	5.36537	Nascent proteinassociated complex alpha chain n_3 Tax_Papilionoideae RepID_G7L4T7_MEDTR	AT5G13850.1	nascent polypeptide-associated	Medtr7g088680.1	nascent proteinassociated complex alpha chain
Ca28085	Ca3	36292703	36301024	-1.3018	9.57421	-11.1354	8.09247e-11	2.28366e-09	14.5865	4-alpha-glucanotransferase DPE2 n_23 Tax_Papilionoideae RepID_G7L4U3_MEDTR	AT2G40840.1	disproportionating enzyme 2	Medtr7g088740.1	4-alpha-glucanotransferase DPE2
Ca26302	Ca3	36406696	36409879	0.974414	5.64586	6.09552	3.03093e-06	1.60631e-05	3.91398	PREDICTED: protein NRT1/ PTR FAMILY 3.1-like n_1 Tax_Cicer arietinum RepID_UPI0006410332	AT1G68570.1	Major facilitator superfamily protein	Medtr7g088790.1	peptide/nitrate transporter
Ca28104	Ca3	36571937	36574494	2.13611	5.18019	12.1052	1.51935e-11	5.58619e-10	16.3519	PREDICTED: uncharacterized protein LOC101508526 n_2 Tax_Cicer arietinum RepID_UPI00032A85D0			Medtr7g098450.1	TPR repeat protein
Ca26313	Ca3	36586336	36593359	-0.693529	2.4004	-4.80795	7.24389e-05	0.000255289	1.03644	PREDICTED: cell division control protein 48 homolog B n_1 Tax_Cicer arietinum RepID_UPI00032A72A5	AT2G03670.1	cell division cycle 48B	Medtr7g088980.3	cell division cycle protein-like/CDC48 protein
Ca26329	Ca3	36839342	36844639	0.868659	5.55103	6.16886	2.541e-06	1.38259e-05	4.09006	Calmodulin-domain kinase CDPK protein n_2 Tax_Papilionoideae RepID_Q2HT01_MEDTR	AT2G41140.1	CDPK-related kinase	Medtr7g089480.1	calmodulin-domain kinase CDPK protein
Ca26384	Ca3	36889979	36893511	-2.11927	2.03258	-5.75303	6.95647e-06	3.30433e-05	3.53187	PREDICTED: pentatricopeptide repeat-containing protein At1g80270 - mitochondrial-like isoform X1 n_2 Tax_Cicer arietinum RepID_UPI00032A6CB3	AT1G80270.3	PENTATRICOPEPTIDE REPEAT 596	Medtr7g089770.1	DNA-binding protein
Ca26363	Ca3	37020233	37022490	-0.64048	3.3163	-4.97628	4.75332e-05	0.000176848	1.26794	PREDICTED: ganglioside-induced differentiation-associated protein 2 n_1 Tax_Cicer arietinum RepID_UPI00032A8E1F	AT3G10210.1	SEC14 cytosolic factor family protein	Medtr7g090050.1	ganglioside-induced differentiation-associated-like protein
Ca26362	Ca3	37057018	37060498	-0.545156	4.27087	-7.01757	3.45771e-07	2.46554e-06	6.14141	Pyrroline-5-carboxylate reductase n_4 Tax_Papilionoideae RepID_P5CR_PEA	AT5G14800.1	pyrroline-5-	Medtr7g090160.2	pyrroline-5-carboxylate reductase
Ca26360	Ca3	37065951	37068341	1.9954	4.00797	6.6313	8.47875e-07	5.34112e-06	5.25931	PREDICTED: putative methyltransferase DDB_G0268948 n_1 Tax_Cicer arietinum RepID_UPI00032A5D2C	AT2G41380.1	S-adenosyl-L-methionine-dependent methyltransferases	Medtr7g090180.1	S-adenosylmethionine-dependent methyltransferase
Ca26372	Ca3	37119690	37126276	-1.25919	1.60845	-6.86489	4.91807e-07	3.3284e-06	6.21024	PREDICTED: uncharacterized protein LOC101511202 n_1 Tax_Cicer arietinum RepID_UPI00032A5681			Medtr7g090290.1	hypothetical protein
Ca26368	Ca3	37148337	37156167	1.00728	4.49756	7.39144	1.47792e-07	1.18226e-06	6.99585	PREDICTED: protein STRICTOSIDINE SYNTHASE-LIKE 2-like n_2 Tax_Cicer arietinum RepID_UPI00032AA1D6	AT2G41290.1	strictosidine synthase-like 2	Medtr7g090310.1	strictosidine synthase family protein
Ca26367	Ca3	37168636	37172251	4.94324	4.73314	21.3539	8.01636e-17	3.71546e-14	28.6118	PREDICTED: haloacid dehalogenase-like hydrolase domain-containing protein 3 n_1 Tax_Cicer arietinum RepID_UPI00032A8568	AT2G41250.1	Haloacid dehalogenase-like hydrolase	Medtr7g090370.2	haloacid dehalogenase-like hydrolase family protein
Ca26375	Ca3	37239296	37241922	-1.23058	6.12987	-10.1338	5.0823e-10	1.01727e-08	12.7706	UDP-sulfoquinovose synthase n_4 Tax_Papilionoideae RepID_G7KRQ8_MEDTR	AT4G33030.1	sulfoquinovosyldiacylglycerol 1	Medtr7g090510.1	UDP-sulfoquinovose synthase
Ca26399	Ca3	37392353	37393329	0.756138	2.08887	5.2691	2.29173e-05	9.41246e-05	2.24142	PREDICTED: uncharacterized protein LOC101493496 n_1 Tax_Cicer arietinum RepID_UPI00032AC165	AT5G04000.1	unknown protein; Has 1807 Blast hits	Medtr7g090930.2	hypothetical protein
Ca26393	Ca3	37424808	37436240	-0.832481	2.78252	-5.69036	8.10863e-06	3.77999e-05	3.13815	PREDICTED: DNA helicase INO80-like n_1 Tax_Cicer arietinum RepID_UPI000640E9D4	AT3G57300.1	INO80 ortholog	Medtr7g090960.2	DNA helicase INO80-like protein
Ca26391	Ca3	37441051	37444896	0.772943	2.58649	5.23448	2.49747e-05	0.000101647	2.04575	Glycerol-3-phosphate dehydrogenase [NAD(+)] n_18 Tax_Papilionoideae RepID_A0A0S3RX93_PHAAN	AT2G41540.3	6-phosphogluconate dehydrogenase	Medtr7g090970.2	glycerol-3-phosphate dehydrogenase
Ca26436	Ca3	37541581	37545752	-0.810498	1.867	-5.75434	6.93423e-06	3.29581e-05	3.49747	PREDICTED: short integuments 2 - mitochondrial n_1 Tax_Cicer arietinum RepID_UPI00032A5812	AT2G41670.1	P-loop containing nucleoside triphosphate	Medtr7g091320.2	P-loop nucleoside triphosphate hydrolase superfamily protein
Ca26417	Ca3	37553858	37585317	0.558075	4.65095	5.36353	1.81341e-05	7.6219e-05	2.11369	ABC transporter family protein n_5 Tax_Papilionoideae RepID_G7KTH7_MEDTR	AT2G41700.1	ATP-binding cassette	Medtr7g091380.4	ABC transporter family protein
Ca26455	Ca3	37764658	37767589	3.4494	0.534448	7.35084	1.61938e-07	1.27475e-06	7.4833	PREDICTED: polygalacturonase-like n_1 Tax_Cicer arietinum RepID_UPI00032ACE2A	AT3G57510.1	Pectin lyase-like superfamily	Medtr7g091850.1	endo polygalacturonase
Ca26415	Ca3	37786304	37790622	0.92085	5.53748	5.55755	1.12337e-05	5.02984e-05	2.58735	Calcium-dependent calmodulin-independent protein kinase isoform 2 n_3 Tax_Papilionoideae RepID_Q7XZK4_CICAR	AT5G19450.2	calcium-dependent protein	Medtr7g091890.2	calmodulin-domain kinase CDPK protein
Ca26410	Ca3	37818680	37821796	0.919053	4.74272	6.49512	1.16834e-06	7.05755e-06	4.88399	Cytosolic guanylate kinase n_6 Tax_Papilionoideae RepID_W8VZ39_PEA	AT3G57550.2	guanylate kinase	Medtr7g092020.4	guanylate kinase-like protein
Ca26408	Ca3	37853954	37871329	0.347356	4.63168	4.96902	4.84038e-05	0.000179562	1.12746	PREDICTED: uncharacterized protein LOC101515636 isoform X1 n_2 Tax_Cicer arietinum RepID_UPI0006412593	AT4G23160.1	cysteine-rich RLK (RECEPTOR-like	Medtr7g092130.1	armadillo/beta-catenin-like repeat protein
Ca26414	Ca3	37879886	37886539	-1.20683	2.15584	-10.4923	2.59794e-10	5.92183e-09	13.6987	DNA-binding protein SMUBP-2 n_14 Tax_Papilionoideae RepID_A0A0B2PI38_GLYSO	AT2G03270.1	DNA-binding protein, putative	Medtr7g092200.1	DNA-binding protein SMUBP-2
Ca26464	Ca3	37989919	37993836	-0.819008	6.0532	-6.03662	3.49348e-06	1.81992e-05	3.77103	PREDICTED: uncharacterized protein LOC101494561 isoform X1 n_2 Tax_Cicer arietinum RepID_UPI0006414A48	AT2G42320.2	nucleolar protein gar2-related	Medtr7g092460.4	nucleolar gar2-like protein
Ca26469	Ca3	38161995	38167322	2.71643	0.178733	6.86124	4.95983e-07	3.35222e-06	6.40534	PREDICTED: protein STRUBBELIG-RECEPTOR FAMILY 2-like n_1 Tax_Cicer arietinum RepID_UPI00032AD0FB	AT5G06820.1	STRUBBELIG-receptor family 2	Medtr7g092910.1	strubbelig-receptor family protein
Ca26470	Ca3	38170417	38173423	-1.42296	1.04453	-4.92636	5.38532e-05	0.000196771	1.66672	PREDICTED: squamosa promoter-binding-like protein 9 n_1 Tax_Cicer arietinum RepID_UPI00032A8188	AT2G42200.1	squamosa promoter binding	Medtr7g092930.1	squamosa promoter-binding-like protein
Ca26479	Ca3	38235413	38242115	1.61967	2.12914	5.16045	3.00239e-05	0.000118937	1.98409	No Hits	AT3G20760.1	Nse4, component of Smc5/6 DNA repair	Medtr7g093090.1	Nse4%2C component of Smc5/6 DNA repair complex protein
Ca26495	Ca3	38322968	38324963	1.20427	3.27869	10.2533	4.05724e-10	8.46596e-09	13.1044	PREDICTED: uncharacterized protein LOC101510679 n_1 Tax_Cicer arietinum RepID_UPI00032A8104	AT2G42040.1	CONTAINS InterPro DOMAIN/s: WRC (InterPro:IPR014977);	Medtr7g093360.2	WRC protein
Ca26515	Ca3	38409225	38413195	0.691878	4.51573	6.97477	3.81553e-07	2.68481e-06	6.02737	E3 ubiquitin-protein ligase n_2 Tax_Papilionoideae RepID_G7KWA3_MEDTR	AT3G58040.1	seven in absentia of Arabidopsis	Medtr7g093600.2	ubiquitin ligase SINAT3
Ca26524	Ca3	38614154	38618132	-1.89862	4.36975	-9.46309	1.86059e-09	3.0114e-08	11.4825	Elongation factor Tu n_1 Tax_Medicago truncatula RepID_A0A072U201_MEDTR	AT4G02930.1	GTP binding Elongation factor Tu family	Medtr7g094460.1	GTP-binding elongation factor Tu family protein
Ca26529	Ca3	38619103	38622118	0.973908	8.1759	9.29217	2.61323e-09	3.98101e-08	11.0834	PREDICTED: uncharacterized protein LOC101496404 n_1 Tax_Cicer arietinum RepID_UPI00032A7B9B	AT4G02920.2	unknown protein; BEST Arabidopsis thaliana	Medtr7g094470.1	transmembrane protein%2C putative
Ca26526	Ca3	38624049	38630367	1.04231	4.78972	9.06649	4.1158e-09	5.74896e-08	10.6376	Uncharacterized protein n_6 Tax_Papilionoideae RepID_A0A0S3RY09_PHAAN	AT3G06190.2	BTB-POZ and MATH domain	Medtr7g094490.1	BTB/POZ/MATH-domain protein
Ca26533	Ca3	38638795	38639562	1.1298	6.45783	8.31502	1.95951e-08	2.16552e-07	9.0439	PREDICTED: short-chain type dehydrogenase/reductase-like n_1 Tax_Cicer arietinum RepID_UPI00032AC31B	AT3G03980.1	NAD(P)-binding Rossmann-fold superfamily	Medtr7g094510.1	enoyl-(acyl carrier) reductase
Ca26537	Ca3	38750259	38750438	0.906638	7.859	5.18608	2.8169e-05	0.000112375	1.65479	No Hits			#N/A
Ca26539	Ca3	38781423	38786931	-0.494781	3.9755	-5.88313	5.06663e-06	2.51523e-05	3.44185	PREDICTED: preprotein translocase subunit SCY2 - chloroplastic n_1 Tax_Cicer arietinum RepID_UPI00032A9BA9	AT2G31530.1	SecY protein transport	Medtr7g094800.1	preprotein translocase subunit SecY
Ca26508	Ca3	38845779	38848495	0.508248	4.51603	5.75047	7.00012e-06	3.32299e-05	3.07832	PREDICTED: cyclin-P3-1 n_1 Tax_Cicer arietinum RepID_UPI00032AA5DF	AT2G44740.1	cyclin p4;1	Medtr7g094880.1	cyclin p4
Ca26547	Ca3	38915900	38918576	-2.01824	4.11895	-10.4873	2.62194e-10	5.95878e-09	13.4842	PREDICTED: pentatricopeptide repeat-containing protein At3g60050-like n_1 Tax_Cicer arietinum RepID_UPI00032A8AA8	AT3G60050.1	Pentatricopeptide repeat (PPR) superfamily	Medtr6g045263.2	PPR containing plant-like protein
Ca26555	Ca3	38919945	38923559	-2.00539	5.53659	-8.59883	1.07746e-08	1.29967e-07	9.65271	PREDICTED: fatty-acid-binding protein 1 n_1 Tax_Cicer arietinum RepID_UPI00032AC879	AT3G63170.1	Chalcone-flavanone isomerase family	Medtr7g094980.1	chalcone-flavanone isomerase family protein
Ca26551	Ca3	38924278	38926130	-2.30624	4.26464	-13.0439	3.29819e-12	1.59135e-10	17.9335	Splicing factor Prp18 family protein n_2 Tax_Papilionoideae RepID_A0A072UD53_MEDTR	AT1G03140.1	splicing factor Prp18 family protein	Medtr7g095000.1	splicing factor Prp18 family protein
Ca26552	Ca3	38926434	38927321	-2.2139	3.17945	-11.681	3.11942e-11	1.00657e-09	15.7331	Splicing factor Prp18 family protein n_2 Tax_Papilionoideae RepID_A0A072UD53_MEDTR	AT1G03140.1	splicing factor Prp18 family protein	Medtr7g095000.1	splicing factor Prp18 family protein
Ca26549	Ca3	38936718	38940245	-1.6323	2.86911	-9.47669	1.81127e-09	2.95346e-08	11.645	Ubiquinone biosynthesis COQ4-like protein n_6 Tax_Papilionoideae RepID_A0A072UP96_MEDTR	AT2G03690.1	coenzyme Q biosynthesis Coq4 family	Medtr4g094990.1	ubiquinone biosynthesis COQ4-like protein
Ca26556	Ca3	38942548	38952211	-1.99084	5.79291	-11.4865	4.36573e-11	1.34354e-09	15.2746	PREDICTED: putative ATP-dependent RNA helicase DHX33 isoform X1 n_1 Tax_Cicer arietinum RepID_UPI00032A6F7F	AT1G26370.1	RNA helicase family protein	Medtr7g095080.1	ATP-dependent RNA helicase DHX35
Ca26546	Ca3	38953770	38955016	-2.05787	5.10696	-9.73222	1.09802e-09	1.93482e-08	11.9863	PREDICTED: uncharacterized protein LOC101509912 n_1 Tax_Cicer arietinum RepID_UPI00032AC3D5	AT4G02725.2	unknown protein; FUNCTIONS IN: molecular_function	Medtr7g095090.1	transmembrane protein%2C putative
Ca26574	Ca3	39026435	39029305	1.33554	2.40033	5.39195	1.69023e-05	7.17515e-05	2.48802	PREDICTED: type I inositol 1 -4 -5-trisphosphate 5-phosphatase CVP2-like n_1 Tax_Cicer arietinum RepID_UPI00032AC5F4	AT3G63240.1	DNAse I-like superfamily protein	Medtr7g095260.1	type I inositol 1%2C4%2C5-trisphosphate 5-phosphatase CVP2
Ca26569	Ca3	39057957	39059397	1.08054	2.38654	8.17674	2.63261e-08	2.81579e-07	9.00152	PREDICTED: putative nuclease HARBI1 n_1 Tax_Cicer arietinum RepID_UPI00032A7626	AT3G63270.1	CONTAINS InterPro DOMAIN/s: Putative	#N/A
Ca26572	Ca3	39060829	39068202	2.16973	5.42428	11.0342	9.69226e-11	2.60076e-09	14.4608	PREDICTED: sulfate transporter 3.1-like n_1 Tax_Cicer arietinum RepID_UPI00032A9459	AT3G51895.1	sulfate transporter	Medtr7g095430.2	sulfate/bicarbonate/oxalate exchanger and transporter sat-1
Ca26590	Ca3	39111695	39121896	1.8624	3.97529	6.61473	8.81504e-07	5.5318e-06	5.23029	PREDICTED: heat stress transcription factor A-6b n_1 Tax_Cicer arietinum RepID_UPI00032AAAAD	AT3G22830.1	heat shock transcription	Medtr7g095680.1	heat shock transcription factor A3
Ca26586	Ca3	39158171	39161748	2.0423	1.80455	11.7043	2.99698e-11	9.78181e-10	15.8861	PREDICTED: protein LONGIFOLIA 1-like n_1 Tax_Cicer arietinum RepID_UPI00032A631A	AT3G63430.1	unknown protein; BEST Arabidopsis thaliana	Medtr7g095890.1	DUF4378 domain protein
Ca26583	Ca3	39245233	39250978	1.53519	3.12857	10.9699	1.0877e-10	2.8733e-09	14.4615	PREDICTED: putative uridine kinase C227.14 isoform X1 n_2 Tax_Cicer arietinum RepID_UPI00032ABE39	AT1G03030.1	P-loop containing nucleoside triphosphate	Medtr7g096100.2	phosphoribulokinase/uridine kinase family protein
Ca26613	Ca3	39645654	39653927	-1.18406	4.27277	-13.5063	1.60258e-12	8.88098e-11	18.6593	PREDICTED: dolichyl-diphosphooligosaccharide--protein glycosyltransferase subunit 2-like isoform X1 n_2 Tax_Cicer arietinum RepID_UPI00032A933A	AT4G21150.3	ribophorin II (RPN2) family protein	Medtr1g069780.1	oligosaccharyltransferase subunit ribophorin II
Ca26608	Ca3	39655342	39657264	-2.65646	1.69471	-8.1134	3.01644e-08	3.15139e-07	9.03357	PREDICTED: H/ACA ribonucleoprotein complex subunit 3-like protein n_1 Tax_Cicer arietinum RepID_UPI00032AA111			#N/A
Ca26636	Ca3	39694937	39708856	-0.768612	4.00871	-7.45398	1.28433e-07	1.04823e-06	7.16849	Glutathione gamma-glutamylcysteinyltransferase 1 n_2 Tax_Gossypium arboreum RepID_A0A0B0MLA5_GOSAR	AT1G03980.1	phytochelatin synthase	Medtr7g097200.1	glutathione gamma-glutamylcysteinyltransferase
Ca26634	Ca3	39724173	39730939	1.43225	4.58165	12.2748	1.14561e-11	4.39159e-10	16.6469	PREDICTED: tetratricopeptide repeat protein 7A-like isoform X1 n_3 Tax_Cicer arietinum RepID_UPI00032A9173	AT4G28600.1	no pollen germination related	Medtr7g097230.4	TPR 7B-like protein
Ca26637	Ca3	39752987	39761618	-1.21887	0.0885613	-4.6228	0.000115264	0.000383684	1.12313	Beta-glucosidase n_2 Tax_Papilionoideae RepID_A0A072UTJ9_MEDTR	AT5G46050.1	peptide transporter 3	Medtr7g098040.1	peptide transporter
Ca26642	Ca3	39856052	39861928	-0.532173	5.67685	-5.56261	1.10948e-05	4.97637e-05	2.60083	PREDICTED: putative G3BP-like protein n_1 Tax_Cicer arietinum RepID_UPI00032AB35E	AT5G43960.1	Nuclear transport factor 2 (NTF2) family	Medtr7g098440.1	ras GTPase-activating binding-like protein
Ca26644	Ca3	39875967	39878045	-0.719081	1.93534	-5.42195	1.56941e-05	6.72009e-05	2.66556	PREDICTED: uncharacterized protein LOC101502842 n_1 Tax_Cicer arietinum RepID_UPI00032A8EFD	AT2G20390.2	unknown protein; FUNCTIONS IN: molecular_function	Medtr7g098470.3	cytochrome oxidase complex assembly protein
Ca26684	Ca3	39922687	39930067	-0.891751	4.40665	-6.88824	4.65914e-07	3.17848e-06	5.83498	ABC transporter-like family-protein n_2 Tax_Papilionoideae RepID_G7KYF1_MEDTR	AT1G04120.2	multidrug resistance-associated	Medtr7g098690.1	ABC transporter-like family-protein
Ca26688	Ca3	39945148	39947510	-0.929236	3.54878	-7.52933	1.08519e-07	9.09482e-07	7.3874	PREDICTED: pleiotropic drug resistance protein 1-like n_1 Tax_Cicer arietinum RepID_UPI00064169D9	AT1G66950.1	pleiotropic drug resistance	Medtr7g098370.1	drug resistance transporter-like ABC domain protein
Ca26658	Ca3	40063579	40066136	2.16598	4.97263	12.075	1.59819e-11	5.81253e-10	16.3029	PREDICTED: uncharacterized protein LOC101508526 n_2 Tax_Cicer arietinum RepID_UPI00032A85D0			Medtr7g098450.1	TPR repeat protein
Ca26701	Ca3	40364104	40367100	-2.8277	6.8045	-14.5077	3.58021e-13	2.79385e-11	20.1634	PREDICTED: uncharacterized protein LOC101498824 isoform X1 n_2 Tax_Cicer arietinum RepID_UPI00032A970A			Medtr7g099950.1	hypothetical protein
Ca26703	Ca3	40379181	40382652	-5.66741	2.41266	-11.9091	2.11366e-11	7.28118e-10	16.2318	PREDICTED: uncharacterized protein LOC101499143 n_1 Tax_Cicer arietinum RepID_UPI00032AA556	AT3G53630.1	unknown protein; BEST Arabidopsis thaliana	Medtr7g099970.1	hypothetical protein
Ca26715	Ca3	40548439	40549607	1.17182	3.15434	4.8659	6.2651e-05	0.000224361	1.0256	Aluminum sensitive-like protein n_3 Tax_Papilionoideae RepID_G7L0N3_MEDTR	AT2G37330.1	aluminum sensitive 3	Medtr7g100160.1	aluminum sensitive-like protein
Ca26730	Ca3	40629134	40629893	0.850571	4.72874	6.98921	3.69075e-07	2.61101e-06	6.05456	PREDICTED: uncharacterized protein LOC101511108 n_1 Tax_Cicer arietinum RepID_UPI00032AD3BE	AT3G53470.2	unknown protein; FUNCTIONS IN: molecular_function	Medtr7g061255.1	transmembrane protein%2C putative
Ca26723	Ca3	40656824	40662103	1.42053	3.03776	6.09728	3.01814e-06	1.60064e-05	4.09991	PREDICTED: probable LRR receptor-like serine/threonine-protein kinase At1g67720 isoform X1 n_3 Tax_Cicer arietinum RepID_UPI00032A6CE9	AT2G37050.3	Leucine-rich repeat protein kinase	Medtr7g100630.1	LRR receptor-like kinase
Ca26728	Ca3	40665994	40667510	0.719579	2.15054	5.12476	3.28145e-05	0.000128182	1.87088	Nuclear transcription factor Y subunit B n_3 Tax_Medicago RepID_G7L1Q2_MEDTR	AT2G38880.7	nuclear factor Y, subunit B1	Medtr7g061270.1	nuclear transcription factor Y subunit B
Ca26733	Ca3	40673424	40680958	-1.88399	1.80634	-8.99944	4.71642e-09	6.41223e-08	10.8423	DNA helicase n_2 Tax_Papilionoideae RepID_G7L1Q5_MEDTR	AT3G09660.1	minichromosome maintenance 8	Medtr7g100680.2	DNA replication licensing factor MCM8
Ca26754	Ca3	40688695	40697595	-0.681189	4.61992	-4.92495	5.40433e-05	0.000197324	1.02206	Uncharacterized protein n_1 Tax_Oryza meridionalis RepID_A0A0E0C9Y4_9ORYZ	AT5G02960.1	Ribosomal protein S12/S23 family protein	Medtr7g100720.1	40S ribosomal protein S23-1
Ca26751	Ca3	40702018	40704989	1.13498	1.17632	5.26522	2.31389e-05	9.48784e-05	2.46405	PREDICTED: interactor of constitutive active ROPs 2 - chloroplastic-like n_1 Tax_Cicer arietinum RepID_UPI00032A6EF4	AT2G37080.1	ROP interactive partner 3	Medtr7g100730.2	interactor of constitutive active ROPs-like protein
Ca26756	Ca3	40752709	40754248	0.862665	4.04738	6.4495	1.30145e-06	7.73939e-06	4.8112	PREDICTED: uncharacterized protein LOC101488954 isoform X3 n_1 Tax_Cicer arietinum RepID_UPI000640CF39			Medtr7g100830.1	protamine P1 family protein
Ca26748	Ca3	40779327	40780401	5.96475	1.69558	19.5136	5.90253e-16	1.58384e-13	25.9573	PREDICTED: uncharacterized protein LOC101490574 n_1 Tax_Cicer arietinum RepID_UPI00032AB72C			Medtr2g083910.1	DUF1685 family protein
Ca26775	Ca3	40788417	40793757	0.665796	4.69599	7.39661	1.46084e-07	1.17228e-06	6.99776	PREDICTED: uncharacterized protein LOC101506387 isoform X1 n_2 Tax_Cicer arietinum RepID_UPI00064180E2	AT2G37150.2	RING/U-box superfamily protein	Medtr7g100950.2	zinc finger%2C C3HC4 type (RING finger) protein
Ca26769	Ca3	40822769	40828052	0.659032	3.58636	5.43939	1.50322e-05	6.46379e-05	2.38504	DnaJ heat shock amino-terminal domain protein n_2 Tax_Papilionoideae RepID_G7L2R8_MEDTR	AT5G03160.1	homolog of mamallian	Medtr7g101070.1	DnaJ heat shock amine-terminal domain protein
Ca26739	Ca3	40945325	40949099	2.17431	7.06051	22.4081	2.73693e-17	2.11913e-14	29.6832	Phenylalanine ammonia-lyase 1 n_10 Tax_Papilionoideae RepID_PAL1_PEA	AT2G37040.1	PHE ammonia lyase 1	Medtr7g101395.1	phenylalanine ammonia-lyase-like protein
Ca26742	Ca3	40949791	40968655	-1.53851	2.79862	-10.1231	5.18687e-10	1.02543e-08	12.923	PREDICTED: chromodomain-helicase-DNA-binding protein 3-like isoform X1 n_3 Tax_Cicer arietinum RepID_UPI000640C216	AT1G08060.2	ATP-dependent helicase family	Medtr7g101465.1	SNF2 family amine-terminal protein
Ca26765	Ca3	40991280	40995018	-0.480623	3.64222	-6.06282	3.27944e-06	1.71954e-05	3.91487	PREDICTED: translin n_1 Tax_Cicer arietinum RepID_UPI00032A7525	AT2G37020.2	Translin family protein	Medtr7g101760.4	translin-like protein
Ca26759	Ca3	41025113	41029867	-2.03111	6.33666	-19.7345	4.60456e-16	1.25762e-13	26.8748	PREDICTED: RNA polymerase sigma factor sigF - chloroplastic-like n_1 Tax_Cicer arietinum RepID_UPI00032AA9F6	AT2G36990.1	RNApolymerase	Medtr7g101840.1	RNA polymerase sigma factor
Ca26758	Ca3	41051371	41057059	-0.932102	4.70381	-9.98968	6.68589e-10	1.25319e-08	12.4949	Membrane magnesium transporter n_2 Tax_Papilionoideae RepID_I3SQK1_MEDTR			#N/A
Ca26762	Ca3	41082116	41084325	-1.2762	2.10335	-5.75874	6.86007e-06	3.26462e-05	3.45939	PREDICTED: uncharacterized protein LOC101501035 n_1 Tax_Cicer arietinum RepID_UPI00032A6C98			Medtr7g101930.1	heavy metal-associated domain protein
Ca26820	Ca3	41385242	41386897	2.71051	5.11886	9.79854	9.6555e-10	1.72323e-08	12.1206	Glycosyltransferase n_3 Tax_Cicer arietinum RepID_A0A067XU14_CICAR	AT2G36780.1	UDP-Glycosyltransferase superfamily	Medtr7g117405.1	UDP-glucosyltransferase family protein
Ca26800	Ca3	41654466	41657922	2.11633	5.92495	18.7631	1.39877e-15	3.0563e-13	25.7621	PREDICTED: zinc finger protein CONSTANS-LIKE 2 n_1 Tax_Cicer arietinum RepID_UPI00032A5F59	AT5G15850.1	CONSTANS-like 1	Medtr7g018170.1	zinc finger constans-like protein
Ca26809	Ca3	41753967	41759125	1.21586	3.46103	7.51521	1.11993e-07	9.31958e-07	7.36466	NSP-interacting kinase-like protein n_4 Tax_Papilionoideae RepID_A0A072U7I5_MEDTR	AT3G25560.1	NSP-interacting kinase 2	Medtr7g018200.2	NSP-interacting kinase-like protein
Ca26842	Ca3	41806985	41809898	0.752024	9.88376	6.59446	9.24489e-07	5.76205e-06	5.03069	PREDICTED: S-adenosylmethionine decarboxylase proenzyme-like isoform X3 n_2 Tax_Cicer arietinum RepID_UPI0006412D11	AT3G25570.2	Adenosylmethionine decarboxylase family	Medtr0003s0660.1	S-adenosylmethionine decarboxylase proenzyme
Ca26841	Ca3	41826198	41829132	0.884193	4.99576	5.04734	3.9803e-05	0.000151628	1.31644	PREDICTED: proline dehydrogenase 2 - mitochondrial-like n_1 Tax_Cicer arietinum RepID_UPI00032ABD6F	AT5G38710.1	Methylenetetrahydrofolate reductase	Medtr7g020820.1	proline dehydrogenase
Ca26837	Ca3	41845345	41850794	0.720824	4.5375	9.25573	2.81083e-09	4.19826e-08	11.0319	Uncharacterized protein n_12 Tax_Papilionoideae RepID_K7MV60_SOYBN	AT3G30841.1	Cofactor-independent phosphoglycerate	Medtr7g019260.6	cofactor-independent phosphoglycerate mutase
Ca26833	Ca3	41938668	41939075	2.64583	3.71535	11.0923	8.73757e-11	2.41666e-09	14.6388	Uncharacterized protein n_1 Tax_Glycine max RepID_K7L8V5_SOYBN			Medtr7g019160.1	hypothetical protein
Ca26849	Ca3	41995514	41998143	-1.02555	1.76338	-7.12051	2.73129e-07	2.01715e-06	6.76435	PREDICTED: F-box/kelch-repeat protein At3g23880-like n_1 Tax_Cicer arietinum RepID_UPI00032AB14E			Medtr7g070880.1	F-box protein interaction domain protein
Ca26854	Ca3	42172500	42177150	1.35089	5.08723	10.1509	4.92051e-10	9.90253e-09	12.802	PREDICTED: binding partner of ACD11 1 n_1 Tax_Cicer arietinum RepID_UPI00032AAA00	AT3G01210.1	RNA-binding (RRM/RBD/RNP motifs) family	Medtr7g010100.1	RNA recognition motif%2C a.k.a. RRM%2C RBD protein
Ca26850	Ca3	42206763	42208194	2.13292	0.176051	4.75125	8.35047e-05	0.000288699	1.43645	Transcription factor n_2 Tax_Papilionoideae RepID_G7KZY5_MEDTR			Medtr7g010120.1	transcription factor
Ca26852	Ca3	42253436	42258115	0.915462	3.10662	5.82502	5.83601e-06	2.83641e-05	3.41084	PREDICTED: uncharacterized protein LOC101498903 isoform X1 n_3 Tax_Cicer arietinum RepID_UPI000640CAC3	AT5G39785.2	Protein of unknown function (DUF1666)	Medtr7g010160.1	DUF1666 family protein
Ca26874	Ca3	42450653	42454403	-1.38656	3.71702	-13.9467	8.20213e-13	5.09966e-11	19.3683	50S ribosomal L15-like protein n_6 Tax_Papilionoideae RepID_A0A072VMB3_MEDTR	AT5G64670.1	Ribosomal protein L18e/L15 superfamily	Medtr1g031890.1	50S ribosomal L15-like protein
Ca26895	Ca3	42758976	42760493	-0.681737	1.34546	-4.92225	5.4409e-05	0.000198351	1.56941	PREDICTED: pentatricopeptide repeat-containing protein At2g36730 n_1 Tax_Cicer arietinum RepID_UPI00032AD2EE	AT2G36730.1	Pentatricopeptide repeat (PPR) superfamily	Medtr5g043920.1	PPR containing plant-like protein
Ca26936	Ca3	43005443	43007752	2.51343	2.68642	6.25029	2.09072e-06	1.17392e-05	4.5461	Alpha-expansin n_3 Tax_Papilionoideae RepID_Q9FNT1_CICAR	AT3G29030.1		Medtr7g011060.1	expansin A10
Ca26934	Ca3	43040784	43043620	2.09692	1.13156	6.60469	9.0252e-07	5.64352e-06	5.72407	PREDICTED: cytochrome P450 71A1-like n_1 Tax_Cicer arietinum RepID_UPI00032A5D0B	AT4G31500.1	cytochrome	Medtr7g012330.1	cytochrome P450 family 71 protein
Ca26927	Ca3	43103865	43107013	-0.64674	5.40259	-5.05597	3.89547e-05	0.000148767	1.33603	PREDICTED: KH domain-containing protein At4g18375-like n_1 Tax_Cicer arietinum RepID_UPI00032A96B0	AT5G15270.1	RNA-binding KH domain-containing protein	Medtr7g011080.2	RNA-binding KH domain protein
Ca26939	Ca3	43233258	43237705	0.928237	9.60602	10.0547	5.90671e-10	1.13212e-08	12.5519	Cystathionine gamma-synthase n_1 Tax_Cicer arietinum RepID_L0EK12_CICAR	AT3G01120.1	Pyridoxal phosphate	Medtr7g011230.1	cystathionine gamma-synthase
Ca26983	Ca3	43604644	43606039	-1.03081	5.11142	-4.94321	5.16305e-05	0.000189829	1.05549	PREDICTED: uncharacterized protein LOC101498692 n_2 Tax_Cicer arietinum RepID_UPI00032A5B2A	AT3G29240.2	Protein of unknown function (DUF179)	Medtr7g011850.1	plant/MXO21-9 protein
Ca26981	Ca3	43641799	43644725	-0.682489	3.77232	-5.2483	2.41322e-05	9.84798e-05	1.88991	PREDICTED: rRNA methyltransferase 1 - mitochondrial n_2 Tax_Cicer arietinum RepID_UPI00032A6586	AT5G15390.1	tRNA/rRNA methyltransferase (SpoU)	Medtr7g012240.1	tRNA/rRNA methyltransferase SpoU family protein
Ca26997	Ca3	43842407	43845647	1.35368	3.92061	12.3022	1.09474e-11	4.22828e-10	16.7231	PREDICTED: membrane-anchored ubiquitin-fold protein 1-like n_1 Tax_Cicer arietinum RepID_UPI00032AACCF	AT5G15460.2	membrane-anchored ubiquitin-fold	Medtr7g012560.3	membrane-anchored ubiquitin-fold protein 4 precursor
Ca26996	Ca3	43860883	43866490	0.469911	4.45834	5.2256	2.5532e-05	0.000103584	1.77681	Hexosyltransferase n_12 Tax_Papilionoideae RepID_I1N4I2_SOYBN	AT5G15470.1	galacturonosyltransferase 14	Medtr7g012370.2	CAZy family GT8 glycosyltransferase
Ca27033	Ca3	43988812	44000222	0.846554	3.37946	6.64436	8.22298e-07	5.20272e-06	5.34894	NBS-LRR protein n_2 Tax_Cicer arietinum RepID_W0M0H3_CICAR	AT1G59780.1	NB-ARC domain-containing disease resistance	Medtr7g015770.1	disease resistance protein (CC-NBS-LRR class) family protein
Ca27056	Ca3	44408017	44410957	1.07227	3.4428	11.048	9.45667e-11	2.56e-09	14.5675	PREDICTED: uncharacterized protein LOC101515733 n_1 Tax_Cicer arietinum RepID_UPI00032AA2A8	AT5G38900.1	Thioredoxin superfamily protein	Medtr7g016650.2	DSBA oxidoreductase family protein
Ca27062	Ca3	44421872	44424799	-0.546777	3.9733	-6.0426	3.44336e-06	1.79748e-05	3.83258	PREDICTED: rRNA methyltransferase 1 - mitochondrial n_2 Tax_Cicer arietinum RepID_UPI00032A6586	AT5G15390.1	tRNA/rRNA methyltransferase (SpoU)	Medtr7g012240.1	tRNA/rRNA methyltransferase SpoU family protein
Ca27055	Ca3	44456955	44462857	1.12674	2.22944	6.42672	1.37362e-06	8.13694e-06	5.04038	PREDICTED: LOW QUALITY PROTEIN: pentatricopeptide repeat-containing protein At3g29230-like - partial n_1 Tax_Cicer arietinum RepID_UPI0006412ED8	AT3G29230.1	Tetratricopeptide repeat (TPR)-like	Medtr7g011840.1	PPR containing plant-like protein
Ca27020	Ca3	44608473	44610587	3.08718	2.99363	14.3197	4.71263e-13	3.38402e-11	19.9783	PREDICTED: UDP-glycosyltransferase 83A1-like n_1 Tax_Cicer arietinum RepID_UPI00032AD1D0	AT3G02100.1	UDP-Glycosyltransferase superfamily	Medtr7g013180.1	UDP-glucosyltransferase family protein
Ca27071	Ca3	44667342	44696044	0.787101	4.7014	6.07899	3.15407e-06	1.66293e-05	3.87988	Alpha amylase domain protein n_1 Tax_Medicago truncatula RepID_G7L5A1_MEDTR	AT4G23160.1	cysteine-rich RLK (RECEPTOR-like	Medtr7g013300.1	alpha amylase domain protein
Ca27190	Ca3	44850699	44853910	-0.920105	6.5574	-8.06714	3.33284e-08	3.42887e-07	8.50191	PREDICTED: glycine-rich RNA-binding protein 4 - mitochondrial-like n_1 Tax_Cicer arietinum RepID_UPI00032AA0C2			Medtr7g013730.1	RNA-binding (RRM/RBD/RNP motif) family protein
Ca27086	Ca3	44929364	44930777	4.08354	0.695601	9.42605	2.0021e-09	3.19313e-08	11.7378	PREDICTED: uncharacterized protein LOC101500506 isoform X3 n_2 Tax_Cicer arietinum RepID_UPI00032ACEC5			Medtr4g035745.1	hypothetical protein
Ca27080	Ca3	45076552	45078090	1.85394	0.112181	5.11393	3.37126e-05	0.000131292	2.3127	Anthocyanin 5-aromatic acyltransferase n_1 Tax_Medicago truncatula RepID_B4Y0U1_MEDTR	AT5G39080.1	HXXXD-type acyl-transferase family	Medtr7g013850.1	anthocyanin 5-aromatic acyltransferase
Ca27067	Ca3	45240426	45241887	1.13004	5.62062	10.0609	5.8365e-10	1.12074e-08	12.6269	PREDICTED: malonyl-CoA:anthocyanidin 5-O-glucoside-6''''''''-O-malonyltransferase-like n_1 Tax_Cicer arietinum RepID_UPI00032A8D34	AT5G39090.1	HXXXD-type acyl-transferase family	Medtr7g014330.1	anthocyanin 5-aromatic acyltransferase
Ca27098	Ca3	45597720	45602793	-0.590402	2.49627	-5.09575	3.52752e-05	0.000136487	1.72468	Phosphatidylglycerolphosphate synthase n_3 Tax_Papilionoideae RepID_G7KWL3_MEDTR	AT3G55030.1	phosphatidylglycerolphosphate	Medtr7g005530.1	phosphatidylglycerolphosphate synthase
Ca27096	Ca3	45629786	45631693	-0.52085	4.38798	-5.01599	4.30432e-05	0.000162034	1.25813	Uncharacterized protein n_13 Tax_fabids RepID_A0A0S3RQR9_PHAAN	AT2G31680.1	RAB GTPase homolog	Medtr7g405790.1	RAB GTPase-like protein A1D
Ca27094	Ca3	45816819	45817563	1.94674	2.48653	4.82523	6.93701e-05	0.000246248	1.06407	Uncharacterized protein n_4 Tax_Papilionoideae RepID_K7N037_SOYBN	AT5G28840.2	GDP-D-mannose 3',5'-epimerase	Medtr7g115080.1	GDP-D-mannose-3%2C5-epimerase
Ca27090	Ca3	45824903	45826302	-0.838373	3.86083	-5.04862	3.96765e-05	0.000151184	1.38764	PREDICTED: 60S acidic ribosomal protein P1-2-like n_2 Tax_Cicer arietinum RepID_UPI00032A6A18			Medtr8g024350.1	60S acidic ribosomal protein
Ca27120	Ca3	46039985	46041685	0.374073	4.77755	5.15446	3.04752e-05	0.000120195	1.58787	PREDICTED: dual specificity phosphatase Cdc25 - partial n_1 Tax_Cicer arietinum RepID_UPI00032A9B49	AT5G03455.1	Rhodanese/Cell	Medtr7g102310.1	rhodanese/cell cycle control phosphatase superfamily protein
Ca27133	Ca3	46087136	46092361	0.610209	3.81237	8.31906	1.94277e-08	2.14856e-07	9.10643	PREDICTED: serine/threonine protein phosphatase 2A 57 kDa regulatory subunit B'''' beta isoform-like isoform X3 n_1 Tax_Gossypium raimondii RepID_UPI00063ABDF7	AT5G03470.1	Protein phosphatase 2A regulatory	Medtr7g102900.1	protein phosphatase 2A regulatory B subunit family protein
Ca27181	Ca3	46200907	46207108	-2.56413	2.74644	-5.87664	5.14718e-06	2.55025e-05	3.71588	Transducin family protein/WD-40 repeat protein n_2 Tax_Papilionoideae RepID_A0A072USV0_MEDTR	AT3G21540.1	transducin family protein / WD-40 repeat	Medtr4g123597.1	transducin family protein/WD-40 repeat protein
Ca27183	Ca3	46251115	46274374	1.19076	8.18271	7.06075	3.13152e-07	2.26568e-06	6.20021	Glycosyltransferase n_1 Tax_Cicer arietinum RepID_A0A067XT71_CICAR	AT2G36760.1	UDP-glucosyl transferase 73C2	Medtr7g102460.1	UDP-glucosyltransferase family protein
Ca27171	Ca3	46364379	46366138	0.830847	3.18607	6.06477	3.26402e-06	1.71263e-05	3.98327	PREDICTED: wall-associated receptor kinase-like 20 isoform X1 n_4 Tax_Cicer arietinum RepID_UPI00032A77AB	AT5G02070.1	Protein kinase family protein	Medtr7g103180.1	wall-associated receptor kinase-like protein
Ca27147	Ca3	46414649	46418278	1.63811	6.29018	7.03238	3.34207e-07	2.392e-06	6.15215	Sulfite exporter TauE/SafE family protein n_4 Tax_Papilionoideae RepID_A0A072UE30_MEDTR	AT2G36630.1	Sulfite exporter TauE/SafE family protein	Medtr7g103300.1	sulfite exporter TauE/SafE family protein
Ca27146	Ca3	46422560	46424674	-1.00138	6.31992	-6.64042	8.29924e-07	5.24749e-06	5.22855	60S ribosomal protein L24 n_4 Tax_Pentapetalae RepID_RL24_CICAR	AT2G36620.1	ribosomal protein L24	Medtr1g061670.1	60S ribosomal protein L24-2
Ca27151	Ca3	46443268	46447126	0.73485	2.21413	6.42233	1.38801e-06	8.21262e-06	5.03183	F-box protein PP2-A13 n_3 Tax_Papilionoideae RepID_A0A072U2Z8_MEDTR	AT3G53000.1	phloem protein 2-A15	Medtr7g103380.1	F-box protein PP2-A13
Ca27144	Ca3	46477413	46479145	1.89632	3.49222	10.1742	4.70906e-10	9.59055e-09	12.9409	PREDICTED: cytochrome P450 76A1 n_1 Tax_Cicer arietinum RepID_UPI00032ABDEA	AT1G33730.1	cytochrome P450, family 76,	Medtr7g103450.1	cytochrome P450 family protein
Ca27160	Ca3	46535356	46538952	0.559764	4.66789	7.10163	2.85173e-07	2.09396e-06	6.31799	PREDICTED: histone deacetylase HDT1 n_1 Tax_Cicer arietinum RepID_UPI00032A5ADA	AT5G03740.1	histone deacetylase 2C	Medtr2g084815.4	histone deacetylase 2a%2C putative
Ca27258	Ca3	46683691	46713696	-2.70342	1.48627	-10.0606	5.84002e-10	1.12074e-08	12.9636	PREDICTED: ABC transporter G family member 39-like n_1 Tax_Cicer arietinum RepID_UPI000640E237	AT1G66950.1	pleiotropic drug resistance	Medtr7g104130.2	drug resistance transporter-like ABC domain protein
Ca27200	Ca3	46800587	46810016	-0.878507	7.67128	-5.87978	5.10807e-06	2.53251e-05	3.37901	PREDICTED: purple acid phosphatase 22-like n_1 Tax_Cicer arietinum RepID_UPI00032A5B8E	AT3G52820.1	purple acid phosphatase	Medtr7g104330.1	purple acid phosphatase superfamily protein
Ca27195	Ca3	46845885	46847625	0.521563	4.31495	5.10681	3.43157e-05	0.000133247	1.48867	Protein YIPF n_2 Tax_Papilionoideae RepID_G7L626_MEDTR	AT3G52760.1	Integral membrane Yip1 family protein	Medtr7g104430.1	integral membrane Yip1-family protein
Ca27203	Ca3	46888133	46890810	1.71412	4.8539	9.94757	7.24704e-10	1.34521e-08	12.4114	PREDICTED: uncharacterized protein LOC101508117 n_1 Tax_Cicer arietinum RepID_UPI00032A68DC	AT3G52740.1	unknown protein; BEST Arabidopsis thaliana	Medtr7g104540.1	plant/F3C22-140 protein%2C putative
Ca27214	Ca3	46959910	46970097	0.654089	3.63576	5.3644	1.8095e-05	7.60965e-05	2.19228	PREDICTED: heterogeneous nuclear ribonucleoprotein Q n_1 Tax_Cicer arietinum RepID_UPI00032A59EB	AT3G52660.2	RNA-binding (RRM/RBD/RNP motifs) family	Medtr7g104800.2	RNA recognition motif%2C a.k.a. RRM%2C RBD protein
Ca27224	Ca3	47030954	47032034	-1.14334	6.20628	-6.83299	5.29566e-07	3.54868e-06	5.68466	PREDICTED: ubiquitin-60S ribosomal protein L40-like n_1 Tax_Nelumbo nucifera RepID_UPI00052E6C9E	AT3G52590.1	ubiquitin	Medtr3g092130.2	ubiquitin-60S ribosomal L40 fusion protein
Ca27219	Ca3	47072081	47075446	-1.63219	0.1375	-7.3973	1.45856e-07	1.17167e-06	7.58585	Fission ELM1 protein n_2 Tax_Papilionoideae RepID_A0A072UEB4_MEDTR	AT5G06180.2	Protein of unknown function (DUF1022)	Medtr7g105230.1	fission ELM1 protein
Ca27234	Ca3	47168667	47173646	-0.734568	5.06101	-7.60564	9.1569e-08	7.94412e-07	7.46808	PREDICTED: TLD domain-containing protein 1 n_1 Tax_Cicer arietinum RepID_UPI00032ABB90	AT5G06260.1	TLD-domain containing nucleolar protein	Medtr7g105640.2	TLD-domain nucleolar protein
Ca27270	Ca3	47330424	47334681	0.915362	2.44796	5.74942	7.01794e-06	3.33042e-05	3.34915	PREDICTED: mediator of RNA polymerase II transcription subunit 27 n_1 Tax_Cicer arietinum RepID_UPI00032A69E7			Medtr7g106200.1	mediator of RNA polymerase II transcription subunit 27
Ca27271	Ca3	47337009	47340993	0.838427	6.55877	6.14682	2.67914e-06	1.44592e-05	4.04102	PREDICTED: probable receptor protein kinase TMK1 n_1 Tax_Cicer arietinum RepID_UPI00032A7428	AT2G01820.1	Leucine-rich repeat protein kinase	Medtr7g106210.1	receptor-kinase-like protein
Ca27267	Ca3	47351123	47356877	0.769785	6.51995	6.10396	2.97e-06	1.58079e-05	3.93697	Digalactosyldiacylglycerol synthase 1 - chloroplastic n_2 Tax_Papilionoideae RepID_DGDG1_LOTJA	AT3G11670.1	UDP-Glycosyltransferase superfamily	Medtr7g106250.1	digalactosyldiacylglycerol synthase
Ca27260	Ca3	47394002	47399190	0.841991	6.65429	7.90493	4.73896e-08	4.59824e-07	8.14305	PREDICTED: BEL1-like homeodomain protein 1 n_1 Tax_Cicer arietinum RepID_UPI00032ACF21	AT2G35940.3	BEL1-like homeodomain 1	Medtr7g106320.3	BEL1-related homeotic protein
Ca27263	Ca3	47455242	47457599	-0.800439	7.72657	-9.75647	1.04752e-09	1.85689e-08	12.0244	PREDICTED: 33 kDa ribonucleoprotein - chloroplastic n_1 Tax_Cicer arietinum RepID_UPI00032ABE6F	AT3G52380.1	chloroplast RNA-binding	Medtr7g106440.1	33 kDa ribonucleoprotein
Ca27281	Ca3	47511375	47516481	1.78169	3.56519	11.0307	9.75417e-11	2.60822e-09	14.529	PREDICTED: uncharacterized protein LOC101507374 isoform X2 n_1 Tax_Cicer arietinum RepID_UPI00032ABFE5			Medtr7g106640.4	START-2 domain protein
Ca27285	Ca3	47518049	47524451	-0.648821	3.39665	-5.58227	1.0571e-05	4.77927e-05	2.76894	PREDICTED: LOW QUALITY PROTEIN: WD repeat-containing protein DDB_G0290555-like n_1 Tax_Cicer arietinum RepID_UPI000640CC91	AT1G29320.1	Transducin/WD40 repeat-like superfamily	Medtr7g106650.1	transducin/WD-like repeat-protein
Ca27278	Ca3	47529840	47531368	0.719775	4.65799	7.01813	3.45328e-07	2.46352e-06	6.12362	PREDICTED: uncharacterized protein LOC101508746 n_1 Tax_Cicer arietinum RepID_UPI00032AC37F	AT2G35900.1	unknown protein; FUNCTIONS IN: molecular_function	Medtr7g106660.1	Mal D 1-associated protein
Ca27284	Ca3	47558318	47558968	-1.29419	3.24458	-8.30881	1.98556e-08	2.18955e-07	9.15904	Ribosomal protein S19 n_1 Tax_Medicago truncatula RepID_G7KH93_MEDTR	AT5G47320.1	ribosomal protein S19	Medtr5g085270.1	ribosomal protein S19
Ca27296	Ca3	47621922	47623915	-0.760453	5.47095	-5.75064	6.99712e-06	3.3226e-05	3.06671	60S ribosomal L35a-1-like protein n_3 Tax_rosids RepID_A0A0B0N9V3_GOSAR	AT3G55750.1	Ribosomal protein L35Ae family protein	Medtr0699s0020.1	60S ribosomal protein L35a-3
Ca27304	Ca3	47721557	47726256	0.616763	3.034	4.90718	5.65005e-05	0.000204732	1.1407	PREDICTED: calcium homeostasis endoplasmic reticulum protein n_1 Tax_Cicer arietinum RepID_UPI00032AA1F7	AT4G31200.1	SWAP (Suppressor-of-White-APricot)/surp	Medtr1g092770.1	suppressor-of-white-APricot splicing regulator%2C putative
Ca27310	Ca3	47759501	47763413	1.00988	3.75681	7.84619	5.38786e-08	5.11529e-07	8.07507	Phosphatidic acid phosphatase (PAP2) family protein n_2 Tax_Papilionoideae RepID_G8A197_MEDTR	AT3G58490.2	Phosphatidic acid phosphatase (PAP2)	Medtr7g107270.1	phosphatidic acid phosphatase (PAP2) family protein
Ca27308	Ca3	47785232	47786777	-0.81388	6.54416	-5.75725	6.88502e-06	3.27445e-05	3.08602	Uncharacterized protein n_13 Tax_Papilionoideae RepID_C6SZS1_SOYBN	AT1G09690.1	Translation protein SH3-like family	Medtr1g069905.1	60S ribosomal L21-like protein
Ca27326	Ca3	47790309	47803569	-0.884187	4.73186	-9.35646	2.29877e-09	3.59139e-08	11.2329	PREDICTED: sister-chromatid cohesion protein 3 n_1 Tax_Cicer arietinum RepID_UPI00032AC805	AT2G47980.1	sister-chromatid cohesion	Medtr7g107440.7	sister-chromatide cohesion protein
Ca27317	Ca3	47818248	47821162	1.30779	5.58434	8.08442	3.2108e-08	3.32268e-07	8.53604	PREDICTED: rho GTPase-activating protein 2-like n_1 Tax_Cicer arietinum RepID_UPI00032AA7B9	AT4G03100.1	Rho GTPase activating protein with	Medtr7g107560.1	Rac GTPase activating protein
Ca27341	Ca3	47891555	47894903	-2.66318	5.81401	-10.2571	4.02827e-10	8.42851e-09	13.0076	PREDICTED: zinc finger protein CONSTANS-LIKE 13 n_1 Tax_Cicer arietinum RepID_UPI00032ABB4B	AT2G47890.2	B-box type zinc finger protein with	Medtr7g108150.1	zinc finger constans-like protein
Ca27340	Ca3	47896716	47900587	-1.94732	4.29282	-18.2256	2.64446e-15	5.11988e-13	25.1305	PREDICTED: membrane-anchored ubiquitin-fold protein 3-like n_1 Tax_Cicer arietinum RepID_UPI00032AB10D			Medtr7g108180.1	membrane-anchored ubiquitin-fold protein 4 precursor
Ca27336	Ca3	47983927	47985934	-0.991844	5.74	-8.73833	8.06177e-09	1.01152e-07	9.94707	Uncharacterized protein n_25 Tax_Magnoliophyta RepID_C6SXR4_SOYBN	AT3G56340.1	Ribosomal protein S26e family protein	Medtr5g097200.2	40S ribosomal S26-like protein
Ca27381	Ca3	48089677	48094104	-0.914638	2.54585	-6.65845	7.95581e-07	5.06384e-06	5.53441	Alpha-1 -3-mannosyltransferase - putative n_2 Tax_Papilionoideae RepID_G7KRV5_MEDTR	AT2G47760.3	asparagine-linked glycosylation	Medtr7g108620.1	alpha-1%2C3-mannosyltransferase%2C putative
Ca27377	Ca3	48110612	48114155	-0.610494	4.1614	-5.39065	1.69567e-05	7.19427e-05	2.20754	Uncharacterized protein n_4 Tax_Gossypium RepID_A0A0D2PV19_GOSRA	AT5G27720.1	Small nuclear ribonucleoprotein	Medtr8g058537.1	u6 snRNA-associated-like-Smprotein
Ca27384	Ca3	48115783	48120229	-1.04604	2.77414	-6.41802	1.40226e-06	8.28731e-06	4.92316	PREDICTED: WD repeat-containing protein 89 homolog n_1 Tax_Cicer arietinum RepID_UPI00032AB088	AT2G47790.1	Transducin/WD40 repeat-like superfamily	Medtr7g108870.1	transducin/WD40 repeat protein
Ca27382	Ca3	48121671	48124463	-0.743119	6.29755	-7.37541	1.5322e-07	1.22121e-06	6.94741	PREDICTED: uncharacterized protein OsI_027940-like n_1 Tax_Cicer arietinum RepID_UPI00032ABC9C	AT4G02450.2	HSP20-like chaperones superfamily protein	Medtr7g108860.2	CS domain protein
Ca27379	Ca3	48175172	48181188	-0.700795	4.84111	-6.13534	2.75406e-06	1.47928e-05	4.01433	PREDICTED: uncharacterized protein C57A7.06 n_1 Tax_Cicer arietinum RepID_UPI0006415ED3	AT4G02400.1	U3 ribonucleoprotein (Utp) family protein	Medtr7g108730.1	U3 small nucleolar RNA-associated-like protein
Ca27389	Ca3	48198734	48199577	2.56136	4.89337	7.36547	1.56686e-07	1.24223e-06	6.93728	PREDICTED: indole-3-acetic acid-induced protein ARG2-like n_1 Tax_Cicer arietinum RepID_UPI00032A5C0E			Medtr7g108735.1	late embryogenesis abundant protein
Ca27391	Ca3	48217447	48219507	-0.86495	6.53489	-6.39809	1.47016e-06	8.63275e-06	4.64854	60S ribosomal protein L18-2 n_2 Tax_Soja RepID_A0A0B2QKI0_GLYSO	AT3G05590.1	ribosomal protein L18	Medtr7g108805.1	60S ribosomal protein L18-3
Ca27399	Ca3	48262608	48267914	-1.77769	5.22101	-5.40421	1.63976e-05	6.9822e-05	2.21725	Sucrose synthase 2 n_4 Tax_Papilionoideae RepID_SUS2_PEA	AT4G02280.1	sucrose synthase 3	Medtr1g088170.1	sucrose synthase
Ca27394	Ca3	48286420	48288404	-0.576816	6.97442	-6.58708	9.40676e-07	5.84785e-06	5.10105	Ribosomal protein L19 n_9 Tax_rosids RepID_I3SA92_MEDTR	AT4G02230.1	Ribosomal protein L19e family protein	Medtr7g108955.2	60S ribosomal protein L19
Ca27361	Ca3	48377068	48382050	0.566129	4.19153	5.05378	3.91689e-05	0.000149436	1.36261	DnaJ heat shock family protein n_2 Tax_Papilionoideae RepID_G7KSR8_MEDTR	AT3G62600.1	DNAJ heat shock family	Medtr7g109340.1	DnaJ heat shock family protein
Ca27375	Ca3	48481347	48482371	-0.435495	7.7994	-5.25853	2.35265e-05	9.63162e-05	1.8369	PREDICTED: calvin cycle protein CP12-2 - chloroplastic-like n_1 Tax_Cicer arietinum RepID_UPI00032A5283	AT3G62410.1	CP12 domain-containing	Medtr7g109520.1	calvin cycle protein CP12-1
Ca27406	Ca3	48521689	48523981	-1.55128	1.1084	-5.59498	1.02459e-05	4.64879e-05	3.29848	PREDICTED: probable WRKY transcription factor 69 n_1 Tax_Cicer arietinum RepID_UPI00032A6388			Medtr7g109600.2	WRKY family transcription factor
Ca27407	Ca3	48551582	48569074	-0.571767	5.29848	-5.08057	3.66366e-05	0.000140793	1.39819	Carbohydrate-binding-like fold protein n_2 Tax_Papilionoideae RepID_G7KTM5_MEDTR	AT3G62360.1	Carbohydrate-binding-like fold	Medtr7g109730.1	carbohydrate-binding-like fold protein
Ca27424	Ca3	48682690	48687732	3.52327	4.64009	17.3256	7.97655e-15	1.24491e-12	24.0218	Boron transporter-like protein n_2 Tax_Papilionoideae RepID_G7KTQ1_MEDTR	AT1G15460.1	HCO3- transporter family	Medtr7g110000.1	boron transporter-like protein
Ca27420	Ca3	48698062	48701423	-0.297121	4.74068	-5.03126	4.1433e-05	0.000156822	1.27949	Glycogen synthase kinase-3 homolog MsK-3 n_25 Tax_eudicotyledons RepID_MSK3_MEDSA	AT1G06390.2		Medtr2g016490.1	shaggy-like kinase dzeta
Ca27415	Ca3	48717598	48723737	-2.9259	0.281525	-5.06099	3.84698e-05	0.000147209	2.20785	PREDICTED: short-chain dehydrogenase reductase 3b-like isoform X1 n_2 Tax_Cicer arietinum RepID_UPI00032AB435	AT2G47140.1	NAD(P)-binding Rossmann-fold superfamily	Medtr7g110140.1	short-chain dehydrogenase/reductase
Ca27414	Ca3	48733772	48744783	-1.98127	1.42444	-7.31312	1.76328e-07	1.36623e-06	7.29596	PREDICTED: uncharacterized protein LOC101511417 isoform X1 n_2 Tax_Cicer arietinum RepID_UPI00032A677E	AT4G01860.2	Transducin family protein / WD-40 repeat	Medtr7g110260.1	transducin/WD-like repeat-protein
Ca27418	Ca3	48757362	48765522	0.811805	5.48282	7.57402	9.82351e-08	8.39388e-07	7.39533	PREDICTED: squamosa promoter-binding-like protein 1 n_1 Tax_Cicer arietinum RepID_UPI00032AA6ED	AT2G47070.1	squamosa promoter binding protein-like	Medtr7g110320.2	squamosa promoter-binding-like protein
Ca27416	Ca3	48780535	48785456	-0.839922	2.76733	-6.52479	1.08931e-06	6.64312e-06	5.16793	Triose-phosphate transporter family protein n_3 Tax_Papilionoideae RepID_G7KUJ6_MEDTR	AT3G17430.1	Nucleotide-sugar transporter family	Medtr7g110380.1	triose-phosphate transporter family protein
Ca27439	Ca3	48801109	48804443	0.496715	3.24367	5.08039	3.66529e-05	0.000140821	1.53823	PREDICTED: peptide chain release factor 1-like - mitochondrial n_1 Tax_Cicer arietinum RepID_UPI00032AA2F4	AT2G47020.1	Peptide chain release factor 1	Medtr7g110570.2	peptide chain release factor 1
Ca27440	Ca3	48839887	48842741	0.890033	4.92838	5.61691	9.70867e-06	4.43663e-05	2.73888	Polygalacturonase/glycoside hydrolase family protein n_4 Tax_Papilionoideae RepID_G7KUM8_MEDTR	AT3G62110.1	Pectin lyase-like superfamily protein	Medtr7g110710.2	polygalacturonase/glycoside hydrolase family protein
Ca27438	Ca3	48881646	48882997	1.37316	1.02207	5.22258	2.57248e-05	0.000104145	2.40233	PREDICTED: transcription repressor MYB6-like n_1 Tax_Cicer arietinum RepID_UPI000640C3AF	AT4G01680.2	myb domain protein 55	Medtr7g110830.1	myb transcription factor MYB64
Ca27449	Ca3	48898287	48899920	1.48181	3.74347	7.9461	4.33255e-08	4.26458e-07	8.30156	PREDICTED: uncharacterized protein LOC101492848 n_1 Tax_Cicer arietinum RepID_UPI00032A9155	AT3G62070.1	unknown protein; BEST Arabidopsis thaliana	Medtr7g110880.1	hypothetical protein
Ca27456	Ca3	48949665	48960031	-1.21399	5.85456	-6.53472	1.0641e-06	6.51277e-06	4.9744	PREDICTED: cathepsin B-like n_1 Tax_Cicer arietinum RepID_UPI00032A8419	AT1G02305.1	Cysteine proteinases superfamily protein	Medtr7g111060.1	cathepsin B-like cysteine protease
Ca27450	Ca3	48961996	48978335	-0.701849	5.27951	-9.13401	3.59034e-09	5.13697e-08	10.7714	Transducin/WD40 repeat protein n_1 Tax_Medicago truncatula RepID_G7KVH9_MEDTR	AT5G24710.1	Transducin/WD40 repeat-like superfamily	Medtr7g111080.1	transducin/WD40 repeat protein
Ca27480	Ca3	48985728	48990702	-1.09051	8.43979	-8.1339	2.88628e-08	3.04243e-07	8.62121	Helicase - C-terminal: Zinc finger - CCHC-type: GUCT n_2 Tax_Papilionoideae RepID_Q2HUZ8_MEDTR	AT5G26742.3	DEAD box RNA helicase (RH3)	Medtr5g090120.1	DEAD-box ATP-dependent RNA helicase-like protein
Ca27473	Ca3	48992034	48998300	-0.497052	4.0231	-5.607	9.94775e-06	4.5283e-05	2.75812	PREDICTED: transmembrane protein 184A-like n_1 Tax_Cicer arietinum RepID_UPI00032AC10F	AT3G05940.1	Protein of unknown function (DUF300)	Medtr7g111160.1	organic solute transporter ostalpha protein
Ca27477	Ca3	49077916	49079039	1.22317	6.57611	5.36897	1.78916e-05	7.54071e-05	2.12304	PREDICTED: hydrophobic protein LTI6B n_1 Tax_Cicer arietinum RepID_UPI00032AB27B			Medtr7g111380.1	low temperature and salt responsive family protein
Ca27486	Ca3	49097783	49102022	-0.978291	4.42444	-8.77398	7.48881e-09	9.48191e-08	10.0397	PREDICTED: G patch domain-containing protein 8 n_1 Tax_Cicer arietinum RepID_UPI00032AB0B1	AT5G26610.3	D111/G-patch domain-containing protein	Medtr7g111520.1	D111/G-patch domain protein
Ca27490	Ca3	49126953	49129948	0.642161	4.19613	5.41675	1.5897e-05	6.80127e-05	2.27046	PREDICTED: uncharacterized protein LOC101501160 n_1 Tax_Cicer arietinum RepID_UPI0006413835	AT3G62200.1	Putative endonuclease or glycosyl hydrolase	Medtr7g111570.1	endonuclease or glycosyl hydrolase%2C putative
Ca27461	Ca3	49226891	49230053	0.706624	5.01715	6.13394	2.76331e-06	1.48349e-05	4.00541	Clathrin adaptor complexes medium subunit family protein n_15 Tax_Papilionoideae RepID_A0A072U533_MEDTR	AT1G56590.1	Clathrin adaptor complexes medium	Medtr7g111870.3	clathrin adaptor complexes medium subunit family protein
Ca27459	Ca3	49282720	49287577	-0.889403	4.36908	-6.41147	1.42421e-06	8.40161e-06	4.69946	PREDICTED: uncharacterized protein LOC101508207 n_1 Tax_Cicer arietinum RepID_UPI00032AA8FA	AT3G58650.1	unknown protein; FUNCTIONS IN: molecular_function	Medtr7g112030.1	DUF4378 domain protein
Ca27498	Ca3	49394869	49396294	-4.35117	3.48827	-19.9508	3.61938e-16	1.06459e-13	27.0906	Chaperone DnaJ domain protein n_2 Tax_Papilionoideae RepID_G7KWI3_MEDTR	AT1G56300.1	Chaperone DnaJ-domain superfamily protein	Medtr7g112360.2	chaperone DnaJ domain protein
Ca27655	Ca3	49574046	49616098	-0.988108	5.16729	-7.04779	3.22597e-07	2.32194e-06	6.18737	PREDICTED: ATP-dependent 6-phosphofructokinase 6-like n_1 Tax_Cicer arietinum RepID_UPI0006415BE4	AT5G56630.1	phosphofructokinase 7	Medtr7g112970.1	epoxide hydrolase
Ca27644	Ca3	49617360	49620475	0.883012	3.34114	6.55597	1.01213e-06	6.24212e-06	5.14431	Serine/threonine-protein phosphatase n_6 Tax_Phaseoleae RepID_I1JR93_SOYBN	AT3G05580.1	Calcineurin-like metallo-phosphoesterase	Medtr7g112870.1	serine/threonine-protein phosphatase PP1
Ca27647	Ca3	49647771	49649208	-0.63299	6.2708	-5.50032	1.29339e-05	5.66584e-05	2.4495	Putative uncharacterized protein n_70 Tax_eudicotyledons RepID_D7U2A1_VITVI	AT3G05560.3	Ribosomal L22e protein family	Medtr7g112770.1	ribosomal L22e family protein
Ca27653	Ca3	49658460	49663590	-0.763989	3.83125	-5.82254	5.87143e-06	2.85181e-05	3.30975	PREDICTED: heparan-alpha-glucosaminide N-acetyltransferase n_1 Tax_Cicer arietinum RepID_UPI00032A6643	AT5G27730.1	Protein of unknown function (DUF1624)	Medtr7g112720.1	heparan-alpha-glucosaminide N-acetyltransferase-like protein
Ca27646	Ca3	49678986	49684073	0.638722	4.67228	8.11992	2.97438e-08	3.10958e-07	8.62106	Phospholipid/glycerol acyltransferase family protein n_2 Tax_Papilionoideae RepID_G7KXI7_MEDTR	AT3G05510.2	Phospholipid/glycerol acyltransferase	Medtr7g112680.1	phospholipid/glycerol acyltransferase family protein
Ca27538	Ca3	49775678	49781563	0.598172	4.84416	5.53983	1.17343e-05	5.21582e-05	2.54618	PREDICTED: sucrose nonfermenting 4-like protein n_1 Tax_Cicer arietinum RepID_UPI00032A9051	AT1G09020.1	homolog of yeast sucrose	Medtr7g113330.1	sucrose nonfermenting-like protein
Ca27542	Ca3	49783806	49787158	-1.7399	2.15379	-6.64768	8.15915e-07	5.16746e-06	5.62979	PREDICTED: uncharacterized protein LOC101502432 isoform X1 n_2 Tax_Cicer arietinum RepID_UPI00032A714B	AT1G55040.1	zinc finger (Ran-binding) family protein	Medtr7g113360.1	zinc finger (Ran-binding) family protein
Ca27528	Ca3	49818506	49821503	-0.851624	4.13937	-6.52674	1.0843e-06	6.61787e-06	4.99555	PREDICTED: protein AUXIN RESPONSE 4 n_1 Tax_Cicer arietinum RepID_UPI00032AB6E3	AT1G54990.1	alpha/beta-Hydrolases	Medtr7g113420.2	alpha/beta hydrolase family protein
Ca27526	Ca3	49828660	49835750	1.0426	6.51865	5.55194	1.13898e-05	5.0893e-05	2.5787	PREDICTED: probable Xaa-Pro aminopeptidase P n_1 Tax_Cicer arietinum RepID_UPI00032A86BD	AT3G05350.1	Metallopeptidase M24 family protein	Medtr7g113480.5	Xaa-pro aminopeptidase P
Ca27532	Ca3	49863630	49869969	-2.06145	3.24077	-10.7182	1.71543e-10	4.186e-09	13.9956	PREDICTED: mannosylglycoprotein endo-beta-mannosidase-like n_1 Tax_Cicer arietinum RepID_UPI00032A4F20	AT1G09010.1	glycoside hydrolase family 2 protein	Medtr7g113570.1	endo-beta-mannosidase-like mannosylglycoprotein
Ca27559	Ca3	49889880	49897833	0.414665	4.51888	4.97295	4.793e-05	0.000178107	1.1421	Mevalonate kinase n_2 Tax_Papilionoideae RepID_A0A075EAM2_ASTME	AT1G54870.1	NAD(P)-binding Rossmann-fold superfamily	Medtr7g113650.1	NAD(P)-binding rossmann-fold protein
Ca27554	Ca3	49903944	49906582	-0.394528	4.58691	-5.79463	6.28478e-06	3.02567e-05	3.18433	Nuclear transcription factor Y protein n_8 Tax_Papilionoideae RepID_G7KYQ4_MEDTR	AT1G08970.2	nuclear factor Y, subunit	Medtr7g113680.1	nuclear transcription factor Y protein
Ca27562	Ca3	50052879	50055036	0.899264	5.93151	4.95622	4.9977e-05	0.00018437	1.08871	PREDICTED: uncharacterized protein LOC101514881 isoform X1 n_3 Tax_Cicer arietinum RepID_UPI00032AC837	AT5G27290.2	unknown protein; LOCATED IN: chloroplast;	Medtr7g114070.5	stress regulated protein
Ca27572	Ca3	50092475	50102003	2.08149	2.3405	8.08762	3.18873e-08	3.30431e-07	8.83016	PREDICTED: coiled-coil domain-containing protein SCD2-like isoform X1 n_2 Tax_Cicer arietinum RepID_UPI000640BB90			Medtr7g114220.1	ripening-regulated protein
Ca27575	Ca3	50117034	50127356	-0.591363	4.33928	-7.58987	9.48333e-08	8.18091e-07	7.45397	PREDICTED: protein HASTY 1 n_1 Tax_Cicer arietinum RepID_UPI00032AA492	AT3G05040.1	ARM repeat superfamily protein	Medtr7g114260.1	HASTY 1
Ca27573	Ca3	50137338	50141969	-1.03231	0.737009	-4.65182	0.000107165	0.000359975	1.06301	PREDICTED: double-stranded RNA-binding protein 2-like n_1 Tax_Cicer arietinum RepID_UPI00032AC326	AT2G28380.1	dsRNA-binding protein 2	Medtr7g114310.1	double-stranded RNA-binding motif protein
Ca27583	Ca3	50225089	50237030	-0.611341	4.67902	-6.41739	1.40435e-06	8.29648e-06	4.69942	5'-3' exoribonuclease n_3 Tax_Papilionoideae RepID_G7L0T7_MEDTR	AT1G54490.1	exoribonuclease	Medtr7g114570.2	5'-3' exoribonuclease
Ca27584	Ca3	50247899	50249921	-0.980781	6.92903	-5.95623	4.24322e-06	2.15186e-05	3.57366	Uncharacterized protein (Fragment) n_1 Tax_Cynara cardunculus var. scolymus RepID_A0A103Y7K3_CYNCS	AT5G28060.1	Ribosomal protein S24e family protein	Medtr1g081410.1	40S ribosomal protein S24-2
Ca27585	Ca3	50262860	50266057	-0.755148	4.33258	-8.46541	1.42539e-08	1.64787e-07	9.38588	PREDICTED: probable serine/threonine-protein kinase WNK9 n_1 Tax_Cicer arietinum RepID_UPI00032AAC04	AT3G04910.3	with no lysine (K) kinase	Medtr7g114680.2	WNK kinase
Ca27597	Ca3	50368037	50371564	2.01086	7.32979	5.43442	1.5218e-05	6.53818e-05	2.28021	GDP-D-mannose-3 -5-epimerase n_3 Tax_Papilionoideae RepID_G7L1X0_MEDTR	AT5G28840.2	GDP-D-mannose 3',5'-epimerase	Medtr7g115080.1	GDP-D-mannose-3%2C5-epimerase
Ca27613	Ca3	50388131	50390697	-0.707933	5.56049	-5.12206	3.30363e-05	0.000128868	1.50167	PREDICTED: sec-independent protein translocase protein TATA - chloroplastic n_1 Tax_Cicer arietinum RepID_UPI00032A6A3C			Medtr7g115180.1	twin arginine translocase
Ca27624	Ca3	50427930	50438135	-2.07947	2.32381	-7.72971	6.95882e-08	6.31288e-07	8.07491	PREDICTED: ankyrin-1 n_1 Tax_Cicer arietinum RepID_UPI000641441C	AT3G04710.3	ankyrin repeat family protein	Medtr7g115280.1	ankyrin repeat protein
Ca27625	Ca3	50440371	50443201	-2.32854	1.36347	-10.5203	2.46678e-10	5.63968e-09	13.8136	PREDICTED: receptor-like protein kinase ANXUR1 n_1 Tax_Cicer arietinum RepID_UPI00032A5468	AT3G04690.1	Malectin/receptor-like protein	Medtr7g115300.1	malectin/receptor-like kinase family protein
Ca27622	Ca3	50443831	50448331	-1.23968	4.89836	-12.0826	1.57792e-11	5.77375e-10	16.3167	PREDICTED: uncharacterized protein LOC101504355 n_1 Tax_Cicer arietinum RepID_UPI00032ACA2C	AT3G04650.1	FAD/NAD(P)-binding oxidoreductase family	Medtr7g115310.1	FAD/NAD(P)-binding oxidoreductase family protein
Ca27608	Ca3	50563029	50565322	-2.65751	1.32741	-7.5002	1.15814e-07	9.60095e-07	7.7381	PREDICTED: peroxygenase 2-like n_1 Tax_Cicer arietinum RepID_UPI00032A759D	AT2G33380.1	Caleosin-related family	Medtr7g115490.1	caleosin CLO1-1
Ca27603	Ca3	50567137	50573628	-0.93657	5.62402	-5.81864	5.92741e-06	2.87626e-05	3.23344	PREDICTED: protein PHR1-LIKE 1-like n_1 Tax_Cicer arietinum RepID_UPI00032AC0EB	AT4G28610.1	phosphate starvation response	Medtr7g115530.7	myb-like transcription factor family protein
Ca27636	Ca3	50637993	50656019	-0.842196	4.31996	-7.46418	1.25531e-07	1.02673e-06	7.16997	Uncharacterized protein n_9 Tax_Phaseoleae RepID_K7N067_SOYBN	AT3G04490.1	unknown protein; BEST Arabidopsis thaliana	Medtr7g115710.2	exportin-4 protein%2C putative
Ca27635	Ca3	50683225	50684676	-2.87784	4.54392	-14.4546	3.86773e-13	2.95785e-11	20.108	PREDICTED: peptidyl-prolyl cis-trans isomerase CYP19-3-like n_3 Tax_Maleae RepID_UPI0004987608	AT3G56070.2	rotamase cyclophilin 2	Medtr7g116340.1	peptidyl-prolyl cis-trans isomerase
Ca27642	Ca3	50726659	50754314	-0.90636	6.35581	-8.16799	2.68251e-08	2.85916e-07	8.72295	Translational activator GCN1-like protein n_2 Tax_Papilionoideae RepID_A0A072U5F0_MEDTR	AT1G64790.2	ILITYHIA	Medtr7g116425.1	translational activator GCN1-like protein
Ca27692	Ca3	50796709	50798801	2.52496	2.16045	5.21842	2.59918e-05	0.000105059	2.13693	PREDICTED: GDSL esterase/lipase At5g33370 n_1 Tax_Cicer arietinum RepID_UPI00032A5442	AT5G33370.1	GDSL-like Lipase/Acylhydrolase superfamily	Medtr7g116520.1	GDSL-like lipase/acylhydrolase
Ca27689	Ca3	50848591	50850742	1.77256	2.2274	8.4832	1.37299e-08	1.59886e-07	9.69998	PREDICTED: probable receptor-like protein kinase At5g18500 isoform X1 n_2 Tax_Cicer arietinum RepID_UPI000640F05C	AT5G48740.1	Leucine-rich repeat protein kinase	Medtr7g116650.1	tyrosine kinase family protein
Ca27701	Ca3	50877509	50881579	-0.715713	3.72051	-7.62783	8.71676e-08	7.6228e-07	7.59578	Uncharacterized protein n_5 Tax_Papilionoideae RepID_A0A0S3SH36_PHAAN			Medtr7g116720.1	rRNA-processing protein PIN domain protein
Ca27669	Ca3	50964650	50969518	-1.28801	2.80272	-11.173	7.56952e-11	2.16403e-09	14.8711	Tubulin gamma-1 chain n_112 Tax_Embryophyta RepID_TBG1_ARATH	AT5G05620.1	gamma-tubulin complex	Medtr7g117050.1	tubulin
Ca27705	Ca3	50985020	50990259	0.62818	5.52145	5.00603	4.41275e-05	0.000165464	1.21095	PREDICTED: probable indole-3-acetic acid-amido synthetase GH3.5 n_1 Tax_Cicer arietinum RepID_UPI00032ABEFB	AT2G46370.2	Auxin-responsive GH3 family	Medtr7g117110.2	indole-3-acetic acid-amido synthetase
Ca27707	Ca3	51016518	51021643	1.4264	3.26974	13.3543	2.0273e-12	1.09181e-10	18.4802	PREDICTED: uncharacterized protein LOC101506393 isoform X2 n_1 Tax_Cicer arietinum RepID_UPI00032AA645	AT3G61680.1	alpha/beta-Hydrolases superfamily protein	Medtr7g117280.1	triacylglycerol lipase
Ca27679	Ca3	51093666	51096128	0.715345	3.62978	5.01363	4.32983e-05	0.000162856	1.31769	PREDICTED: UV-stimulated scaffold protein A homolog n_1 Tax_Cicer arietinum RepID_UPI00032A6071	AT3G61800.1	CONTAINS InterPro DOMAIN/s: Protein	Medtr7g117420.2	UV-stimulated scaffold A-like protein
Ca27658	Ca3	51192870	51198221	-0.79044	3.89907	-8.82451	6.74774e-09	8.68012e-08	10.1784	L-fucokinase/GDP-L-fucose pyrophosphorylase n_1 Tax_Theobroma cacao RepID_A0A061DSB6_THECC	AT1G01220.1	L-fucokinase/GDP-L-fucose	Medtr7g117870.1	L-fucokinase/GDP-L-fucose pyrophosphorylase
Ca27657	Ca3	51200463	51204909	1.09651	3.03745	9.05203	4.23833e-09	5.88135e-08	10.7506	PREDICTED: U-box domain-containing protein 44-like n_1 Tax_Cicer arietinum RepID_UPI00032A7B6B	AT5G42340.1	Plant U-Box 15	Medtr7g117890.1	spotted leaf protein%2C putative
Ca27920	Ca3	51248838	51249119	1.90439	0.733234	5.61769	9.69011e-06	4.42994e-05	3.42571	PREDICTED: auxin-induced protein X15-like n_1 Tax_Cicer arietinum RepID_UPI00032A7B5D	AT2G46690.1	SAUR-like auxin-responsive protein	Medtr7g118010.1	SAUR-like auxin-responsive family protein
Ca27914	Ca3	51262830	51267710	0.535056	3.48358	5.61765	9.69112e-06	4.42994e-05	2.84152	PREDICTED: probable protein S-acyltransferase 12 n_1 Tax_Cicer arietinum RepID_UPI00032AC1BC			Medtr7g118050.2	DHHC-type zinc finger protein
Ca27926	Ca3	51294123	51299974	0.348971	5.16671	5.00519	4.42208e-05	0.000165774	1.20805	PREDICTED: heterogeneous nuclear ribonucleoprotein R n_1 Tax_Cicer arietinum RepID_UPI00032A8773	AT4G00830.2	RNA-binding (RRM/RBD/RNP motifs) family	Medtr7g118120.1	RNA recognition motif%2C a.k.a. RRM%2C RBD protein
Ca27921	Ca3	51318095	51319383	-1.33691	5.5377	-8.03768	3.55194e-08	3.61698e-07	8.4356	PREDICTED: 60S acidic ribosomal protein P1-3-like n_1 Tax_Cicer arietinum RepID_UPI00032AAD44			#N/A
Ca27910	Ca3	51350407	51355021	1.27278	6.74892	12.9112	4.07155e-12	1.8701e-10	17.6939	PREDICTED: two-component response regulator-like APRR9 n_1 Tax_Cicer arietinum RepID_UPI00032AB668	AT5G24470.1	pseudo-response regulator	Medtr7g118260.4	PRR response regulator
Ca27912	Ca3	51356273	51356953	1.66932	1.36237	5.49678	1.30471e-05	5.70486e-05	2.99311	PREDICTED: protein YLS9 n_1 Tax_Cicer arietinum RepID_UPI00032AA7B7	AT4G01410.1	Late embryogenesis abundant (LEA) hydroxyproline-rich	Medtr7g118270.1	late embryogenesis abundant protein
Ca27928	Ca3	51371247	51383842	1.77863	6.4619	18.186	2.77346e-15	5.30251e-13	25.0754	PREDICTED: caffeic acid 3-O-methyltransferase-like n_1 Tax_Cicer arietinum RepID_UPI00032AA82D	AT5G54160.1	O-methyltransferase 1	Medtr7g118320.1	caffeic acid O-methyltransferase
Ca27721	Ca3	51388209	51396686	4.35379	7.13215	22.3957	2.771e-17	2.11913e-14	29.672	LATE ELONGATED HYPOCOTYL n_3 Tax_Cicer arietinum RepID_A0A023NE28_CICAR	AT1G01060.4	Homeodomain-like superfamily	Medtr7g118330.2	late elongated hypocotyl-like protein
Ca27716	Ca3	51752988	51757546	-1.78321	0.495139	-7.35178	1.61598e-07	1.27339e-06	7.47812	PREDICTED: uncharacterized protein LOC101493919 n_1 Tax_Cicer arietinum RepID_UPI00032A8DB3	AT1G80630.1	RNI-like superfamily protein	Medtr4g133640.1	F-box/LRR protein%2C putative
Ca27781	Ca3	52112957	52124044	1.37885	4.24698	11.7672	2.69084e-11	8.9083e-10	15.7901	PREDICTED: LOW QUALITY PROTEIN: pentatricopeptide repeat-containing protein At3g29230-like - partial n_1 Tax_Cicer arietinum RepID_UPI0006412ED8	AT3G29230.1	Tetratricopeptide repeat (TPR)-like	Medtr7g011840.1	PPR containing plant-like protein
Ca27780	Ca3	52133968	52138239	0.554355	2.68224	4.94138	5.18672e-05	0.000190631	1.29531	PREDICTED: LOW QUALITY PROTEIN: E3 ubiquitin-protein ligase At3g02290 n_1 Tax_Cicer arietinum RepID_UPI0006413C82	AT5G38895.1	RING/U-box superfamily protein	Medtr7g016840.2	RING-finger ubiquitin ligase
Ca27785	Ca3	52140400	52142257	-0.85002	7.5345	-5.7358	7.25561e-06	3.4262e-05	3.02563	Ribosomal protein L15 n_7 Tax_rosids RepID_I1MV28_SOYBN	AT4G16720.1	Ribosomal protein L23/L15e family protein	Medtr3g078653.1	60S ribosomal protein L15-1
Ca27793	Ca3	52303222	52307403	-1.93311	1.14621	-5.28958	2.17815e-05	8.99186e-05	2.54498	Auxin transporter BIG n_2 Tax_Papilionoideae RepID_G7KRX3_MEDTR	AT3G02260.1		Medtr7g017100.1	auxin transporter BIG
Ca27791	Ca3	52307549	52327803	-1.00143	6.09382	-8.7771	7.44072e-09	9.43664e-08	10.0306	Auxin transporter BIG n_2 Tax_Papilionoideae RepID_G7KRX3_MEDTR	AT3G02260.1		Medtr7g017100.1	auxin transporter BIG
Ca27830	Ca3	52518936	52523583	-0.767071	3.87988	-6.65098	8.09635e-07	5.14046e-06	5.30824	PREDICTED: phosphatidylinositol 4-kinase gamma 7-like n_1 Tax_Cicer arietinum RepID_UPI00032A4D39	AT2G03890.1		Medtr7g017360.3	phosphatidylinositol 3- and 4-kinase
Ca27798	Ca3	52680221	52693634	-2.81135	2.51602	-9.10144	3.83455e-09	5.42088e-08	10.9966	PREDICTED: DNA-directed RNA polymerase 2 - chloroplastic/mitochondrial isoform X1 n_2 Tax_Cicer arietinum RepID_UPI00032A4E15	AT5G15700.2	DNA/RNA polymerases superfamily protein	Medtr7g017440.1	leguminosin group485 secreted peptide
Ca27797	Ca3	52732781	52735897	-2.20232	3.20891	-10.9867	1.05532e-10	2.80225e-09	14.4977	PREDICTED: pentatricopeptide repeat-containing protein At2g31400 - chloroplastic n_1 Tax_Cicer arietinum RepID_UPI00032ABE99	AT2G31400.1	genomes uncoupled 1	Medtr7g017530.1	PPR containing plant protein
Ca27826	Ca3	52790251	52794985	-0.893363	7.06434	-7.80369	5.91382e-08	5.49859e-07	7.91527	Transmembrane amino acid transporter family protein n_2 Tax_Papilionoideae RepID_G7KS18_MEDTR	AT3G30390.2	Transmembrane amino acid transporter	Medtr7g017630.1	transmembrane amino acid transporter family protein
Ca27828	Ca3	52863192	52869317	0.547958	6.01796	5.62135	9.60335e-06	4.39638e-05	2.74892	PREDICTED: sufE-like protein 1 - chloroplastic/mitochondrial n_2 Tax_Cicer arietinum RepID_UPI000640DC3E	AT4G26500.1	chloroplast	Medtr1g047990.2	Fe-S metabolism associated protein SufE
Ca27894	Ca3	53763413	53765789	-1.65512	2.64197	-6.9273	4.25688e-07	2.95547e-06	6.17631	PREDICTED: uncharacterized protein At2g39795 - mitochondrial n_1 Tax_Cicer arietinum RepID_UPI00032AC5EB	AT5G02050.1	Mitochondrial glycoprotein family protein	Medtr7g063520.1	glycoprotein family protein
Ca28287	Ca3	54179872	54187491	-1.15232	1.64636	-6.71238	7.01282e-07	4.54304e-06	5.84353	Casein kinase I-like protein n_2 Tax_Papilionoideae RepID_G7IF37_MEDTR	ATMG00860.1	DNA/RNA polymerases superfamily	Medtr6g045307.1	IPP transferase
Ca27938	Ca3	54254287	54258598	3.06264	0.786582	7.72088	7.09556e-08	6.4141e-07	8.27143	PREDICTED: uncharacterized protein LOC101507996 isoform X1 n_2 Tax_Cicer arietinum RepID_UPI00032A6B13	AT5G16030.2	unknown protein; BEST Arabidopsis thaliana	Medtr7g018370.1	LuxR family transcriptional regulator%2C putative
Ca27933	Ca3	54454502	54456331	-0.938606	6.14616	-6.94096	4.12474e-07	2.87638e-06	5.93873	60S ribosomal protein L30 n_22 Tax_Eukaryota RepID_RL30_LUPLU			Medtr7g021030.2	ribosomal protein L7Ae/L30e/S12e/Gadd45 family protein
Ca27935	Ca3	54458444	54464430	-2.01985	1.77065	-5.40769	1.6257e-05	6.93588e-05	2.72979	Carboxypeptidase n_2 Tax_Papilionoideae RepID_G7KSX5_MEDTR	AT1G28110.2	serine carboxypeptidase-like	Medtr7g021130.1	serine carboxypeptidase-like protein
Ca27991	Ca3	54485325	54491352	0.565464	4.43716	5.54172	1.16798e-05	5.19613e-05	2.56485	PREDICTED: RNA polymerase II C-terminal domain phosphatase-like 3 n_1 Tax_Cicer arietinum RepID_UPI00032A7781	AT2G33540.1	C-terminal domain phosphatase-like	Medtr7g021190.1	carboxy-terminal domain phosphatase-like protein%2C putative
Ca27977	Ca3	54646815	54657971	0.388713	4.71506	5.08101	3.65963e-05	0.000140744	1.4047	PREDICTED: histone-lysine N-methyltransferase ATX1-like n_1 Tax_Cicer arietinum RepID_UPI00032A7B8E	AT2G31650.1	homologue of trithorax	Medtr7g021365.1	histone-lysine N-methyltransferase ATX2-like protein
Ca27958	Ca3	54745744	54746166	-1.10075	1.65136	-6.22091	2.24298e-06	1.24343e-05	4.6881	No Hits			#N/A
Ca27955	Ca3	54747526	54759226	-0.787872	6.06029	-5.36645	1.80033e-05	7.57733e-05	2.11504	Uncharacterized protein n_13 Tax_Papilionoideae RepID_I1KWS2_SOYBN	AT2G31660.1	ARM repeat superfamily protein	Medtr7g021500.2	importin-like protein
Ca27966	Ca3	54792014	54800190	0.755784	2.97923	7.03149	3.34896e-07	2.39581e-06	6.3216	Eukaryotic aspartyl protease family protein n_2 Tax_Papilionoideae RepID_G7KTS2_MEDTR	AT1G05840.1	Eukaryotic aspartyl protease family	Medtr7g021510.1	eukaryotic aspartyl protease family protein
Ca28010	Ca3	55222388	55230483	0.582278	3.58038	5.59783	1.01744e-05	4.62186e-05	2.77932	PREDICTED: sphingosine-1-phosphate lyase n_1 Tax_Cicer arietinum RepID_UPI00032A7BE9	AT1G27980.1	dihydrosphingosine phosphate	Medtr7g022310.1	sphingosine-1-phosphate lyase
Ca27999	Ca3	55364316	55371569	2.1276	7.04464	5.03918	4.06217e-05	0.000154133	1.29532	Glucose-6-phosphate 1-dehydrogenase n_1 Tax_Medicago truncatula RepID_G7KUS5_MEDTR	AT5G13110.1	glucose-6-phosphate dehydrogenase	Medtr0590s0010.1	glucose-6-phosphate 1-dehydrogenase
Ca28033	Ca3	55714235	55719700	1.34747	5.53038	12.7599	5.18857e-12	2.25452e-10	17.4444	Uncharacterized protein n_19 Tax_fabids RepID_I1N523_SOYBN	AT2G39450.1	Cation efflux family	Medtr7g022890.2	cation diffusion facilitator family transporter
Ca28071	Ca3	56448519	56453101	1.01456	5.00752	12.5057	7.83472e-12	3.19552e-10	17.0253	PREDICTED: uncharacterized protein LOC101512052 n_1 Tax_Cicer arietinum RepID_UPI000640C03B	AT5G13660.2	unknown protein; FUNCTIONS IN: molecular_function	Medtr7g023750.3	DNA-binding protein%2C putative
Ca28145	Ca3	56517814	56521631	-1.06779	2.88372	-7.68665	7.65251e-08	6.83276e-07	7.84145	PREDICTED: WUSCHEL-related homeobox 13-like n_1 Tax_Cicer arietinum RepID_UPI00032A5606	AT4G35550.1	WUSCHEL related	Medtr1g115315.2	wuschel-related homeobox protein
Ca28123	Ca3	57007745	57012118	0.905503	7.73559	5.67284	8.46417e-06	3.92539e-05	2.8683	ACT domain protein n_4 Tax_Papilionoideae RepID_G7KWU1_MEDTR	AT2G39570.1	ACT domain-containing protein	Medtr7g024320.1	ACT domain protein
Ca28119	Ca3	57056336	57059296	1.27283	4.97637	6.22183	2.23803e-06	1.24175e-05	4.22231	Heat shock cognate 70 kDa protein 1 n_3 Tax_Mesangiospermae RepID_N1R361_AEGTA	AT5G02500.1		Medtr7g024390.1	heat shock cognate 70 kDa protein
Ca28137	Ca3	57210181	57211749	1.20564	8.49406	6.87957	4.75359e-07	3.23139e-06	5.76578	Heat shock protein n_4 Tax_Spermatophyta RepID_A0A076KXD2_CICAR	AT3G12580.1	heat shock protein 70	Medtr7g024580.1	heat shock cognate 70 kDa protein
Ca28136	Ca3	57216046	57219663	1.118	9.11516	6.58016	9.56099e-07	5.93247e-06	5.03111	Heat shock protein n_4 Tax_Spermatophyta RepID_A0A076KXD2_CICAR	AT3G12580.1	heat shock protein 70	Medtr7g024580.1	heat shock cognate 70 kDa protein
Ca28149	Ca3	57517343	57521715	-1.13779	3.47462	-5.71825	7.57359e-06	3.55441e-05	3.09574	Uncharacterized protein n_2 Tax_Glycine max RepID_A0A0R0EV06_SOYBN	AT5G53460.3	NADH-dependent glutamate synthase	Medtr4g107510.1	peptide/nitrate transporter
Ca28153	Ca3	57666538	57674067	-0.583747	4.09766	-6.75687	6.32128e-07	4.14953e-06	5.53968	Transcription initiation factor TFIID subunit-like protein n_2 Tax_Papilionoideae RepID_G7KXV7_MEDTR	AT1G04950.3	TATA BOX ASSOCIATED	Medtr7g024860.1	transcription initiation factor TFIID subunit-like protein
Ca28229	Ca3	58636474	58641122	2.3656	2.30299	9.31992	2.47236e-09	3.82967e-08	11.4301	PREDICTED: auxin response factor 9-like n_1 Tax_Cicer arietinum RepID_UPI000640CA95	AT4G23980.2	auxin response factor 9	Medtr7g062540.1	auxin response factor 2
Ca28233	Ca3	58683331	58684311	0.439603	8.17345	6.73189	6.70059e-07	4.37412e-06	5.42927	PREDICTED: high-light-induced protein - chloroplastic n_1 Tax_Cicer arietinum RepID_UPI00032AC4C1			Medtr7g062970.2	one helix protein OHP
Ca28209	Ca3	58763603	58766639	-1.40896	0.694715	-5.26671	2.30536e-05	9.46081e-05	2.5919	PREDICTED: CRS2-associated factor 2 - mitochondrial n_1 Tax_Cicer arietinum RepID_UPI00032A6114	AT5G54890.1	RNA-binding CRS1 / YhbY (CRM) domain-containing	Medtr0194s0020.1	CRS2-associated factor 1
Ca28241	Ca3	58941741	58945057	-1.32801	4.5191	-8.7866	7.2962e-09	9.26872e-08	10.0655	PREDICTED: uncharacterized protein LOC101499851 isoform X1 n_1 Tax_Cicer arietinum RepID_UPI000640C1DF	AT1G49410.1	translocase of the outer mitochondrial	Medtr4g068710.1	import receptor subunit TOM6-like protein
Ca28319	Ca3	59314247	59325936	-0.594809	4.02819	-7.65399	8.22589e-08	7.27464e-07	7.61945	PREDICTED: DNA mismatch repair protein MSH1 - mitochondrial-like isoform X2 n_2 Tax_Cicer arietinum RepID_UPI00032A5706	AT3G24320.1	MUTL protein	Medtr1g045670.1	DNA mismatch repair protein
Ca28250	Ca3	59400401	59405754	1.17539	2.27035	5.92683	4.55658e-06	2.28877e-05	3.82365	PREDICTED: embryonic stem cell-specific 5-hydroxymethylcytosine-binding protein n_1 Tax_Cicer arietinum RepID_UPI00032ACBF4	AT2G26470.1	unknown protein; CONTAINS InterPro	Medtr7g052250.1	UPF0361 C3orf37-like protein
Ca28254	Ca3	59419019	59420361	-0.960904	1.76294	-6.04521	3.4218e-06	1.78744e-05	4.2273	PREDICTED: dCTP pyrophosphatase 1 n_1 Tax_Cicer arietinum RepID_UPI00032A6D63	AT3G25400.1	CONTAINS InterPro DOMAIN/s: NTP Pyrophosphohydrolase	Medtr7g052230.1	MazG nucleotide pyrophosphohydrolase domain protein
Ca28251	Ca3	59434560	59435416	-1.85075	0.669477	-4.91669	5.5171e-05	0.000200771	1.7537	Stomagen protein - putative n_1 Tax_Medicago truncatula RepID_G7KY15_MEDTR	AT4G12970.1	stomagen	Medtr7g052120.1	stomagen protein%2C putative
Ca28268	Ca3	59592379	59595543	-1.70178	1.12956	-6.57452	9.68875e-07	6.00687e-06	5.6317	PREDICTED: probable serine/threonine-protein kinase WNK6 isoform X1 n_2 Tax_Cicer arietinum RepID_UPI000640D96F	AT3G50330.1	basic helix-loop-helix (bHLH) DNA-binding	Medtr3g101810.1	transcription factor
Ca28265	Ca3	59663585	59666543	0.479963	3.13178	5.2521	2.39052e-05	9.76838e-05	1.98481	Embryo defective 2752 protein n_3 Tax_Papilionoideae RepID_G7KTW2_MEDTR	AT4G29660.1	embryo defective 2752	Medtr7g051450.1	embryo defective 2752 protein
Ca28339	Ca3	59861539	59865653	-0.626708	1.95977	-5.02022	4.25909e-05	0.000160569	1.65714	PREDICTED: elongator complex protein 6 n_1 Tax_Cicer arietinum RepID_UPI00032A832D	AT4G10090.1	elongator protein 6	Medtr7g047440.1	elongator complex-like protein
Ca28353	Ca3	60021920	60033161	0.80776	3.71927	6.75146	6.40153e-07	4.19321e-06	5.56129	PREDICTED: tyrosyl-DNA phosphodiesterase 1 isoform X1 n_2 Tax_Cicer arietinum RepID_UPI0006414F6F	AT5G15170.1	tyrosyl-DNA phosphodiesterase-related	Medtr7g050860.1	tyrosyl-DNA phosphodiesterase
Ca28364	Ca3	60634287	60635481	-0.971029	1.42219	-4.71806	9.0753e-05	0.000310877	1.0539	PREDICTED: uncharacterized protein At5g48480 n_1 Tax_Cicer arietinum RepID_UPI00032A6F73	AT5G48480.1	Lactoylglutathione lyase / glyoxalase	Medtr7g052690.1	3-demethylubiquinone-9 3-methyltransferase domain protein
Ca28650	Ca3	60695102	60697962	-1.39095	4.63352	-7.65114	8.27787e-08	7.31057e-07	7.5942	PREDICTED: probable sodium/metabolite cotransporter BASS3 - chloroplastic n_1 Tax_Cicer arietinum RepID_UPI00032A9094	AT3G25410.1	Sodium Bile acid symporter family	Medtr7g053090.1	Na+-bile acid cotransporter
Ca28665	Ca3	60750003	60751957	-1.30502	5.57977	-7.74977	6.65796e-08	6.10147e-07	7.79306	PREDICTED: uncharacterized protein LOC101500822 isoform X1 n_2 Tax_Cicer arietinum RepID_UPI00032A8C2F	AT3G07470.1	Protein of unknown function, DUF538	Medtr7g053107.1	DUF538 family protein
Ca28646	Ca3	60770463	60773315	-0.746539	5.16197	-5.94956	4.31234e-06	2.18112e-05	3.55652	40S ribosomal protein S6 n_1 Tax_Medicago truncatula RepID_I3T1L8_MEDTR	AT4G31700.2	ribosomal protein S6	Medtr2g014030.1	40S ribosomal protein S6-2
Ca28351	Ca3	60884987	60887396	-1.08465	3.94566	-6.78917	5.86333e-07	3.8856e-06	5.63249	PREDICTED: U-box domain-containing protein 9-like n_1 Tax_Cicer arietinum RepID_UPI00032AB733	AT3G07360.1	plant U-box 9	Medtr7g053260.1	plant U-box protein
Ca28345	Ca3	60919625	60925502	0.968025	4.0237	5.45466	1.44759e-05	6.24391e-05	2.38285	Enoyl-acyl-carrier reductase n_2 Tax_Papilionoideae RepID_A0A072TZC5_MEDTR	AT2G05990.2	NAD(P)-binding Rossmann-fold	Medtr7g053290.1	enoyl-acyl-carrier reductase
Ca28376	Ca3	61124285	61126734	-1.20709	6.36984	-8.8323	6.64041e-09	8.57089e-08	10.1467	40S ribosomal protein S8 n_3 Tax_Poaceae RepID_C5YDP0_SORBI	AT5G59240.1	Ribosomal protein S8e family protein	Medtr7g053450.1	40S ribosomal S8-like protein
Ca28381	Ca3	61227638	61230235	0.876356	5.82342	6.09637	3.02472e-06	1.60357e-05	3.91524	PREDICTED: putative quinone-oxidoreductase homolog - chloroplastic n_1 Tax_Cicer arietinum RepID_UPI00032A74A9	AT4G13010.1	Oxidoreductase, zinc-binding dehydrogenase	Medtr7g055743.1	quinone-oxidoreductase-like protein
Ca28383	Ca3	61240377	61243939	1.22551	5.86225	13.856	9.40301e-13	5.72984e-11	19.1833	PREDICTED: GTP cyclohydrolase 1-like n_1 Tax_Cicer arietinum RepID_UPI0006417B76	AT3G07270.2	GTP cyclohydrolase I	Medtr7g055700.1	GTP cyclohydrolase I 1
Ca28361	Ca3	61292517	61295682	-1.12556	1.64302	-5.49565	1.30835e-05	5.71423e-05	2.91812	PREDICTED: uncharacterized protein LOC101489700 n_1 Tax_Cicer arietinum RepID_UPI00032A90F7			#N/A
Ca28402	Ca3	61386013	61394977	-0.643871	4.63653	-8.71978	8.37757e-09	1.04429e-07	9.91521	PREDICTED: transcriptional corepressor LEUNIG-like isoform X1 n_1 Tax_Cicer arietinum RepID_UPI00032A546A	AT2G32700.7	LEUNIG_homolog	Medtr7g058460.1	transcriptional corepressor leunig-like protein
Ca28397	Ca3	61410220	61413086	1.83476	5.22303	15.608	7.57449e-14	7.67231e-12	21.7384	PREDICTED: desumoylating isopeptidase 1 n_1 Tax_Cicer arietinum RepID_UPI00032AD0DE	AT3G07090.1	PPPDE putative thiol peptidase family	Medtr7g058510.1	PPPDE thiol peptidase family protein%2C putative
Ca28410	Ca3	61720261	61724992	-0.976013	3.85617	-6.8903	4.63706e-07	3.16483e-06	5.8847	PREDICTED: glycine-rich cell wall structural protein 1.0 isoform X1 n_2 Tax_Cicer arietinum RepID_UPI00032A9FDE			Medtr7g059030.1	DNA-binding protein alba protein
Ca28440	Ca3	61919175	61920027	-0.637393	2.5055	-5.44529	1.48146e-05	6.37921e-05	2.5893	Uncharacterized protein n_1 Tax_Medicago truncatula RepID_A0A072V089_MEDTR			#N/A
Ca28451	Ca3	61983761	61987453	-0.71593	1.86517	-4.9597	4.95449e-05	0.000183085	1.53059	PREDICTED: uncharacterized protein LOC101497503 isoform X1 n_5 Tax_Cicer arietinum RepID_UPI00032AB6EF	AT5G40520.2	unknown protein; FUNCTIONS IN: molecular_function	Medtr4g068005.1	hypothetical protein
Ca28449	Ca3	62304842	62312829	1.44879	4.02797	6.25422	2.07116e-06	1.16508e-05	4.34623	PREDICTED: protein NRT1/ PTR FAMILY 5.6-like n_1 Tax_Cicer arietinum RepID_UPI00032A82F4	AT3G53960.1	Major facilitator superfamily protein	Medtr7g065080.2	peptide/nitrate transporter plant
Ca28447	Ca3	62374244	62375072	1.88012	2.03044	8.59599	1.08388e-08	1.30638e-07	9.97248	PREDICTED: uncharacterized protein LOC101514220 n_1 Tax_Cicer arietinum RepID_UPI00032A7B44			Medtr7g065130.1	hypothetical protein
Ca28459	Ca3	62620269	62623201	1.64218	1.2793	7.59787	9.31627e-08	8.06409e-07	7.93286	PREDICTED: uncharacterized protein LOC101492161 n_1 Tax_Cicer arietinum RepID_UPI00032A8F27	AT5G01030.2	Protein of unknown function (DUF3527)	Medtr7g065880.2	DUF3527 domain protein
Ca28463	Ca3	62653803	62657132	-1.32616	1.35833	-6.66782	7.78317e-07	4.97051e-06	5.8017	PREDICTED: uncharacterized protein LOC101493065 n_1 Tax_Cicer arietinum RepID_UPI00032AB7D1	AT5G05830.1	RING/FYVE/PHD zinc finger superfamily	Medtr7g065920.1	RING/FYVE/PHD zinc finger protein
Ca28565	Ca3	64866550	64867704	-2.4513	2.67839	-10.2401	4.15862e-10	8.63933e-09	13.1738	PREDICTED: probable serine/threonine-protein kinase WNK3 n_1 Tax_Cicer arietinum RepID_UPI000640F184	AT3G18750.2	with no lysine (K) kinase	Medtr3g095680.3	WNK kinase
Ca28564	Ca3	64868336	64870938	-2.07791	4.701	-10.0867	5.55757e-10	1.08146e-08	12.6908	PREDICTED: uncharacterized protein LOC101513915 isoform X1 n_3 Tax_Cicer arietinum RepID_UPI00032ACFF8			Medtr7g074150.1	hypothetical protein
Ca28574	Ca3	64913185	64916761	8.77482	0.20894	9.2067	3.10135e-09	4.5436e-08	10.9909	PREDICTED: E3 ubiquitin-protein ligase listerin n_1 Tax_Cicer arietinum RepID_UPI00032A8020	AT1G15520.1	pleiotropic	Medtr5g074510.2	E3 ubiquitin-protein ligase listerin-like protein
Ca28590	Ca3	65577724	65583622	0.708712	4.96141	5.50463	1.27972e-05	5.61801e-05	2.45712	PREDICTED: uncharacterized protein LOC101491530 n_1 Tax_Cicer arietinum RepID_UPI00032A7871	AT3G01810.2	FUNCTIONS IN: molecular_function unknown;	Medtr1g075790.1	hypothetical protein
Ca28592	Ca3	65584247	65586706	1.13995	5.27809	7.10293	2.84324e-07	2.08873e-06	6.31341	PREDICTED: probable adenylate kinase 7 - mitochondrial n_1 Tax_Cicer arietinum RepID_UPI00032AA4BC	AT3G01820.1	P-loop containing nucleoside triphosphate	#N/A
Ca10526	Ca4	180008	181416	-0.800714	4.99125	-5.97953	4.01039e-06	2.0501e-05	3.63152	Uncharacterized protein n_8 Tax_Spermatophyta RepID_A0A0S3SL58_PHAAN	AT5G02610.2	Ribosomal L29 family protein	Medtr1g067490.1	60S ribosomal L35-like protein
Ca10545	Ca4	315495	318865	-1.05335	3.25285	-6.25404	2.07204e-06	1.16514e-05	4.43602	No Hits			#N/A
Ca10548	Ca4	318872	322397	-1.48918	0.69692	-5.86332	5.31657e-06	2.61722e-05	4.02144	PREDICTED: uncharacterized protein LOC101509310 isoform X1 n_2 Tax_Cicer arietinum RepID_UPI00032A8BB3			Medtr3g051430.1	hypothetical protein
Ca10554	Ca4	443417	448187	-1.27404	0.735794	-6.77329	6.0841e-07	4.00759e-06	6.15125	PREDICTED: uncharacterized protein LOC101500947 isoform X1 n_2 Tax_Cicer arietinum RepID_UPI0006411812			Medtr1g069015.1	SANTA (SANT associated) protein
Ca10575	Ca4	584750	588299	1.04788	3.95576	5.20155	2.71054e-05	0.000108556	1.75799	PREDICTED: uncharacterized protein LOC105851045 n_1 Tax_Cicer arietinum RepID_UPI00032AD1A6	AT4G28760.2	Protein of unknown function (DUF3741)	Medtr1g069190.1	DUF3741 family protein
Ca10574	Ca4	599989	601460	-0.418212	7.07464	-5.0371	4.08338e-05	0.000154861	1.29161	PREDICTED: protein LOW PSII ACCUMULATION 1 - chloroplastic n_1 Tax_Cicer arietinum RepID_UPI00032A95F6	AT4G28740.1	FUNCTIONS IN: molecular_function unknown;	Medtr1g069240.1	plant/F16A16-150 protein%2C putative
Ca10588	Ca4	681974	687447	-1.19729	0.643867	-5.28159	2.22176e-05	9.1546e-05	2.63063	PREDICTED: receptor-like serine/threonine-protein kinase ALE2 n_1 Tax_Cicer arietinum RepID_UPI000640CA01	AT2G20300.1	Protein kinase superfamily protein	Medtr1g069340.1	receptor-like Serine/Threonine-kinase ALE2
Ca10586	Ca4	714223	715101	1.22243	2.71021	6.1019	2.98474e-06	1.58622e-05	4.15961	RmlC-like cupins superfamily protein n_4 Tax_Papilionoideae RepID_G7KYK0_MEDTR	AT3G04300.1	RmlC-like cupins superfamily protein	Medtr1g069370.1	RmlC-like cupins superfamily protein
Ca10590	Ca4	728764	731292	-1.91975	1.68581	-10.3699	3.26139e-10	7.09572e-09	13.5233	PREDICTED: tetratricopeptide repeat protein 4 homolog n_1 Tax_Cicer arietinum RepID_UPI00032A9000	AT1G04130.1	Tetratricopeptide repeat	#N/A
Ca10589	Ca4	734180	737491	0.649213	3.7659	7.4668	1.24797e-07	1.02238e-06	7.21751	PREDICTED: uncharacterized protein LOC101513143 isoform X1 n_2 Tax_Cicer arietinum RepID_UPI00032A6828			Medtr1g069440.2	hypothetical protein
Ca10606	Ca4	787172	790047	-0.626362	5.68845	-6.10883	2.93539e-06	1.5649e-05	3.94459	PREDICTED: auxin-responsive protein IAA12-like isoform X1 n_2 Tax_Cicer arietinum RepID_UPI00032A60C3	AT4G28640.1	indole-3-acetic acid inducible	Medtr1g069495.1	auxin response factor
Ca10594	Ca4	803234	803533	-0.55476	3.81891	-6.08824	3.08453e-06	1.62907e-05	3.95939	PREDICTED: mitochondrial import receptor subunit TOM9-2 n_1 Tax_Cicer arietinum RepID_UPI00032AA44F	AT5G43970.1	translocase	Medtr1g069560.1	translocase of outer membrane complex%2C subunit TOM22
Ca10604	Ca4	854163	858984	-5.1338	2.40334	-14.4253	4.03685e-13	3.05661e-11	20.1271	PREDICTED: exocyst complex component EXO84B-like n_1 Tax_Cicer arietinum RepID_UPI00032A9A37	AT1G10385.1	Vps51/Vps67 family (components of vesicular	Medtr1g069620.1	hypothetical protein
Ca10602	Ca4	860992	866920	-1.58593	5.65637	-10.4725	2.69496e-10	6.09755e-09	13.4165	PREDICTED: tetratricopeptide repeat protein 7A n_1 Tax_Cicer arietinum RepID_UPI00032AB7F3	AT4G28600.1	no pollen germination related	Medtr1g069630.1	TPR 7B-like protein
Ca10611	Ca4	933900	936650	-1.17855	2.53334	-5.81559	5.97163e-06	2.89588e-05	3.50077	PREDICTED: vacuolar protein sorting-associated protein 2 homolog 3-like n_1 Tax_Cicer arietinum RepID_UPI00032A9536	AT1G03950.1	vacuolar protein sorting-associated	Medtr7g097170.1	charged multivesicular body protein
Ca10633	Ca4	1092822	1094751	-0.634691	6.31833	-6.4802	1.21028e-06	7.28504e-06	4.84656	PREDICTED: rho-N domain-containing protein 1 - chloroplastic n_1 Tax_Cicer arietinum RepID_UPI00032A8906	AT1G06190.1	Rho termination factor	Medtr1g069855.1	Rho termination factor%2C putative
Ca10636	Ca4	1096879	1101917	-0.984079	4.45409	-11.0694	9.10228e-11	2.49945e-09	14.54	PREDICTED: uncharacterized protein LOC101499775 n_1 Tax_Cicer arietinum RepID_UPI00032A8C7A	AT1G06200.1	Peptidase S24/S26A/S26B/S26C family	Medtr1g069870.1	peptidase S24/S26A/S26B/S26C family protein
Ca10629	Ca4	1109573	1125507	2.08866	6.61334	7.74138	6.78204e-08	6.19292e-07	7.77646	No Hits	AT3G54670.1	Structural maintenance	Medtr1g069910.1	structural maintenance of chromosomes protein
Ca10627	Ca4	1127491	1129647	1.67768	4.34432	12.056	1.64994e-11	5.96591e-10	16.2858	PREDICTED: patellin-4-like n_1 Tax_Cicer arietinum RepID_UPI00032AABA4	AT1G30690.2	Sec14p-like phosphatidylinositol transfer	Medtr1g069915.1	CRAL/TRIO%2C amine-terminal domain protein
Ca10631	Ca4	1184794	1187058	-2.07279	1.31505	-6.54814	1.03097e-06	6.33533e-06	5.55563	PREDICTED: uncharacterized protein LOC101503717 n_1 Tax_Cicer arietinum RepID_UPI00032A63E0	AT2G31240.1	Tetratricopeptide repeat (TPR)-like	Medtr1g070145.1	kinesin light chain%2C putative
Ca10647	Ca4	1229831	1231625	-1.08608	5.48533	-6.92656	4.26421e-07	2.95921e-06	5.90304	PREDICTED: 1-aminocyclopropane-1-carboxylate oxidase homolog 1-like n_1 Tax_Cicer arietinum RepID_UPI00032A8524	AT5G59540.2	2-oxoglutarate (2OG) and Fe(II)-dependent	Medtr1g070185.1	desacetoxyvindoline 4-hydroxylase%2C putative
Ca10643	Ca4	1237041	1240946	-1.11118	4.17549	-8.28687	2.08049e-08	2.28272e-07	9.01551	Alpha/beta-hydrolase superfamily protein n_2 Tax_Papilionoideae RepID_A0A072VLR1_MEDTR	AT2G42450.1	alpha/beta-Hydrolases superfamily protein	Medtr1g070195.1	alpha/beta-hydrolase superfamily protein
Ca10642	Ca4	1264383	1267164	-1.50415	2.44708	-6.59355	9.26472e-07	5.7697e-06	5.42428	Ribosomal RNA processing protein n_2 Tax_Papilionoideae RepID_B7FL19_MEDTR	AT1G03360.1	ribosomal RNA processing	Medtr4g121550.1	ribosomal RNA processing protein
Ca10659	Ca4	1296653	1325431	-0.856987	2.13232	-5.60934	9.89083e-06	4.50641e-05	3.08043	Uncharacterized protein n_11 Tax_Glycine max RepID_K7LZ94_SOYBN	AT3G58160.1	P-loop	Medtr1g070280.1	myosin motor domain protein and Dil domain protein
Ca10655	Ca4	1338890	1340440	-1.15078	3.20263	-10.7965	1.4876e-10	3.7484e-09	14.1368	PREDICTED: cytochrome P450 94A2-like n_1 Tax_Cicer arietinum RepID_UPI00032A8B16	AT5G63450.1	cytochrome P450, family 94,	Medtr1g070365.1	cytochrome P450 family-dependent fatty acid hydroxylase
Ca10663	Ca4	1407511	1409122	-0.709078	6.52067	-6.3864	1.51153e-06	8.86199e-06	4.62096	Uncharacterized protein n_15 Tax_Magnoliophyta RepID_I1MQW1_SOYBN	AT5G09510.1	Ribosomal protein S19 family protein	Medtr8g105110.1	40S ribosomal protein S15-4
Ca10675	Ca4	1485614	1491957	-1.08647	6.89544	-13.0467	3.28355e-12	1.5893e-10	17.9125	PREDICTED: glutathione reductase - chloroplastic/mitochondrial isoform X2 n_1 Tax_Cicer arietinum RepID_UPI00032A547F	AT3G54660.1	glutathione reductase	Medtr1g070505.1	glutathione reductase
Ca10677	Ca4	1531804	1534479	-0.83764	5.13268	-6.6119	8.8738e-07	5.55794e-06	5.15803	PREDICTED: protein OSB2 - chloroplastic-like n_1 Tax_Cicer arietinum RepID_UPI00032A903E			Medtr1g070840.1	single-stranded DNA-binding protein
Ca10679	Ca4	1539586	1543561	-0.489688	4.50595	-5.62901	9.42455e-06	4.3197e-05	2.77879	Basic helix loop helix protein BHLH4 n_3 Tax_Papilionoideae RepID_G7ICN0_MEDTR	AT4G02590.2	basic helix-loop-helix (bHLH)	Medtr1g070870.2	basic helix loop helix protein BHLH4
Ca10676	Ca4	1562662	1567675	0.954206	4.38751	4.9213	5.45388e-05	0.000198707	1.0202	PREDICTED: beta-carotene isomerase D27 - chloroplastic-like n_1 Tax_Cicer arietinum RepID_UPI00032AC98E	AT3G12050.1	Aha1 domain-containing protein	Medtr1g471050.1	beta-carotene isomerase D27
Ca10678	Ca4	1575193	1578039	-1.30156	1.03446	-4.72611	8.89396e-05	0.00030583	1.17254	PREDICTED: uncharacterized protein LOC101489823 n_1 Tax_Cicer arietinum RepID_UPI00032A62D9	AT3G63430.1	unknown protein; BEST Arabidopsis thaliana	Medtr1g071070.1	DUF4378 domain protein
Ca10694	Ca4	1691629	1697706	1.77181	2.79626	12.6875	5.83082e-12	2.49113e-10	17.4592	PREDICTED: heat stress transcription factor A-6b-like n_1 Tax_Cicer arietinum RepID_UPI00032AA927	AT3G22830.1	heat shock transcription	Medtr1g071360.2	heat shock transcription factor A3
Ca10695	Ca4	1732724	1737719	0.973013	5.47081	12.8826	4.26194e-12	1.92859e-10	17.6444	PREDICTED: ETO1-like protein 1 isoform X1 n_1 Tax_Cicer arietinum RepID_UPI00032AB1FF	AT4G02680.1	ETO1-like 1	Medtr1g071400.1	ethylene overproducer-like protein
Ca10693	Ca4	1760668	1761952	0.548625	2.67706	5.86004	5.35926e-06	2.63569e-05	3.571	PREDICTED: uncharacterized protein LOC101496515 n_1 Tax_Cicer arietinum RepID_UPI00032A7FD0	AT3G63290.1	2-oxoglutarate (2OG) and Fe(II)-dependent	Medtr1g071470.1	2OG-Fe(II) oxygenase domain protein%2C putative
Ca10691	Ca4	1782176	1787411	2.47456	7.49046	13.4169	1.83968e-12	1.00853e-10	18.4974	PREDICTED: sulfate transporter 3.1 n_1 Tax_Cicer arietinum RepID_UPI00032AC110	AT3G51895.1	sulfate transporter	Medtr1g071530.1	sulfate/bicarbonate/oxalate exchanger and transporter sat-1
Ca10704	Ca4	1881850	1882440	0.966861	3.83273	6.5409	1.04871e-06	6.43401e-06	5.05064	PREDICTED: uncharacterized protein LOC101501474 n_1 Tax_Cicer arietinum RepID_UPI00032A5F57	AT4G02715.1	unknown protein; Has 30201 Blast hits	Medtr1g071810.1	hypothetical protein
Ca10703	Ca4	1882805	1885344	0.933206	4.85808	7.57011	9.90935e-08	8.44365e-07	7.39033	PREDICTED: uncharacterized protein LOC101501474 n_1 Tax_Cicer arietinum RepID_UPI00032A5F57	AT4G02715.1	unknown protein; Has 30201 Blast hits	Medtr1g071810.1	hypothetical protein
Ca10705	Ca4	1885709	1886742	1.05644	4.08235	7.1772	2.40004e-07	1.7968e-06	6.52698	No Hits			#N/A
Ca10710	Ca4	1895443	1895895	2.06158	2.09719	8.41748	1.57705e-08	1.78806e-07	9.58549	PREDICTED: uncharacterized protein LOC101506081 n_1 Tax_Cicer arietinum RepID_UPI00032A9414	AT3G22530.1	unknown protein; FUNCTIONS IN: molecular_function	Medtr1g071920.1	heat shock 22 kDa protein%2C putative
Ca10719	Ca4	1917612	1929890	-0.701807	3.81355	-5.63305	9.33159e-06	4.28223e-05	2.84491	PREDICTED: uncharacterized protein LOC101502634 isoform X1 n_1 Tax_Cicer arietinum RepID_UPI00032A9E44	AT5G36740.1	Acyl-CoA N-acyltransferase with RING/FYVE/PHD-type	Medtr1g072130.1	PHD finger protein%2C putative
Ca10711	Ca4	1936161	1937684	0.777172	3.64194	7.82975	5.58544e-08	5.26042e-07	8.04923	PREDICTED: NF-kappa-B-activating protein n_1 Tax_Cicer arietinum RepID_UPI000641188D	AT4G02720.1	unknown protein; FUNCTIONS IN: molecular_function	Medtr8g028640.1	Ras-induced vulval development antagonist protein
Ca10709	Ca4	1956572	1957441	-1.33277	0.919071	-5.30398	2.10172e-05	8.70924e-05	2.62012	PREDICTED: uncharacterized protein LOC101503605 n_1 Tax_Cicer arietinum RepID_UPI00032A52DF	AT5G28150.1	Plant protein of unknown function (DUF868)	Medtr7g095100.1	plant/T24G3-80 protein
Ca10727	Ca4	2060039	2069413	1.18785	1.28556	5.13628	3.18862e-05	0.000125148	2.11864	PREDICTED: basic helix-loop-helix protein A n_1 Tax_Cicer arietinum RepID_UPI000640BE86	AT4G09820.1	basic helix-loop-helix (bHLH)	Medtr1g072320.1	bHLH transcription factor
Ca10730	Ca4	2083912	2086797	-1.09286	3.41867	-7.05102	3.20217e-07	2.30906e-06	6.30988	Uncharacterized protein n_1 Tax_Coffea canephora RepID_A0A068U7M6_COFCA	AT4G02840.1	Small nuclear ribonucleoprotein family	Medtr1g072370.1	small nuclear ribonucleoprotein
Ca10739	Ca4	2111941	2114205	0.750343	3.99307	5.39567	1.67475e-05	7.12128e-05	2.23688	PREDICTED: phenazine biosynthesis-like domain-containing protein 1 n_1 Tax_Cicer arietinum RepID_UPI00032A9736	AT4G02860.1	Phenazine biosynthesis PhzC/PhzF protein	Medtr1g072490.1	phenazine biosynthesis PhzC/PhzF family protein
Ca10743	Ca4	2157932	2159282	2.75878	2.27082	9.72262	1.11869e-09	1.96672e-08	12.2308	PREDICTED: probable glutathione peroxidase 4 n_1 Tax_Cicer arietinum RepID_UPI00032A7026	AT3G63080.1	glutathione peroxidase	Medtr1g072570.1	glutathione peroxidase
Ca10749	Ca4	2225158	2228422	-1.01047	6.47025	-12.2148	1.26545e-11	4.81468e-10	16.5391	PREDICTED: uncharacterized protein LOC101507383 - partial n_1 Tax_Cicer arietinum RepID_UPI00032A857A			Medtr1g072690.2	peptidoglycan-binding domain protein
Ca10756	Ca4	2348630	2352447	-0.922466	2.15267	-6.79149	5.83182e-07	3.86639e-06	5.91888	PREDICTED: uncharacterized protein LOC101490378 n_1 Tax_Cicer arietinum RepID_UPI00032AAEA9	AT4G27510.2	unknown protein; FUNCTIONS IN: molecular_function	Medtr1g072850.1	hypothetical protein
Ca10760	Ca4	2390133	2399560	-1.2736	4.861	-9.30262	2.55925e-09	3.9301e-08	11.1253	PREDICTED: RRP12-like protein n_1 Tax_Cicer arietinum RepID_UPI00032A5CF6	AT2G34357.1	ARM repeat superfamily protein	Medtr1g072890.2	RRP12-like protein
Ca10773	Ca4	2414078	2419385	0.386103	6.84981	5.74116	7.16102e-06	3.38781e-05	3.04647	PREDICTED: carboxyl-terminal-processing peptidase 2 - chloroplastic n_1 Tax_Cicer arietinum RepID_UPI00032A5693	AT4G17740.2	Peptidase S41 family protein	Medtr1g073130.1	carboxy-terminal processing peptidase-like protein
Ca10766	Ca4	2443072	2444505	-2.0758	4.07148	-16.7852	1.5853e-14	2.14577e-12	23.3373	PREDICTED: uncharacterized protein LOC101493726 n_1 Tax_Cicer arietinum RepID_UPI00032AB06C	AT1G48200.1	unknown protein; FUNCTIONS IN: molecular_function	Medtr1g073190.1	hypothetical protein
Ca10772	Ca4	2460030	2466259	1.05569	1.6002	5.5435	1.16287e-05	5.18093e-05	3.04038	PREDICTED: uncharacterized protein LOC101495212 isoform X1 n_2 Tax_Cicer arietinum RepID_UPI00032A56D9			Medtr1g073260.3	hypothetical protein
Ca10768	Ca4	2478981	2480806	1.01367	3.41466	7.78297	6.18905e-08	5.71627e-07	7.9721	PREDICTED: cysteine-rich repeat secretory protein 3-like n_1 Tax_Cicer arietinum RepID_UPI000640E8E4	AT1G04520.1	plasmodesmata-located protein	Medtr1g073320.1	salt stress response/antifungal domain protein
Ca10782	Ca4	2495707	2496084	-0.8769	3.64789	-5.91389	4.70199e-06	2.35254e-05	3.55341	Uncharacterized protein n_19 Tax_fabids RepID_I1LCE8_SOYBN	AT5G64816.2	unknown protein; Has 35333 Blast hits	Medtr1g073620.2	Thionin related
Ca10774	Ca4	2506010	2507461	1.71117	2.80754	9.29598	2.59341e-09	3.96266e-08	11.2885	PREDICTED: uncharacterized protein LOC101510902 n_1 Tax_Cicer arietinum RepID_UPI00032A5EC7			Medtr1g073660.1	hypothetical protein
Ca10793	Ca4	2595537	2595833	1.68119	3.5576	11.7785	2.63947e-11	8.7572e-10	15.8575	PREDICTED: uncharacterized protein At4g14450 - chloroplastic n_1 Tax_Cicer arietinum RepID_UPI00032A6A28			Medtr1g073910.1	ATBET12%2C putative
Ca10791	Ca4	2633778	2637731	1.61422	2.97211	11.3051	5.99537e-11	1.77025e-09	15.083	PREDICTED: LOW QUALITY PROTEIN: CASP-like protein 5B3 n_1 Tax_Cicer arietinum RepID_UPI00032A7F36			Medtr1g073950.1	CASP-like protein
Ca10792	Ca4	2661050	2662147	2.2198	0.325826	7.17068	2.43594e-07	1.81922e-06	7.08718	PREDICTED: RING-H2 finger protein ATL16 n_1 Tax_Cicer arietinum RepID_UPI00032A8A95	AT5G43420.1	RING/U-box superfamily protein	Medtr1g074190.1	RING-H2 finger protein ATL16%2C putative
Ca10801	Ca4	2753368	2756399	1.66624	4.27681	11.8026	2.53304e-11	8.42235e-10	15.8515	Serine/threonine-protein phosphatase n_6 Tax_Papilionoideae RepID_O65846_MEDSA	AT3G46820.1	type one serine/threonine protein	Medtr1g074880.3	serine/threonine-protein phosphatase PP1
Ca10803	Ca4	2769507	2776623	2.47107	4.15816	9.45563	1.88824e-09	3.0497e-08	11.4697	Uncharacterized protein n_1 Tax_Medicago truncatula RepID_I3T513_MEDTR	AT2G32830.1	phosphate transporter 1;5	Medtr1g074930.1	high affinity inorganic phosphate transporter
Ca10813	Ca4	2788598	2794013	-0.547678	3.70479	-6.09105	3.06374e-06	1.62022e-05	3.97784	DNA-directed RNA polymerase II subunit Rpb7-like protein n_4 Tax_Papilionoideae RepID_A0A072VL49_MEDTR	AT4G14660.1	RNA polymerase Rpb7-like, N-terminal	Medtr1g475140.1	DNA-directed RNA polymerase II subunit Rpb7-like protein
Ca10811	Ca4	2884824	2889280	-0.732288	5.83822	-7.63604	8.55955e-08	7.4939e-07	7.53783	N-carbamyl-L-amino acid amidohydrolase n_2 Tax_Papilionoideae RepID_G7I3Z0_MEDTR	AT5G43600.1	ureidoglycolate amidohydrolase	Medtr1g075320.1	N-carbamyl-L-amino acid amidohydrolase
Ca10818	Ca4	2904958	2909121	-1.5737	1.36805	-7.92263	4.55963e-08	4.45051e-07	8.63417	PREDICTED: LOW QUALITY PROTEIN: pentatricopeptide repeat-containing protein At5g18950-like n_1 Tax_Cicer arietinum RepID_UPI000640CC74	AT5G18950.1	Tetratricopeptide repeat (TPR)-like	Medtr5g094770.1	PPR containing plant-like protein
Ca10825	Ca4	2910671	2917338	1.45724	5.42062	10.9624	1.10231e-10	2.90687e-09	14.3281	Peptide transporter n_2 Tax_Papilionoideae RepID_G7I4R9_MEDTR	AT5G46050.1	peptide transporter 3	Medtr1g075440.1	peptide transporter
Ca10823	Ca4	2938521	2939936	1.2866	3.39509	5.04205	4.03321e-05	0.0001533	1.42626	No Hits			#N/A
Ca10817	Ca4	2949124	2949504	-1.25566	0.612769	-5.33301	1.95578e-05	8.16867e-05	2.7552	PREDICTED: uncharacterized protein LOC101500094 n_1 Tax_Cicer arietinum RepID_UPI00032A9C36	AT3G23440.1	embryo sac development arrest	Medtr1g075530.1	embryo sac development arrest protein
Ca10830	Ca4	3015277	3017970	-0.989859	8.61651	-7.80434	5.90535e-08	5.49406e-07	7.88628	PREDICTED: probable plastid-lipid-associated protein 6 - chloroplastic n_1 Tax_Cicer arietinum RepID_UPI00032A50F7	AT3G23400.1	Plastid-lipid associated protein	Medtr1g075660.1	plastid fibrillin
Ca10843	Ca4	3146531	3153256	0.515128	3.75722	4.9461	5.12587e-05	0.000188598	1.13356	PREDICTED: putative E3 ubiquitin-protein ligase XBAT34 n_1 Tax_Cicer arietinum RepID_UPI00064140CF	AT3G23280.2	XB3 ortholog 5 in Arabidopsis	Medtr1g476030.2	E3 ubiquitin-protein ligase XBAT35%2C putative
Ca10852	Ca4	3192438	3198681	-0.699354	7.06574	-5.28435	2.20663e-05	9.10449e-05	1.91018	PREDICTED: cryptochrome-1-like n_1 Tax_Cicer arietinum RepID_UPI00032AB630	AT1G04400.1	cryptochrome	Medtr1g076190.2	cryptochrome 2B apoprotein
Ca10855	Ca4	3226820	3232081	0.447438	3.60927	5.08479	3.62524e-05	0.000139632	1.49896	PREDICTED: magnesium transporter MRS2-2-like n_4 Tax_Cicer arietinum RepID_UPI00032A9F21	AT5G64560.2	magnesium transporter	Medtr1g093280.1	magnesium transporter MRS2-like protein
Ca10859	Ca4	3243546	3246282	0.622027	7.50212	5.04414	4.01225e-05	0.000152579	1.30506	PREDICTED: auxin-responsive protein IAA14-like n_1 Tax_Cicer arietinum RepID_UPI00032A9554	AT4G14550.1	indole-3-acetic acid inducible	Medtr1g093240.3	auxin-responsive AUX/IAA family protein
Ca10866	Ca4	3296286	3308591	-1.11643	5.50536	-10.5675	2.26125e-10	5.24028e-09	13.5948	PREDICTED: putative ion channel POLLUX-like 2 isoform X1 n_1 Tax_Cicer arietinum RepID_UPI00032AB172	AT5G43745.1	Protein of unknown function (DUF1012)	Medtr1g076330.3	ion channel pollux-like protein
Ca10861	Ca4	3341501	3344073	4.78433	3.70731	9.32378	2.45339e-09	3.81347e-08	11.2905	3-ketoacyl-CoA synthase n_2 Tax_Papilionoideae RepID_A0A072VLT9_MEDTR	AT2G26640.1	3-ketoacyl-CoA synthase 11	Medtr1g076430.1	3-ketoacyl-CoA synthase-like protein
Ca10862	Ca4	3355311	3356354	-4.52448	5.50876	-14.563	3.30346e-13	2.61795e-11	20.253	PREDICTED: protein EXORDIUM-like 5 n_1 Tax_Cicer arietinum RepID_UPI00032A5F62	AT2G17230.1	EXORDIUM like 5	Medtr1g076470.1	phosphate-responsive 1 family protein
Ca10875	Ca4	3416459	3418751	18.8788	3.29603	12.8007	4.85909e-12	2.14178e-10	16.8645	2-methyl-6-phytylbenzoquinone methyltransferase n_3 Tax_Papilionoideae RepID_A0A072VMH0_MEDTR	AT3G63410.1	S-adenosyl-L-methionine-dependent	Medtr1g076570.1	2-methyl-6-phytylbenzoquinone methyltranferase
Ca10883	Ca4	3488258	3501212	-1.0713	7.60115	-6.28185	1.93886e-06	1.09929e-05	4.36096	PREDICTED: uncharacterized protein At2g17340-like n_1 Tax_Cicer arietinum RepID_UPI00032ACF2F	AT2G17340.1	Uncharacterised conserved protein (UCP030210)	Medtr1g076730.1	pantothenate kinase
Ca10886	Ca4	3544321	3547147	-1.29492	2.27507	-5.14225	3.14157e-05	0.000123523	1.89886	PREDICTED: probable leucine-rich repeat receptor-like protein kinase At5g63930 n_1 Tax_Cicer arietinum RepID_UPI00032A9E92	AT5G51560.1	Leucine-rich repeat protein kinase	Medtr6g060230.1	LRR receptor-like kinase
Ca10902	Ca4	3720745	3722511	-1.65448	0.491879	-8.42905	1.53897e-08	1.75924e-07	9.76678	No Hits			#N/A
Ca10900	Ca4	3723042	3724691	-1.06635	2.21281	-6.77214	6.10037e-07	4.01485e-06	5.86765	PREDICTED: pentatricopeptide repeat-containing protein At5g08305-like n_4 Tax_Cicer arietinum RepID_UPI00032AA015	AT5G08305.1	Pentatricopeptide repeat (PPR) superfamily	Medtr1g114220.1	PPR containing plant-like protein
Ca10897	Ca4	3741471	3743144	-1.19579	1.45138	-6.56392	9.93345e-07	6.13867e-06	5.54225	PREDICTED: pentatricopeptide repeat-containing protein At5g08305-like n_4 Tax_Cicer arietinum RepID_UPI00032AA015	AT5G08305.1	Pentatricopeptide repeat (PPR) superfamily	Medtr1g114220.1	PPR containing plant-like protein
Ca10901	Ca4	3782847	3786482	-2.07878	2.91839	-8.44716	1.48127e-08	1.70218e-07	9.51249	PREDICTED: FBD-associated F-box protein At3g52670-like n_1 Tax_Cicer arietinum RepID_UPI00032A8AB1			Medtr1g077420.2	F-box/RNI/FBD-like domain protein
Ca10924	Ca4	3945825	3946864	-1.6671	0.942619	-7.09154	2.91829e-07	2.13771e-06	6.85225	PREDICTED: mavicyanin n_1 Tax_Cicer arietinum RepID_UPI00032A52C3	AT1G64640.1	early nodulin-like	Medtr1g077790.1	plastocyanin-like domain protein
Ca10940	Ca4	4091418	4099125	-0.597901	5.50929	-6.37122	1.56707e-06	9.13427e-06	4.58031	PREDICTED: nuclear pore complex protein NUP98A isoform X1 n_6 Tax_Cicer arietinum RepID_UPI00032A8F05	AT1G10390.2	Nucleoporin autopeptidase	Medtr1g078040.2	nucleoporin autopeptidase
Ca10937	Ca4	4137812	4140180	-2.33135	0.70084	-6.84181	5.18835e-07	3.48664e-06	6.33256	PREDICTED: heavy metal-associated isoprenylated plant protein 26-like n_1 Tax_Cicer arietinum RepID_UPI00032A9C52	AT2G18196.1	Heavy metal transport/detoxification	Medtr1g078090.1	heavy metal transport/detoxification superfamily protein
Ca10946	Ca4	4228168	4229602	-0.898217	4.91607	-11.1179	8.34847e-11	2.34724e-09	14.6144	Ubiquitin carboxyl-terminal hydrolase n_5 Tax_Papilionoideae RepID_A0A072VY12_MEDTR	AT1G65650.1	Peptidase C12, ubiquitin carboxyl-terminal	Medtr1g078300.2	ubiquitin carboxyl-terminal hydrolase family protein
Ca10949	Ca4	4231487	4243578	-0.491581	4.97429	-5.21312	2.63368e-05	0.000106061	1.73135	Serine/Threonine kinase family protein n_3 Tax_Papilionoideae RepID_A0A072UBV6_MEDTR	AT2G40730.1	Protein kinase family protein with	Medtr6g086565.1	Serine/Threonine kinase family protein
Ca10944	Ca4	4245593	4248946	-0.674795	2.0744	-4.94782	5.10389e-05	0.000187925	1.45099	PREDICTED: uncharacterized protein LOC101502638 isoform X1 n_2 Tax_Cicer arietinum RepID_UPI00032A59DC			Medtr1g078380.3	R3H domain protein
Ca10952	Ca4	4250471	4255850	-0.923653	4.67516	-8.1945	2.5343e-08	2.72588e-07	8.78545	Protein pelota homolog n_3 Tax_Papilionoideae RepID_A0A072VLU0_MEDTR	AT4G27650.1	Eukaryotic release factor 1 (eRF1)	Medtr1g078400.2	eukaryotic release factor 1 (eRF1) family protein
Ca10969	Ca4	4390830	4401639	-0.575876	4.57684	-5.50165	1.28916e-05	5.653e-05	2.4601	Putative uncharacterized protein n_4 Tax_rosids RepID_D7T9L2_VITVI	AT1G71270.1	Vps52 / Sac2 family	Medtr1g079770.1	vacuolar protein sorting-associated protein
Ca10964	Ca4	4403668	4408953	0.882835	3.05435	6.94281	4.10725e-07	2.8659e-06	6.10459	PREDICTED: AT-hook motif nuclear-localized protein 14 n_1 Tax_Cicer arietinum RepID_UPI00032A913B			Medtr1g079780.1	AT hook motif DNA-binding family protein
Ca10966	Ca4	4416951	4420197	0.727879	2.3247	7.04087	3.27757e-07	2.35354e-06	6.46548	PREDICTED: methyltransferase-like protein 6 isoform X1 n_2 Tax_Cicer arietinum RepID_UPI00032A504C	AT1G54650.1	Methyltransferase family protein	Medtr1g079800.6	methyltransferase domain protein
Ca10972	Ca4	4440664	4442609	-1.37956	8.68061	-10.5514	2.32933e-10	5.36905e-09	13.5373	PREDICTED: rubisco accumulation factor 1 - chloroplastic n_1 Tax_Cicer arietinum RepID_UPI00032A5997	AT3G04550.1	unknown protein; INVOLVED IN: biological_process	Medtr1g079870.1	hypothetical protein
Ca10974	Ca4	4451371	4458849	-1.50666	4.29953	-11.3796	5.26085e-11	1.58084e-09	15.1088	PREDICTED: pentatricopeptide repeat-containing protein At1g30610 - chloroplastic n_1 Tax_Cicer arietinum RepID_UPI00032AA2DB	AT1G30610.1	pentatricopeptide (PPR)	Medtr0001s0430.1	pentatricopeptide (PPR) repeat protein
Ca10973	Ca4	4461436	4464038	-1.55864	2.40736	-10.3519	3.37286e-10	7.28643e-09	13.4079	PREDICTED: uncharacterized protein LOC101510903 n_1 Tax_Cicer arietinum RepID_UPI00032A9FE7	AT2G20410.1	RNA-binding ASCH domain protein	Medtr1g079925.2	ASCH domain protein
Ca10979	Ca4	4490841	4492208	1.71634	3.67481	7.4905	1.18352e-07	9.76898e-07	7.29455	PREDICTED: phosphoenolpyruvate carboxylase kinase 1-like n_1 Tax_Cicer arietinum RepID_UPI00032A849F	AT1G08650.2	phosphoenolpyruvate carboxylase	Medtr1g080020.1	phosphoenolpyruvate carboxylase-related kinase
Ca10985	Ca4	4536169	4540032	0.81717	5.00872	8.02606	3.64233e-08	3.68449e-07	8.40834	PREDICTED: probable low-specificity L-threonine aldolase 1 isoform X1 n_2 Tax_Cicer arietinum RepID_UPI00032A56BF	AT1G08630.5	threonine aldolase 1	Medtr1g080250.6	L-allo-threonine aldolase-like protein
Ca10986	Ca4	4575917	4578578	0.705921	3.26156	5.93774	4.43766e-06	2.23637e-05	3.65988	PREDICTED: protein PHR1-LIKE 1 n_1 Tax_Cicer arietinum RepID_UPI00032A72AC	AT5G29000.4	Homeodomain-like superfamily protein	Medtr1g080330.1	myb-like transcription factor family protein
Ca10994	Ca4	4580609	4591142	1.72459	1.21676	7.95911	4.21164e-08	4.16399e-07	8.73259	PREDICTED: histone-lysine N-methyltransferase SUVR1 isoform X1 n_2 Tax_Cicer arietinum RepID_UPI00032AC57D	AT3G04380.2	SET-domain containing protein	Medtr1g080340.1	histone-lysine N-methyltransferase SUVR2-like protein
Ca10992	Ca4	4656297	4659452	-2.85266	0.18223	-6.99338	3.65552e-07	2.58728e-06	6.70145	PREDICTED: leucine-rich repeat receptor-like protein kinase PXL1 n_1 Tax_Cicer arietinum RepID_UPI00032A53CD	AT1G08590.1	Leucine-rich receptor-like protein	Medtr1g080440.1	LRR receptor-like kinase family protein
Ca10990	Ca4	4672489	4676844	-1.64813	0.752404	-6.47068	1.23783e-06	7.41876e-06	5.45274	PREDICTED: inositol phosphorylceramide glucuronosyltransferase 1-like n_1 Tax_Cicer arietinum RepID_UPI00032AA1B3	AT5G18480.1	plant glycogenin-like starch	Medtr1g080460.1	glucuronosyltransferase PGSIP8
Ca11005	Ca4	4738662	4744512	-1.13813	4.45544	-11.6886	3.07885e-11	9.9769e-10	15.6454	PREDICTED: phosphoribosylaminoimidazole carboxylase - chloroplastic n_1 Tax_Cicer arietinum RepID_UPI00032AC0D6	AT2G37690.1	phosphoribosylaminoimidazole carboxylase,	Medtr1g080500.1	phosphoribosylaminoimidazole carboxylase
Ca11013	Ca4	4845116	4846363	0.463688	5.75191	5.72366	7.47412e-06	3.51146e-05	2.99991	PREDICTED: sec-independent protein translocase protein TATA - chloroplastic-like n_1 Tax_Cicer arietinum RepID_UPI00032A947A	AT5G28750.1	Bacterial sec-independent translocation	Medtr1g080910.1	twin arginine translocase
Ca11017	Ca4	4847420	4851374	0.545514	5.44761	5.38182	1.73314e-05	7.33493e-05	2.14941	PREDICTED: light-inducible protein CPRF2-like isoform X1 n_1 Tax_Cicer arietinum RepID_UPI00032A8F09			Medtr1g080920.1	transcription factor bZIP88
Ca11011	Ca4	4860142	4863753	-0.895197	9.82111	-8.93584	5.36994e-09	7.1111e-08	10.2855	GDP-D-mannose-3 -5-epimerase n_3 Tax_Medicago truncatula RepID_A0A072VNM9_MEDTR	AT5G28840.2	GDP-D-mannose 3',5'-epimerase	Medtr1g080950.2	GDP-D-mannose-3%2C5-epimerase
Ca11016	Ca4	4872417	4875416	-0.782001	4.45666	-7.6479	8.33759e-08	7.34582e-07	7.57949	PITH domain plant protein n_2 Tax_Papilionoideae RepID_I3SPG3_MEDTR	AT3G04780.1	Protein of unknown function (DUF1000)	Medtr1g080960.1	PITH domain plant protein
Ca11025	Ca4	4973360	4975799	-0.858183	4.51241	-7.08313	2.97504e-07	2.16992e-06	6.28676	PREDICTED: 40S ribosomal protein S24-1-like n_1 Tax_Cicer arietinum RepID_UPI0006414FDF	AT5G28060.1	Ribosomal protein S24e family protein	Medtr1g081410.1	40S ribosomal protein S24-2
Ca11039	Ca4	5007423	5018113	0.774138	6.27418	9.46315	1.86036e-09	3.0114e-08	11.4468	Cysteine synthase n_1 Tax_Vitis vinifera RepID_F6HTU8_VITVI	AT4G14880.4	O-acetylserine (thiol) lyase (OAS-TL)	Medtr1g081610.2	O-acetylserine (thiol) lyase
Ca11053	Ca4	5090181	5093417	0.953875	3.68257	10.9455	1.13647e-10	2.97642e-09	14.3587	PREDICTED: kinesin-like protein KIFC3 n_1 Tax_Cicer arietinum RepID_UPI00032A707F	AT5G27950.1	P-loop containing nucleoside triphosphate	Medtr1g081800.1	kinesin motor domain protein
Ca11064	Ca4	5211691	5213757	3.00077	4.99774	23.0372	1.47307e-17	1.50458e-14	30.2927	PREDICTED: myosin-10 isoform X1 n_1 Tax_Cicer arietinum RepID_UPI00032A5931			Medtr1g082215.1	viral A-type inclusion protein%2C putative
Ca11068	Ca4	5259557	5264082	-1.70914	3.62557	-10.2692	3.9375e-10	8.28391e-09	13.1147	PREDICTED: uncharacterized protein LOC101510461 isoform X1 n_2 Tax_Cicer arietinum RepID_UPI00032A9E03			Medtr1g082380.2	protein translocase family protein
Ca11073	Ca4	5347430	5359579	1.21765	3.73526	5.21163	2.64345e-05	0.000106343	1.80828	PREDICTED: DNA excision repair protein ERCC-1 n_1 Tax_Cicer arietinum RepID_UPI0006417FCE	AT3G05200.1	RING/U-box superfamily protein	Medtr1g082550.1	zinc finger%2C C3HC4 type (RING finger) protein%2C putative
Ca11080	Ca4	5390251	5392267	-0.766279	5.59649	-11.1454	7.94982e-11	2.25171e-09	14.6618	Nuclear transcription factor Y protein n_2 Tax_Papilionoideae RepID_B7FI76_MEDTR	AT1G08970.2	nuclear factor Y, subunit	Medtr1g082660.1	nuclear transcription factor Y protein
Ca11079	Ca4	5403888	5406638	1.83846	2.26137	6.3117	1.80559e-06	1.03471e-05	4.7671	PREDICTED: root phototropism protein 3-like n_1 Tax_Cicer arietinum RepID_UPI00032A5FE1	AT5G64330.2	Phototropic-responsive	Medtr1g082690.1	phototropic-responsive NPH3 family protein
Ca11085	Ca4	5428610	5433252	-1.21111	4.44619	-9.48306	1.78862e-09	2.93357e-08	11.5045	Seryl-tRNA synthetase/serine-tRNA ligase n_10 Tax_Papilionoideae RepID_G7I834_MEDTR	AT5G27470.1	seryl-tRNA synthetase / serine--tRNA	Medtr1g082850.1	seryl-tRNA synthetase/serine-tRNA ligase
Ca11114	Ca4	5650839	5652467	-1.4622	1.92178	-6.22445	2.22402e-06	1.23606e-05	4.63459	Translationally-controlled tumor protein homolog n_30 Tax_Mesangiospermae RepID_TCTP_ELAGV	AT3G05540.1	Methionine sulfoxide reductase (MSS4-like)	Medtr1g083380.1	translationally-controlled tumor-like protein
Ca11120	Ca4	5699941	5701446	-1.07212	3.20612	-5.51675	1.24205e-05	5.48419e-05	2.64869	Ribosomal L22e family protein n_3 Tax_Papilionoideae RepID_G7I8Q9_MEDTR	AT3G05560.3	Ribosomal L22e protein family	Medtr1g083430.2	ribosomal L22e family protein
Ca11125	Ca4	5703722	5706501	-1.92198	2.92578	-7.63709	8.53977e-08	7.48085e-07	7.73287	Uncharacterized protein n_1 Tax_Cicer arietinum RepID_A0A067XN86_CICAR			Medtr1g083440.1	dormancy/auxin associated protein
Ca11121	Ca4	5779893	5782286	-1.59722	3.27205	-7.25467	2.01268e-07	1.53689e-06	6.80568	PREDICTED: probable protein phosphatase 2C 73 n_1 Tax_Cicer arietinum RepID_UPI0006417C66	AT3G05640.2	Protein phosphatase 2C family protein	Medtr1g083690.1	catalytic/protein phosphatase type 2C
Ca11142	Ca4	5808077	5811445	-2.05901	2.57515	-14.6622	2.8622e-13	2.32858e-11	20.4881	PREDICTED: single-stranded DNA-binding protein - mitochondrial n_1 Tax_Cicer arietinum RepID_UPI00032A6C87	AT4G11060.1	mitochondrially targeted single-stranded	Medtr1g083740.2	single-stranded DNA-binding protein
Ca11141	Ca4	5813623	5815780	-2.26059	4.49324	-11.5864	3.67134e-11	1.15541e-09	15.4746	PREDICTED: probable protein phosphatase 2C 5 isoform X1 n_2 Tax_Cicer arietinum RepID_UPI00032A5AEB	AT1G09160.1	Protein phosphatase 2C family protein	Medtr1g083750.1	protein phosphatase 2C family protein
Ca11148	Ca4	5894184	5895167	-1.52288	0.539388	-5.15833	3.01827e-05	0.00011938	2.34656	PREDICTED: pentatricopeptide repeat-containing protein At1g09190 n_1 Tax_Cicer arietinum RepID_UPI00032A6221	AT1G09190.1	Tetratricopeptide repeat (TPR)-like	Medtr1g083890.1	PPR containing plant-like protein
Ca11155	Ca4	5897665	5902067	-1.62982	2.69895	-13.6023	1.38286e-12	7.98143e-11	18.9092	Uncharacterized protein n_117 Tax_Spermatophyta RepID_C6SW20_SOYBN	AT4G23160.1	cysteine-rich RLK (RECEPTOR-like	Medtr3g093120.1	SPFH domain/band 7 family protein
Ca11150	Ca4	5927099	5928222	-0.906608	1.39938	-5.89827	4.88362e-06	2.43306e-05	3.95791	PREDICTED: RNA pseudouridine synthase 1 n_1 Tax_Cicer arietinum RepID_UPI00032A6F74	AT1G56345.1	Pseudouridine synthase family protein	Medtr1g083995.1	RNA pseudouridine synthase
Ca11153	Ca4	5941617	5951833	-3.51424	4.43192	-15.7076	6.61015e-14	6.83123e-12	21.9064	Lon protease homolog n_2 Tax_Cicer arietinum RepID_A0A059XV79_CICAR	AT5G26860.1	lon protease 1	Medtr1g084020.1	Lon-related ATP-dependent protease%2C putative
Ca11145	Ca4	5954497	5956603	0.994583	2.94764	10.5983	2.13671e-10	4.99709e-09	13.794	PREDICTED: uncharacterized protein LOC101510246 n_1 Tax_Cicer arietinum RepID_UPI00032AA9AC	AT1G56423.1	unknown protein; FUNCTIONS IN: molecular_function	Medtr1g084040.1	hypothetical protein
Ca11152	Ca4	5980213	5988095	-2.05496	1.57595	-5.46858	1.3987e-05	6.05694e-05	2.94156	Cyclin-like protein n_2 Tax_Papilionoideae RepID_A0A072VN87_MEDTR	AT5G26850.4	Uncharacterized protein	Medtr1g084090.1	cyclin-like protein
Ca11161	Ca4	6061704	6066435	-0.826616	2.57746	-6.75553	6.3411e-07	4.16075e-06	5.75581	PREDICTED: rhodanese-like domain-containing protein 6 isoform X1 n_1 Tax_Cicer arietinum RepID_UPI00032A79A3	AT1G09280.1	CONTAINS InterPro DOMAIN/s: Rhodanese-like	Medtr1g084180.1	phospholipase/carboxylesterase family protein
Ca11164	Ca4	6067824	6076431	-0.847843	3.27208	-7.40147	1.44494e-07	1.16318e-06	7.13752	Uncharacterized protein n_2 Tax_Papilionoideae RepID_A0A072VM73_MEDTR	AT1G09300.2	Metallopeptidase M24 family protein	Medtr1g084190.1	Xaa-pro aminopeptidase
Ca11162	Ca4	6083893	6084567	0.900493	6.87157	7.10885	2.80506e-07	2.06564e-06	6.33167	PREDICTED: uncharacterized protein LOC101504472 n_1 Tax_Cicer arietinum RepID_UPI0006412B54	AT1G09310.1	Protein of unknown function, DUF538	Medtr7g111900.1	plant/F25P12-18 protein
Ca11178	Ca4	6093748	6095708	-2.68349	0.129832	-7.46878	1.24244e-07	1.01893e-06	7.73974	PREDICTED: putative pentatricopeptide repeat-containing protein At1g56570 n_1 Tax_Cicer arietinum RepID_UPI00032A798C	AT1G56570.1	Tetratricopeptide repeat (TPR)-like	Medtr1g084570.1	PPR containing plant-like protein
Ca11181	Ca4	6132028	6135645	0.475854	3.33888	5.5093	1.26507e-05	5.57132e-05	2.59202	PREDICTED: zinc finger CCCH domain-containing protein 3 n_1 Tax_Cicer arietinum RepID_UPI00032ACD61	AT5G26749.2	C2H2 and C2HC zinc fingers superfamily	Medtr1g084750.1	U1 zinc finger protein
Ca11183	Ca4	6137447	6141613	0.590403	7.90921	5.08891	3.5882e-05	0.000138345	1.41103	Uncharacterized protein n_1 Tax_Oryza glumipatula RepID_A0A0D9Y646_9ORYZ	AT5G26751.1	shaggy-related kinase	Medtr1g084760.2	glycogen synthase kinase
Ca11185	Ca4	6285068	6288809	2.66945	3.10953	14.1377	6.16741e-13	4.10133e-11	19.6998	PREDICTED: transcription factor PIF3 isoform X1 n_2 Tax_Cicer arietinum RepID_UPI00032A5A77			Medtr1g084980.1	phytochrome-interacting factor 3.1
Ca11199	Ca4	6387890	6395582	-1.88011	2.00925	-8.90522	5.71714e-09	7.49615e-08	10.6182	Flap endonuclease 1-A n_5 Tax_Papilionoideae RepID_A0A072VM97_MEDTR	AT5G26680.2	5'-3' exonuclease family protein	Medtr1g085130.1	flap endonuclease 1-A
Ca11195	Ca4	6440876	6444526	-0.68051	2.09177	-4.93206	5.30902e-05	0.000194262	1.40466	PREDICTED: probable glutamate--tRNA ligase - cytoplasmic n_2 Tax_Cicer arietinum RepID_UPI00032A568F	AT5G26710.1	Glutamyl/glutaminyl-tRNA synthetase,	Medtr1g085150.1	glutamyl-tRNA synthetase
Ca11226	Ca4	6654358	6654614	3.25372	1.56843	5.03561	4.09861e-05	0.000155318	1.93001	No Hits			#N/A
Ca11230	Ca4	6670437	6674390	-0.932105	5.50309	-10.1652	4.78952e-10	9.71561e-09	12.8283	Receptor-like kinase n_1 Tax_Medicago truncatula RepID_G7IBS1_MEDTR	AT2G47060.3	Protein kinase superfamily protein	Medtr1g086230.1	receptor-like kinase
Ca11249	Ca4	6717038	6720463	1.01994	3.46682	6.13365	2.76527e-06	1.48403e-05	4.11109	Protein phosphatase 2C-like protein n_3 Tax_Papilionoideae RepID_G7IBT6_MEDTR	AT3G62260.1	Protein phosphatase 2C family protein	Medtr1g086350.2	protein phosphatase 2C-like protein
Ca11255	Ca4	6872305	6874723	1.40982	0.687606	5.09138	3.56615e-05	0.000137703	2.14892	PREDICTED: uncharacterized protein LOC101498727 n_1 Tax_Cicer arietinum RepID_UPI00032AB180			Medtr1g086670.2	transmembrane protein%2C putative
Ca11271	Ca4	6918069	6919987	-3.21351	2.91247	-10.7411	1.6453e-10	4.05232e-09	14.1195	PREDICTED: pentatricopeptide repeat-containing protein At1g02370 - mitochondrial-like n_1 Tax_Cicer arietinum RepID_UPI00032A5146	AT1G02370.1	Tetratricopeptide repeat (TPR)-like	Medtr1g086820.1	PPR containing plant protein
Ca11262	Ca4	6924982	6929046	0.90462	3.52335	5.50499	1.27859e-05	5.61469e-05	2.55689	PREDICTED: receptor-like serine/threonine-protein kinase ALE2 n_1 Tax_Cicer arietinum RepID_UPI00032A7833	AT4G02010.1	Protein kinase superfamily protein	Medtr1g086870.1	receptor-like Serine/Threonine-kinase ALE2-like protein
Ca11263	Ca4	6934221	6939116	-0.369494	7.92961	-5.76887	6.6924e-06	3.19435e-05	3.10195	PREDICTED: ATP-dependent Clp protease proteolytic subunit 5 - chloroplastic-like n_1 Tax_Cicer arietinum RepID_UPI00032A5F81	AT1G02560.1	nuclear encoded	Medtr1g086940.1	ATP-dependent Clp protease proteolytic protein
Ca11258	Ca4	6971464	6971862	-2.18428	10.4	-18.9041	1.18674e-15	2.70913e-13	25.895	PREDICTED: calvin cycle protein CP12-2 - chloroplastic-like n_1 Tax_Cicer arietinum RepID_UPI00032A82A1	AT3G62410.1	CP12 domain-containing	Medtr1g087030.1	calvin cycle protein CP12-1
Ca11270	Ca4	6977787	6978212	-1.3918	3.87758	-7.99758	3.87416e-08	3.87289e-07	8.40791	PREDICTED: ocs element-binding factor 1-like n_1 Tax_Cicer arietinum RepID_UPI0006411C32	AT3G62420.1	basic region/leucine	Medtr1g087040.1	BZIP transcription factor
Ca11279	Ca4	6989806	6998408	-0.421634	4.73147	-5.39113	1.69368e-05	7.18779e-05	2.18021	Transport complex protein n_3 Tax_Papilionoideae RepID_G7IDQ8_MEDTR	AT4G02030.1	Vps51/Vps67 family (components of vesicular	Medtr1g087100.2	transport complex protein
Ca11277	Ca4	7045280	7046219	-2.54252	5.76754	-10.5912	2.16477e-10	5.0396e-09	13.6411	PREDICTED: universal stress protein A-like protein n_1 Tax_Cicer arietinum RepID_UPI00032A72C6	AT3G62550.1	Adenine nucleotide alpha hydrolases-like	Medtr1g087200.1	universal stress family protein
Ca11287	Ca4	7126554	7130595	-0.985197	1.11496	-6.59873	9.15254e-07	5.71147e-06	5.683	PREDICTED: transcription initiation factor TFIID subunit 13-like n_1 Tax_Cicer arietinum RepID_UPI00032A5C2E			#N/A
Ca11286	Ca4	7138881	7145407	-3.10623	3.41327	-8.12596	2.93603e-08	3.08636e-07	8.85626	MYB transcription factor MYB112 n_1 Tax_Medicago truncatula RepID_D5FFI0_MEDTR	AT5G49330.1	myb domain protein	Medtr1g087540.1	myb transcription factor%2C putative
Ca11284	Ca4	7166655	7176597	-1.76352	4.82774	-13.2908	2.23783e-12	1.18434e-10	18.3072	CTP synthase n_12 Tax_Papilionoideae RepID_I1JBI0_SOYBN	AT4G02120.1	CTP synthase family protein	Medtr1g087440.7	CTP synthase-like protein
[truncated: 2,674 more rows]
