# Supplementary material for: Comparative transcriptome analysis reveals molecular regulation of salt tolerance in two contrasting chickpea genotypes
Source: Front Plant Sci. 2023 May 30;14:1191457. doi: 10.3389/fpls.2023.1191457 (PMC10289292; doi:10.3389/fpls.2023.1191457)
Supplement: Supplementary file 8 [file Table_8.xlsx]

## Sheet: Sheet1
							Variants information in Genesis836 and Rupali
Gene	#CHROM	POS	REF	ALT	QUAL	FORMAT	GENmerged.bam	RUPmerged.bam	INFO	Type	Category	Gene					Nucleotide change	AA change
Ca00784	Ca8	6237527	CTTA	C	155	GT:PL:DP	0/1:84,0,83:233	0/1:104,0,90:130	INDEL;IDV=1;IMF=0.00769231;DP=363;VDB=0.997825;SGB=-55.354;MQSB=0.867608;MQ0F=0;ICB=0.5;HOB=0.5;AC=2;AN=4;DP4=49,140,127,47;MQ=18;ANN=C	conservative_inframe_deletion	MODERATE	Ca00784	Ca00784	transcript	TRANSCRIPT_Ca00784	pseudogene	n.175_177delTTA	p.Leu59del
Ca01064	Ca8	8805684	CATCATGATCATTATCATGATCATGAT	CATCATTATCATGATCATGAT	221	GT:PL:DP	1/1:126,5,0:62	0/1:128,0,41:39	INDEL;IDV=1;IMF=0.016129;DP=101;VDB=1.11409e-05;SGB=-24.6688;MQSB=0.98356;MQ0F=0;ICB=0.3;HOB=0.125;AC=3;AN=4;DP4=24,3,47,27;MQ=19;ANN=CATCATTATCATGATCATGAT	conservative_inframe_deletion	MODERATE	Ca01064	Ca01064	transcript	TRANSCRIPT_Ca01064	pseudogene	n.613_618delGATCAT	p.Asp205_His206del
Ca01064	Ca8	8805690	GATCATTATCAT	GATCAT	221	GT:PL:DP	1/1:126,5,0:62	0/1:128,0,34:39	INDEL;IDV=47;IMF=0.758065;DP=101;VDB=3.95831e-05;SGB=-1.38266;MQSB=0.98356;MQ0F=0;ICB=0.3;HOB=0.125;AC=3;AN=4;DP4=23,3,48,27;MQ=19;ANN=GATCAT	conservative_inframe_deletion	MODERATE	Ca01064	Ca01064	transcript	TRANSCRIPT_Ca01064	pseudogene	n.619_624delTATCAT	p.Tyr207_His208del
Ca01237	Ca8	10593730	CTAATAATAATAATAATAATAATAATAAT	CTAATAATAATAATAATAATAAT	86	GT:PL:DP	0/1:119,0,0:15	0/0:0,96,190:33	INDEL;IDV=11;IMF=0.733333;DP=48;VDB=0.00236656;SGB=-5.9492;MQSB=0.87538;MQ0F=0;ICB=0.3;HOB=0.125;AC=1;AN=4;DP4=16,19,7,6;MQ=19;ANN=CTAATAATAATAATAATAATAAT	conservative_inframe_deletion	MODERATE	Ca01237	Ca01237	transcript	TRANSCRIPT_Ca01237	pseudogene	n.1027_1032delAATAAT	p.Asn343_Asn344del
Ca01505	Ca8	13790689	CATTATTATTATTATTATAATTATTATTATTATT	CATTATTATTATTATAATTATTATTATTATT	42.4334	GT:PL:DP	0/0:0,255,224:185	0/1:76,0,2:168	INDEL;IDV=94;IMF=0.559524;DP=353;VDB=0.936606;SGB=85.7803;MQSB=0.989917;MQ0F=0;ICB=0.3;HOB=0.125;AC=1;AN=4;DP4=140,87,70,56;MQ=19;ANN=CATTATTATTATTATAATTATTATTATTATT	conservative_inframe_deletion	MODERATE	Ca01505	Ca01505	transcript	TRANSCRIPT_Ca01505	pseudogene	n.155_157delATA	p.Asn53del
Ca02030	Ca6	1837369	CTTCCGGTGCTTCTGTTTCCG	CTTCCG	187	GT:PL:DP	1/1:96,0,0:23	1/1:116,12,0:41	INDEL;IDV=24;IMF=0.585366;DP=64;VDB=0.227084;SGB=-14.5426;MQSB=0.0302586;MQ0F=0;AC=4;AN=4;DP4=3,20,16,25;MQ=10;ANN=CTTCCG	conservative_inframe_deletion	MODERATE	Ca02030	Ca02030	transcript	TRANSCRIPT_Ca02030	pseudogene	n.3919_3933delCGGAAACAGAAGCAC	p.Arg1307_His1311del
Ca02163	Ca6	2799303	TTTCTTCTTCTTCTTCTTCTTCTTCTTCTTCTTCT	TTTCTTCTTCTTCTTCTTCTTCTTCTTCTTCT	249	GT:PL:DP	0/1:150,0,75:58	0/1:132,0,84:43	INDEL;IDV=34;IMF=0.586207;DP=101;VDB=0.9859;SGB=-19.7591;MQSB=0.996168;MQ0F=0;ICB=0.5;HOB=0.5;AC=2;AN=4;DP4=37,6,26,32;MQ=19;ANN=TTTCTTCTTCTTCTTCTTCTTCTTCTTCTTCT	conservative_inframe_deletion	MODERATE	Ca02163	Ca02163	transcript	TRANSCRIPT_Ca02163	pseudogene	n.220_222delTCT	p.Ser74del
Ca03697	Ca6	18472122	GCTACTACTACTACTACTACTA	GCTACTACTACTACTA	98	GT:PL:DP	0/0:0,97,163:58	0/1:133,0,32:60	INDEL;IDV=43;IMF=0.597222;DP=118;VDB=0.000342821;SGB=-17.3043;MQSB=0.999477;MQ0F=0;ICB=0.3;HOB=0.125;AC=1;AN=4;DP4=33,35,23,27;MQ=19;ANN=GCTACTACTACTACTA	conservative_inframe_deletion	MODERATE	Ca03697	Ca03697	transcript	TRANSCRIPT_Ca03697	pseudogene	n.534_539delTAGTAG	p.Ser179_Ser180del
Ca03697	Ca6	18472526	CAGTAGTAGTAGTAGTAGTAGT	CAGTAGTAGTAGTAGTAGT	99	GT:PL:DP	0/0:0,106,165:65	0/1:134,0,22:45	INDEL;IDV=34;IMF=0.73913;DP=110;VDB=0.686706;SGB=-14.2358;MQSB=0.900207;MQ0F=0;ICB=0.3;HOB=0.125;AC=1;AN=4;DP4=37,33,14,26;MQ=19;ANN=CAGTAGTAGTAGTAGTAGT	conservative_inframe_deletion	MODERATE	Ca03697	Ca03697	transcript	TRANSCRIPT_Ca03697	pseudogene	n.130_132delACT	p.Thr44del
Ca04789	Ca6	36745400	CTGTTGTTGTTGTTGTTGTTGTTGTTGTT	CTGTTGTTGTTGTTGTTGTTGTTGTT	163	GT:PL:DP	0/1:108,0,94:28	0/1:88,0,52:23	INDEL;IDV=14;IMF=0.5;DP=51;VDB=0.133641;SGB=-11.1672;MQSB=0.818342;MQ0F=0;ICB=0.5;HOB=0.5;AC=2;AN=4;DP4=7,14,7,23;MQ=19;ANN=CTGTTGTTGTTGTTGTTGTTGTTGTT	conservative_inframe_deletion	MODERATE	Ca04789	Ca04789	transcript	TRANSCRIPT_Ca04789	pseudogene	n.177_179delAAC	p.Thr60del
Ca05364	Ca6	45388022	TTTCTTCTTCTTCTTCTTCTTCTTCTTCTTCTTCTTCTTCTTC	TTTCTTCTTCTTCTTCTTCTTCTTCTTCTTCTTCTTCTTC	212	GT:PL:DP	0/1:113,0,132:183	0/1:132,0,118:227	INDEL;IDV=122;IMF=0.537445;DP=410;VDB=0.879572;SGB=-64.5596;MQSB=0.0844676;MQ0F=0;ICB=0.5;HOB=0.5;AC=2;AN=4;DP4=108,98,100,104;MQ=16;ANN=TTTCTTCTTCTTCTTCTTCTTCTTCTTCTTCTTCTTCTTC	conservative_inframe_deletion	MODERATE	Ca05364	Ca05364	transcript	TRANSCRIPT_Ca05364	pseudogene	n.1096_1098delGAA	p.Glu366del
Ca06296	Ca6	60376949	GGCTGTTG	GG	87	GT:PL:DP	0/0:0,255,220:102	0/1:121,0,139:87	INDEL;IDV=28;IMF=0.321839;DP=189;VDB=0.856467;SGB=24.0903;MQSB=0.999992;MQ0F=0;ICB=0.3;HOB=0.125;AC=1;AN=4;DP4=59,93,16,21;MQ=19;ANN=GG	conservative_inframe_deletion	MODERATE	Ca06296	Ca06296	transcript	TRANSCRIPT_Ca06296	pseudogene	n.79_84delCAACAG	p.Gln27_Gln28del
Ca06551	Ca6	63155439	CATTATTATTATTATTATT	CATTATTATTATTATT	84	GT:PL:DP	0/1:118,0,47:21	0/0:0,102,179:34	INDEL;IDV=12;IMF=0.571429;DP=55;VDB=0.968583;SGB=8.15014;MQSB=1;MQ0F=0;ICB=0.3;HOB=0.125;AC=1;AN=4;DP4=23,18,8,6;MQ=20;ANN=CATTATTATTATTATT	conservative_inframe_deletion	MODERATE	Ca06551	Ca06551	transcript	TRANSCRIPT_Ca06551	pseudogene	n.172_174delAAT	p.Asn58del
Ca06578	Ca6	63359176	AGACAATGACAATGACAATGACAATGAC	AGACAATGACAATGACAATGAC	192	GT:PL:DP	0/1:79,0,28:10	1/1:147,31,0:17	INDEL;IDV=16;IMF=0.941176;DP=27;VDB=0.000167429;SGB=-1.09901;MQSB=0.96384;MQ0F=0;ICB=0.3;HOB=0.125;AC=3;AN=4;DP4=1,3,15,8;MQ=19;ANN=AGACAATGACAATGACAATGAC	conservative_inframe_deletion	MODERATE	Ca06578	Ca06578	transcript	TRANSCRIPT_Ca06578	pseudogene	n.1585_1590delAATGAC	p.Asn529_Asp530del
Ca06984	Ca1	1750691	AAAGAAG	AAAG	58	GT:PL:DP	0/0:0,217,176:72	0/1:92,0,7:116	INDEL;IDV=86;IMF=0.741379;DP=188;VDB=0.168903;SGB=58.0545;MQSB=0.540767;MQ0F=0;ICB=0.3;HOB=0.125;AC=1;AN=4;DP4=63,39,49,37;MQ=18;ANN=AAAG	conservative_inframe_deletion	MODERATE	Ca06984	Ca06984	transcript	TRANSCRIPT_Ca06984	pseudogene	n.268_270delAAG	p.Lys90del
Ca06998	Ca1	1809967	AATTATTATTATTATTATTATTAT	AATTATTATTATTATTATTAT	32.2346	GT:PL:DP	0/0:0,27,116:9	0/1:66,0,46:15	INDEL;IDV=10;IMF=0.666667;DP=24;VDB=0.569047;SGB=5.38303;MQSB=1;MQ0F=0;ICB=0.3;HOB=0.125;AC=1;AN=4;DP4=7,7,5,5;MQ=17;ANN=AATTATTATTATTATTATTAT	conservative_inframe_deletion	MODERATE	Ca06998	Ca06998	transcript	TRANSCRIPT_Ca06998	pseudogene	n.946_948delATA	p.Ile316del
Ca07009	Ca1	1981992	CTCTTCTTCTTC	CTCTTCTTC	216	GT:PL:DP	0/0:0,255,167:126	1/1:255,255,0:298	INDEL;IDV=287;IMF=0.963087;DP=424;VDB=0;SGB=196.684;MQSB=0.99956;MQ0F=0;ICB=0.5;HOB=0.5;AC=2;AN=4;DP4=123,15,254,32;MQ=19;ANN=CTCTTCTTC	conservative_inframe_deletion	MODERATE	Ca07009	Ca07009	transcript	TRANSCRIPT_Ca07009	pseudogene	n.31_33delTTC	p.Phe11del
Ca07122	Ca1	2852565	GTAATAA	GTAA	95	GT:PL:DP	0/1:86,0,114:60	0/1:43,0,125:66	INDEL;IDV=1;IMF=0.0151515;DP=126;VDB=0.995126;SGB=-14.5426;MQSB=0.909838;MQ0F=0;ICB=0.5;HOB=0.5;AC=2;AN=4;DP4=28,57,14,27;MQ=18;ANN=GTAA	conservative_inframe_deletion	MODERATE	Ca07122	Ca07122	transcript	TRANSCRIPT_Ca07122	pseudogene	n.122_124delTTA	p.Ile42del
Ca07122	Ca1	2852569	TAAGAAGAAGAAGAA	TAAGAAGAAGAA	210	GT:PL:DP	0/1:134,0,37:66	0/1:109,0,119:76	INDEL;IDV=30;IMF=0.454545;DP=142;VDB=1;SGB=-24.6688;MQSB=0.978007;MQ0F=0;ICB=0.5;HOB=0.5;AC=2;AN=4;DP4=20,48,23,51;MQ=18;ANN=TAAGAAGAAGAA	conservative_inframe_deletion	MODERATE	Ca07122	Ca07122	transcript	TRANSCRIPT_Ca07122	pseudogene	n.110_112delTTC	p.Leu38del
Ca07800	Ca1	8568019	GCATCATC	GCATC	78	GT:PL:DP	0/0:0,255,212:135	0/1:112,0,19:124	INDEL;IDV=98;IMF=0.790323;DP=259;VDB=0.750551;SGB=60.1339;MQSB=1;MQ0F=0;ICB=0.3;HOB=0.125;AC=1;AN=4;DP4=87,83,52,37;MQ=20;ANN=GCATC	conservative_inframe_deletion	MODERATE	Ca07800	Ca07800	transcript	TRANSCRIPT_Ca07800	pseudogene	n.565_567delGAT	p.Asp189del
Ca07827	Ca1	8714075	TTCCACATCCAC	TTCCAC	64	GT:PL:DP	0/0:0,255,218:162	0/1:98,0,57:109	INDEL;IDV=80;IMF=0.733945;DP=271;VDB=0.408924;SGB=52.5093;MQSB=0.879822;MQ0F=0;ICB=0.3;HOB=0.125;AC=1;AN=4;DP4=110,83,49,29;MQ=19;ANN=TTCCAC	conservative_inframe_deletion	MODERATE	Ca07827	Ca07827	transcript	TRANSCRIPT_Ca07827	pseudogene	n.884_889delGTGGAT	p.Gly296_Cys297del
Ca09685	Ca1	34623509	AGAAGTTGAAG	AGAAG	190	GT:PL:DP	0/1:126,0,15:37	0/1:98,0,84:23	INDEL;IDV=30;IMF=0.666667;DP=60;VDB=0.529944;SGB=-14.5426;MQSB=1;MQ0F=0;ICB=0.5;HOB=0.5;AC=2;AN=4;DP4=10,9,25,16;MQ=20;ANN=AGAAG	conservative_inframe_deletion	MODERATE	Ca09685	Ca09685	transcript	TRANSCRIPT_Ca09685	pseudogene	n.542_547delCTTCAA	p.Ser182_Thr183del
Ca10040	Ca1	40891051	TATTTGCATTTGCATTTGCATTTGCATTTGCATTTG	TATTTGCATTTGCATTTGCATTTGCATTTG	51	GT:PL:DP	0/1:53,0,53:12	0/1:31,0,86:14	INDEL;IDV=6;IMF=0.5;DP=26;VDB=0.00683821;SGB=-5.02958;MQSB=0.905955;MQ0F=0;ICB=0.5;HOB=0.5;AC=2;AN=4;DP4=4,12,4,6;MQ=18;ANN=TATTTGCATTTGCATTTGCATTTGCATTTG	conservative_inframe_deletion	MODERATE	Ca10040	Ca10040	transcript	TRANSCRIPT_Ca10040	pseudogene	n.383_388delCAAATG	p.Asn129_Ala130del
Ca10931	Ca4	4046711	TTGATGA	TTGA	62	GT:PL:DP	0/0:0,255,255:223	0/1:96,0,20:117	INDEL;IDV=95;IMF=0.805085;DP=340;VDB=0.0351705;SGB=57.3613;MQSB=0.576154;MQ0F=0;ICB=0.3;HOB=0.125;AC=1;AN=4;DP4=114,141,46,39;MQ=19;ANN=TTGA	conservative_inframe_deletion	MODERATE	Ca10931	Ca10931	transcript	TRANSCRIPT_Ca10931	pseudogene	n.2218_2220delTCA	p.Ser740del
Ca10932	Ca4	4073312	CGAAGAAGAAGAAGAAGA	CGAAGAAGAAGA	69	GT:PL:DP	0/0:0,255,218:176	1/1:108,98,0:154	INDEL;IDV=116;IMF=0.753247;DP=330;VDB=0.14741;SGB=-42.1594;MQSB=0.883824;MQ0F=0;ICB=0.5;HOB=0.5;AC=2;AN=4;DP4=106,93,79,52;MQ=19;ANN=CGAAGAAGAAGA	conservative_inframe_deletion	MODERATE	Ca10932	Ca10932	transcript	TRANSCRIPT_Ca10932	pseudogene	n.1098_1103delTCTTCT	p.Leu367_Leu368del
Ca11303	Ca4	7195346	GTTATTATTATTATTATTATTATTAT	GTTATTATTATTATTATTATTAT	251	GT:PL:DP	0/1:148,0,129:87	0/1:137,0,56:42	INDEL;IDV=46;IMF=0.511111;DP=129;VDB=0.0340912;SGB=-25.8962;MQSB=0.987608;MQ0F=0;ICB=0.5;HOB=0.5;AC=2;AN=4;DP4=27,24,35,43;MQ=19;ANN=GTTATTATTATTATTATTATTAT	conservative_inframe_deletion	MODERATE	Ca11303	Ca11303	transcript	TRANSCRIPT_Ca11303	pseudogene	n.212_214delATA	p.Asn72del
Ca11438	Ca4	8384494	TTGATGATGATGATGA	TTGATGATGATGA	28.2636	GT:PL:DP	1/1:66,8,0:5	0/0:0,156,191:59	INDEL;IDV=4;IMF=0.8;DP=64;VDB=0.963328;SGB=-3.47587;MQSB=0.974185;MQ0F=0;ICB=0.5;HOB=0.5;AC=2;AN=4;DP4=31,28,3,2;MQ=19;ANN=TTGATGATGATGA	conservative_inframe_deletion	MODERATE	Ca11438	Ca11438	transcript	TRANSCRIPT_Ca11438	pseudogene	n.418_420delTCA	p.Ser140del
Ca11708	Ca4	11063109	TACCACCACCACCACC	TACCACCACCACC	227	GT:PL:DP	1/1:125,42,0:86	0/1:136,0,132:204	INDEL;IDV=94;IMF=0.460784;DP=290;VDB=0.184962;SGB=-57.502;MQSB=0.925784;MQ0F=0;ICB=0.3;HOB=0.125;AC=3;AN=4;DP4=43,66,83,98;MQ=19;ANN=TACCACCACCACC	conservative_inframe_deletion	MODERATE	Ca11708	Ca11708	transcript	TRANSCRIPT_Ca11708	pseudogene	n.511_513delGGT	p.Gly171del
Ca12258	Ca4	16956736	CCACTCTCTCTCTCTCTCTCTCTCTC	CCTCTCTCTCTCTC	167	GT:PL:DP	1/1:88,54,0:71	1/1:104,68,0:73	INDEL;IDV=1;IMF=0.0136986;DP=144;VDB=9.12893e-25;SGB=-1.38629;MQSB=0.705756;MQ0F=0;AC=4;AN=4;DP4=20,1,113,10;MQ=19;ANN=CCTCTCTCTCTCTC	conservative_inframe_deletion	MODERATE	Ca12258	Ca12258	transcript	TRANSCRIPT_Ca12258	pseudogene	n.-6_6delACTCTCTCTCTC	p.Ser1_Leu2del
Ca12258	Ca4	16956738	ACTCTCTCTCTCTCTCTCTCTCTC	ACTCTCTCTCTC	144	GT:PL:DP	1/1:74,60,0:71	1/1:95,76,0:72	INDEL;IDV=62;IMF=0.861111;DP=143;VDB=2.59784e-26;SGB=-1.38629;MQSB=0.706648;MQ0F=0;AC=4;AN=4;DP4=18,1,114,10;MQ=19;ANN=ACTCTCTCTCTC	conservative_inframe_deletion	MODERATE	Ca12258	Ca12258	transcript	TRANSCRIPT_Ca12258	pseudogene	n.7_18delTCTCTCTCTCTC	p.Ser3_Leu6del
Ca13652	Ca4	38021861	CTTTTTG	C	224	GT:PL:DP	0/1:133,0,38:97	0/1:126,0,67:135	INDEL;IDV=93;IMF=0.688889;DP=232;VDB=0.987491;SGB=-46.7622;MQSB=0.28537;MQ0F=0;ICB=0.5;HOB=0.5;AC=2;AN=4;DP4=42,44,81,65;MQ=18;ANN=C	conservative_inframe_deletion	MODERATE	Ca13652	Ca13652	transcript	TRANSCRIPT_Ca13652	pseudogene	n.1273_1278delCAAAAA	p.Gln425_Lys426del
Ca13652	Ca4	38023887	TTTGAAGTTGAAGTTGAA	TTTGAAGTTGAA	189	GT:PL:DP	0/1:129,0,56:105	1/1:94,37,0:137	INDEL;IDV=98;IMF=0.715328;DP=242;VDB=0.0150235;SGB=-1.38629;MQSB=0.999325;MQ0F=0;ICB=0.3;HOB=0.125;AC=3;AN=4;DP4=30,28,96,88;MQ=19;ANN=TTTGAAGTTGAA	conservative_inframe_deletion	MODERATE	Ca13652	Ca13652	transcript	TRANSCRIPT_Ca13652	pseudogene	n.159_164delTTCAAC	p.Ser54_Thr55del
Ca14410	Ca4	51255721	GCTAACTCTAACTC	GCTAACTC	54	GT:PL:DP	0/1:49,0,91:60	0/1:38,0,99:41	INDEL;IDV=27;IMF=0.45;DP=101;VDB=7.32981e-07;SGB=-14.5426;MQSB=0.971651;MQ0F=0;ICB=0.5;HOB=0.5;AC=2;AN=4;DP4=49,11,41,0;MQ=19;ANN=GCTAACTC	conservative_inframe_deletion	MODERATE	Ca14410	Ca14410	transcript	TRANSCRIPT_Ca14410	pseudogene	n.1618_1623delGAGTTA	p.Glu540_Leu541del
Ca14610	Ca4	54393791	TAATTCGAATTCGAATTC	TAATTCGAATTC	66	GT:PL:DP	0/0:0,255,165:91	1/1:105,105,0:60	INDEL;IDV=44;IMF=0.733333;DP=151;VDB=2.43274e-14;SGB=36.5669;MQSB=0.894568;MQ0F=0;ICB=0.5;HOB=0.5;AC=2;AN=4;DP4=79,17,50,5;MQ=18;ANN=TAATTCGAATTC	conservative_inframe_deletion	MODERATE	Ca14610	Ca14610	transcript	TRANSCRIPT_Ca14610	pseudogene	n.46_51delGAATTC	p.Glu16_Phe17del
Ca16526	Ca7	19927033	ATTTTCTTTTTCTTTTTCTT	ATTTTCTTTTTCTT	90	GT:PL:DP	0/0:0,255,255:206	0/1:124,0,59:144	INDEL;IDV=82;IMF=0.569444;DP=350;VDB=0.0899477;SGB=66.3722;MQSB=0.995733;MQ0F=0;ICB=0.3;HOB=0.125;AC=1;AN=4;DP4=73,179,31,67;MQ=19;ANN=ATTTTCTTTTTCTT	conservative_inframe_deletion	MODERATE	Ca16526	Ca16526	transcript	TRANSCRIPT_Ca16526	pseudogene	n.65_70delAAGAAA	p.Glu23_Lys24del
Ca16815	Ca7	23630236	GAGAAGAAGAA	GAGAAGAA	26.8707	GT:PL:DP	0/1:4,0,94:12	0/1:55,0,30:9	INDEL;IDV=9;IMF=1;DP=21;VDB=0.777573;SGB=-4.41269;MQSB=1;MQ0F=0;ICB=0.5;HOB=0.5;AC=2;AN=4;DP4=8,5,7,1;MQ=20;ANN=GAGAAGAA	conservative_inframe_deletion	MODERATE	Ca16815	Ca16815	transcript	TRANSCRIPT_Ca16815	pseudogene	n.1096_1098delGAA	p.Glu366del
Ca16828	Ca7	23797692	CAGAAGAAGAAGAAGAAGAA	CAGAAGAAGAAGAAGAA	72	GT:PL:DP	0/1:106,0,42:93	0/0:0,255,190:104	INDEL;IDV=59;IMF=0.614583;DP=197;VDB=0.0381652;SGB=44.8847;MQSB=0.980948;MQ0F=0;ICB=0.3;HOB=0.125;AC=1;AN=4;DP4=74,56,40,27;MQ=19;ANN=CAGAAGAAGAAGAAGAA	conservative_inframe_deletion	MODERATE	Ca16828	Ca16828	transcript	TRANSCRIPT_Ca16828	pseudogene	n.1853_1855delTTC	p.Leu619del
Ca16828	Ca7	23797709	GAAA	G	76	GT:PL:DP	0/1:110,0,63:97	0/0:0,255,188:121	INDEL;IDV=1;IMF=0.01;DP=218;VDB=1.68129e-05;SGB=35.1806;MQSB=0.992004;MQ0F=0;ICB=0.3;HOB=0.125;AC=1;AN=4;DP4=74,91,36,17;MQ=19;ANN=G	conservative_inframe_deletion	MODERATE	Ca16828	Ca16828	transcript	TRANSCRIPT_Ca16828	pseudogene	n.1852_1854delTTT	p.Phe618del
Ca16828	Ca7	23798457	TTTGGGCTTGGGCTTGGGC	TTTGGGCTTGGGC	92	GT:PL:DP	0/1:126,0,65:110	0/0:0,255,224:149	INDEL;IDV=57;IMF=0.504425;DP=259;VDB=0.998087;SGB=51.123;MQSB=0.821387;MQ0F=0;ICB=0.3;HOB=0.125;AC=1;AN=4;DP4=93,90,33,43;MQ=19;ANN=TTTGGGCTTGGGC	conservative_inframe_deletion	MODERATE	Ca16828	Ca16828	transcript	TRANSCRIPT_Ca16828	pseudogene	n.1089_1094delGCCCAA	p.Pro364_Lys365del
Ca17270	Ca7	31129348	CTTGTTGTTGTTGTTGTTGTTGTTGT	CTTGTTGTTGTTGTTGTTGTTGT	113	GT:PL:DP	0/1:147,0,126:98	0/0:0,255,208:125	INDEL;IDV=45;IMF=0.454545;DP=223;VDB=0.98867;SGB=-19.4523;MQSB=0.956368;MQ0F=0;ICB=0.3;HOB=0.125;AC=1;AN=4;DP4=72,94,24,33;MQ=19;ANN=CTTGTTGTTGTTGTTGTTGTTGT	conservative_inframe_deletion	MODERATE	Ca17270	Ca17270	transcript	TRANSCRIPT_Ca17270	pseudogene	n.618_620delACA	p.Gln207del
Ca17317	Ca7	32007515	TTGATGATGATGATGATGAT	TTGATGATGATGATGAT	95	GT:PL:DP	0/0:0,255,194:93	0/1:129,0,114:47	INDEL;IDV=25;IMF=0.5;DP=140;VDB=0.937413;SGB=15.0794;MQSB=0.999285;MQ0F=0;ICB=0.3;HOB=0.125;AC=1;AN=4;DP4=71,45,8,16;MQ=19;ANN=TTGATGATGATGATGAT	conservative_inframe_deletion	MODERATE	Ca17317	Ca17317	transcript	TRANSCRIPT_Ca17317	pseudogene	n.343_345delGAT	p.Asp115del
Ca17321	Ca7	32047366	AGGTGGTG	AGGTG	98	GT:PL:DP	0/0:0,163,205:54	0/1:133,0,11:25	INDEL;IDV=20;IMF=0.740741;DP=79;VDB=0.0125634;SGB=11.6141;MQSB=1;MQ0F=0;ICB=0.3;HOB=0.125;AC=1;AN=4;DP4=25,35,11,8;MQ=20;ANN=AGGTG	conservative_inframe_deletion	MODERATE	Ca17321	Ca17321	transcript	TRANSCRIPT_Ca17321	pseudogene	n.6913_6915delCAC	p.His2305del
Ca17327	Ca7	32123468	ATGTTGTTGTT	ATGTTGTT	20.4974	GT:PL:DP	0/0:0,132,123:44	0/1:54,0,4:72	INDEL;IDV=31;IMF=0.430556;DP=116;VDB=0.382623;SGB=23.3971;MQSB=0.791329;MQ0F=0;ICB=0.3;HOB=0.125;AC=1;AN=4;DP4=30,50,21,15;MQ=7;ANN=ATGTTGTT	conservative_inframe_deletion	MODERATE	Ca17327	Ca17327	transcript	TRANSCRIPT_Ca17327	pseudogene	n.2140_2142delAAC	p.Asn714del
Ca17460	Ca7	33955578	CATGACTATGACTATGAC	CATGACTATGAC	95	GT:PL:DP	0/1:129,0,24:44	0/0:0,166,198:55	INDEL;IDV=33;IMF=0.75;DP=99;VDB=0.0108232;SGB=22.704;MQSB=0.999779;MQ0F=0;ICB=0.3;HOB=0.125;AC=1;AN=4;DP4=31,33,17,18;MQ=19;ANN=CATGACTATGAC	conservative_inframe_deletion	MODERATE	Ca17460	Ca17460	transcript	TRANSCRIPT_Ca17460	pseudogene	n.671_676delGTCATA	p.His225_Ser226del
Ca18413	Ca7	47379515	TAGCCGCA	TA	98	GT:PL:DP	0/1:132,0,135:221	0/0:0,255,217:241	INDEL;IDV=111;IMF=0.502262;DP=462;VDB=0.316079;SGB=-39.3977;MQSB=0.987455;MQ0F=0;ICB=0.3;HOB=0.125;AC=1;AN=4;DP4=156,184,74,48;MQ=19;ANN=TA	conservative_inframe_deletion	MODERATE	Ca18413	Ca18413	transcript	TRANSCRIPT_Ca18413	pseudogene	n.145_150delGCCGCA	p.Ala49_Ala50del
Ca19118	Ca7	54584759	TAAATTAAA	TAA	49.2854	GT:PL:DP	0/0:0,190,183:83	0/1:83,0,72:159	INDEL;IDV=1;IMF=0.00628931;DP=242;VDB=0.290085;SGB=-21.2934;MQSB=0.954555;MQ0F=0;ICB=0.3;HOB=0.125;AC=1;AN=4;DP4=90,89,41,22;MQ=18;ANN=TAA	conservative_inframe_deletion	MODERATE	Ca19118	Ca19118	transcript	TRANSCRIPT_Ca19118	pseudogene	n.1993_1998delATTAAA	p.Ile665_Lys666del
Ca19306	Ca5	215570	AGTTGTT	AGTT	95	GT:PL:DP	0/0:0,175,203:58	0/1:130,2,0:57	INDEL;IDV=50;IMF=0.877193;DP=115;VDB=0.0021662;SGB=28.9423;MQSB=1;MQ0F=0;ICB=0.3;HOB=0.125;AC=1;AN=4;DP4=27,44,24,20;MQ=20;ANN=AGTT	conservative_inframe_deletion	MODERATE	Ca19306	Ca19306	transcript	TRANSCRIPT_Ca19306	pseudogene	n.1699_1701delAAC	p.Asn567del
Ca19661	Ca5	5468367	TGAAGAAGAAGAAGAAGAAGAAGA	TGAAGAAGAAGAAGAAGAAGA	86	GT:PL:DP	0/0:0,193,187:64	0/1:120,0,104:47	INDEL;IDV=26;IMF=0.553191;DP=111;VDB=0.356535;SGB=16.4657;MQSB=0.993326;MQ0F=0;ICB=0.3;HOB=0.125;AC=1;AN=4;DP4=58,27,16,10;MQ=19;ANN=TGAAGAAGAAGAAGAAGAAGA	conservative_inframe_deletion	MODERATE	Ca19661	Ca19661	transcript	TRANSCRIPT_Ca19661	pseudogene	n.352_354delTCT	p.Ser118del
Ca20035	Ca5	9440232	TATCATTATCATCATTATCATCATTATCATCAT	TATCATTATCATCATTATCATCAT	176	GT:PL:DP	1/1:90,16,0:12	1/1:111,31,0:17	INDEL;IDV=15;IMF=0.882353;DP=29;VDB=3.49538e-05;SGB=-1.34095;MQSB=1;MQ0F=0;AC=4;AN=4;DP4=0,2,24,3;MQ=20;ANN=TATCATTATCATCATTATCATCAT	conservative_inframe_deletion	MODERATE	Ca20035	Ca20035	transcript	TRANSCRIPT_Ca20035	pseudogene	n.535_543delATGATGATA	p.Met179_Ile181del
Ca21802	Ca5	28338504	TGGGCAGGGGCAG	TGGGCAG	107	GT:PL:DP	0/0:0,233,187:98	1/1:146,94,0:75	INDEL;IDV=49;IMF=0.653333;DP=173;VDB=0.0436992;SGB=-23.7482;MQSB=0.98443;MQ0F=0;ICB=0.5;HOB=0.5;AC=2;AN=4;DP4=56,46,40,31;MQ=19;ANN=TGGGCAG	conservative_inframe_deletion	MODERATE	Ca21802	Ca21802	transcript	TRANSCRIPT_Ca21802	pseudogene	n.1376_1381delCTGCCC	p.Ala460_Pro461del
Ca21821	Ca5	28467607	TCACCACCACCACCACCACCACC	TCACCACCACC	88	GT:PL:DP	0/0:0,255,211:113	0/1:122,0,105:95	INDEL;IDV=53;IMF=0.557895;DP=208;VDB=0.00436815;SGB=37.26;MQSB=0.999851;MQ0F=0;ICB=0.3;HOB=0.125;AC=1;AN=4;DP4=68,84,39,17;MQ=19;ANN=TCACCACCACC	conservative_inframe_deletion	MODERATE	Ca21821	Ca21821	transcript	TRANSCRIPT_Ca21821	pseudogene	n.239_250delGGTGGTGGTGGT	p.Trp81_Trp84del
Ca26145	Ca3	34354988	CCTTCTTCTTCTTCTTCTTCTTCTTCTTCTTCTTCT	CCTTCTTCTTCTTCTTCTTCTTCTTCTTCTTCT	55	GT:PL:DP	1/1:94,28,0:99	0/0:0,227,149:104	INDEL;IDV=68;IMF=0.68;DP=203;VDB=0.00207382;SGB=-27.7373;MQSB=0.977421;MQ0F=0;ICB=0.5;HOB=0.5;AC=2;AN=4;DP4=101,18,69,15;MQ=19;ANN=CCTTCTTCTTCTTCTTCTTCTTCTTCTTCTTCT	conservative_inframe_deletion	MODERATE	Ca26145	Ca26145	transcript	TRANSCRIPT_Ca26145	pseudogene	n.196_198delTCT	p.Ser66del
Ca26145	Ca3	34355021	TCTACT	TCT	25.2901	GT:PL:DP	0/1:59,0,73:153	0/0:0,255,164:146	INDEL;IDV=1;IMF=0.00649351;DP=299;VDB=0.0260845;SGB=-20.6797;MQSB=0.999598;MQ0F=0;ICB=0.3;HOB=0.125;AC=1;AN=4;DP4=157,81,51,10;MQ=19;ANN=TCT	conservative_inframe_deletion	MODERATE	Ca26145	Ca26145	transcript	TRANSCRIPT_Ca26145	pseudogene	n.199_201delACT	p.Thr67del
Ca27127	Ca3	46037847	CTTCGTCGTCTTGTTCGTCGTC	CTTCGTCGTC	108	GT:PL:DP	0/1:142,0,120:68	0/0:0,255,201:92	INDEL;IDV=34;IMF=0.5;DP=160;VDB=0.619437;SGB=22.0108;MQSB=0.974173;MQ0F=0;ICB=0.3;HOB=0.125;AC=1;AN=4;DP4=79,47,15,19;MQ=19;ANN=CTTCGTCGTC	conservative_inframe_deletion	MODERATE	Ca27127	Ca27127	transcript	TRANSCRIPT_Ca27127	pseudogene	n.187_198delGACGACGAACAA	p.Asp63_Gln66del
Ca27151	Ca3	46446909	GTGATGATGATGATGATGATGATGATGATGATGATG	GTGATGATGATGATGATGATGATGATGATG	193	GT:PL:DP	0/1:97,0,111:72	0/1:129,0,98:138	INDEL;IDV=62;IMF=0.449275;DP=210;VDB=0.821649;SGB=-36.3292;MQSB=0.972887;MQ0F=0;ICB=0.5;HOB=0.5;AC=2;AN=4;DP4=39,59,42,70;MQ=16;ANN=GTGATGATGATGATGATGATGATGATGATG	conservative_inframe_deletion	MODERATE	Ca27151	Ca27151	transcript	TRANSCRIPT_Ca27151	pseudogene	n.183_188delCATCAT	p.Ile62_Ile63del
Ca27293	Ca3	47670906	TATCTCTAATCTCT	TATCTCT	137	GT:PL:DP	1/1:97,33,0:11	0/1:74,0,35:22	INDEL;IDV=16;IMF=0.727273;DP=33;VDB=0.00133946;SGB=-1.34095;MQSB=0.961072;MQ0F=0;ICB=0.3;HOB=0.125;AC=3;AN=4;DP4=5,1,25,2;MQ=18;ANN=TATCTCT	conservative_inframe_deletion	MODERATE	Ca27293	Ca27293	transcript	TRANSCRIPT_Ca27293	pseudogene	n.-4_3delAATCTCT	p.Ser1del
Ca27310	Ca3	47763301	AAAGAAGAAGAAGAAGAAGAAGAAGA	AAAGAAGAAGAAGAAGAAGAAGA	223	GT:PL:DP	0/1:120,0,34:121	0/1:137,0,124:171	INDEL;IDV=89;IMF=0.735537;DP=292;VDB=0.000263639;SGB=-54.7403;MQSB=0.991896;MQ0F=0;ICB=0.5;HOB=0.5;AC=2;AN=4;DP4=60,60,34,138;MQ=17;ANN=AAAGAAGAAGAAGAAGAAGAAGA	conservative_inframe_deletion	MODERATE	Ca27310	Ca27310	transcript	TRANSCRIPT_Ca27310	pseudogene	n.88_90delTCT	p.Ser30del
Ca28128	Ca3	57315276	CGTTGTTGTTGTTGTTGTTGTTG	CGTTGTTGTTGTTGTTG	89	GT:PL:DP	0/1:124,0,21:43	0/0:0,83,186:33	INDEL;IDV=26;IMF=0.604651;DP=76;VDB=0.697306;SGB=-12.3947;MQSB=0.53197;MQ0F=0;ICB=0.3;HOB=0.125;AC=1;AN=4;DP4=21,21,15,19;MQ=18;ANN=CGTTGTTGTTGTTGTTG	conservative_inframe_deletion	MODERATE	Ca28128	Ca28128	transcript	TRANSCRIPT_Ca28128	pseudogene	n.836_841delCAACAA	p.Thr280_Thr281del
Ca29892	Ca2	16210998	CAAGAAGAAGAAGAAGAAGAAGAA	CAAGAAGAAGAAGAAGAAGAA	118	GT:PL:DP	0/1:83,0,117:109	0/1:69,0,108:122	INDEL;IDV=34;IMF=0.278689;DP=231;VDB=0.0462611;SGB=-25.5893;MQSB=0.978644;MQ0F=0;ICB=0.5;HOB=0.5;AC=2;AN=4;DP4=77,77,41,36;MQ=19;ANN=CAAGAAGAAGAAGAAGAAGAA	conservative_inframe_deletion	MODERATE	Ca29892	Ca29892	transcript	TRANSCRIPT_Ca29892	pseudogene	n.172_174delTTC	p.Phe58del
Ca30297	Ca2	20828127	GCTTCTTCTTCTTCTTCTTCTTCTTCTTCTTCT	GCTTCTTCTTCTTCTTCTTCTTCTTCTTCT	247	GT:PL:DP	0/1:135,0,121:73	0/1:145,0,132:68	INDEL;IDV=33;IMF=0.452055;DP=141;VDB=0.604418;SGB=-24.6688;MQSB=0.999309;MQ0F=0;ICB=0.5;HOB=0.5;AC=2;AN=4;DP4=33,34,33,41;MQ=19;ANN=GCTTCTTCTTCTTCTTCTTCTTCTTCTTCT	conservative_inframe_deletion	MODERATE	Ca30297	Ca30297	transcript	TRANSCRIPT_Ca30297	pseudogene	n.471_473delAGA	p.Glu158del
Ca30426	Ca2	21918921	ATGTTGT	ATGT	166	GT:PL:DP	0/1:71,0,12:12	1/1:126,2,0:42	INDEL;IDV=37;IMF=0.880952;DP=54;VDB=0.337948;SGB=-14.2358;MQSB=0.996817;MQ0F=0;ICB=0.3;HOB=0.125;AC=3;AN=4;DP4=8,6,25,15;MQ=19;ANN=ATGT	conservative_inframe_deletion	MODERATE	Ca30426	Ca30426	transcript	TRANSCRIPT_Ca30426	pseudogene	n.5521_5523delACA	p.Thr1841del
Ca30467	Ca2	22274369	TGTTTGCGTTTG	TGTTTG	96	GT:PL:DP	0/0:0,255,226:151	0/1:130,0,73:154	INDEL;IDV=109;IMF=0.707792;DP=305;VDB=0.364071;SGB=68.4517;MQSB=0.919724;MQ0F=0;ICB=0.3;HOB=0.125;AC=1;AN=4;DP4=104,100,46,55;MQ=19;ANN=TGTTTG	conservative_inframe_deletion	MODERATE	Ca30467	Ca30467	transcript	TRANSCRIPT_Ca30467	pseudogene	n.301_306delCAAACG	p.Gln101_Thr102del
Ca30747	Ca2	28216749	ACAGCA	ACA	32.2364	GT:PL:DP	0/0:0,21,61:135	0/1:66,0,105:104	INDEL;IDV=36;IMF=0.14876;DP=239;VDB=0.984229;SGB=-20.3728;MQSB=0.949265;MQ0F=0.041841;ICB=0.3;HOB=0.125;AC=1;AN=4;DP4=98,81,37,23;MQ=18;ANN=ACA	conservative_inframe_deletion	MODERATE	Ca30747	Ca30747	transcript	TRANSCRIPT_Ca30747	pseudogene	n.423_425delTGC	p.Ala142del
Ca30887	Ca2	29490027	TTTATTATTATTATTATTATTATTATT	TTTATTATTATTATTATTATTATT	144	GT:PL:DP	0/1:131,0,25:34	0/1:47,0,40:11	INDEL;IDV=19;IMF=0.558824;DP=45;VDB=0.0609564;SGB=-11.1672;MQSB=0.919568;MQ0F=0;ICB=0.5;HOB=0.5;AC=2;AN=4;DP4=11,4,10,20;MQ=17;ANN=TTTATTATTATTATTATTATTATT	conservative_inframe_deletion	MODERATE	Ca30887	Ca30887	transcript	TRANSCRIPT_Ca30887	pseudogene	n.1990_1992delAAT	p.Asn664del
Ca30973	Ca2	30504008	ACTCCTCCTC	ACTCCTC	49.4717	GT:PL:DP	1/1:88,13,0:10	0/0:0,24,117:8	INDEL;IDV=10;IMF=0.0862069;DP=18;VDB=0.702467;SGB=4.00342;MQSB=1;MQ0F=0;ICB=0.5;HOB=0.5;AC=2;AN=4;DP4=3,7,7,1;MQ=20;ANN=ACTCCTC	conservative_inframe_deletion	MODERATE	Ca30973	Ca30973	transcript	TRANSCRIPT_Ca30973	pseudogene	n.376_378delGAG	p.Glu126del
Ca00567	Ca8	4335754	T	TACCACCACT	29.9668	GT:PL:DP	0/1:37,0,47:14	0/1:26,0,23:68	INDEL;IDV=10;IMF=0.144928;DP=82;VDB=1;SGB=-9.32612;MQSB=1;MQ0F=0;ICB=0.5;HOB=0.5;AC=2;AN=4;DP4=40,18,1,23;MQ=19;ANN=TACCACCACT	conservative_inframe_insertion	MODERATE	Ca00567	Ca00567	transcript	TRANSCRIPT_Ca00567	pseudogene	n.528_529insAGTGGTGGT	p.Lys176_Ser177insSerGlyGly
Ca00718	Ca8	5651227	CCTGCCACTGCCACTG	CCTGCCACTGCCACTGCCACTG	96	GT:PL:DP	1/1:133,7,0:29	0/0:0,37,166:19	INDEL;IDV=1;IMF=0.0344828;DP=48;VDB=0.00365427;SGB=-9.32607;MQSB=0.901576;MQ0F=0;ICB=0.5;HOB=0.5;AC=2;AN=4;DP4=10,14,16,8;MQ=19;ANN=CCTGCCACTGCCACTGCCACTG	conservative_inframe_insertion	MODERATE	Ca00718	Ca00718	transcript	TRANSCRIPT_Ca00718	pseudogene	n.595_600dupCCACTG	p.Pro199_Leu200dup
Ca00718	Ca8	5651233	ACTGCCACTG	ACTGCCACTGCCACTG	94	GT:PL:DP	0/1:129,0,21:35	0/0:0,34,166:18	INDEL;IDV=1;IMF=0.0285714;DP=53;VDB=0.000909805;SGB=-9.32607;MQSB=0.912147;MQ0F=0;ICB=0.3;HOB=0.125;AC=1;AN=4;DP4=13,16,16,8;MQ=19;ANN=ACTGCCACTGCCACTG	conservative_inframe_insertion	MODERATE	Ca00718	Ca00718	transcript	TRANSCRIPT_Ca00718	pseudogene	n.595_600dupCCACTG	p.Pro199_Leu200dup
Ca00718	Ca8	5651242	G	GCCACTG	87	GT:PL:DP	0/1:121,0,61:45	0/0:0,37,163:19	INDEL;IDV=22;IMF=0.488889;DP=64;VDB=0.442897;SGB=-9.32607;MQSB=0.926368;MQ0F=0;ICB=0.3;HOB=0.125;AC=1;AN=4;DP4=19,21,16,8;MQ=19;ANN=GCCACTG	conservative_inframe_insertion	MODERATE	Ca00718	Ca00718	transcript	TRANSCRIPT_Ca00718	pseudogene	n.595_600dupCCACTG	p.Pro199_Leu200dup
Ca01204	Ca8	10310682	C	CAAC	81	GT:PL:DP	0/1:115,0,51:22	0/0:0,54,157:18	INDEL;IDV=13;IMF=0.590909;DP=40;VDB=0.988885;SGB=7.4578;MQSB=1;MQ0F=0;ICB=0.3;HOB=0.125;AC=1;AN=4;DP4=11,16,7,6;MQ=20;ANN=CAAC	conservative_inframe_insertion	MODERATE	Ca01204	Ca01204	transcript	TRANSCRIPT_Ca01204	pseudogene	n.94_96dupAAC	p.Asn32dup
Ca01244	Ca8	10742648	CTTCTTC	CTTCTTCTTC	99	GT:PL:DP	0/1:133,0,88:188	0/0:0,255,217:185	INDEL;IDV=1;IMF=0.00529101;DP=373;VDB=0.85473;SGB=71.9174;MQSB=0.990165;MQ0F=0;ICB=0.3;HOB=0.125;AC=1;AN=4;DP4=132,135,68,38;MQ=19;ANN=CTTCTTCTTC	conservative_inframe_insertion	MODERATE	Ca01244	Ca01244	transcript	TRANSCRIPT_Ca01244	pseudogene	n.487_489dupTTC	p.Phe163dup
Ca01244	Ca8	10742654	C	CTTC	97	GT:PL:DP	0/1:131,0,86:185	0/0:0,255,221:188	INDEL;IDV=94;IMF=0.505376;DP=373;VDB=0.573828;SGB=72.6106;MQSB=0.988522;MQ0F=0;ICB=0.3;HOB=0.125;AC=1;AN=4;DP4=128,138,68,39;MQ=19;ANN=CTTC	conservative_inframe_insertion	MODERATE	Ca01244	Ca01244	transcript	TRANSCRIPT_Ca01244	pseudogene	n.487_489dupTTC	p.Phe163dup
Ca01352	Ca8	12104198	ATCTTCATCTTC	ATCTTCATCTTCATCTTC	87	GT:PL:DP	1/1:125,10,0:59	0/0:0,181,189:60	INDEL;IDV=1;IMF=0.0169492;DP=119;VDB=0.785482;SGB=30.3286;MQSB=0.995669;MQ0F=0;ICB=0.5;HOB=0.5;AC=2;AN=4;DP4=39,34,24,22;MQ=18;ANN=ATCTTCATCTTCATCTTC	conservative_inframe_insertion	MODERATE	Ca01352	Ca01352	transcript	TRANSCRIPT_Ca01352	pseudogene	n.423_424insGAAGAT	p.Asp141_Glu142insGluAsp
Ca01352	Ca8	12104209	C	CATCTTC	91	GT:PL:DP	0/1:125,0,56:66	0/0:0,205,195:68	INDEL;IDV=26;IMF=0.393939;DP=134;VDB=0.843977;SGB=30.3286;MQSB=0.96926;MQ0F=0;ICB=0.3;HOB=0.125;AC=1;AN=4;DP4=48,40,24,22;MQ=18;ANN=CATCTTC	conservative_inframe_insertion	MODERATE	Ca01352	Ca01352	transcript	TRANSCRIPT_Ca01352	pseudogene	n.423_424insGAAGAT	p.Asp141_Glu142insGluAsp
Ca01558	Ca8	14536900	A	AAAA	33.0855	GT:PL:DP	0/1:67,0,105:70	0/0:0,208,176:69	INDEL;IDV=1;IMF=0.0142857;DP=139;VDB=0.749973;SGB=13.6932;MQSB=0.989964;MQ0F=0;ICB=0.3;HOB=0.125;AC=1;AN=4;DP4=73,44,15,7;MQ=19;ANN=AAAA	conservative_inframe_insertion	MODERATE	Ca01558	Ca01558	transcript	TRANSCRIPT_Ca01558	pseudogene	n.249_250insAAA	p.Ter83_Ter84insLys
Ca03398	Ca6	14379749	CATCATCATCAT	CATCATCATCATCAT	111	GT:PL:DP	0/1:54,0,66:20	0/1:91,0,30:83	INDEL;IDV=1;IMF=0.0120482;DP=103;VDB=1.17102e-12;SGB=-21.6002;MQSB=0.948282;MQ0F=0;ICB=0.5;HOB=0.5;AC=2;AN=4;DP4=24,15,57,7;MQ=19;ANN=CATCATCATCATCAT	conservative_inframe_insertion	MODERATE	Ca03398	Ca03398	transcript	TRANSCRIPT_Ca03398	pseudogene	n.2238_2239insATG	p.Pro746dup
Ca03398	Ca6	14379755	CATCAT	CATCATCAT	117	GT:PL:DP	0/1:53,0,64:21	0/1:97,0,49:93	INDEL;IDV=6;IMF=0.0645161;DP=114;VDB=5.6169e-15;SGB=-21.6002;MQSB=0.96568;MQ0F=0;ICB=0.5;HOB=0.5;AC=2;AN=4;DP4=26,24,57,7;MQ=19;ANN=CATCATCAT	conservative_inframe_insertion	MODERATE	Ca03398	Ca03398	transcript	TRANSCRIPT_Ca03398	pseudogene	n.2238_2239insATG	p.Pro746dup
Ca03398	Ca6	14379756	ATCAT	ATCATCAT	117	GT:PL:DP	0/1:53,0,64:21	0/1:97,0,51:95	INDEL;IDV=3;IMF=0.0315789;DP=116;VDB=2.53682e-14;SGB=-21.6002;MQSB=0.966906;MQ0F=0;ICB=0.5;HOB=0.5;AC=2;AN=4;DP4=27,25,57,7;MQ=19;ANN=ATCATCAT	conservative_inframe_insertion	MODERATE	Ca03398	Ca03398	transcript	TRANSCRIPT_Ca03398	pseudogene	n.2238_2239insATG	p.Pro746dup
Ca03398	Ca6	14379757	TCAT	TCATCAT	117	GT:PL:DP	0/1:53,0,65:21	0/1:97,0,51:95	INDEL;IDV=10;IMF=0.105263;DP=116;VDB=4.57705e-14;SGB=-21.6002;MQSB=0.966906;MQ0F=0;ICB=0.5;HOB=0.5;AC=2;AN=4;DP4=27,25,57,7;MQ=19;ANN=TCATCAT	conservative_inframe_insertion	MODERATE	Ca03398	Ca03398	transcript	TRANSCRIPT_Ca03398	pseudogene	n.2238_2239insATG	p.Pro746dup
Ca03398	Ca6	14379758	CAT	CATCAT	117	GT:PL:DP	0/1:53,0,58:21	0/1:97,0,51:95	INDEL;IDV=1;IMF=0.0105263;DP=116;VDB=8.22458e-14;SGB=-21.6002;MQSB=0.966906;MQ0F=0;ICB=0.5;HOB=0.5;AC=2;AN=4;DP4=27,25,57,7;MQ=19;ANN=CATCAT	conservative_inframe_insertion	MODERATE	Ca03398	Ca03398	transcript	TRANSCRIPT_Ca03398	pseudogene	n.2238_2239insATG	p.Pro746dup
Ca03398	Ca6	14379759	AT	ATCAT	117	GT:PL:DP	0/1:53,0,58:21	0/1:97,0,54:97	INDEL;IDV=1;IMF=0.0103093;DP=118;VDB=7.11023e-13;SGB=-21.6002;MQSB=0.966691;MQ0F=0;ICB=0.5;HOB=0.5;AC=2;AN=4;DP4=29,25,57,7;MQ=19;ANN=ATCAT	conservative_inframe_insertion	MODERATE	Ca03398	Ca03398	transcript	TRANSCRIPT_Ca03398	pseudogene	n.2238_2239insATG	p.Pro746dup
Ca03398	Ca6	14379760	T	TCAT	118	GT:PL:DP	0/1:54,0,61:20	0/1:97,0,53:96	INDEL;IDV=33;IMF=0.34375;DP=116;VDB=8.53252e-15;SGB=-21.6002;MQSB=0.966906;MQ0F=0;ICB=0.5;HOB=0.5;AC=2;AN=4;DP4=27,25,57,7;MQ=19;ANN=TCAT	conservative_inframe_insertion	MODERATE	Ca03398	Ca03398	transcript	TRANSCRIPT_Ca03398	pseudogene	n.2238_2239insATG	p.Pro746dup
Ca05488	Ca6	46953688	TTTGTTGTTGTTGTTGTTGTTGT	TTTGTTGTTGTTGTTGTTGTTGTTGT	144	GT:PL:DP	0/1:100,0,78:134	0/1:77,0,106:179	INDEL;IDV=1;IMF=0.00746269;DP=313;VDB=5.19478e-18;SGB=-45.5348;MQSB=0.183507;MQ0F=0;ICB=0.5;HOB=0.5;AC=2;AN=4;DP4=14,157,10,132;MQ=17;ANN=TTTGTTGTTGTTGTTGTTGTTGTTGT	conservative_inframe_insertion	MODERATE	Ca05488	Ca05488	transcript	TRANSCRIPT_Ca05488	pseudogene	n.25_26insACA	p.His9_Asn10insAsn
Ca05488	Ca6	46953701	TTGTTGTTGT	TTGTTGTTGTTGT	164	GT:PL:DP	0/1:106,0,27:114	0/1:92,0,71:155	INDEL;IDV=2;IMF=0.0175439;DP=269;VDB=5.32113e-22;SGB=-45.2279;MQSB=0.453388;MQ0F=0;ICB=0.5;HOB=0.5;AC=2;AN=4;DP4=7,121,10,131;MQ=16;ANN=TTGTTGTTGTTGT	conservative_inframe_insertion	MODERATE	Ca05488	Ca05488	transcript	TRANSCRIPT_Ca05488	pseudogene	n.25_26insACA	p.His9_Asn10insAsn
Ca05488	Ca6	46953705	TGTTGT	TGTTGTTGT	166	GT:PL:DP	0/1:106,0,22:110	0/1:94,0,67:150	INDEL;IDV=1;IMF=0.00666667;DP=260;VDB=2.90239e-23;SGB=-45.2279;MQSB=0.479362;MQ0F=0;ICB=0.5;HOB=0.5;AC=2;AN=4;DP4=7,112,10,131;MQ=16;ANN=TGTTGTTGT	conservative_inframe_insertion	MODERATE	Ca05488	Ca05488	transcript	TRANSCRIPT_Ca05488	pseudogene	n.25_26insACA	p.His9_Asn10insAsn
Ca05488	Ca6	46953706	GTTGT	GTTGTTGT	166	GT:PL:DP	0/1:105,0,19:108	0/1:95,0,65:148	INDEL;IDV=1;IMF=0.00925926;DP=256;VDB=8.51211e-24;SGB=-45.2279;MQSB=0.491673;MQ0F=0;ICB=0.5;HOB=0.5;AC=2;AN=4;DP4=7,108,10,131;MQ=16;ANN=GTTGTTGT	conservative_inframe_insertion	MODERATE	Ca05488	Ca05488	transcript	TRANSCRIPT_Ca05488	pseudogene	n.25_26insACA	p.His9_Asn10insAsn
Ca05488	Ca6	46953710	T	TTGT	202	GT:PL:DP	1/1:127,27,0:99	1/1:100,3,0:140	INDEL;IDV=73;IMF=0.521429;DP=239;VDB=2.63589e-25;SGB=-45.2279;MQSB=0.549815;MQ0F=0;AC=4;AN=4;DP4=7,91,10,131;MQ=16;ANN=TTGT	conservative_inframe_insertion	MODERATE	Ca05488	Ca05488	transcript	TRANSCRIPT_Ca05488	pseudogene	n.25_26insACA	p.His9_Asn10insAsn
Ca07000	Ca1	1840642	C	CTGATTC	67	GT:PL:DP	0/0:0,102,169:34	0/1:101,0,64:37	INDEL;IDV=19;IMF=0.513514;DP=71;VDB=0.559723;SGB=11.6141;MQSB=1;MQ0F=0;ICB=0.3;HOB=0.125;AC=1;AN=4;DP4=23,29,15,4;MQ=20;ANN=CTGATTC	conservative_inframe_insertion	MODERATE	Ca07000	Ca07000	transcript	TRANSCRIPT_Ca07000	pseudogene	n.267_268insGAATCA	p.Val89_Glu90insGluSer
Ca07028	Ca1	1985087	T	TATATAT	76	GT:PL:DP	0/0:0,255,219:133	0/1:110,0,7:85	INDEL;IDV=42;IMF=0.494118;DP=218;VDB=0.0207735;SGB=28.2491;MQSB=0.962486;MQ0F=0;ICB=0.3;HOB=0.125;AC=1;AN=4;DP4=82,93,9,34;MQ=19;ANN=TATATAT	conservative_inframe_insertion	MODERATE	Ca07028	Ca07028	transcript	TRANSCRIPT_Ca07028	pseudogene	n.966_967insATATAT	p.Thr322_Ile323insIleTyr
Ca07051	Ca1	2252454	T	TTCT	102	GT:PL:DP	0/1:136,0,57:44	0/0:0,69,177:23	INDEL;IDV=15;IMF=0.340909;DP=67;VDB=0.97716;SGB=17.1588;MQSB=0.954925;MQ0F=0;ICB=0.3;HOB=0.125;AC=1;AN=4;DP4=13,27,10,17;MQ=19;ANN=TTCT	conservative_inframe_insertion	MODERATE	Ca07051	Ca07051	transcript	TRANSCRIPT_Ca07051	pseudogene	n.110_111insAGA	p.Ala37dup
Ca07097	Ca1	2648915	CTT	CTTATT	212	GT:PL:DP	0/1:122,0,12:24	0/1:125,0,70:157	INDEL;IDV=103;IMF=0.656051;DP=181;VDB=5.04262e-07;SGB=-39.0909;MQSB=0.977059;MQ0F=0;ICB=0.5;HOB=0.5;AC=2;AN=4;DP4=7,53,66,55;MQ=19;ANN=CTTATT	conservative_inframe_insertion	MODERATE	Ca07097	Ca07097	transcript	TRANSCRIPT_Ca07097	pseudogene	n.312_313insAAT	p.Asn104dup
Ca07393	Ca1	4821182	GTA	GTAGGTCTA	93	GT:PL:DP	0/1:92,0,73:37	0/1:33,0,2:8	INDEL;IDV=10;IMF=0.25;DP=45;VDB=0.999427;SGB=-9.63298;MQSB=0.396536;MQ0F=0;ICB=0.5;HOB=0.5;AC=2;AN=4;DP4=13,7,21,4;MQ=17;ANN=GTAGGTCTA	conservative_inframe_insertion	MODERATE	Ca07393	Ca07393	transcript	TRANSCRIPT_Ca07393	pseudogene	n.1832_1833insTAGACC	p.Phe611_Thr612insArgPro
Ca07393	Ca1	4821184	A	AGGTCTA	49.0589	GT:PL:DP	0/1:52,0,60:61	0/1:30,0,18:10	INDEL;IDV=9;IMF=0.140625;DP=71;VDB=1;SGB=-9.63298;MQSB=0.57883;MQ0F=0;ICB=0.5;HOB=0.5;AC=2;AN=4;DP4=29,17,21,4;MQ=17;ANN=AGGTCTA	conservative_inframe_insertion	MODERATE	Ca07393	Ca07393	transcript	TRANSCRIPT_Ca07393	pseudogene	n.1832_1833insTAGACC	p.Phe611_Thr612insArgPro
Ca07648	Ca1	6920471	TGAAGAAGAAGAAGAAGAAGAAGAAG	TGAAGAAGAAGAAGAAGAAGAAGAAGAAG	116	GT:PL:DP	0/1:72,0,35:11	0/1:77,0,58:31	INDEL;IDV=1;IMF=0.0909091;DP=42;VDB=0.639083;SGB=-9.01927;MQSB=0.869763;MQ0F=0;ICB=0.5;HOB=0.5;AC=2;AN=4;DP4=17,2,4,19;MQ=19;ANN=TGAAGAAGAAGAAGAAGAAGAAGAAGAAG	conservative_inframe_insertion	MODERATE	Ca07648	Ca07648	transcript	TRANSCRIPT_Ca07648	pseudogene	n.294_295insCTT	p.His98_Leu99insLeu
Ca07648	Ca1	6920478	GAAGAAGAAGAAGAAGAAG	GAAGAAGAAGAAGAAGAAGAAG	104	GT:PL:DP	0/1:64,0,38:15	0/1:73,0,42:34	INDEL;IDV=3;IMF=0.0882353;DP=49;VDB=0.951225;SGB=-9.01927;MQSB=0.863059;MQ0F=0;ICB=0.5;HOB=0.5;AC=2;AN=4;DP4=18,8,4,19;MQ=19;ANN=GAAGAAGAAGAAGAAGAAGAAG	conservative_inframe_insertion	MODERATE	Ca07648	Ca07648	transcript	TRANSCRIPT_Ca07648	pseudogene	n.294_295insCTT	p.His98_Leu99insLeu
Ca07648	Ca1	6920480	AGAAGAAGAAGAAGAAG	AGAAGAAGAAGAAGAAGAAG	102	GT:PL:DP	0/1:64,0,36:15	0/1:71,0,45:35	INDEL;IDV=1;IMF=0.0285714;DP=50;VDB=0.966554;SGB=-9.01927;MQSB=0.860938;MQ0F=0;ICB=0.5;HOB=0.5;AC=2;AN=4;DP4=18,9,4,19;MQ=19;ANN=AGAAGAAGAAGAAGAAGAAG	conservative_inframe_insertion	MODERATE	Ca07648	Ca07648	transcript	TRANSCRIPT_Ca07648	pseudogene	n.294_295insCTT	p.His98_Leu99insLeu
Ca07648	Ca1	6920482	AAGAAGAAGAAGAAG	AAGAAGAAGAAGAAGAAG	104	GT:PL:DP	0/1:64,0,35:15	0/1:73,0,35:34	INDEL;IDV=1;IMF=0.0666667;DP=49;VDB=0.924169;SGB=-9.01927;MQSB=0.852144;MQ0F=0;ICB=0.5;HOB=0.5;AC=2;AN=4;DP4=17,9,4,19;MQ=19;ANN=AAGAAGAAGAAGAAGAAG	conservative_inframe_insertion	MODERATE	Ca07648	Ca07648	transcript	TRANSCRIPT_Ca07648	pseudogene	n.294_295insCTT	p.His98_Leu99insLeu
Ca07648	Ca1	6920483	AGAAGAAGAAGAAG	AGAAGAAGAAGAAGAAG	103	GT:PL:DP	0/1:64,0,35:15	0/1:73,0,33:34	INDEL;IDV=1;IMF=0.0294118;DP=49;VDB=0.912575;SGB=-9.01927;MQSB=0.852144;MQ0F=0;ICB=0.5;HOB=0.5;AC=2;AN=4;DP4=17,9,4,19;MQ=19;ANN=AGAAGAAGAAGAAGAAG	conservative_inframe_insertion	MODERATE	Ca07648	Ca07648	transcript	TRANSCRIPT_Ca07648	pseudogene	n.294_295insCTT	p.His98_Leu99insLeu
Ca07648	Ca1	6920490	GAAGAAG	GAAGAAGAAG	92	GT:PL:DP	0/1:57,0,62:18	0/1:68,0,71:37	INDEL;IDV=1;IMF=0.0555556;DP=55;VDB=0.761747;SGB=-9.01927;MQSB=0.95574;MQ0F=0;ICB=0.5;HOB=0.5;AC=2;AN=4;DP4=15,17,4,19;MQ=18;ANN=GAAGAAGAAG	conservative_inframe_insertion	MODERATE	Ca07648	Ca07648	transcript	TRANSCRIPT_Ca07648	pseudogene	n.294_295insCTT	p.His98_Leu99insLeu
Ca07648	Ca1	6920491	AAGAAG	AAGAAGAAG	92	GT:PL:DP	0/1:57,0,62:18	0/1:68,0,70:37	INDEL;IDV=1;IMF=0.027027;DP=55;VDB=0.781218;SGB=-9.01927;MQSB=0.95574;MQ0F=0;ICB=0.5;HOB=0.5;AC=2;AN=4;DP4=15,17,4,19;MQ=18;ANN=AAGAAGAAG	conservative_inframe_insertion	MODERATE	Ca07648	Ca07648	transcript	TRANSCRIPT_Ca07648	pseudogene	n.294_295insCTT	p.His98_Leu99insLeu
Ca07648	Ca1	6920496	G	GAAG	93	GT:PL:DP	0/1:55,0,75:19	0/1:71,0,85:35	INDEL;IDV=7;IMF=0.2;DP=54;VDB=0.62982;SGB=-9.01927;MQSB=0.916822;MQ0F=0;ICB=0.5;HOB=0.5;AC=2;AN=4;DP4=12,19,4,19;MQ=18;ANN=GAAG	conservative_inframe_insertion	MODERATE	Ca07648	Ca07648	transcript	TRANSCRIPT_Ca07648	pseudogene	n.294_295insCTT	p.His98_Leu99insLeu
Ca07815	Ca1	8601341	TAGAAGAAGAAGAAGA	TAGAAGAAGAAGAAGAAGA	85	GT:PL:DP	0/0:0,255,187:94	1/1:124,96,0:297	INDEL;IDV=6;IMF=0.020202;DP=391;VDB=9.29481e-05;SGB=157.175;MQSB=0.995091;MQ0F=0;ICB=0.5;HOB=0.5;AC=2;AN=4;DP4=103,59,123,106;MQ=19;ANN=TAGAAGAAGAAGAAGAAGA	conservative_inframe_insertion	MODERATE	Ca07815	Ca07815	transcript	TRANSCRIPT_Ca07815	pseudogene	n.660_661insTCT	p.Asp220_Ser221insSer
Ca07815	Ca1	8601344	AAGAAGAAGAAGA	AAGAAGAAGAAGAAGA	93	GT:PL:DP	0/0:0,255,188:91	1/1:132,40,0:322	INDEL;IDV=2;IMF=0.00621118;DP=413;VDB=0.267857;SGB=156.481;MQSB=0.985895;MQ0F=0;ICB=0.5;HOB=0.5;AC=2;AN=4;DP4=108,77,123,105;MQ=18;ANN=AAGAAGAAGAAGAAGA	conservative_inframe_insertion	MODERATE	Ca07815	Ca07815	transcript	TRANSCRIPT_Ca07815	pseudogene	n.660_661insTCT	p.Asp220_Ser221insSer
Ca07815	Ca1	8601350	AAGAAGA	AAGAAGAAGA	99	GT:PL:DP	0/0:0,255,186:87	1/1:138,46,0:325	INDEL;IDV=1;IMF=0.00307692;DP=412;VDB=0.646057;SGB=157.175;MQSB=0.974547;MQ0F=0;ICB=0.5;HOB=0.5;AC=2;AN=4;DP4=104,79,123,106;MQ=18;ANN=AAGAAGAAGA	conservative_inframe_insertion	MODERATE	Ca07815	Ca07815	transcript	TRANSCRIPT_Ca07815	pseudogene	n.660_661insTCT	p.Asp220_Ser221insSer
Ca07815	Ca1	8601354	A	AAAA	85	GT:PL:DP	0/0:0,255,181:87	0/1:119,0,81:331	INDEL;IDV=2;IMF=0.0060423;DP=418;VDB=0.922803;SGB=114.893;MQSB=0.956734;MQ0F=0;ICB=0.3;HOB=0.125;AC=1;AN=4;DP4=118,132,119,49;MQ=18;ANN=AAAA	conservative_inframe_insertion	MODERATE	Ca07815	Ca07815	transcript	TRANSCRIPT_Ca07815	pseudogene	n.662_663insTTT	p.Ser221_Ser222insPhe
Ca07815	Ca1	8601356	A	AAGA	120	GT:PL:DP	0/0:0,255,178:86	1/1:159,85,0:329	INDEL;IDV=221;IMF=0.671733;DP=415;VDB=0.91136;SGB=157.868;MQSB=0.95096;MQ0F=0;ICB=0.5;HOB=0.5;AC=2;AN=4;DP4=114,71,123,107;MQ=18;ANN=AAGA	conservative_inframe_insertion	MODERATE	Ca07815	Ca07815	transcript	TRANSCRIPT_Ca07815	pseudogene	n.660_661insTCT	p.Asp220_Ser221insSer
Ca09309	Ca1	28382910	CTCTTCTTCTTCTTCTTCTTCTTCTTC	CTCTTCTTCTTCTTCTTCTTCTTCTTCTTC	217	GT:PL:DP	0/1:130,0,53:81	0/1:122,0,23:92	INDEL;IDV=1;IMF=0.0108696;DP=173;VDB=0.00692452;SGB=-40.932;MQSB=0.92727;MQ0F=0;ICB=0.5;HOB=0.5;AC=2;AN=4;DP4=31,15,56,71;MQ=19;ANN=CTCTTCTTCTTCTTCTTCTTCTTCTTCTTC	conservative_inframe_insertion	MODERATE	Ca09309	Ca09309	transcript	TRANSCRIPT_Ca09309	pseudogene	n.322_324dupTTC	p.Phe108dup
Ca09309	Ca1	28382934	TTC	TTCTTC	240	GT:PL:DP	0/1:138,0,75:88	0/1:136,0,75:105	INDEL;IDV=1;IMF=0.0113636;DP=193;VDB=0.253805;SGB=-41.2388;MQSB=0.919679;MQ0F=0;ICB=0.5;HOB=0.5;AC=2;AN=4;DP4=17,48,56,72;MQ=19;ANN=TTCTTC	conservative_inframe_insertion	MODERATE	Ca09309	Ca09309	transcript	TRANSCRIPT_Ca09309	pseudogene	n.322_324dupTTC	p.Phe108dup
Ca09309	Ca1	28382936	C	CTTC	234	GT:PL:DP	0/1:135,0,51:85	0/1:134,0,57:102	INDEL;IDV=60;IMF=0.588235;DP=187;VDB=0.0961012;SGB=-41.2388;MQSB=0.896386;MQ0F=0;ICB=0.5;HOB=0.5;AC=2;AN=4;DP4=11,48,56,72;MQ=19;ANN=CTTC	conservative_inframe_insertion	MODERATE	Ca09309	Ca09309	transcript	TRANSCRIPT_Ca09309	pseudogene	n.322_324dupTTC	p.Phe108dup
Ca09309	Ca1	28382939	C	CATC	205	GT:PL:DP	0/1:127,0,87:88	0/1:111,0,115:101	INDEL;IDV=1;IMF=0.0113636;DP=189;VDB=0.345606;SGB=-31.7264;MQSB=0.893179;MQ0F=0;ICB=0.5;HOB=0.5;AC=2;AN=4;DP4=14,78,53,44;MQ=19;ANN=CATC	conservative_inframe_insertion	MODERATE	Ca09309	Ca09309	transcript	TRANSCRIPT_Ca09309	pseudogene	n.325_327dupATC	p.Ile109dup
Ca09434	Ca1	30983029	G	GCAG	195	GT:PL:DP	1/1:128,9,0:15	0/1:100,0,15:13	INDEL;IDV=12;IMF=0.8;DP=28;VDB=0.866578;SGB=-1.32441;MQSB=1;MQ0F=0;ICB=0.3;HOB=0.125;AC=3;AN=4;DP4=5,2,9,12;MQ=20;ANN=GCAG	conservative_inframe_insertion	MODERATE	Ca09434	Ca09434	transcript	TRANSCRIPT_Ca09434	pseudogene	n.296_297insCTG	p.Asn99_Cys100insCys
Ca10694	Ca4	1693403	C	CCTC	44.2783	GT:PL:DP	0/1:78,0,86:143	0/0:0,155,194:84	INDEL;IDV=2;IMF=0.013986;DP=227;VDB=0.334291;SGB=-24.3619;MQSB=0.725202;MQ0F=0;ICB=0.3;HOB=0.125;AC=1;AN=4;DP4=60,94,30,43;MQ=13;ANN=CCTC	conservative_inframe_insertion	MODERATE	Ca10694	Ca10694	transcript	TRANSCRIPT_Ca10694	pseudogene	n.1875_1876insGAG	p.Glu625dup
Ca10694	Ca4	1693404	TTCTT	TTCTTCTT	23.659	GT:PL:DP	1/1:63,48,0:134	0/0:0,90,181:76	INDEL;IDV=10;IMF=0.0746269;DP=210;VDB=0.120905;SGB=-36.9429;MQSB=0.925054;MQ0F=0;ICB=0.5;HOB=0.5;AC=2;AN=4;DP4=45,51,43,71;MQ=13;ANN=TTCTTCTT	conservative_inframe_insertion	MODERATE	Ca10694	Ca10694	transcript	TRANSCRIPT_Ca10694	pseudogene	n.1870_1871insAAG	p.Gln624_Glu625insGlu
Ca10694	Ca4	1693405	TCTT	TCTTCTT	24.6673	GT:PL:DP	1/1:64,49,0:134	0/0:0,90,181:76	INDEL;IDV=30;IMF=0.223881;DP=210;VDB=0.194653;SGB=-36.9429;MQSB=0.925054;MQ0F=0;ICB=0.5;HOB=0.5;AC=2;AN=4;DP4=45,51,43,71;MQ=13;ANN=TCTTCTT	conservative_inframe_insertion	MODERATE	Ca10694	Ca10694	transcript	TRANSCRIPT_Ca10694	pseudogene	n.1870_1871insAAG	p.Gln624_Glu625insGlu
Ca10694	Ca4	1693407	TT	TTCTT	35.7065	GT:PL:DP	1/1:75,73,0:130	0/0:0,101,181:80	INDEL;IDV=3;IMF=0.0230769;DP=210;VDB=0.800612;SGB=-36.9429;MQSB=0.99915;MQ0F=0;ICB=0.5;HOB=0.5;AC=2;AN=4;DP4=48,48,43,71;MQ=13;ANN=TTCTT	conservative_inframe_insertion	MODERATE	Ca10694	Ca10694	transcript	TRANSCRIPT_Ca10694	pseudogene	n.1870_1871insAAG	p.Gln624_Glu625insGlu
Ca10694	Ca4	1693408	T	TCTT	36.6791	GT:PL:DP	1/1:76,73,0:130	0/0:0,101,181:80	INDEL;IDV=30;IMF=0.230769;DP=210;VDB=0.807565;SGB=-36.9429;MQSB=0.99915;MQ0F=0;ICB=0.5;HOB=0.5;AC=2;AN=4;DP4=48,48,43,71;MQ=13;ANN=TCTT	conservative_inframe_insertion	MODERATE	Ca10694	Ca10694	transcript	TRANSCRIPT_Ca10694	pseudogene	n.1870_1871insAAG	p.Gln624_Glu625insGlu
Ca10982	Ca4	4511229	TT	TTGAAGGAAAT	55	GT:PL:DP	0/0:0,78,196:26	0/1:89,0,68:22	INDEL;IDV=10;IMF=0.454545;DP=48;VDB=0.434723;SGB=5.38303;MQSB=1;MQ0F=0;ICB=0.3;HOB=0.125;AC=1;AN=4;DP4=15,23,6,4;MQ=20;ANN=TTGAAGGAAAT	conservative_inframe_insertion	MODERATE	Ca10982	Ca10982	transcript	TRANSCRIPT_Ca10982	pseudogene	n.291_292insATTTCCTTC	p.Gln97_Asn98insIleSerPhe
Ca11030	Ca4	4910283	ATTAT	ATTATTAT	98	GT:PL:DP	0/1:132,0,64:47	0/0:0,93,181:31	INDEL;IDV=1;IMF=0.0212766;DP=78;VDB=0.00205411;SGB=14.3863;MQSB=0.99816;MQ0F=0;ICB=0.3;HOB=0.125;AC=1;AN=4;DP4=24,31,9,14;MQ=19;ANN=ATTATTAT	conservative_inframe_insertion	MODERATE	Ca11030	Ca11030	transcript	TRANSCRIPT_Ca11030	pseudogene	n.744_745insATA	p.Phe248_Ile249insIle
Ca11030	Ca4	4910287	T	TTAT	103	GT:PL:DP	0/1:137,0,41:43	0/0:0,93,184:31	INDEL;IDV=23;IMF=0.534884;DP=74;VDB=0.000710649;SGB=15.0794;MQSB=0.997035;MQ0F=0;ICB=0.3;HOB=0.125;AC=1;AN=4;DP4=20,30,10,14;MQ=19;ANN=TTAT	conservative_inframe_insertion	MODERATE	Ca11030	Ca11030	transcript	TRANSCRIPT_Ca11030	pseudogene	n.744_745insATA	p.Phe248_Ile249insIle
Ca11380	Ca4	7891378	T	TTTT	77	GT:PL:DP	0/1:58,0,89:86	0/1:53,0,82:89	INDEL;IDV=5;IMF=0.0561798;DP=175;VDB=1;SGB=-19.4523;MQSB=1;MQ0F=0;ICB=0.5;HOB=0.5;AC=2;AN=4;DP4=71,47,44,13;MQ=20;ANN=TTTT	conservative_inframe_insertion	MODERATE	Ca11380	Ca11380	transcript	TRANSCRIPT_Ca11380	pseudogene	n.1258_1260dupTTT	p.Phe420dup
Ca11386	Ca4	7931400	ATCTT	ATCTTCTT	349	GT:PL:DP	1/1:178,87,0:44	1/1:195,111,0:37	INDEL;IDV=1;IMF=0.0227273;DP=81;VDB=0.0361132;SGB=-1.38628;MQSB=0.913512;MQ0F=0;AC=4;AN=4;DP4=1,2,41,37;MQ=18;ANN=ATCTTCTT	conservative_inframe_insertion	MODERATE	Ca11386	Ca11386	transcript	TRANSCRIPT_Ca11386	pseudogene	n.526_527insAAG	p.Gln176_Asp177insGlu
Ca11386	Ca4	7931403	TT	TTCTT	330	GT:PL:DP	1/1:171,62,0:48	1/1:183,62,0:43	INDEL;IDV=2;IMF=0.0416667;DP=91;VDB=0.461991;SGB=-1.38628;MQSB=0.915067;MQ0F=0;AC=4;AN=4;DP4=7,6,41,37;MQ=18;ANN=TTCTT	conservative_inframe_insertion	MODERATE	Ca11386	Ca11386	transcript	TRANSCRIPT_Ca11386	pseudogene	n.526_527insAAG	p.Gln176_Asp177insGlu
Ca11386	Ca4	7931404	T	TCTT	330	GT:PL:DP	1/1:171,62,0:48	1/1:183,61,0:43	INDEL;IDV=39;IMF=0.8125;DP=91;VDB=0.447148;SGB=-1.38628;MQSB=0.915067;MQ0F=0;AC=4;AN=4;DP4=7,6,41,37;MQ=18;ANN=TCTT	conservative_inframe_insertion	MODERATE	Ca11386	Ca11386	transcript	TRANSCRIPT_Ca11386	pseudogene	n.526_527insAAG	p.Gln176_Asp177insGlu
Ca11393	Ca4	8048581	T	TTTG	176	GT:PL:DP	0/1:108,0,129:71	0/1:101,0,92:54	INDEL;IDV=33;IMF=0.464789;DP=125;VDB=0.044167;SGB=-16.9974;MQSB=0.955682;MQ0F=0;ICB=0.5;HOB=0.5;AC=2;AN=4;DP4=10,66,16,33;MQ=19;ANN=TTTG	conservative_inframe_insertion	MODERATE	Ca11393	Ca11393	transcript	TRANSCRIPT_Ca11393	pseudogene	n.2607_2608insTTG	p.Thr869_Gly870insLeu
Ca11446	Ca4	8373518	CCAGCAGCA	CCAGCAGCAGCA	105	GT:PL:DP	1/1:144,160,0:140	0/0:0,49,105:114	INDEL;IDV=2;IMF=0.0141844;DP=254;VDB=0.488853;SGB=-45.5348;MQSB=0.91657;MQ0F=0;ICB=0.5;HOB=0.5;AC=2;AN=4;DP4=59,53,75,67;MQ=18;ANN=CCAGCAGCAGCA	conservative_inframe_insertion	MODERATE	Ca11446	Ca11446	transcript	TRANSCRIPT_Ca11446	pseudogene	n.1402_1404dupGCA	p.Ala468dup
Ca11446	Ca4	8373521	GCAGCA	GCAGCAGCA	96	GT:PL:DP	1/1:135,84,0:159	0/0:0,77,105:125	INDEL;IDV=4;IMF=0.025;DP=284;VDB=0.986973;SGB=-45.8416;MQSB=0.981941;MQ0F=0;ICB=0.5;HOB=0.5;AC=2;AN=4;DP4=73,68,75,68;MQ=18;ANN=GCAGCAGCA	conservative_inframe_insertion	MODERATE	Ca11446	Ca11446	transcript	TRANSCRIPT_Ca11446	pseudogene	n.1402_1404dupGCA	p.Ala468dup
Ca11446	Ca4	8373526	A	AGCA	86	GT:PL:DP	1/1:125,60,0:163	0/0:0,68,99:122	INDEL;IDV=90;IMF=0.548781;DP=285;VDB=0.982009;SGB=-45.8416;MQSB=0.967071;MQ0F=0;ICB=0.5;HOB=0.5;AC=2;AN=4;DP4=70,72,75,68;MQ=18;ANN=AGCA	conservative_inframe_insertion	MODERATE	Ca11446	Ca11446	transcript	TRANSCRIPT_Ca11446	pseudogene	n.1402_1404dupGCA	p.Ala468dup
Ca11790	Ca4	12151690	T	TGAAGAT	32.058	GT:PL:DP	0/1:46,0,36:14	0/1:19,0,28:6	INDEL;IDV=6;IMF=0.428571;DP=20;VDB=0.920642;SGB=-4.41269;MQSB=1;MQ0F=0;ICB=0.5;HOB=0.5;AC=2;AN=4;DP4=5,7,8,0;MQ=20;ANN=TGAAGAT	conservative_inframe_insertion	MODERATE	Ca11790	Ca11790	transcript	TRANSCRIPT_Ca11790	pseudogene	n.1173_1174insGAAGAT	p.Val391_His392insGluAsp
Ca12139	Ca4	15542784	TTTGTTGTTGT	TTTGTTGTTGTTGTTGT	30.4215	GT:PL:DP	0/0:0,45,127:15	0/1:64,0,2:21	INDEL;IDV=3;IMF=0.142857;DP=36;VDB=0.0172256;SGB=10.2282;MQSB=1;MQ0F=0;ICB=0.3;HOB=0.125;AC=1;AN=4;DP4=10,9,10,7;MQ=15;ANN=TTTGTTGTTGTTGTTGT	conservative_inframe_insertion	MODERATE	Ca12139	Ca12139	transcript	TRANSCRIPT_Ca12139	pseudogene	n.281_282insACAACA	p.Thr94_Gln95insGlnGln
Ca12139	Ca4	15542790	GTTGT	GTTGTTGTTGT	35.3439	GT:PL:DP	0/0:0,51,133:17	1/1:73,8,0:21	INDEL;IDV=8;IMF=0.380952;DP=38;VDB=0.0916007;SGB=10.2282;MQSB=0.999892;MQ0F=0;ICB=0.5;HOB=0.5;AC=2;AN=4;DP4=11,10,10,7;MQ=15;ANN=GTTGTTGTTGT	conservative_inframe_insertion	MODERATE	Ca12139	Ca12139	transcript	TRANSCRIPT_Ca12139	pseudogene	n.281_282insACAACA	p.Thr94_Gln95insGlnGln
Ca12139	Ca4	15542794	T	TTGTTGT	35.3438	GT:PL:DP	0/0:0,54,137:18	1/1:73,8,0:21	INDEL;IDV=5;IMF=0.238095;DP=39;VDB=0.261382;SGB=10.2282;MQSB=0.996435;MQ0F=0;ICB=0.5;HOB=0.5;AC=2;AN=4;DP4=11,11,10,7;MQ=16;ANN=TTGTTGT	conservative_inframe_insertion	MODERATE	Ca12139	Ca12139	transcript	TRANSCRIPT_Ca12139	pseudogene	n.281_282insACAACA	p.Thr94_Gln95insGlnGln
Ca12249	Ca4	16801183	A	ACGA	55	GT:PL:DP	0/1:89,0,63:137	0/0:0,135,176:69	INDEL;IDV=1;IMF=0.00729927;DP=206;VDB=0.697771;SGB=-19.4523;MQSB=0.990853;MQ0F=0;ICB=0.3;HOB=0.125;AC=1;AN=4;DP4=68,81,16,41;MQ=19;ANN=ACGA	conservative_inframe_insertion	MODERATE	Ca12249	Ca12249	transcript	TRANSCRIPT_Ca12249	pseudogene	n.132_133insTCG	p.Ser44dup
Ca12249	Ca4	16801189	ATGATGATG	ATGATGATGATG	116	GT:PL:DP	0/1:151,0,26:132	0/0:0,76,146:67	INDEL;IDV=1;IMF=0.00757576;DP=199;VDB=0.561675;SGB=-28.6579;MQSB=0.986863;MQ0F=0;ICB=0.3;HOB=0.125;AC=1;AN=4;DP4=61,51,17,70;MQ=19;ANN=ATGATGATGATG	conservative_inframe_insertion	MODERATE	Ca12249	Ca12249	transcript	TRANSCRIPT_Ca12249	pseudogene	n.118_119insCAT	p.Pro40_Ser41insSer
Ca12249	Ca4	16801192	A	ACGA	74	GT:PL:DP	0/1:108,0,59:127	0/0:0,108,167:66	INDEL;IDV=2;IMF=0.015748;DP=193;VDB=0.427935;SGB=-20.066;MQSB=0.986931;MQ0F=0;ICB=0.3;HOB=0.125;AC=1;AN=4;DP4=61,73,15,44;MQ=19;ANN=ACGA	conservative_inframe_insertion	MODERATE	Ca12249	Ca12249	transcript	TRANSCRIPT_Ca12249	pseudogene	n.123_124insTCG	p.Ser41dup
Ca12249	Ca4	16801195	A	AGGA	85	GT:PL:DP	0/1:119,0,65:122	0/0:0,95,164:62	INDEL;IDV=2;IMF=0.0163934;DP=184;VDB=0.235057;SGB=-20.3728;MQSB=0.991389;MQ0F=0;ICB=0.3;HOB=0.125;AC=1;AN=4;DP4=54,70,15,45;MQ=19;ANN=AGGA	conservative_inframe_insertion	MODERATE	Ca12249	Ca12249	transcript	TRANSCRIPT_Ca12249	pseudogene	n.120_121insTCC	p.Pro40_Ser41insSer
Ca12249	Ca4	16801197	G	GATG	119	GT:PL:DP	1/1:157,10,0:124	0/0:0,51,139:58	INDEL;IDV=77;IMF=0.620968;DP=182;VDB=0.276815;SGB=-28.6579;MQSB=0.991472;MQ0F=0;ICB=0.5;HOB=0.5;AC=2;AN=4;DP4=51,44,17,70;MQ=19;ANN=GATG	conservative_inframe_insertion	MODERATE	Ca12249	Ca12249	transcript	TRANSCRIPT_Ca12249	pseudogene	n.118_119insCAT	p.Pro40_Ser41insSer
Ca13033	Ca4	28901661	GCATCATCATCATCA	GCATCATCATCATCATCA	114	GT:PL:DP	0/1:55,0,52:95	1/1:94,44,0:75	INDEL;IDV=15;IMF=0.157895;DP=170;VDB=0.00172463;SGB=-34.7949;MQSB=0.354049;MQ0F=0;ICB=0.3;HOB=0.125;AC=3;AN=4;DP4=45,18,51,56;MQ=11;ANN=GCATCATCATCATCATCA	conservative_inframe_insertion	MODERATE	Ca13033	Ca13033	transcript	TRANSCRIPT_Ca13033	pseudogene	n.112_114dupTCA	p.Ser38dup
Ca13033	Ca4	28901664	TCATCATCATCA	TCATCATCATCATCA	129	GT:PL:DP	0/1:61,0,58:85	1/1:102,56,0:74	INDEL;IDV=1;IMF=0.0117647;DP=159;VDB=0.01501;SGB=-34.7949;MQSB=0.288005;MQ0F=0;ICB=0.3;HOB=0.125;AC=3;AN=4;DP4=35,17,51,56;MQ=12;ANN=TCATCATCATCATCA	conservative_inframe_insertion	MODERATE	Ca13033	Ca13033	transcript	TRANSCRIPT_Ca13033	pseudogene	n.112_114dupTCA	p.Ser38dup
Ca13033	Ca4	28901666	ATCATCATCA	ATCATCATCATCA	121	GT:PL:DP	0/1:62,0,64:80	1/1:93,43,0:75	INDEL;IDV=2;IMF=0.0266667;DP=155;VDB=0.112375;SGB=-34.7949;MQSB=0.296949;MQ0F=0;ICB=0.3;HOB=0.125;AC=3;AN=4;DP4=30,18,51,56;MQ=11;ANN=ATCATCATCATCA	conservative_inframe_insertion	MODERATE	Ca13033	Ca13033	transcript	TRANSCRIPT_Ca13033	pseudogene	n.112_114dupTCA	p.Ser38dup
Ca13033	Ca4	28901667	TCATCATCA	TCATCATCATCA	122	GT:PL:DP	0/1:62,0,66:79	1/1:94,44,0:75	INDEL;IDV=1;IMF=0.0133333;DP=154;VDB=0.174671;SGB=-34.7949;MQSB=0.23013;MQ0F=0;ICB=0.3;HOB=0.125;AC=3;AN=4;DP4=29,18,51,56;MQ=12;ANN=TCATCATCATCA	conservative_inframe_insertion	MODERATE	Ca13033	Ca13033	transcript	TRANSCRIPT_Ca13033	pseudogene	n.112_114dupTCA	p.Ser38dup
Ca13033	Ca4	28901669	ATCATCA	ATCATCATCA	114	GT:PL:DP	0/1:62,0,82:79	1/1:86,29,0:77	INDEL;IDV=2;IMF=0.0253165;DP=156;VDB=0.681283;SGB=-34.7949;MQSB=0.234711;MQ0F=0;ICB=0.3;HOB=0.125;AC=3;AN=4;DP4=30,19,51,56;MQ=12;ANN=ATCATCATCA	conservative_inframe_insertion	MODERATE	Ca13033	Ca13033	transcript	TRANSCRIPT_Ca13033	pseudogene	n.112_114dupTCA	p.Ser38dup
Ca13033	Ca4	28901670	TCATCA	TCATCATCA	119	GT:PL:DP	0/1:62,0,79:76	1/1:91,39,0:76	INDEL;IDV=1;IMF=0.0131579;DP=152;VDB=0.651083;SGB=-34.7949;MQSB=0.237666;MQ0F=0;ICB=0.3;HOB=0.125;AC=3;AN=4;DP4=26,19,51,56;MQ=12;ANN=TCATCATCA	conservative_inframe_insertion	MODERATE	Ca13033	Ca13033	transcript	TRANSCRIPT_Ca13033	pseudogene	n.112_114dupTCA	p.Ser38dup
Ca13033	Ca4	28901675	A	ATCA	123	GT:PL:DP	0/1:57,0,70:71	1/1:100,48,0:76	INDEL;IDV=40;IMF=0.526316;DP=147;VDB=0.903699;SGB=-1.38629;MQSB=0.215834;MQ0F=0;ICB=0.3;HOB=0.125;AC=3;AN=4;DP4=21,16,52,58;MQ=12;ANN=ATCA	conservative_inframe_insertion	MODERATE	Ca13033	Ca13033	transcript	TRANSCRIPT_Ca13033	pseudogene	n.112_114dupTCA	p.Ser38dup
Ca13060	Ca4	29585045	TTACTACTACTACTA	TTACTACTACTACTACTA	246	GT:PL:DP	1/1:105,67,0:180	1/1:166,233,0:151	INDEL;IDV=1;IMF=0.00662252;DP=331;VDB=0.0210147;SGB=-1.38629;MQSB=0.259741;MQ0F=0;AC=4;AN=4;DP4=29,24,126,152;MQ=16;ANN=TTACTACTACTACTACTA	conservative_inframe_insertion	MODERATE	Ca13060	Ca13060	transcript	TRANSCRIPT_Ca13060	pseudogene	n.608_609insTAG	p.Asn203dup
Ca13060	Ca4	29585048	CTACTACTACTA	CTACTACTACTACTA	222	GT:PL:DP	1/1:98,20,0:198	1/1:149,137,0:167	INDEL;IDV=2;IMF=0.010101;DP=365;VDB=0.0650833;SGB=-1.38629;MQSB=0.302582;MQ0F=0;AC=4;AN=4;DP4=36,50,127,152;MQ=16;ANN=CTACTACTACTACTA	conservative_inframe_insertion	MODERATE	Ca13060	Ca13060	transcript	TRANSCRIPT_Ca13060	pseudogene	n.608_609insTAG	p.Asn203dup
Ca13060	Ca4	29585050	ACTACTACTA	ACTACTACTACTA	223	GT:PL:DP	1/1:96,22,0:196	1/1:152,140,0:167	INDEL;IDV=1;IMF=0.00598802;DP=363;VDB=0.0285046;SGB=-1.38629;MQSB=0.263114;MQ0F=0;AC=4;AN=4;DP4=33,51,127,152;MQ=16;ANN=ACTACTACTACTA	conservative_inframe_insertion	MODERATE	Ca13060	Ca13060	transcript	TRANSCRIPT_Ca13060	pseudogene	n.608_609insTAG	p.Asn203dup
Ca13060	Ca4	29585057	CTA	CTACTA	252	GT:PL:DP	1/1:106,43,0:191	1/1:171,190,0:160	INDEL;IDV=1;IMF=0.00625;DP=351;VDB=5.81688e-08;SGB=-1.38629;MQSB=0.386837;MQ0F=0;AC=4;AN=4;DP4=21,51,128,151;MQ=16;ANN=CTACTA	conservative_inframe_insertion	MODERATE	Ca13060	Ca13060	transcript	TRANSCRIPT_Ca13060	pseudogene	n.608_609insTAG	p.Asn203dup
Ca13060	Ca4	29585059	A	ACTA	236	GT:PL:DP	1/1:102,34,0:193	1/1:159,178,0:160	INDEL;IDV=121;IMF=0.626943;DP=353;VDB=1.80144e-08;SGB=-1.38629;MQSB=0.434964;MQ0F=0;AC=4;AN=4;DP4=24,50,128,151;MQ=16;ANN=ACTA	conservative_inframe_insertion	MODERATE	Ca13060	Ca13060	transcript	TRANSCRIPT_Ca13060	pseudogene	n.608_609insTAG	p.Asn203dup
Ca13060	Ca4	29585062	A	ATTA	199	GT:PL:DP	0/1:120,0,80:196	0/1:114,0,17:162	INDEL;IDV=1;IMF=0.00617284;DP=358;VDB=8.37122e-07;SGB=-63.9459;MQSB=0.479786;MQ0F=0;ICB=0.5;HOB=0.5;AC=2;AN=4;DP4=42,114,110,92;MQ=16;ANN=ATTA	conservative_inframe_insertion	MODERATE	Ca13060	Ca13060	transcript	TRANSCRIPT_Ca13060	pseudogene	n.605_606insTAA	p.Ser202_Asn203insAsn
Ca13895	Ca4	41632613	GGGTGGTGGTG	GGGTGGTGGTGGTG	114	GT:PL:DP	0/1:63,0,15:9	0/1:86,0,15:10	INDEL;IDV=2;IMF=0.222222;DP=19;VDB=0.220603;SGB=-5.95067;MQSB=0.839457;MQ0F=0;ICB=0.5;HOB=0.5;AC=2;AN=4;DP4=2,4,5,8;MQ=18;ANN=GGGTGGTGGTGGTG	conservative_inframe_insertion	MODERATE	Ca13895	Ca13895	transcript	TRANSCRIPT_Ca13895	pseudogene	n.96_97insCAC	p.Pro32_His33insHis
Ca13895	Ca4	41632616	TGGTGGTG	TGGTGGTGGTG	107	GT:PL:DP	0/1:61,0,3:10	0/1:79,0,29:13	INDEL;IDV=2;IMF=0.2;DP=23;VDB=0.867916;SGB=-5.95067;MQSB=0.851535;MQ0F=0;ICB=0.5;HOB=0.5;AC=2;AN=4;DP4=4,6,5,8;MQ=18;ANN=TGGTGGTGGTG	conservative_inframe_insertion	MODERATE	Ca13895	Ca13895	transcript	TRANSCRIPT_Ca13895	pseudogene	n.96_97insCAC	p.Pro32_His33insHis
Ca13895	Ca4	41632623	G	GGTG	109	GT:PL:DP	0/1:59,0,3:11	0/1:83,0,16:11	INDEL;IDV=5;IMF=0.454545;DP=22;VDB=0.821741;SGB=-5.95067;MQSB=0.86151;MQ0F=0;ICB=0.5;HOB=0.5;AC=2;AN=4;DP4=3,6,5,8;MQ=18;ANN=GGTG	conservative_inframe_insertion	MODERATE	Ca13895	Ca13895	transcript	TRANSCRIPT_Ca13895	pseudogene	n.96_97insCAC	p.Pro32_His33insHis
Ca14647	Ca4	54932482	C	CTCCAAC	102	GT:PL:DP	0/1:71,0,10:17	0/1:64,0,42:23	INDEL;IDV=10;IMF=0.588235;DP=40;VDB=0.685241;SGB=-7.79186;MQSB=0.441144;MQ0F=0;ICB=0.5;HOB=0.5;AC=2;AN=4;DP4=3,18,6,13;MQ=16;ANN=CTCCAAC	conservative_inframe_insertion	MODERATE	Ca14647	Ca14647	transcript	TRANSCRIPT_Ca14647	pseudogene	n.7_8insGTTGGA	p.Gly3_Trp4insTrpSer
Ca14913	Ca4	57986252	AAGAAACA	AAGAAACAACAGAAACA	83	GT:PL:DP	0/0:0,255,189:206	0/1:117,0,102:164	INDEL;IDV=5;IMF=0.0304878;DP=370;VDB=0.101211;SGB=-35.4086;MQSB=0.993321;MQ0F=0;ICB=0.3;HOB=0.125;AC=1;AN=4;DP4=130,131,62,47;MQ=18;ANN=AAGAAACAACAGAAACA	conservative_inframe_insertion	MODERATE	Ca14913	Ca14913	transcript	TRANSCRIPT_Ca14913	pseudogene	n.240_241insACAGAAACA	p.Thr80_Glu81insThrGluThr
Ca14913	Ca4	57986254	GAAACA	GAAACAACAGAAACA	59	GT:PL:DP	0/0:0,255,188:209	0/1:93,0,85:224	INDEL;IDV=2;IMF=0.00892857;DP=433;VDB=0.930765;SGB=-35.4086;MQSB=0.901624;MQ0F=0;ICB=0.3;HOB=0.125;AC=1;AN=4;DP4=157,167,62,47;MQ=18;ANN=GAAACAACAGAAACA	conservative_inframe_insertion	MODERATE	Ca14913	Ca14913	transcript	TRANSCRIPT_Ca14913	pseudogene	n.240_241insACAGAAACA	p.Thr80_Glu81insThrGluThr
Ca14913	Ca4	57986256	AACA	AACAACAGAAACA	60	GT:PL:DP	0/0:0,255,187:207	0/1:94,0,74:223	INDEL;IDV=1;IMF=0.00448431;DP=430;VDB=0.886987;SGB=-35.4086;MQSB=0.912318;MQ0F=0;ICB=0.3;HOB=0.125;AC=1;AN=4;DP4=154,167,62,47;MQ=18;ANN=AACAACAGAAACA	conservative_inframe_insertion	MODERATE	Ca14913	Ca14913	transcript	TRANSCRIPT_Ca14913	pseudogene	n.240_241insACAGAAACA	p.Thr80_Glu81insThrGluThr
Ca14913	Ca4	57986257	ACA	ACAACAGAAACA	59	GT:PL:DP	0/0:0,255,186:205	0/1:93,0,73:224	INDEL;IDV=2;IMF=0.00892857;DP=429;VDB=0.876695;SGB=-35.4086;MQSB=0.900604;MQ0F=0;ICB=0.3;HOB=0.125;AC=1;AN=4;DP4=155,165,62,47;MQ=18;ANN=ACAACAGAAACA	conservative_inframe_insertion	MODERATE	Ca14913	Ca14913	transcript	TRANSCRIPT_Ca14913	pseudogene	n.240_241insACAGAAACA	p.Thr80_Glu81insThrGluThr
Ca14913	Ca4	57986259	A	AACAGAAACA	58	GT:PL:DP	0/0:0,255,177:208	0/1:92,0,65:227	INDEL;IDV=87;IMF=0.38326;DP=435;VDB=0.878549;SGB=-36.0223;MQSB=0.823655;MQ0F=0;ICB=0.3;HOB=0.125;AC=1;AN=4;DP4=166,158,63,48;MQ=18;ANN=AACAGAAACA	conservative_inframe_insertion	MODERATE	Ca14913	Ca14913	transcript	TRANSCRIPT_Ca14913	pseudogene	n.240_241insACAGAAACA	p.Thr80_Glu81insThrGluThr
Ca16515	Ca7	19855339	G	GAAA	97	GT:PL:DP	0/0:0,81,170:27	1/1:135,8,0:21	INDEL;IDV=18;IMF=0.75;DP=48;VDB=0.277529;SGB=10.9211;MQSB=1;MQ0F=0;ICB=0.5;HOB=0.5;AC=2;AN=4;DP4=18,12,11,7;MQ=20;ANN=GAAA	conservative_inframe_insertion	MODERATE	Ca16515	Ca16515	transcript	TRANSCRIPT_Ca16515	pseudogene	n.2170_2171insTTT	p.Ala724delinsValSer
Ca16576	Ca7	20512288	GGGAGG	GGGAGGAGG	88	GT:PL:DP	0/0:0,235,186:78	0/1:122,0,67:55	INDEL;IDV=40;IMF=0.727273;DP=133;VDB=0.0845128;SGB=22.704;MQSB=0.969889;MQ0F=0;ICB=0.3;HOB=0.125;AC=1;AN=4;DP4=49,49,26,9;MQ=19;ANN=GGGAGGAGG	conservative_inframe_insertion	MODERATE	Ca16576	Ca16576	transcript	TRANSCRIPT_Ca16576	pseudogene	n.390_391insCCT	p.Pro130dup
Ca16659	Ca7	21624021	C	CGGA	115	GT:PL:DP	0/0:0,255,159:145	1/1:154,114,0:73	INDEL;IDV=46;IMF=0.613333;DP=218;VDB=0.000189835;SGB=-24.6688;MQSB=0.842803;MQ0F=0;ICB=0.5;HOB=0.5;AC=2;AN=4;DP4=81,63,45,29;MQ=19;ANN=CGGA	conservative_inframe_insertion	MODERATE	Ca16659	Ca16659	transcript	TRANSCRIPT_Ca16659	pseudogene	n.2044_2045insTCC	p.Trp682delinsPheArg
Ca16659	Ca7	21624022	A	AAAA	46.1636	GT:PL:DP	0/0:0,255,189:147	0/1:80,0,41:80	INDEL;IDV=1;IMF=0.00662252;DP=227;VDB=0.0052261;SGB=-11.7809;MQSB=0.845796;MQ0F=0;ICB=0.3;HOB=0.125;AC=1;AN=4;DP4=107,88,25,7;MQ=19;ANN=AAAA	conservative_inframe_insertion	MODERATE	Ca16659	Ca16659	transcript	TRANSCRIPT_Ca16659	pseudogene	n.2043_2044insTTT	p.Phe681dup
Ca16792	Ca7	23286945	CACGACGACGAC	CACGACGACGACGAC	89	GT:PL:DP	0/1:123,0,90:141	0/0:0,255,199:130	INDEL;IDV=1;IMF=0.0070922;DP=271;VDB=0.121627;SGB=55.2819;MQSB=0.853388;MQ0F=0;ICB=0.3;HOB=0.125;AC=1;AN=4;DP4=128,61,59,23;MQ=19;ANN=CACGACGACGACGAC	conservative_inframe_insertion	MODERATE	Ca16792	Ca16792	transcript	TRANSCRIPT_Ca16792	pseudogene	n.118_120dupGAC	p.Asp40dup
Ca16792	Ca7	23286948	GACGACGAC	GACGACGACGAC	90	GT:PL:DP	0/1:124,0,98:154	0/0:0,255,200:132	INDEL;IDV=1;IMF=0.00649351;DP=286;VDB=0.4297;SGB=55.2819;MQSB=0.970305;MQ0F=0;ICB=0.3;HOB=0.125;AC=1;AN=4;DP4=138,66,59,23;MQ=19;ANN=GACGACGACGAC	conservative_inframe_insertion	MODERATE	Ca16792	Ca16792	transcript	TRANSCRIPT_Ca16792	pseudogene	n.118_120dupGAC	p.Asp40dup
Ca16792	Ca7	23286956	C	CGAC	89	GT:PL:DP	0/1:123,0,109:160	0/0:0,255,199:135	INDEL;IDV=87;IMF=0.54375;DP=295;VDB=0.517836;SGB=55.975;MQSB=0.975431;MQ0F=0;ICB=0.3;HOB=0.125;AC=1;AN=4;DP4=147,65,59,24;MQ=19;ANN=CGAC	conservative_inframe_insertion	MODERATE	Ca16792	Ca16792	transcript	TRANSCRIPT_Ca16792	pseudogene	n.118_120dupGAC	p.Asp40dup
Ca16795	Ca7	23323412	ATTTTTTT	ATTTTTTTTTT	108	GT:PL:DP	0/1:142,0,12:77	0/0:0,208,200:69	INDEL;IDV=3;IMF=0.038961;DP=146;VDB=0.0267307;SGB=35.8738;MQSB=0.982096;MQ0F=0;ICB=0.3;HOB=0.125;AC=1;AN=4;DP4=5,87,19,35;MQ=19;ANN=ATTTTTTTTTT	conservative_inframe_insertion	MODERATE	Ca16795	Ca16795	transcript	TRANSCRIPT_Ca16795	pseudogene	n.573_574insAAA	p.Ile191_Lys192insLys
Ca16795	Ca7	23323414	TTTTTT	TTTTTTTTT	114	GT:PL:DP	0/1:148,0,78:101	0/0:0,220,197:73	INDEL;IDV=3;IMF=0.029703;DP=174;VDB=0.998971;SGB=35.8738;MQSB=0.999994;MQ0F=0;ICB=0.3;HOB=0.125;AC=1;AN=4;DP4=25,95,19,35;MQ=19;ANN=TTTTTTTTT	conservative_inframe_insertion	MODERATE	Ca16795	Ca16795	transcript	TRANSCRIPT_Ca16795	pseudogene	n.573_574insAAA	p.Ile191_Lys192insLys
Ca16795	Ca7	23323415	TTTTT	TTTTTTTT	114	GT:PL:DP	0/1:148,0,83:103	0/0:0,223,197:74	INDEL;IDV=12;IMF=0.116505;DP=177;VDB=0.999759;SGB=35.8738;MQSB=0.999987;MQ0F=0;ICB=0.3;HOB=0.125;AC=1;AN=4;DP4=26,97,19,35;MQ=19;ANN=TTTTTTTT	conservative_inframe_insertion	MODERATE	Ca16795	Ca16795	transcript	TRANSCRIPT_Ca16795	pseudogene	n.573_574insAAA	p.Ile191_Lys192insLys
Ca16795	Ca7	23323418	TT	TTTTT	112	GT:PL:DP	0/1:146,0,34:105	0/0:0,208,133:73	INDEL;IDV=1;IMF=0.00952381;DP=178;VDB=0.999935;SGB=-19.7591;MQSB=0.99995;MQ0F=0;ICB=0.3;HOB=0.125;AC=1;AN=4;DP4=27,93,19,39;MQ=19;ANN=TTTTT	conservative_inframe_insertion	MODERATE	Ca16795	Ca16795	transcript	TRANSCRIPT_Ca16795	pseudogene	n.573_574insAAA	p.Ile191_Lys192insLys
Ca16795	Ca7	23323419	T	TTTT	111	GT:PL:DP	0/1:145,0,91:103	0/0:0,196,193:69	INDEL;IDV=34;IMF=0.330097;DP=172;VDB=0.999593;SGB=-20.066;MQSB=0.998272;MQ0F=0;ICB=0.3;HOB=0.125;AC=1;AN=4;DP4=27,86,19,40;MQ=19;ANN=TTTT	conservative_inframe_insertion	MODERATE	Ca16795	Ca16795	transcript	TRANSCRIPT_Ca16795	pseudogene	n.573_574insAAA	p.Ile191_Lys192insLys
Ca17271	Ca7	31130478	TTCT	TTCTTCT	99	GT:PL:DP	0/0:0,255,190:97	0/1:133,0,81:88	INDEL;IDV=1;IMF=0.0113636;DP=185;VDB=0.999976;SGB=26.8628;MQSB=0.746962;MQ0F=0;ICB=0.3;HOB=0.125;AC=1;AN=4;DP4=68,76,16,25;MQ=18;ANN=TTCTTCT	conservative_inframe_insertion	MODERATE	Ca17271	Ca17271	transcript	TRANSCRIPT_Ca17271	pseudogene	n.56_57insAGA	p.Leu19dup
Ca17271	Ca7	31130481	T	TTCT	95	GT:PL:DP	0/0:0,255,190:99	0/1:129,0,91:92	INDEL;IDV=40;IMF=0.434783;DP=191;VDB=0.999996;SGB=26.8628;MQSB=0.759414;MQ0F=0;ICB=0.3;HOB=0.125;AC=1;AN=4;DP4=70,80,16,25;MQ=19;ANN=TTCT	conservative_inframe_insertion	MODERATE	Ca17271	Ca17271	transcript	TRANSCRIPT_Ca17271	pseudogene	n.56_57insAGA	p.Leu19dup
Ca17367	Ca7	32677774	CC	CCTCC	82	GT:PL:DP	0/0:0,37,167:19	1/1:118,4,0:27	INDEL;IDV=1;IMF=0.037037;DP=46;VDB=0.82956;SGB=-8.09853;MQSB=0.934181;MQ0F=0;ICB=0.5;HOB=0.5;AC=2;AN=4;DP4=15,11,15,5;MQ=19;ANN=CCTCC	conservative_inframe_insertion	MODERATE	Ca17367	Ca17367	transcript	TRANSCRIPT_Ca17367	pseudogene	n.1440_1441insGGA	p.Val480_Gly481insGly
Ca17367	Ca7	32677775	C	CTCC	82	GT:PL:DP	0/0:0,37,167:19	0/1:118,3,0:27	INDEL;IDV=15;IMF=0.555556;DP=46;VDB=0.822641;SGB=-8.09853;MQSB=0.934181;MQ0F=0;ICB=0.3;HOB=0.125;AC=1;AN=4;DP4=15,11,15,5;MQ=19;ANN=CTCC	conservative_inframe_insertion	MODERATE	Ca17367	Ca17367	transcript	TRANSCRIPT_Ca17367	pseudogene	n.1440_1441insGGA	p.Val480_Gly481insGly
Ca19320	Ca5	355514	GTGAT	GTGATGAT	142	GT:PL:DP	1/1:83,19,0:79	0/1:93,0,136:153	INDEL;IDV=72;IMF=0.470588;DP=232;VDB=5.05633e-07;SGB=-42.7731;MQSB=0.999591;MQ0F=0;ICB=0.3;HOB=0.125;AC=3;AN=4;DP4=57,42,112,21;MQ=18;ANN=GTGATGAT	conservative_inframe_insertion	MODERATE	Ca19320	Ca19320	transcript	TRANSCRIPT_Ca19320	pseudogene	n.105_106insATC	p.Arg35_Ile36insIle
Ca21729	Ca5	27877149	ATT	ATTACACTCTTT	114	GT:PL:DP	0/1:77,0,45:15	0/1:71,0,8:16	INDEL;IDV=8;IMF=0.444444;DP=31;VDB=0.199571;SGB=-1.34047;MQSB=0.964585;MQ0F=0;ICB=0.5;HOB=0.5;AC=2;AN=4;DP4=5,3,21,2;MQ=18;ANN=ATTACACTCTTT	conservative_inframe_insertion	MODERATE	Ca21729	Ca21729	transcript	TRANSCRIPT_Ca21729	pseudogene	n.1115_1116insAAAGAGTGT	p.Arg372_Met373insLysSerVal
Ca21789	Ca5	28093603	GA	GAAAGTGTTGAAAA	21.6864	GT:PL:DP	0/1:19,0,35:6	0/1:36,0,54:10	INDEL;IDV=1;IMF=0.166667;DP=16;VDB=0.0885223;SGB=-3.79454;MQSB=1;MQ0F=0;ICB=0.5;HOB=0.5;AC=2;AN=4;DP4=10,0,2,4;MQ=20;ANN=GAAAGTGTTGAAAA	conservative_inframe_insertion	MODERATE	Ca21789	Ca21789	transcript	TRANSCRIPT_Ca21789	pseudogene	n.203_204insTTTTCAACACTT	p.Tyr68_Leu69insPheGlnHisPhe
Ca26000	Ca3	32823820	CAGCCT	CAGCCTTAGCCT	48.8014	GT:PL:DP	0/1:79,0,3:25	0/1:0,0,97:26	INDEL;IDV=4;IMF=0.153846;DP=51;VDB=0.794207;SGB=-9.63298;MQSB=0.644202;MQ0F=0;ICB=0.5;HOB=0.5;AC=2;AN=4;DP4=17,9,13,12;MQ=14;ANN=CAGCCTTAGCCT	conservative_inframe_insertion	MODERATE	Ca26000	Ca26000	transcript	TRANSCRIPT_Ca26000	pseudogene	n.1099_1100insAGGCTA	p.Glu367_Ala368insAlaLys
Ca26000	Ca3	32823822	GCCT	GCCTTAGCCT	56	GT:PL:DP	1/1:90,11,0:24	0/1:0,0,89:26	INDEL;IDV=2;IMF=0.08;DP=50;VDB=0.371281;SGB=-9.63298;MQSB=0.663894;MQ0F=0;ICB=0.3;HOB=0.125;AC=3;AN=4;DP4=14,11,13,12;MQ=14;ANN=GCCTTAGCCT	conservative_inframe_insertion	MODERATE	Ca26000	Ca26000	transcript	TRANSCRIPT_Ca26000	pseudogene	n.1099_1100insAGGCTA	p.Glu367_Ala368insAlaLys
Ca26000	Ca3	32823825	T	TTAGCCT	55	GT:PL:DP	1/1:88,10,0:24	0/1:0,0,86:26	INDEL;IDV=5;IMF=0.2;DP=50;VDB=0.054892;SGB=-9.63298;MQSB=0.829629;MQ0F=0;ICB=0.3;HOB=0.125;AC=3;AN=4;DP4=12,13,13,12;MQ=14;ANN=TTAGCCT	conservative_inframe_insertion	MODERATE	Ca26000	Ca26000	transcript	TRANSCRIPT_Ca26000	pseudogene	n.1099_1100insAGGCTA	p.Glu367_Ala368insAlaLys
Ca27255	Ca3	46776489	G	GATG	29.3485	GT:PL:DP	0/1:63,0,55:13	0/0:0,11,119:17	INDEL;IDV=7;IMF=0.538462;DP=30;VDB=0.977264;SGB=-4.41269;MQSB=0.553203;MQ0F=0;ICB=0.3;HOB=0.125;AC=1;AN=4;DP4=12,10,5,3;MQ=17;ANN=GATG	conservative_inframe_insertion	MODERATE	Ca27255	Ca27255	transcript	TRANSCRIPT_Ca27255	pseudogene	n.152_153insCAT	p.Ala51_Ile52insIle
Ca27303	Ca3	47663672	CC	CCCTCGCTCAC	123	GT:PL:DP	0/1:81,0,21:12	0/1:76,0,25:9	INDEL;IDV=5;IMF=0.416667;DP=21;VDB=0.53823;SGB=-5.95067;MQSB=1;MQ0F=0;ICB=0.5;HOB=0.5;AC=2;AN=4;DP4=1,7,6,7;MQ=20;ANN=CCCTCGCTCAC	conservative_inframe_insertion	MODERATE	Ca27303	Ca27303	transcript	TRANSCRIPT_Ca27303	pseudogene	n.42_43insGTGAGCGAG	p.Lys14_Gly15insValSerGlu
Ca27303	Ca3	47663673	C	CCTCGCTCAC	109	GT:PL:DP	0/1:77,0,2:14	0/1:64,0,27:14	INDEL;IDV=2;IMF=0.142857;DP=28;VDB=0.865081;SGB=-5.95067;MQSB=0.954515;MQ0F=0;ICB=0.5;HOB=0.5;AC=2;AN=4;DP4=2,13,6,7;MQ=18;ANN=CCTCGCTCAC	conservative_inframe_insertion	MODERATE	Ca27303	Ca27303	transcript	TRANSCRIPT_Ca27303	pseudogene	n.42_43insGTGAGCGAG	p.Lys14_Gly15insValSerGlu
Ca27309	Ca3	47774778	TAAA	TAAAAAA	156	GT:PL:DP	0/1:93,0,89:33	0/1:96,0,119:39	INDEL;IDV=13;IMF=0.393939;DP=72;VDB=0.99981;SGB=-14.2358;MQSB=0.97941;MQ0F=0;ICB=0.5;HOB=0.5;AC=2;AN=4;DP4=15,17,25,15;MQ=17;ANN=TAAAAAA	conservative_inframe_insertion	MODERATE	Ca27309	Ca27309	transcript	TRANSCRIPT_Ca27309	pseudogene	n.2838_2839insTTT	p.Glu946_Phe947insPhe
Ca27309	Ca3	47774781	A	AAAA	128	GT:PL:DP	0/1:80,0,4:54	0/1:80,0,80:51	INDEL;IDV=3;IMF=0.0588235;DP=105;VDB=1;SGB=-14.2358;MQSB=0.99748;MQ0F=0;ICB=0.5;HOB=0.5;AC=2;AN=4;DP4=34,31,25,15;MQ=18;ANN=AAAA	conservative_inframe_insertion	MODERATE	Ca27309	Ca27309	transcript	TRANSCRIPT_Ca27309	pseudogene	n.2838_2839insTTT	p.Glu946_Phe947insPhe
Ca27799	Ca3	52713257	T	TGGTGGCGGTGGT	22.0644	GT:PL:DP	0/1:56,0,94:83	0/0:0,183,189:80	INDEL;IDV=7;IMF=0.0843373;DP=163;VDB=0.884423;SGB=-10.5535;MQSB=0.839442;MQ0F=0;ICB=0.3;HOB=0.125;AC=1;AN=4;DP4=70,65,19,9;MQ=19;ANN=TGGTGGCGGTGGT	conservative_inframe_insertion	MODERATE	Ca27799	Ca27799	transcript	TRANSCRIPT_Ca27799	pseudogene	n.134_135insACCACCGCCACC	p.Gln45_Pro46insProProProPro
Ca29951	Ca2	17075984	ATCTTCTTC	ATCTTCTTCTTC	92	GT:PL:DP	0/1:126,0,98:115	0/0:0,155,175:65	INDEL;IDV=4;IMF=0.0347826;DP=180;VDB=0.995549;SGB=-22.8277;MQSB=0.836415;MQ0F=0;ICB=0.3;HOB=0.125;AC=1;AN=4;DP4=67,45,38,30;MQ=18;ANN=ATCTTCTTCTTC	conservative_inframe_insertion	MODERATE	Ca29951	Ca29951	transcript	TRANSCRIPT_Ca29951	pseudogene	n.749_750insGAA	p.Leu250_Lys251insLys
Ca29951	Ca2	17075987	TTCTTC	TTCTTCTTC	92	GT:PL:DP	0/1:126,0,66:126	0/0:0,155,175:65	INDEL;IDV=3;IMF=0.0238095;DP=191;VDB=0.999892;SGB=-22.8277;MQSB=0.879989;MQ0F=0;ICB=0.3;HOB=0.125;AC=1;AN=4;DP4=70,53,38,30;MQ=18;ANN=TTCTTCTTC	conservative_inframe_insertion	MODERATE	Ca29951	Ca29951	transcript	TRANSCRIPT_Ca29951	pseudogene	n.749_750insGAA	p.Leu250_Lys251insLys
Ca29951	Ca2	17075992	C	CTTC	93	GT:PL:DP	0/1:127,0,66:122	0/0:0,137,179:59	INDEL;IDV=63;IMF=0.516393;DP=181;VDB=0.994829;SGB=-22.8277;MQSB=0.925323;MQ0F=0;ICB=0.3;HOB=0.125;AC=1;AN=4;DP4=59,54,38,30;MQ=18;ANN=CTTC	conservative_inframe_insertion	MODERATE	Ca29951	Ca29951	transcript	TRANSCRIPT_Ca29951	pseudogene	n.749_750insGAA	p.Leu250_Lys251insLys
Ca29980	Ca2	17439589	A	AAGA	73	GT:PL:DP	0/0:0,255,247:181	1/1:112,233,0:240	INDEL;IDV=51;IMF=0.2125;DP=421;VDB=1.38259e-15;SGB=-64.5596;MQSB=0.00545344;MQ0F=0;ICB=0.5;HOB=0.5;AC=2;AN=4;DP4=38,179,35,169;MQ=14;ANN=AAGA	conservative_inframe_insertion	MODERATE	Ca29980	Ca29980	transcript	TRANSCRIPT_Ca29980	pseudogene	n.15_16insTCT	p.Gln5dup
Ca30384	Ca2	21531435	AG	AGATG	280	GT:PL:DP	1/1:158,255,0:273	1/1:146,255,0:187	INDEL;IDV=128;IMF=0.468864;DP=460;VDB=1.92319e-11;SGB=-1.38629;MQSB=0.00585167;MQ0F=0;AC=4;AN=4;DP4=8,6,224,222;MQ=10;ANN=AGATG	conservative_inframe_insertion	MODERATE	Ca30384	Ca30384	transcript	TRANSCRIPT_Ca30384	pseudogene	n.1943_1944insCAT	p.Asn648_Tyr649insIle
Ca30397	Ca2	21655607	TA	TAAGA	64	GT:PL:DP	0/1:49,0,45:49	0/1:48,0,60:62	INDEL;IDV=7;IMF=0.142857;DP=111;VDB=0.00813812;SGB=-21.6002;MQSB=1;MQ0F=0;ICB=0.5;HOB=0.5;AC=2;AN=4;DP4=46,1,64,0;MQ=19;ANN=TAAGA	conservative_inframe_insertion	MODERATE	Ca30397	Ca30397	transcript	TRANSCRIPT_Ca30397	pseudogene	n.2497_2498insTCT	p.Leu833dup
Ca30467	Ca2	22274525	TGGATTAGGATTAGGATTAGGA	TGGATTAGGATTAGGATTAGGATTAGGA	86	GT:PL:DP	0/0:0,255,209:114	0/1:120,0,105:111	INDEL;IDV=10;IMF=0.0900901;DP=225;VDB=0.0272056;SGB=45.5778;MQSB=0.841547;MQ0F=0;ICB=0.3;HOB=0.125;AC=1;AN=4;DP4=67,90,33,35;MQ=17;ANN=TGGATTAGGATTAGGATTAGGATTAGGA	conservative_inframe_insertion	MODERATE	Ca30467	Ca30467	transcript	TRANSCRIPT_Ca30467	pseudogene	n.134_135insTCCTAA	p.Ile45_Pro46insProAsn
Ca30467	Ca2	22274534	A	AGTAGGA	74	GT:PL:DP	0/0:0,255,203:113	0/1:108,0,116:127	INDEL;IDV=1;IMF=0.00787402;DP=240;VDB=0.828789;SGB=38.6463;MQSB=0.897972;MQ0F=0;ICB=0.3;HOB=0.125;AC=1;AN=4;DP4=74,108,26,32;MQ=17;ANN=AGTAGGA	conservative_inframe_insertion	MODERATE	Ca30467	Ca30467	transcript	TRANSCRIPT_Ca30467	pseudogene	n.146_147insTCCTAC	p.Asn49_Pro50insProThr
Ca30467	Ca2	22274536	TAGGATTAGGA	TAGGATTAGGATTAGGA	86	GT:PL:DP	0/0:0,255,202:116	0/1:120,0,109:129	INDEL;IDV=5;IMF=0.0387597;DP=245;VDB=0.94944;SGB=45.5778;MQSB=0.887715;MQ0F=0;ICB=0.3;HOB=0.125;AC=1;AN=4;DP4=68,109,33,35;MQ=17;ANN=TAGGATTAGGATTAGGA	conservative_inframe_insertion	MODERATE	Ca30467	Ca30467	transcript	TRANSCRIPT_Ca30467	pseudogene	n.134_135insTCCTAA	p.Ile45_Pro46insProAsn
Ca30467	Ca2	22274543	AGGA	AGGATTAGGA	87	GT:PL:DP	0/0:0,255,199:112	0/1:121,0,106:127	INDEL;IDV=3;IMF=0.023622;DP=239;VDB=0.959775;SGB=45.5778;MQSB=0.926324;MQ0F=0;ICB=0.3;HOB=0.125;AC=1;AN=4;DP4=63,108,33,35;MQ=17;ANN=AGGATTAGGA	conservative_inframe_insertion	MODERATE	Ca30467	Ca30467	transcript	TRANSCRIPT_Ca30467	pseudogene	n.134_135insTCCTAA	p.Ile45_Pro46insProAsn
Ca30467	Ca2	22274546	A	ATTAGGA	88	GT:PL:DP	0/0:0,255,196:110	0/1:122,0,93:121	INDEL;IDV=45;IMF=0.371901;DP=231;VDB=0.922106;SGB=45.5778;MQSB=0.937005;MQ0F=0;ICB=0.3;HOB=0.125;AC=1;AN=4;DP4=61,102,33,35;MQ=17;ANN=ATTAGGA	conservative_inframe_insertion	MODERATE	Ca30467	Ca30467	transcript	TRANSCRIPT_Ca30467	pseudogene	n.134_135insTCCTAA	p.Ile45_Pro46insProAsn
Ca31182	Ca2	32915223	AAATAATAATAATAATAATAATAATAATAA	AAATAATAATAATAATAATAATAATAATAATAA	72	GT:PL:DP	0/0:0,105,196:35	0/1:106,0,122:50	INDEL;IDV=1;IMF=0.0196078;DP=85;VDB=0.999918;SGB=15.7726;MQSB=0.992166;MQ0F=0;ICB=0.3;HOB=0.125;AC=1;AN=4;DP4=18,42,4,21;MQ=19;ANN=AAATAATAATAATAATAATAATAATAATAATAA	conservative_inframe_insertion	MODERATE	Ca31182	Ca31182	transcript	TRANSCRIPT_Ca31182	pseudogene	n.178_179insTTA	p.Phe60dup
Ca31182	Ca2	32915244	TAATAATAA	TAATAATAATAA	76	GT:PL:DP	0/0:0,78,178:26	0/1:110,0,76:45	INDEL;IDV=1;IMF=0.0217391;DP=71;VDB=0.0265202;SGB=16.4657;MQSB=0.858523;MQ0F=0;ICB=0.3;HOB=0.125;AC=1;AN=4;DP4=8,37,4,22;MQ=18;ANN=TAATAATAATAA	conservative_inframe_insertion	MODERATE	Ca31182	Ca31182	transcript	TRANSCRIPT_Ca31182	pseudogene	n.178_179insTTA	p.Phe60dup
Ca31182	Ca2	32915251	AA	AATAA	75	GT:PL:DP	0/0:0,78,194:26	0/1:109,0,66:46	INDEL;IDV=1;IMF=0.0212766;DP=72;VDB=0.0518407;SGB=16.4657;MQSB=0.875121;MQ0F=0;ICB=0.3;HOB=0.125;AC=1;AN=4;DP4=7,39,4,22;MQ=18;ANN=AATAA	conservative_inframe_insertion	MODERATE	Ca31182	Ca31182	transcript	TRANSCRIPT_Ca31182	pseudogene	n.178_179insTTA	p.Phe60dup
Ca31182	Ca2	32915252	A	ATAA	75	GT:PL:DP	0/0:0,78,194:26	0/1:109,0,65:46	INDEL;IDV=21;IMF=0.446809;DP=72;VDB=0.0544001;SGB=16.4657;MQSB=0.875121;MQ0F=0;ICB=0.3;HOB=0.125;AC=1;AN=4;DP4=7,39,4,22;MQ=18;ANN=ATAA	conservative_inframe_insertion	MODERATE	Ca31182	Ca31182	transcript	TRANSCRIPT_Ca31182	pseudogene	n.178_179insTTA	p.Phe60dup
Ca00784	Ca8	6237507	CTCTTCTTCTTCTTCTTCTTCTT	CTCTTCTTCTTCTTCTTCTT	171	GT:PL:DP	1/1:91,17,0:221	0/1:110,0,6:108	INDEL;IDV=157;IMF=0.710407;DP=329;VDB=9.82805e-05;SGB=-73.7652;MQSB=0.731049;MQ0F=0;ICB=0.3;HOB=0.125;AC=3;AN=4;DP4=76,19,140,94;MQ=17;ANN=CTCTTCTTCTTCTTCTTCTT	disruptive_inframe_deletion	MODERATE	Ca00784	Ca00784	transcript	TRANSCRIPT_Ca00784	pseudogene	n.174_176delCTT	p.Phe58del
Ca01064	Ca8	8805705	CATGATGATGATG	CATGATG	223	GT:PL:DP	0/1:129,0,23:67	0/1:129,0,65:44	INDEL;IDV=1;IMF=0.0149254;DP=111;VDB=1.28517e-05;SGB=-24.9756;MQSB=0.955716;MQ0F=0;ICB=0.5;HOB=0.5;AC=2;AN=4;DP4=21,15,48,27;MQ=19;ANN=CATGATG	disruptive_inframe_deletion	MODERATE	Ca01064	Ca01064	transcript	TRANSCRIPT_Ca01064	pseudogene	n.635_640delATGATG	p.Asp212_Asp213del
Ca01436	Ca8	13105860	TTCTCTCTCTCTCTCTCTCTCTCTCTCTCTCTCTCTCTCTCTCT	TTCTCTCTCTCTCTCTCTCTCTCTCTCTCTCTCTCTCT	48.6301	GT:PL:DP	0/1:83,0,54:183	0/0:0,255,101:222	INDEL;IDV=53;IMF=0.248826;DP=405;VDB=3.60345e-05;SGB=-44.3073;MQSB=0.401325;MQ0F=0;ICB=0.3;HOB=0.125;AC=1;AN=4;DP4=179,88,121,17;MQ=18;ANN=TTCTCTCTCTCTCTCTCTCTCTCTCTCTCTCTCTCTCT	disruptive_inframe_deletion	MODERATE	Ca01436	Ca01436	transcript	TRANSCRIPT_Ca01436	pseudogene	n.233_238delCTCTCT	p.Ser78_Leu79del
Ca06422	Ca6	61717093	ACTTCTTCTTCTTCTTCTTCTTCTTCTTCTTCTTCTTCTTCTTCTTCTTC	ACTTCTTCTTCTTCTTCTTCTTCTTCTTCTTCTTCTTCTTCTTCTTC	115	GT:PL:DP	0/1:90,0,65:171	0/1:84,27,34:110	INDEL;IDV=85;IMF=0.497076;DP=281;VDB=0.000442836;SGB=-43.3868;MQSB=2.62802e-05;MQ0F=0;ICB=0.5;HOB=0.5;AC=2;AN=4;DP4=124,22,103,32;MQ=13;ANN=ACTTCTTCTTCTTCTTCTTCTTCTTCTTCTTCTTCTTCTTCTTCTTC	disruptive_inframe_deletion	MODERATE	Ca06422	Ca06422	transcript	TRANSCRIPT_Ca06422	pseudogene	n.243_245delTTC	p.Ser82del
Ca06506	Ca6	63074212	AAAGGGGAAGGGGAAGGGGAAGG	AAAGGGGAAGGGGAAGG	84	GT:PL:DP	1/1:122,13,0:11	0/0:0,15,79:5	INDEL;IDV=10;IMF=0.909091;DP=16;VDB=0.00504128;SGB=5.38303;MQSB=1;MQ0F=0;ICB=0.5;HOB=0.5;AC=2;AN=4;DP4=4,2,5,5;MQ=20;ANN=AAAGGGGAAGGGGAAGG	disruptive_inframe_deletion	MODERATE	Ca06506	Ca06506	transcript	TRANSCRIPT_Ca06506	pseudogene	n.320_325delGGAAGG	p.Gly107_Lys108del
Ca06841	Ca1	188864	CAATAATAATAATAATAATAATAATAATAACAATAATAATAA	CAATAATAATAATAATAATAATAATAACAATAATAATAA	219	GT:PL:DP	0/1:138,0,60:29	0/1:115,0,9:27	INDEL;IDV=17;IMF=0.62963;DP=56;VDB=0.00504702;SGB=-14.5426;MQSB=0.980457;MQ0F=0.0714286;ICB=0.5;HOB=0.5;AC=2;AN=4;DP4=5,10,19,22;MQ=17;ANN=CAATAATAATAATAATAATAATAATAACAATAATAATAA	disruptive_inframe_deletion	MODERATE	Ca06841	Ca06841	transcript	TRANSCRIPT_Ca06841	pseudogene	n.321_323delTAA	p.Asn108del
Ca07014	Ca1	1914504	ACTCTCTCTCTCTCTCTC	ACTCTCTCTCTC	25.3082	GT:PL:DP	0/0:0,255,176:130	0/1:59,0,55:70	INDEL;IDV=57;IMF=0.814286;DP=200;VDB=4.96044e-13;SGB=-11.4741;MQSB=0.985654;MQ0F=0;ICB=0.3;HOB=0.125;AC=1;AN=4;DP4=125,44,28,3;MQ=19;ANN=ACTCTCTCTCTC	disruptive_inframe_deletion	MODERATE	Ca07014	Ca07014	transcript	TRANSCRIPT_Ca07014	pseudogene	n.81_86delTCTCTC	p.Leu28_Ser29del
Ca07016	Ca1	1966793	GTGA	G	110	GT:PL:DP	0/0:0,132,204:44	0/1:144,0,6:37	INDEL;IDV=31;IMF=0.837838;DP=81;VDB=0.772801;SGB=19.2382;MQSB=1;MQ0F=0;ICB=0.3;HOB=0.125;AC=1;AN=4;DP4=18,33,13,17;MQ=20;ANN=G	disruptive_inframe_deletion	MODERATE	Ca07016	Ca07016	transcript	TRANSCRIPT_Ca07016	pseudogene	n.944_946delTGA	p.Val315_Thr316delinsAla
Ca07123	Ca1	2878790	ACAAGTG	A	231	GT:PL:DP	0/1:140,0,56:105	0/1:126,0,37:101	INDEL;IDV=88;IMF=0.838095;DP=206;VDB=0.000107266;SGB=-40.932;MQSB=0.874537;MQ0F=0;ICB=0.5;HOB=0.5;AC=2;AN=4;DP4=36,43,74,53;MQ=18;ANN=A	disruptive_inframe_deletion	MODERATE	Ca07123	Ca07123	transcript	TRANSCRIPT_Ca07123	pseudogene	n.18_23delCACTTG	p.Thr7_Cys8del
Ca07292	Ca1	4442653	AGGCGGCGGCGGCG	AGGCGGCGGCG	57	GT:PL:DP	0/1:91,0,134:80	0/0:0,255,210:104	INDEL;IDV=29;IMF=0.3625;DP=184;VDB=0.178017;SGB=-10.8604;MQSB=0.996102;MQ0F=0;ICB=0.3;HOB=0.125;AC=1;AN=4;DP4=59,96,11,18;MQ=19;ANN=AGGCGGCGGCG	disruptive_inframe_deletion	MODERATE	Ca07292	Ca07292	transcript	TRANSCRIPT_Ca07292	pseudogene	n.1701_1703delGCG	p.Arg568del
Ca07708	Ca1	7594979	CTTT	C	79	GT:PL:DP	0/1:114,0,36:107	0/0:0,255,204:173	INDEL;IDV=65;IMF=0.607477;DP=280;VDB=0.993887;SGB=-26.8167;MQSB=1;MQ0F=0;ICB=0.3;HOB=0.125;AC=1;AN=4;DP4=114,85,44,37;MQ=20;ANN=C	disruptive_inframe_deletion	MODERATE	Ca07708	Ca07708	transcript	TRANSCRIPT_Ca07708	pseudogene	n.114_116delTTT	p.Leu39del
Ca07811	Ca1	8625995	AGTTCAGGTTCAGGTTCAGGTTCAGGTTCAGG	AGTTCAGGTTCAGGTTCAGGTTCAGG	73	GT:PL:DP	0/0:0,255,255:297	0/1:107,0,112:183	INDEL;IDV=102;IMF=0.557377;DP=480;VDB=0.579985;SGB=67.0654;MQSB=0.903323;MQ0F=0;ICB=0.3;HOB=0.125;AC=1;AN=4;DP4=233,148,85,14;MQ=19;ANN=AGTTCAGGTTCAGGTTCAGGTTCAGG	disruptive_inframe_deletion	MODERATE	Ca07811	Ca07811	transcript	TRANSCRIPT_Ca07811	pseudogene	n.180_185delTTCAGG	p.Ser61_Gly62del
Ca08817	Ca1	19469571	TCATTGC	T	23.2956	GT:PL:DP	0/1:57,0,56:11	0/0:0,61,162:27	INDEL;IDV=7;IMF=0.636364;DP=38;VDB=0.473823;SGB=-3.78882;MQSB=1;MQ0F=0;ICB=0.3;HOB=0.125;AC=1;AN=4;DP4=8,24,2,4;MQ=20;ANN=T	disruptive_inframe_deletion	MODERATE	Ca08817	Ca08817	transcript	TRANSCRIPT_Ca08817	pseudogene	n.500_505delGCAATG	p.Ser167_Asp169delinsAsn
Ca09778	Ca1	36566836	TACCAC	TAC	128	GT:PL:DP	0/0:0,33,136:11	1/1:167,44,0:19	INDEL;IDV=19;IMF=1;DP=30;VDB=0.100347;SGB=10.9211;MQSB=1;MQ0F=0;ICB=0.5;HOB=0.5;AC=2;AN=4;DP4=4,8,11,7;MQ=20;ANN=TAC	disruptive_inframe_deletion	MODERATE	Ca09778	Ca09778	transcript	TRANSCRIPT_Ca09778	pseudogene	n.947_949delCAC	p.Pro316del
Ca11416	Ca4	8228840	GTTCTTC	GTTC	202	GT:PL:DP	1/1:112,84,0:155	1/1:115,68,0:151	INDEL;IDV=113;IMF=0.748344;DP=306;VDB=6.34733e-05;SGB=-1.38629;MQSB=0.909358;MQ0F=0;AC=4;AN=4;DP4=29,27,131,119;MQ=19;ANN=GTTC	disruptive_inframe_deletion	MODERATE	Ca11416	Ca11416	transcript	TRANSCRIPT_Ca11416	pseudogene	n.3417_3419delTTC	p.Ser1140del
Ca11432	Ca4	8311127	AAAGAAGAAGAAGAAGAAGAA	AAAGAAGAAGAAGAAGAA	200	GT:PL:DP	1/1:158,255,0:156	0/1:76,0,80:141	INDEL;IDV=143;IMF=0.916667;DP=297;VDB=2.66997e-09;SGB=-62.4117;MQSB=0.991943;MQ0F=0;ICB=0.3;HOB=0.125;AC=3;AN=4;DP4=75,25,145,52;MQ=18;ANN=AAAGAAGAAGAAGAAGAA	disruptive_inframe_deletion	MODERATE	Ca11432	Ca11432	transcript	TRANSCRIPT_Ca11432	pseudogene	n.122_124delGAA	p.Arg41del
Ca11433	Ca4	8354864	AACCAC	AAC	115	GT:PL:DP	0/1:109,0,18:15	1/1:40,6,0:2	INDEL;IDV=12;IMF=0.8;DP=17;VDB=0.853673;SGB=-0.451316;MQSB=1;MQ0F=0;ICB=0.3;HOB=0.125;AC=3;AN=4;DP4=1,3,5,8;MQ=20;ANN=AAC	disruptive_inframe_deletion	MODERATE	Ca11433	Ca11433	transcript	TRANSCRIPT_Ca11433	pseudogene	n.384_386delCAC	p.Thr129del
Ca12597	Ca4	21564138	CCAACAACAACAACAACAACAACAACAACAACAACAACAAC	CCAACAACAACAACAACAACAACAACAACAACAAC	139	GT:PL:DP	0/1:112,0,49:91	0/1:60,0,54:87	INDEL;IDV=45;IMF=0.494505;DP=178;VDB=0.000439318;SGB=-27.1236;MQSB=0.917196;MQ0F=0;ICB=0.5;HOB=0.5;AC=2;AN=4;DP4=83,13,65,17;MQ=18;ANN=CCAACAACAACAACAACAACAACAACAACAACAAC	disruptive_inframe_deletion	MODERATE	Ca12597	Ca12597	transcript	TRANSCRIPT_Ca12597	pseudogene	n.105_110delAACAAC	p.Thr36_Thr37del
Ca12762	Ca4	24096888	ATGCTGCTG	ATGCTG	220	GT:PL:DP	1/1:97,15,0:28	1/1:148,31,0:17	INDEL;IDV=24;IMF=0.857143;DP=45;VDB=0.278546;SGB=-1.37443;MQSB=0.93034;MQ0F=0;AC=4;AN=4;DP4=2,5,29,9;MQ=19;ANN=ATGCTG	disruptive_inframe_deletion	MODERATE	Ca12762	Ca12762	transcript	TRANSCRIPT_Ca12762	pseudogene	n.473_475delCTG	p.Ala158del
Ca14642	Ca4	54903496	GATAATAATAATAATAATAATAATAATAATAA	GATAATAATAATAATAATAATAA	169	GT:PL:DP	0/1:96,0,105:130	0/1:106,0,113:205	INDEL;IDV=91;IMF=0.439614;DP=335;VDB=0.0652945;SGB=-48.9101;MQSB=0.705686;MQ0F=0;ICB=0.5;HOB=0.5;AC=2;AN=4;DP4=124,58,93,60;MQ=16;ANN=GATAATAATAATAATAATAATAA	disruptive_inframe_deletion	MODERATE	Ca14642	Ca14642	transcript	TRANSCRIPT_Ca14642	pseudogene	n.1509_1517delTAATAATAA	p.Asn504_Asn506del
Ca18298	Ca7	46370151	AACGAGCACGAGCACGAGCACGAGCACGAGCACGA	AACGAGCACGAGCACGAGCACGA	52	GT:PL:DP	0/1:86,0,126:148	0/0:0,255,222:115	INDEL;IDV=51;IMF=0.344595;DP=263;VDB=0.39903;SGB=33.7943;MQSB=0.999596;MQ0F=0;ICB=0.3;HOB=0.125;AC=1;AN=4;DP4=79,133,20,31;MQ=19;ANN=AACGAGCACGAGCACGAGCACGA	disruptive_inframe_deletion	MODERATE	Ca18298	Ca18298	transcript	TRANSCRIPT_Ca18298	pseudogene	n.2873_2884delGCACGAGCACGA	p.Ser958_Thr961del
Ca19860	Ca5	6977053	AAGCTTTGGATAC	A	42.2012	GT:PL:DP	0/1:70,0,124:79	0/1:6,0,88:84	INDEL;IDV=24;IMF=0.303797;DP=163;VDB=0.0451175;SGB=-14.5426;MQSB=0.838614;MQ0F=0;ICB=0.5;HOB=0.5;AC=2;AN=4;DP4=65,57,24,17;MQ=19;ANN=A	disruptive_inframe_deletion	MODERATE	Ca19860	Ca19860	transcript	TRANSCRIPT_Ca19860	pseudogene	n.12653_12664delGTATCCAAAGCT	p.Ser4218_Leu4222delinsIle
Ca19913	Ca5	7948122	AATCATCATCATCATCATCATCATCATCATCATCATCATCA	AATCATCATCATCATCATCATCATCATCATCATCA	40.9297	GT:PL:DP	0/0:0,63,113:22	0/1:75,0,29:12	INDEL;IDV=7;IMF=0.583333;DP=34;VDB=0.0416376;SGB=-4.40924;MQSB=1;MQ0F=0;ICB=0.3;HOB=0.125;AC=1;AN=4;DP4=20,6,6,2;MQ=20;ANN=AATCATCATCATCATCATCATCATCATCATCATCA	disruptive_inframe_deletion	MODERATE	Ca19913	Ca19913	transcript	TRANSCRIPT_Ca19913	pseudogene	n.98_103delTCATCA	p.Ile33_Ile34del
Ca20744	Ca5	17541288	TTTATTATTATTATTATTATTATTATTATTA	TTTATTATTATTATTATTATTATTATTA	58	GT:PL:DP	0/1:92,0,113:44	0/0:0,151,156:77	INDEL;IDV=16;IMF=0.340426;DP=121;VDB=0.00105952;SGB=-9.63297;MQSB=0.991266;MQ0F=0;ICB=0.3;HOB=0.125;AC=1;AN=4;DP4=56,40,17,8;MQ=19;ANN=TTTATTATTATTATTATTATTATTATTA	disruptive_inframe_deletion	MODERATE	Ca20744	Ca20744	transcript	TRANSCRIPT_Ca20744	pseudogene	n.186_188delTTA	p.Tyr63del
Ca27315	Ca3	47888876	GTGATGATGAT	GTGATGAT	232	GT:PL:DP	1/1:131,11,0:60	0/1:134,0,84:43	INDEL;IDV=52;IMF=0.866667;DP=103;VDB=0.0033604;SGB=-24.3619;MQSB=0.982287;MQ0F=0;ICB=0.3;HOB=0.125;AC=3;AN=4;DP4=6,24,40,33;MQ=19;ANN=GTGATGAT	disruptive_inframe_deletion	MODERATE	Ca27315	Ca27315	transcript	TRANSCRIPT_Ca27315	pseudogene	n.1095_1097delGAT	p.Met365del
Ca27345	Ca3	48072643	TACCACCACCACCACCACCA	TACCACCACCACCACCA	230	GT:PL:DP	0/1:123,0,51:126	0/1:141,0,133:126	INDEL;IDV=90;IMF=0.714286;DP=252;VDB=0.0992932;SGB=-48.9101;MQSB=0.98873;MQ0F=0;ICB=0.5;HOB=0.5;AC=2;AN=4;DP4=43,56,63,90;MQ=19;ANN=TACCACCACCACCACCA	disruptive_inframe_deletion	MODERATE	Ca27345	Ca27345	transcript	TRANSCRIPT_Ca27345	pseudogene	n.809_811delCCA	p.Thr270del
Ca27345	Ca3	48072880	GTGTTGTTGTT	GTGTTGTT	271	GT:PL:DP	1/1:164,55,0:63	0/1:141,0,107:84	INDEL;IDV=57;IMF=0.904762;DP=147;VDB=7.48839e-08;SGB=-33.8744;MQSB=0.989542;MQ0F=0;ICB=0.3;HOB=0.125;AC=3;AN=4;DP4=15,28,30,74;MQ=19;ANN=GTGTTGTT	disruptive_inframe_deletion	MODERATE	Ca27345	Ca27345	transcript	TRANSCRIPT_Ca27345	pseudogene	n.1037_1039delGTT	p.Cys346del
Ca30388	Ca2	21650522	ACTTCTTCTTCTTCT	ACTTCTTCTTCT	178	GT:PL:DP	0/1:91,0,20:11	0/1:123,0,18:25	INDEL;IDV=20;IMF=0.8;DP=36;VDB=0.56446;SGB=-1.02435;MQSB=1;MQ0F=0;ICB=0.5;HOB=0.5;AC=2;AN=4;DP4=2,6,16,12;MQ=20;ANN=ACTTCTTCTTCT	disruptive_inframe_deletion	MODERATE	Ca30388	Ca30388	transcript	TRANSCRIPT_Ca30388	pseudogene	n.131_133delTCT	p.Phe44del
Ca01244	Ca8	10742638	T	TTTT	63	GT:PL:DP	0/1:97,0,68:196	0/0:0,255,215:185	INDEL;IDV=1;IMF=0.00507614;DP=381;VDB=0.999996;SGB=58.7476;MQSB=0.981988;MQ0F=0;ICB=0.3;HOB=0.125;AC=1;AN=4;DP4=173,121,63,24;MQ=19;ANN=TTTT	disruptive_inframe_insertion	MODERATE	Ca01244	Ca01244	transcript	TRANSCRIPT_Ca01244	pseudogene	n.473_474insTTT	p.Phe158dup
Ca01376	Ca8	12350617	G	GTGA	55	GT:PL:DP	1/1:94,255,0:86	0/0:0,255,155:331	INDEL;IDV=86;IMF=1;DP=417;VDB=0;SGB=-30.499;MQ0F=0;ICB=0.5;HOB=0.5;AC=2;AN=4;DP4=324,0,93,0;MQ=20;ANN=GTGA	disruptive_inframe_insertion	MODERATE	Ca01376	Ca01376	transcript	TRANSCRIPT_Ca01376	pseudogene	n.34_35insTGA	p.Glu12delinsValLys
Ca03735	Ca6	18199780	TAATAATAAT	TAATAATAATAAT	21.1875	GT:PL:DP	0/0:0,28,140:16	0/1:55,0,45:9	INDEL;IDV=1;IMF=0.111111;DP=25;VDB=0.439037;SGB=-3.78882;MQSB=1;MQ0F=0;ICB=0.3;HOB=0.125;AC=1;AN=4;DP4=10,9,1,5;MQ=20;ANN=TAATAATAATAAT	disruptive_inframe_insertion	MODERATE	Ca03735	Ca03735	transcript	TRANSCRIPT_Ca03735	pseudogene	n.2078_2080dupAAT	p.Ter694dup
Ca03735	Ca6	18199783	TAATAAT	TAATAATAAT	22.912	GT:PL:DP	0/0:0,28,140:16	0/1:57,0,30:8	INDEL;IDV=1;IMF=0.0588235;DP=24;VDB=0.350242;SGB=-3.78882;MQSB=1;MQ0F=0;ICB=0.3;HOB=0.125;AC=1;AN=4;DP4=9,9,1,5;MQ=20;ANN=TAATAATAAT	disruptive_inframe_insertion	MODERATE	Ca03735	Ca03735	transcript	TRANSCRIPT_Ca03735	pseudogene	n.2078_2080dupAAT	p.Ter694dup
Ca03735	Ca6	18199784	AATAAT	AATAATAAT	22.9707	GT:PL:DP	0/0:0,28,140:16	0/1:57,0,33:8	INDEL;IDV=1;IMF=0.125;DP=24;VDB=0.360777;SGB=-3.78882;MQSB=1;MQ0F=0;ICB=0.3;HOB=0.125;AC=1;AN=4;DP4=9,9,1,5;MQ=20;ANN=AATAATAAT	disruptive_inframe_insertion	MODERATE	Ca03735	Ca03735	transcript	TRANSCRIPT_Ca03735	pseudogene	n.2078_2080dupAAT	p.Ter694dup
Ca03735	Ca6	18199789	T	TAAT	22.9794	GT:PL:DP	0/0:0,28,140:16	0/1:57,0,33:8	INDEL;IDV=2;IMF=0.25;DP=24;VDB=0.3652;SGB=-3.78882;MQSB=1;MQ0F=0;ICB=0.3;HOB=0.125;AC=1;AN=4;DP4=9,9,1,5;MQ=20;ANN=TAAT	disruptive_inframe_insertion	MODERATE	Ca03735	Ca03735	transcript	TRANSCRIPT_Ca03735	pseudogene	n.2078_2080dupAAT	p.Ter694dup
Ca06144	Ca6	58386944	G	GGAATCAGTTGCT	81	GT:PL:DP	0/1:103,0,40:16	0/1:11,0,82:9	INDEL;IDV=10;IMF=0.625;DP=25;VDB=0.949133;SGB=-5.64284;MQSB=1;MQ0F=0;ICB=0.5;HOB=0.5;AC=2;AN=4;DP4=6,7,5,7;MQ=20;ANN=GGAATCAGTTGCT	disruptive_inframe_insertion	MODERATE	Ca06144	Ca06144	transcript	TRANSCRIPT_Ca06144	pseudogene	n.1013_1014insGAATCAGTTGCT	p.Ser338delinsArgAsnGlnLeuLeu
Ca06584	Ca6	63472424	CTCATCATCATCATC	CTCATCATCATCATCATC	277	GT:PL:DP	1/1:172,255,0:242	1/1:129,255,0:130	INDEL;IDV=2;IMF=0.0153846;DP=372;VDB=9.56641e-25;SGB=-1.38629;MQSB=0.597644;MQ0F=0;AC=4;AN=4;DP4=18,0,324,30;MQ=17;ANN=CTCATCATCATCATCATC	disruptive_inframe_insertion	MODERATE	Ca06584	Ca06584	transcript	TRANSCRIPT_Ca06584	pseudogene	n.42_44dupATC	p.Ser15dup
Ca06779	Ca6	65722132	TTCTG	TTCTGGATCTG	218	GT:PL:DP	0/1:123,0,51:219	0/1:129,0,67:237	INDEL;IDV=8;IMF=0.0316206;DP=456;VDB=0.152729;SGB=-93.4038;MQSB=0.901942;MQ0F=0;ICB=0.5;HOB=0.5;AC=2;AN=4;DP4=70,88,147,151;MQ=18;ANN=TTCTGGATCTG	disruptive_inframe_insertion	MODERATE	Ca06779	Ca06779	transcript	TRANSCRIPT_Ca06779	pseudogene	n.1169_1170insGATCTG	p.Phe389_Cys390insTrpIle
Ca06979	Ca1	1740901	AGATGATGATGATGATGATGA	AGATGATGATGATGATGATGATGA	91	GT:PL:DP	0/0:0,18,86:6	0/1:125,0,23:26	INDEL;IDV=1;IMF=0.0384615;DP=32;VDB=0.0604052;SGB=11.6141;MQSB=0.883025;MQ0F=0;ICB=0.3;HOB=0.125;AC=1;AN=4;DP4=6,7,7,12;MQ=18;ANN=AGATGATGATGATGATGATGATGA	disruptive_inframe_insertion	MODERATE	Ca06979	Ca06979	transcript	TRANSCRIPT_Ca06979	pseudogene	n.288_290dupTGA	p.Asp96dup
Ca06979	Ca1	1740921	A	ATGA	108	GT:PL:DP	0/0:0,21,99:7	1/1:147,17,0:28	INDEL;IDV=15;IMF=0.535714;DP=35;VDB=0.415746;SGB=13.0002;MQSB=0.95877;MQ0F=0;ICB=0.5;HOB=0.5;AC=2;AN=4;DP4=4,10,9,12;MQ=18;ANN=ATGA	disruptive_inframe_insertion	MODERATE	Ca06979	Ca06979	transcript	TRANSCRIPT_Ca06979	pseudogene	n.288_290dupTGA	p.Asp96dup
Ca06994	Ca1	1785536	TGAAGAAGAAGAAGAAGA	TGAAGAAGAAGAAGAAGAAGA	77	GT:PL:DP	0/0:0,172,186:57	1/1:116,15,0:44	INDEL;IDV=1;IMF=0.0227273;DP=101;VDB=0.987119;SGB=24.0903;MQSB=0.998702;MQ0F=0;ICB=0.5;HOB=0.5;AC=2;AN=4;DP4=31,33,21,16;MQ=18;ANN=TGAAGAAGAAGAAGAAGAAGA	disruptive_inframe_insertion	MODERATE	Ca06994	Ca06994	transcript	TRANSCRIPT_Ca06994	pseudogene	n.224_226dupAGA	p.Lys75dup
Ca06994	Ca1	1785539	AGAAGAAGAAGAAGA	AGAAGAAGAAGAAGAAGA	77	GT:PL:DP	0/0:0,172,187:57	1/1:115,11,0:45	INDEL;IDV=1;IMF=0.0222222;DP=102;VDB=0.990538;SGB=24.0903;MQSB=0.99944;MQ0F=0;ICB=0.5;HOB=0.5;AC=2;AN=4;DP4=31,34,21,16;MQ=18;ANN=AGAAGAAGAAGAAGAAGA	disruptive_inframe_insertion	MODERATE	Ca06994	Ca06994	transcript	TRANSCRIPT_Ca06994	pseudogene	n.224_226dupAGA	p.Lys75dup
Ca06994	Ca1	1785553	A	AAGA	88	GT:PL:DP	0/0:0,144,186:48	1/1:127,26,0:44	INDEL;IDV=28;IMF=0.636364;DP=92;VDB=0.374622;SGB=24.0903;MQSB=0.99695;MQ0F=0;ICB=0.5;HOB=0.5;AC=2;AN=4;DP4=23,32,21,16;MQ=18;ANN=AAGA	disruptive_inframe_insertion	MODERATE	Ca06994	Ca06994	transcript	TRANSCRIPT_Ca06994	pseudogene	n.224_226dupAGA	p.Lys75dup
Ca07095	Ca1	2630653	AGT	AGTTGT	268	GT:PL:DP	1/1:153,255,0:184	1/1:139,255,0:145	INDEL;IDV=63;IMF=0.342391;DP=329;VDB=0.263083;SGB=-1.38629;MQSB=0.976113;MQ0F=0;AC=4;AN=4;DP4=8,9,302,10;MQ=16;ANN=AGTTGT	disruptive_inframe_insertion	MODERATE	Ca07095	Ca07095	transcript	TRANSCRIPT_Ca07095	pseudogene	n.122_123insTGT	p.Val41dup
Ca07095	Ca1	2630655	T	TTGT	237	GT:PL:DP	1/1:145,255,0:205	1/1:117,193,0:161	INDEL;IDV=93;IMF=0.453659;DP=366;VDB=0.961232;SGB=-1.38629;MQSB=0.93662;MQ0F=0;AC=4;AN=4;DP4=25,28,302,11;MQ=16;ANN=TTGT	disruptive_inframe_insertion	MODERATE	Ca07095	Ca07095	transcript	TRANSCRIPT_Ca07095	pseudogene	n.122_123insTGT	p.Val41dup
Ca07132	Ca1	2889823	A	ATTCCAA	64	GT:PL:DP	0/1:46,0,18:14	0/1:51,0,42:22	INDEL;IDV=9;IMF=0.409091;DP=36;VDB=0.825801;SGB=-6.25752;MQSB=1;MQ0F=0;ICB=0.5;HOB=0.5;AC=2;AN=4;DP4=7,15,1,13;MQ=20;ANN=ATTCCAA	disruptive_inframe_insertion	MODERATE	Ca07132	Ca07132	transcript	TRANSCRIPT_Ca07132	pseudogene	n.477_482dupTTCCAA	p.Asn159_Ser160dup
Ca07709	Ca1	7622134	A	ACAA	35.9353	GT:PL:DP	0/0:0,27,129:19	0/1:70,0,2:6	INDEL;IDV=5;IMF=0.833333;DP=25;VDB=0.451912;SGB=-4.41425;MQSB=0.986604;MQ0F=0;ICB=0.3;HOB=0.125;AC=1;AN=4;DP4=11,6,3,5;MQ=17;ANN=ACAA	disruptive_inframe_insertion	MODERATE	Ca07709	Ca07709	transcript	TRANSCRIPT_Ca07709	pseudogene	n.351_353dupCAA	p.Asn118dup
Ca07809	Ca1	8682594	AACCACCACCACC	AACCACCACCACCACC	50	GT:PL:DP	0/0:0,36,112:12	0/1:84,0,73:32	INDEL;IDV=2;IMF=0.0625;DP=44;VDB=0.873725;SGB=11.6141;MQSB=0.956529;MQ0F=0;ICB=0.3;HOB=0.125;AC=1;AN=4;DP4=19,6,14,5;MQ=17;ANN=AACCACCACCACCACC	disruptive_inframe_insertion	MODERATE	Ca07809	Ca07809	transcript	TRANSCRIPT_Ca07809	pseudogene	n.117_119dupACC	p.Pro40dup
Ca07809	Ca1	8682597	CACCACCACC	CACCACCACCACC	49.2477	GT:PL:DP	0/0:0,39,115:13	0/1:83,0,54:34	INDEL;IDV=2;IMF=0.0588235;DP=47;VDB=0.981774;SGB=11.6141;MQSB=0.940006;MQ0F=0;ICB=0.3;HOB=0.125;AC=1;AN=4;DP4=22,6,14,5;MQ=17;ANN=CACCACCACCACC	disruptive_inframe_insertion	MODERATE	Ca07809	Ca07809	transcript	TRANSCRIPT_Ca07809	pseudogene	n.117_119dupACC	p.Pro40dup
Ca07809	Ca1	8682606	C	CACC	51	GT:PL:DP	0/0:0,39,115:13	0/1:85,0,32:30	INDEL;IDV=14;IMF=0.466667;DP=43;VDB=0.892308;SGB=11.6141;MQSB=0.962001;MQ0F=0;ICB=0.3;HOB=0.125;AC=1;AN=4;DP4=18,6,14,5;MQ=17;ANN=CACC	disruptive_inframe_insertion	MODERATE	Ca07809	Ca07809	transcript	TRANSCRIPT_Ca07809	pseudogene	n.117_119dupACC	p.Pro40dup
Ca07849	Ca1	8818349	TA	TATTA	94	GT:PL:DP	0/0:0,166,193:55	0/1:128,0,35:45	INDEL;IDV=2;IMF=0.0444444;DP=100;VDB=0.124686;SGB=19.2382;MQSB=0.869744;MQ0F=0;ICB=0.3;HOB=0.125;AC=1;AN=4;DP4=43,27,20,10;MQ=19;ANN=TATTA	disruptive_inframe_insertion	MODERATE	Ca07849	Ca07849	transcript	TRANSCRIPT_Ca07849	pseudogene	n.83_85dupTTA	p.Ile28dup
Ca07849	Ca1	8818350	A	ATTA	94	GT:PL:DP	0/0:0,169,193:56	0/1:128,0,37:45	INDEL;IDV=29;IMF=0.644444;DP=101;VDB=0.148844;SGB=19.2382;MQSB=0.872817;MQ0F=0;ICB=0.3;HOB=0.125;AC=1;AN=4;DP4=44,27,20,10;MQ=19;ANN=ATTA	disruptive_inframe_insertion	MODERATE	Ca07849	Ca07849	transcript	TRANSCRIPT_Ca07849	pseudogene	n.83_85dupTTA	p.Ile28dup
Ca11704	Ca4	11080360	CTGTT	CTGTTGTT	223	GT:PL:DP	1/1:141,30,0:74	0/1:116,0,130:114	INDEL;IDV=1;IMF=0.00869565;DP=188;VDB=0.0123355;SGB=-35.1018;MQSB=0.943809;MQ0F=0;ICB=0.3;HOB=0.125;AC=3;AN=4;DP4=38,42,45,63;MQ=19;ANN=CTGTTGTT	disruptive_inframe_insertion	MODERATE	Ca11704	Ca11704	transcript	TRANSCRIPT_Ca11704	pseudogene	n.2015_2017dupGTT	p.Cys672dup
Ca11704	Ca4	11080363	TT	TTGTT	209	GT:PL:DP	0/1:143,0,14:91	0/1:99,0,108:127	INDEL;IDV=4;IMF=0.03125;DP=218;VDB=1;SGB=-34.7949;MQSB=0.941277;MQ0F=0;ICB=0.5;HOB=0.5;AC=2;AN=4;DP4=65,46,44,63;MQ=19;ANN=TTGTT	disruptive_inframe_insertion	MODERATE	Ca11704	Ca11704	transcript	TRANSCRIPT_Ca11704	pseudogene	n.2015_2017dupGTT	p.Cys672dup
Ca11704	Ca4	11080364	T	TGTT	191	GT:PL:DP	0/1:137,0,2:91	0/1:86,0,106:128	INDEL;IDV=50;IMF=0.549451;DP=219;VDB=1;SGB=-36.3292;MQSB=0.932645;MQ0F=0;ICB=0.5;HOB=0.5;AC=2;AN=4;DP4=59,48,47,65;MQ=19;ANN=TGTT	disruptive_inframe_insertion	MODERATE	Ca11704	Ca11704	transcript	TRANSCRIPT_Ca11704	pseudogene	n.2015_2017dupGTT	p.Cys672dup
Ca12125	Ca4	15428561	ATT	ATTTTT	97	GT:PL:DP	0/0:0,255,200:101	0/1:131,0,67:154	INDEL;IDV=3;IMF=0.0194805;DP=255;VDB=0.261512;SGB=62.9065;MQSB=0.985891;MQ0F=0;ICB=0.3;HOB=0.125;AC=1;AN=4;DP4=82,80,55,38;MQ=19;ANN=ATTTTT	disruptive_inframe_insertion	MODERATE	Ca12125	Ca12125	transcript	TRANSCRIPT_Ca12125	pseudogene	n.4168_4169insTTT	p.Tyr1389_Ser1390insPhe
Ca12125	Ca4	15428563	T	TTTT	95	GT:PL:DP	0/0:0,255,201:103	0/1:129,0,52:158	INDEL;IDV=91;IMF=0.575949;DP=261;VDB=0.387008;SGB=64.9859;MQSB=0.985222;MQ0F=0;ICB=0.3;HOB=0.125;AC=1;AN=4;DP4=84,81,55,41;MQ=19;ANN=TTTT	disruptive_inframe_insertion	MODERATE	Ca12125	Ca12125	transcript	TRANSCRIPT_Ca12125	pseudogene	n.4168_4169insTTT	p.Tyr1389_Ser1390insPhe
Ca12615	Ca4	21923292	GTCATCATCATCATCATC	GTCATCATCATCATCATCATC	189	GT:PL:DP	1/1:89,149,0:175	1/1:125,255,0:189	INDEL;IDV=7;IMF=0.0366492;DP=364;VDB=2.23528e-09;SGB=-1.38629;MQSB=0.738533;MQ0F=0;AC=4;AN=4;DP4=30,13,235,86;MQ=13;ANN=GTCATCATCATCATCATCATC	disruptive_inframe_insertion	MODERATE	Ca12615	Ca12615	transcript	TRANSCRIPT_Ca12615	pseudogene	n.27_29dupATC	p.Ser10dup
Ca13639	Ca4	37894547	G	GGTC	253	GT:PL:DP	0/1:149,0,76:55	0/1:139,0,43:38	INDEL;IDV=39;IMF=0.709091;DP=93;VDB=0.94649;SGB=-20.9865;MQSB=1;MQ0F=0;ICB=0.5;HOB=0.5;AC=2;AN=4;DP4=16,15,29,33;MQ=20;ANN=GGTC	disruptive_inframe_insertion	MODERATE	Ca13639	Ca13639	transcript	TRANSCRIPT_Ca13639	pseudogene	n.379_380insGTC	p.Glu127delinsGlyGln
Ca14899	Ca4	57699285	AGTGGTGGT	AGTGGTGGTGGTGGT	50	GT:PL:DP	0/0:0,112,189:44	0/1:84,0,70:16	INDEL;IDV=1;IMF=0.0625;DP=60;VDB=0.187126;SGB=-4.71804;MQSB=1;MQ0F=0;ICB=0.3;HOB=0.125;AC=1;AN=4;DP4=22,29,5,4;MQ=20;ANN=AGTGGTGGTGGTGGT	disruptive_inframe_insertion	MODERATE	Ca14899	Ca14899	transcript	TRANSCRIPT_Ca14899	pseudogene	n.467_472dupGGTGGT	p.Trp156_Trp157dup
Ca14899	Ca4	57699291	GGT	GGTGGTGGT	50	GT:PL:DP	0/0:0,115,188:45	0/1:84,0,37:16	INDEL;IDV=1;IMF=0.0625;DP=61;VDB=0.699595;SGB=-4.71804;MQSB=1;MQ0F=0;ICB=0.3;HOB=0.125;AC=1;AN=4;DP4=20,32,5,4;MQ=20;ANN=GGTGGTGGT	disruptive_inframe_insertion	MODERATE	Ca14899	Ca14899	transcript	TRANSCRIPT_Ca14899	pseudogene	n.467_472dupGGTGGT	p.Trp156_Trp157dup
Ca14899	Ca4	57699293	T	TGGTGGT	50	GT:PL:DP	0/0:0,112,186:44	0/1:84,0,37:16	INDEL;IDV=5;IMF=0.3125;DP=60;VDB=0.637684;SGB=-4.71804;MQSB=1;MQ0F=0;ICB=0.3;HOB=0.125;AC=1;AN=4;DP4=20,31,5,4;MQ=20;ANN=TGGTGGT	disruptive_inframe_insertion	MODERATE	Ca14899	Ca14899	transcript	TRANSCRIPT_Ca14899	pseudogene	n.467_472dupGGTGGT	p.Trp156_Trp157dup
Ca14913	Ca4	57986125	T	TTCT	21.7981	GT:PL:DP	0/0:0,146,120:62	0/1:56,0,5:23	INDEL;IDV=16;IMF=0.695652;DP=85;VDB=6.90058e-13;SGB=-7.48484;MQSB=0.975266;MQ0F=0;ICB=0.3;HOB=0.125;AC=1;AN=4;DP4=60,7,18,0;MQ=19;ANN=TTCT	disruptive_inframe_insertion	MODERATE	Ca14913	Ca14913	transcript	TRANSCRIPT_Ca14913	pseudogene	n.104_106dupTCT	p.Leu35_Ser36insPhe
Ca16603	Ca7	20792133	AGCTG	AGCTGCTG	210	GT:PL:DP	0/1:120,0,77:218	0/1:124,0,73:249	INDEL;IDV=3;IMF=0.0119522;DP=467;VDB=0.884724;SGB=-89.7216;MQSB=0.556979;MQ0F=0;ICB=0.5;HOB=0.5;AC=2;AN=4;DP4=89,92,191,95;MQ=18;ANN=AGCTGCTG	disruptive_inframe_insertion	MODERATE	Ca16603	Ca16603	transcript	TRANSCRIPT_Ca16603	pseudogene	n.1850_1852dupCTG	p.Ala617dup
Ca16603	Ca7	20792136	TG	TGCTG	194	GT:PL:DP	0/1:115,0,58:212	0/1:114,0,51:242	INDEL;IDV=14;IMF=0.057377;DP=454;VDB=0.315468;SGB=-90.3353;MQSB=0.606999;MQ0F=0;ICB=0.5;HOB=0.5;AC=2;AN=4;DP4=87,79,191,97;MQ=18;ANN=TGCTG	disruptive_inframe_insertion	MODERATE	Ca16603	Ca16603	transcript	TRANSCRIPT_Ca16603	pseudogene	n.1850_1852dupCTG	p.Ala617dup
Ca16603	Ca7	20792137	G	GCTG	194	GT:PL:DP	0/1:117,0,59:213	0/1:112,0,47:242	INDEL;IDV=195;IMF=0.79918;DP=455;VDB=0.287861;SGB=-90.6421;MQSB=0.611636;MQ0F=0;ICB=0.5;HOB=0.5;AC=2;AN=4;DP4=88,78,191,98;MQ=18;ANN=GCTG	disruptive_inframe_insertion	MODERATE	Ca16603	Ca16603	transcript	TRANSCRIPT_Ca16603	pseudogene	n.1850_1852dupCTG	p.Ala617dup
Ca16792	Ca7	23286949	A	ATGA	40.2874	GT:PL:DP	0/1:74,0,99:154	0/0:0,255,198:131	INDEL;IDV=2;IMF=0.012987;DP=285;VDB=0.352654;SGB=43.4984;MQSB=0.97297;MQ0F=0;ICB=0.3;HOB=0.125;AC=1;AN=4;DP4=140,80,58,7;MQ=19;ANN=ATGA	disruptive_inframe_insertion	MODERATE	Ca16792	Ca16792	transcript	TRANSCRIPT_Ca16792	pseudogene	n.113_114insTGA	p.Asp38dup
Ca16857	Ca7	24197993	CA	CATCA	63	GT:PL:DP	0/1:97,1,0:24	0/0:0,75,147:25	INDEL;IDV=4;IMF=0.166667;DP=49;VDB=0.740559;SGB=8.84268;MQSB=0.989225;MQ0F=0;ICB=0.3;HOB=0.125;AC=1;AN=4;DP4=24,10,12,3;MQ=19;ANN=CATCA	disruptive_inframe_insertion	MODERATE	Ca16857	Ca16857	transcript	TRANSCRIPT_Ca16857	pseudogene	n.2_4dupTCA	p.Ile1dup
Ca16857	Ca7	24197994	A	ATCA	63	GT:PL:DP	0/1:97,0,1:24	0/0:0,75,147:25	INDEL;IDV=11;IMF=0.458333;DP=49;VDB=0.704194;SGB=8.84268;MQSB=0.989225;MQ0F=0;ICB=0.3;HOB=0.125;AC=1;AN=4;DP4=24,10,12,3;MQ=19;ANN=ATCA	disruptive_inframe_insertion	MODERATE	Ca16857	Ca16857	transcript	TRANSCRIPT_Ca16857	pseudogene	n.2_4dupTCA	p.Ile1dup
Ca18971	Ca7	52830002	CAGGAGTAG	CAGGAGTAGGAGTAG	98	GT:PL:DP	0/1:132,0,131:200	0/0:0,255,255:241	INDEL;IDV=3;IMF=0.015;DP=441;VDB=0.683013;SGB=72.6106;MQSB=0.905616;MQ0F=0;ICB=0.3;HOB=0.125;AC=1;AN=4;DP4=124,210,40,67;MQ=18;ANN=CAGGAGTAGGAGTAG	disruptive_inframe_insertion	MODERATE	Ca18971	Ca18971	transcript	TRANSCRIPT_Ca18971	pseudogene	n.333_338dupGAGTAG	p.Arg113_Glu114insSerArg
Ca18971	Ca7	52830005	GAG	GAGCAGGAG	64	GT:PL:DP	0/1:98,0,116:219	0/0:0,255,255:238	INDEL;IDV=1;IMF=0.00456621;DP=457;VDB=0.956589;SGB=59.4408;MQSB=0.651575;MQ0F=0;ICB=0.3;HOB=0.125;AC=1;AN=4;DP4=140,229,37,51;MQ=18;ANN=GAGCAGGAG	disruptive_inframe_insertion	MODERATE	Ca18971	Ca18971	transcript	TRANSCRIPT_Ca18971	pseudogene	n.330_335dupCAGGAG	p.Ser112_Arg113insArgSer
Ca18971	Ca7	52830008	TAG	TAGGAGTAG	95	GT:PL:DP	0/1:129,0,110:216	0/0:0,255,255:222	INDEL;IDV=46;IMF=0.212963;DP=438;VDB=0.832486;SGB=72.6106;MQSB=0.719659;MQ0F=0;ICB=0.3;HOB=0.125;AC=1;AN=4;DP4=137,194,40,67;MQ=18;ANN=TAGGAGTAG	disruptive_inframe_insertion	MODERATE	Ca18971	Ca18971	transcript	TRANSCRIPT_Ca18971	pseudogene	n.333_338dupGAGTAG	p.Arg113_Glu114insSerArg
Ca18971	Ca7	52830009	AG	AGGAGTAG	95	GT:PL:DP	0/1:129,0,109:216	0/0:0,255,255:221	INDEL;IDV=2;IMF=0.00925926;DP=437;VDB=0.839734;SGB=72.6106;MQSB=0.723383;MQ0F=0;ICB=0.3;HOB=0.125;AC=1;AN=4;DP4=137,193,40,67;MQ=18;ANN=AGGAGTAG	disruptive_inframe_insertion	MODERATE	Ca18971	Ca18971	transcript	TRANSCRIPT_Ca18971	pseudogene	n.333_338dupGAGTAG	p.Arg113_Glu114insSerArg
Ca18971	Ca7	52830010	G	GGAGTAG	94	GT:PL:DP	0/1:128,0,102:217	0/0:0,255,255:220	INDEL;IDV=50;IMF=0.230415;DP=437;VDB=0.869358;SGB=72.6106;MQSB=0.712799;MQ0F=0;ICB=0.3;HOB=0.125;AC=1;AN=4;DP4=136,194,40,67;MQ=18;ANN=GGAGTAG	disruptive_inframe_insertion	MODERATE	Ca18971	Ca18971	transcript	TRANSCRIPT_Ca18971	pseudogene	n.333_338dupGAGTAG	p.Arg113_Glu114insSerArg
Ca20488	Ca5	13838500	C	CAATTCC	93	GT:PL:DP	0/1:127,0,80:75	0/0:0,120,159:56	INDEL;IDV=34;IMF=0.453333;DP=131;VDB=0.522638;SGB=-15.1563;MQSB=0.979179;MQ0F=0;ICB=0.3;HOB=0.125;AC=1;AN=4;DP4=46,42,23,20;MQ=18;ANN=CAATTCC	disruptive_inframe_insertion	MODERATE	Ca20488	Ca20488	transcript	TRANSCRIPT_Ca20488	pseudogene	n.1007_1012dupAATTCC	p.Gln336_Phe337dup
Ca26589	Ca3	39151775	G	GACA	109	GT:PL:DP	0/0:0,255,215:275	0/1:143,0,124:203	INDEL;IDV=170;IMF=0.837438;DP=478;VDB=0.553679;SGB=-37.2497;MQSB=0.996209;MQ0F=0;ICB=0.3;HOB=0.125;AC=1;AN=4;DP4=207,156,55,60;MQ=19;ANN=GACA	disruptive_inframe_insertion	MODERATE	Ca26589	Ca26589	transcript	TRANSCRIPT_Ca26589	pseudogene	n.1177_1178insACA	p.Gly393delinsAspSer
Ca27718	Ca3	51437814	TCCCACACCCACACC	TCCCACACCCACACCCACACC	75	GT:PL:DP	0/1:81,0,131:76	0/1:28,0,133:64	INDEL;IDV=1;IMF=0.015625;DP=140;VDB=0.414616;SGB=-16.0769;MQSB=0.934909;MQ0F=0;ICB=0.5;HOB=0.5;AC=2;AN=4;DP4=34,60,34,12;MQ=17;ANN=TCCCACACCCACACCCACACC	disruptive_inframe_insertion	MODERATE	Ca27718	Ca27718	transcript	TRANSCRIPT_Ca27718	pseudogene	n.437_442dupCACACC	p.Pro146_His147dup
Ca27718	Ca3	51437821	CCCACACC	CCCACACCCACACC	25.4472	GT:PL:DP	0/1:57,0,114:89	0/0:0,1,107:77	INDEL;IDV=3;IMF=0.0337079;DP=166;VDB=0.999443;SGB=-16.0769;MQSB=0.879352;MQ0F=0;ICB=0.3;HOB=0.125;AC=1;AN=4;DP4=48,72,34,12;MQ=18;ANN=CCCACACCCACACC	disruptive_inframe_insertion	MODERATE	Ca27718	Ca27718	transcript	TRANSCRIPT_Ca27718	pseudogene	n.437_442dupCACACC	p.Pro146_His147dup
Ca27718	Ca3	51437828	C	CCACACC	20.2698	GT:PL:DP	0/1:54,0,105:91	0/0:0,22,109:86	INDEL;IDV=46;IMF=0.505495;DP=177;VDB=0.999992;SGB=-16.0769;MQSB=0.815364;MQ0F=0;ICB=0.3;HOB=0.125;AC=1;AN=4;DP4=59,72,34,12;MQ=18;ANN=CCACACC	disruptive_inframe_insertion	MODERATE	Ca27718	Ca27718	transcript	TRANSCRIPT_Ca27718	pseudogene	n.437_442dupCACACC	p.Pro146_His147dup
Ca00489	Ca8	3784870	AA	AAA	40.8425	GT:PL:DP	1/1:79,10,0:6	0/0:0,102,171:34	INDEL;IDV=1;IMF=0.166667;DP=40;VDB=0.397069;SGB=1.94933;MQSB=1;MQ0F=0;ICB=0.5;HOB=0.5;AC=2;AN=4;DP4=24,11,3,2;MQ=20;ANN=AAA	frameshift_variant	HIGH	Ca00489	Ca00489	transcript	TRANSCRIPT_Ca00489	pseudogene	n.1465dupA	p.Ile489fs
Ca00489	Ca8	3784871	A	AA	31.8889	GT:PL:DP	0/1:66,0,5:7	0/0:0,108,168:36	INDEL;IDV=4;IMF=0.571429;DP=43;VDB=0.672694;SGB=1.94933;MQSB=1;MQ0F=0;ICB=0.3;HOB=0.125;AC=1;AN=4;DP4=27,11,3,2;MQ=20;ANN=AA	frameshift_variant	HIGH	Ca00489	Ca00489	transcript	TRANSCRIPT_Ca00489	pseudogene	n.1465dupA	p.Ile489fs
Ca00492	Ca8	3740178	G	GAAACTCGTGTACTCCA	48.5488	GT:PL:DP	0/1:4,0,7:7	1/1:74,3,0:29	INDEL;IDV=11;IMF=0.37931;DP=36;VDB=0.9289;SGB=-5.94997;MQSB=0.816521;MQ0F=0;ICB=0.3;HOB=0.125;AC=3;AN=4;DP4=6,17,10,3;MQ=19;ANN=GAAACTCGTGTACTCCA	frameshift_variant	HIGH	Ca00492	Ca00492	transcript	TRANSCRIPT_Ca00492	pseudogene	n.1414_1415insTGGAGTACACGAGTTT	p.Ala472fs
Ca00687	Ca8	5358679	CCTCTCTCTCTCTCTCTCTCTCTCTCTCT	CCTCTCTCTCTCTCTCTCTCTCTCTCTCTCT	68	GT:PL:DP	0/0:0,255,183:228	1/1:107,96,0:238	INDEL;IDV=4;IMF=0.0175439;DP=466;VDB=8.71401e-18;SGB=-59.65;MQSB=0.785094;MQ0F=0;ICB=0.5;HOB=0.5;AC=2;AN=4;DP4=233,45,146,42;MQ=18;ANN=CCTCTCTCTCTCTCTCTCTCTCTCTCTCTCT	frameshift_variant	HIGH	Ca00687	Ca00687	transcript	TRANSCRIPT_Ca00687	pseudogene	n.65_66dupCT	p.Leu24fs
Ca00940	Ca8	7554787	CTTTTTT	CTTTTTTT	22.4289	GT:PL:DP	0/1:24,0,71:13	0/1:32,0,51:14	INDEL;IDV=1;IMF=0.0714286;DP=27;VDB=0.664832;SGB=-4.72235;MQSB=1;MQ0F=0;ICB=0.5;HOB=0.5;AC=2;AN=4;DP4=10,8,7,2;MQ=20;ANN=CTTTTTTT	frameshift_variant	HIGH	Ca00940	Ca00940	transcript	TRANSCRIPT_Ca00940	pseudogene	n.1692_1693insA	p.Ala567fs
Ca00940	Ca8	7554793	T	TT	47.7146	GT:PL:DP	0/1:34,0,70:12	0/1:47,0,51:13	INDEL;IDV=6;IMF=0.461538;DP=25;VDB=0.345793;SGB=-4.72235;MQSB=1;MQ0F=0;ICB=0.5;HOB=0.5;AC=2;AN=4;DP4=11,5,7,2;MQ=20;ANN=TT	frameshift_variant	HIGH	Ca00940	Ca00940	transcript	TRANSCRIPT_Ca00940	pseudogene	n.1692_1693insA	p.Ala567fs
Ca00991	Ca8	8029439	A	AAAGAGTGCTACTT	184	GT:PL:DP	1/1:99,26,0:36	1/1:110,14,0:107	INDEL;IDV=69;IMF=0.633027;DP=143;VDB=0.262766;SGB=-31.4195;MQSB=0.991632;MQ0F=0;AC=4;AN=4;DP4=35,12,84,12;MQ=19;ANN=AAAGAGTGCTACTT	frameshift_variant	HIGH	Ca00991	Ca00991	transcript	TRANSCRIPT_Ca00991	pseudogene	n.784_785insAAGTAGCACTCTT	p.Val262fs
Ca00991	Ca8	8031020	GAAA	GAA	73	GT:PL:DP	0/1:107,0,47:22	0/0:0,18,91:6	INDEL;IDV=16;IMF=0.592593;DP=28;VDB=0.681929;SGB=6.76576;MQSB=1;MQ0F=0;ICB=0.3;HOB=0.125;AC=1;AN=4;DP4=2,14,4,8;MQ=20;ANN=GAA	frameshift_variant	HIGH	Ca00991	Ca00991	transcript	TRANSCRIPT_Ca00991	pseudogene	n.28delT	p.Pro11fs
Ca01003	Ca8	8228960	TCTCTCT	TCTCTCTCT	24.2654	GT:PL:DP	0/0:0,255,200:182	0/1:58,0,22:194	INDEL;IDV=1;IMF=0.00515464;DP=376;VDB=0;SGB=55.975;MQSB=0.811276;MQ0F=0;ICB=0.3;HOB=0.125;AC=1;AN=4;DP4=275,18,80,3;MQ=19;ANN=TCTCTCTCT	frameshift_variant	HIGH	Ca01003	Ca01003	transcript	TRANSCRIPT_Ca01003	pseudogene	n.27_28dupCT	p.Cys10fs
Ca01066	Ca8	8817866	TTT	TTTT	172	GT:PL:DP	1/1:79,112,0:68	1/1:117,92,0:86	INDEL;IDV=7;IMF=0.0813954;DP=154;VDB=8.03603e-13;SGB=-1.38629;MQSB=1;MQ0F=0;AC=4;AN=4;DP4=1,20,2,131;MQ=20;ANN=TTTT	frameshift_variant	HIGH	Ca01066	Ca01066	transcript	TRANSCRIPT_Ca01066	pseudogene	n.583dupT	p.Ser195fs
Ca01066	Ca8	8817868	T	TT	186	GT:PL:DP	1/1:79,112,0:68	1/1:131,118,0:83	INDEL;IDV=65;IMF=0.783133;DP=151;VDB=6.72468e-14;SGB=-1.38629;MQSB=1;MQ0F=0;AC=4;AN=4;DP4=1,17,2,131;MQ=20;ANN=TT	frameshift_variant	HIGH	Ca01066	Ca01066	transcript	TRANSCRIPT_Ca01066	pseudogene	n.583dupT	p.Ser195fs
Ca01091	Ca8	9110951	CATA	CA	89	GT:PL:DP	0/0:0,244,199:81	0/1:123,0,44:28	INDEL;IDV=20;IMF=0.714286;DP=109;VDB=0.000494678;SGB=10.2282;MQSB=1;MQ0F=0;ICB=0.3;HOB=0.125;AC=1;AN=4;DP4=39,53,10,7;MQ=20;ANN=CA	frameshift_variant	HIGH	Ca01091	Ca01091	transcript	TRANSCRIPT_Ca01091	pseudogene	n.1125_1126delTA	p.His375fs
Ca01329	Ca8	11906506	AC	A	72	GT:PL:DP	0/0:0,255,149:247	1/1:111,88,0:196	INDEL;IDV=175;IMF=0.892857;DP=443;VDB=1.68913e-05;SGB=-48.6033;MQSB=0.998226;MQ0F=0;ICB=0.5;HOB=0.5;AC=2;AN=4;DP4=181,110,149,3;MQ=19;ANN=A	frameshift_variant	HIGH	Ca01329	Ca01329	transcript	TRANSCRIPT_Ca01329	pseudogene	n.100delC	p.Gln34fs
Ca01330	Ca8	11913747	CTTTTT	CTTTTTT	101	GT:PL:DP	0/0:0,158,185:66	0/1:135,0,45:65	INDEL;IDV=1;IMF=0.0153846;DP=131;VDB=5.41251e-16;SGB=-16.6906;MQSB=0.94604;MQ0F=0;ICB=0.3;HOB=0.125;AC=1;AN=4;DP4=37,46,22,26;MQ=19;ANN=CTTTTTT	frameshift_variant	HIGH	Ca01330	Ca01330	transcript	TRANSCRIPT_Ca01330	pseudogene	n.248dupT	p.Leu83fs
Ca01330	Ca8	11913748	TTTTT	TTTTTT	106	GT:PL:DP	0/0:0,164,183:68	0/1:140,0,7:69	INDEL;IDV=1;IMF=0.0144928;DP=137;VDB=2.27912e-07;SGB=-16.6906;MQSB=0.942499;MQ0F=0;ICB=0.3;HOB=0.125;AC=1;AN=4;DP4=36,53,22,26;MQ=19;ANN=TTTTTT	frameshift_variant	HIGH	Ca01330	Ca01330	transcript	TRANSCRIPT_Ca01330	pseudogene	n.248dupT	p.Leu83fs
Ca01330	Ca8	11913752	T	TT	111	GT:PL:DP	0/0:0,161,186:67	1/1:149,10,0:67	INDEL;IDV=50;IMF=0.746269;DP=134;VDB=5.40102e-05;SGB=-16.6906;MQSB=0.932314;MQ0F=0;ICB=0.5;HOB=0.5;AC=2;AN=4;DP4=30,56,22,26;MQ=19;ANN=TT	frameshift_variant	HIGH	Ca01330	Ca01330	transcript	TRANSCRIPT_Ca01330	pseudogene	n.248dupT	p.Leu83fs
Ca01355	Ca8	12226978	TGAGAG	TGAG	62	GT:PL:DP	0/0:0,255,217:174	0/1:96,0,133:136	INDEL;IDV=48;IMF=0.352941;DP=310;VDB=0.23465;SGB=32.408;MQSB=0.927389;MQ0F=0;ICB=0.3;HOB=0.125;AC=1;AN=4;DP4=81,180,14,35;MQ=18;ANN=TGAG	frameshift_variant	HIGH	Ca01355	Ca01355	transcript	TRANSCRIPT_Ca01355	pseudogene	n.128_129delCT	p.Leu44fs
Ca01361	Ca8	12448241	TCG	T	127	GT:PL:DP	1/1:166,155,0:305	0/0:0,255,124:175	INDEL;IDV=271;IMF=0.888525;DP=480;VDB=4.5209e-11;SGB=-80.8228;MQSB=0.994825;MQ0F=0;ICB=0.5;HOB=0.5;AC=2;AN=4;DP4=121,102,218,39;MQ=19;ANN=T	frameshift_variant	HIGH	Ca01361	Ca01361	transcript	TRANSCRIPT_Ca01361	pseudogene	n.509_510delCG	p.Ser170fs
Ca01363	Ca8	12553774	CT	CTT	60	GT:PL:DP	0/1:94,0,77:54	0/0:0,255,207:120	INDEL;IDV=23;IMF=0.418182;DP=174;VDB=0.130113;SGB=-12.7015;MQSB=0.740463;MQ0F=0;ICB=0.3;HOB=0.125;AC=1;AN=4;DP4=39,100,16,19;MQ=18;ANN=CTT	frameshift_variant	HIGH	Ca01363	Ca01363	transcript	TRANSCRIPT_Ca01363	pseudogene	n.1456dupT	p.Trp486fs
Ca01363	Ca8	12553775	T	TT	60	GT:PL:DP	0/1:94,1,0:61	0/0:0,255,205:120	INDEL;IDV=14;IMF=0.225806;DP=181;VDB=0.63211;SGB=-12.7015;MQSB=0.711209;MQ0F=0;ICB=0.3;HOB=0.125;AC=1;AN=4;DP4=40,106,16,19;MQ=18;ANN=TT	frameshift_variant	HIGH	Ca01363	Ca01363	transcript	TRANSCRIPT_Ca01363	pseudogene	n.1456dupT	p.Trp486fs
Ca01368	Ca8	12365346	GACAC	GAC	93	GT:PL:DP	0/1:127,0,138:169	0/0:0,255,231:198	INDEL;IDV=78;IMF=0.461538;DP=367;VDB=0.999179;SGB=-26.203;MQSB=0.905186;MQ0F=0;ICB=0.3;HOB=0.125;AC=1;AN=4;DP4=115,173,31,48;MQ=19;ANN=GAC	frameshift_variant	HIGH	Ca01368	Ca01368	transcript	TRANSCRIPT_Ca01368	pseudogene	n.1573_1574delAC	p.Thr525fs
Ca01368	Ca8	12365402	TAAA	TAAAA	100	GT:PL:DP	0/1:134,0,49:108	0/0:0,255,197:149	INDEL;IDV=17;IMF=0.157407;DP=257;VDB=0.994144;SGB=-24.9756;MQSB=0.991423;MQ0F=0;ICB=0.3;HOB=0.125;AC=1;AN=4;DP4=67,115,28,47;MQ=19;ANN=TAAAA	frameshift_variant	HIGH	Ca01368	Ca01368	transcript	TRANSCRIPT_Ca01368	pseudogene	n.1629dupA	p.Phe544fs
Ca01368	Ca8	12365405	A	AA	128	GT:PL:DP	1/1:167,29,0:112	0/0:0,255,198:148	INDEL;IDV=62;IMF=0.553571;DP=260;VDB=0.998592;SGB=-24.9756;MQSB=0.99301;MQ0F=0;ICB=0.5;HOB=0.5;AC=2;AN=4;DP4=66,119,28,47;MQ=19;ANN=AA	frameshift_variant	HIGH	Ca01368	Ca01368	transcript	TRANSCRIPT_Ca01368	pseudogene	n.1629dupA	p.Phe544fs
Ca01375	Ca8	12367849	GAAAAA	GAAAA	113	GT:PL:DP	0/1:147,0,122:157	0/0:0,255,232:164	INDEL;IDV=144;IMF=0.917197;DP=321;VDB=0.977622;SGB=52.5093;MQSB=1;MQ0F=0;ICB=0.3;HOB=0.125;AC=1;AN=4;DP4=126,117,26,52;MQ=20;ANN=GAAAA	frameshift_variant	HIGH	Ca01375	Ca01375	transcript	TRANSCRIPT_Ca01375	pseudogene	n.250delA	p.Ser84fs
Ca01798	Ca8	18876510	GTTTTTT	GTTTTTTT	51	GT:PL:DP	0/1:76,0,83:46	0/1:8,0,55:65	INDEL;IDV=1;IMF=0.0217391;DP=111;VDB=0.989344;SGB=-12.0878;MQSB=1;MQ0F=0;ICB=0.5;HOB=0.5;AC=2;AN=4;DP4=35,43,17,16;MQ=20;ANN=GTTTTTTT	frameshift_variant	HIGH	Ca01798	Ca01798	transcript	TRANSCRIPT_Ca01798	pseudogene	n.96_97insA	p.Gln35fs
Ca01798	Ca8	18876511	TTTTTT	TTTTTTT	30.1411	GT:PL:DP	0/1:62,0,73:53	0/0:0,2,42:69	INDEL;IDV=2;IMF=0.0377358;DP=122;VDB=0.999495;SGB=-12.0878;MQSB=1;MQ0F=0;ICB=0.3;HOB=0.125;AC=1;AN=4;DP4=35,54,17,16;MQ=20;ANN=TTTTTTT	frameshift_variant	HIGH	Ca01798	Ca01798	transcript	TRANSCRIPT_Ca01798	pseudogene	n.96_97insA	p.Gln35fs
Ca01798	Ca8	18876516	T	TT	90	GT:PL:DP	0/1:83,0,104:56	0/1:41,0,75:66	INDEL;IDV=19;IMF=0.287879;DP=122;VDB=0.98359;SGB=-13.3152;MQSB=1;MQ0F=0;ICB=0.5;HOB=0.5;AC=2;AN=4;DP4=30,55,18,19;MQ=20;ANN=TT	frameshift_variant	HIGH	Ca01798	Ca01798	transcript	TRANSCRIPT_Ca01798	pseudogene	n.96_97insA	p.Gln35fs
Ca01983	Ca6	1285841	AAGAGAGAGAGAGAGAGAGA	AAGAGAGAGAGAGAGAGAGAGA	210	GT:PL:DP	0/1:134,0,48:120	0/1:110,0,122:94	INDEL;IDV=2;IMF=0.0166667;DP=214;VDB=1.52334e-18;SGB=-39.7046;MQSB=0.906568;MQ0F=0;ICB=0.5;HOB=0.5;AC=2;AN=4;DP4=44,47,18,105;MQ=16;ANN=AAGAGAGAGAGAGAGAGAGAGA	frameshift_variant	HIGH	Ca01983	Ca01983	transcript	TRANSCRIPT_Ca01983	pseudogene	n.69_70insTC	p.Leu30fs
Ca01983	Ca6	1285843	GAGAGAGAGAGAGAGAGA	GAGAGAGAGAGAGAGAGAGA	210	GT:PL:DP	0/1:134,0,49:120	0/1:110,0,110:93	INDEL;IDV=1;IMF=0.00833333;DP=213;VDB=1.48758e-17;SGB=-39.7046;MQSB=0.891381;MQ0F=0;ICB=0.5;HOB=0.5;AC=2;AN=4;DP4=43,47,18,105;MQ=16;ANN=GAGAGAGAGAGAGAGAGAGA	frameshift_variant	HIGH	Ca01983	Ca01983	transcript	TRANSCRIPT_Ca01983	pseudogene	n.69_70insTC	p.Leu30fs
Ca01983	Ca6	1285844	AGAGAGAGAGAGAGAGA	AGAGAGAGAGAGAGAGAGA	211	GT:PL:DP	0/1:133,0,42:119	0/1:112,0,106:91	INDEL;IDV=1;IMF=0.010989;DP=210;VDB=2.25045e-18;SGB=-39.7046;MQSB=0.886794;MQ0F=0;ICB=0.5;HOB=0.5;AC=2;AN=4;DP4=42,45,18,105;MQ=16;ANN=AGAGAGAGAGAGAGAGAGA	frameshift_variant	HIGH	Ca01983	Ca01983	transcript	TRANSCRIPT_Ca01983	pseudogene	n.69_70insTC	p.Leu30fs
Ca01983	Ca6	1285852	AGAGAGAGA	AGAGAGAGAGA	216	GT:PL:DP	1/1:137,29,0:100	0/1:113,0,44:75	INDEL;IDV=1;IMF=0.0133333;DP=175;VDB=5.00826e-22;SGB=-39.7046;MQSB=0.994091;MQ0F=0;ICB=0.3;HOB=0.125;AC=3;AN=4;DP4=12,40,18,105;MQ=16;ANN=AGAGAGAGAGA	frameshift_variant	HIGH	Ca01983	Ca01983	transcript	TRANSCRIPT_Ca01983	pseudogene	n.69_70insTC	p.Leu30fs
Ca01983	Ca6	1285860	A	AGA	253	GT:PL:DP	1/1:173,83,0:94	1/1:105,3,0:68	INDEL;IDV=73;IMF=0.776596;DP=162;VDB=2.29805e-24;SGB=-1.38627;MQSB=0.884677;MQ0F=0;AC=4;AN=4;DP4=6,29,18,109;MQ=16;ANN=AGA	frameshift_variant	HIGH	Ca01983	Ca01983	transcript	TRANSCRIPT_Ca01983	pseudogene	n.69_70insTC	p.Leu30fs
Ca02056	Ca6	2121024	AAGAGAGAGAGAGAGAGAGAGAGAGAGA	AAGAGAGAGAGAGAGAGAGAGAGAGA	140	GT:PL:DP	1/1:179,163,0:130	0/0:0,169,112:165	INDEL;IDV=114;IMF=0.876923;DP=295;VDB=5.54507e-14;SGB=-45.2279;MQSB=0.972503;MQ0F=0;ICB=0.5;HOB=0.5;AC=2;AN=4;DP4=59,95,57,84;MQ=19;ANN=AAGAGAGAGAGAGAGAGAGAGAGAGA	frameshift_variant	HIGH	Ca02056	Ca02056	transcript	TRANSCRIPT_Ca02056	pseudogene	n.195_196delTC	p.Ter75fs
Ca02139	Ca6	2742453	GCTCTCTCTCTCTCTCTCTCTCTCTCTCTCTCTCTCTCTCT	GCTCTCTCTCTCTCTCTCTCTCTCTCTCTCTCTCTCTCTCTCT	24.8929	GT:PL:DP	0/1:59,0,87:53	0/0:0,84,97:33	INDEL;IDV=2;IMF=0.0377358;DP=86;VDB=0.525131;SGB=-10.5535;MQSB=0.266138;MQ0F=0;ICB=0.3;HOB=0.125;AC=1;AN=4;DP4=49,9,13,15;MQ=17;ANN=GCTCTCTCTCTCTCTCTCTCTCTCTCTCTCTCTCTCTCTCTCT	frameshift_variant	HIGH	Ca02139	Ca02139	transcript	TRANSCRIPT_Ca02139	pseudogene	n.113_114dupCT	p.Ile39fs
Ca02139	Ca6	2742493	T	TCTCT	20.5756	GT:PL:DP	0/0:29,106,149:68	0/1:53,0,121:44	INDEL;IDV=14;IMF=0.205882;DP=112;VDB=1;SGB=-13.0084;MQSB=0.852559;MQ0F=0;ICB=0.3;HOB=0.125;AC=1;AN=4;DP4=38,38,20,16;MQ=18;ANN=TCTCT	frameshift_variant	HIGH	Ca02139	Ca02139	transcript	TRANSCRIPT_Ca02139	pseudogene	n.111_114dupCTCT	p.Ile39fs
Ca02162	Ca6	2851473	GATCT	G	66	GT:PL:DP	0/0:0,255,161:146	0/1:100,0,113:129	INDEL;IDV=1;IMF=0.00775194;DP=275;VDB=0.141099;SGB=34.4875;MQSB=0.779571;MQ0F=0;ICB=0.3;HOB=0.125;AC=1;AN=4;DP4=134,89,20,32;MQ=18;ANN=G	frameshift_variant	HIGH	Ca02162	Ca02162	transcript	TRANSCRIPT_Ca02162	pseudogene	n.392_395delATCT	p.Asp131fs
Ca02162	Ca6	2851474	ATCTCTCTCTCTCTCTCTCTCTCTCTCTCTCTC	ATCTCTCTCTCTCTCTCTCTCTCTCTCTC,ATCTCTCTCTCTCTCTCTCTCTCTCTCTCTCTCTCTC	144	GT:PL:DP	0/2:85,255,149,0,181,25:147	0/1:125,0,59,255,234,197:129	INDEL;IDV=69;IMF=0.534884;DP=276;VDB=0.158613;SGB=-38.1703;MQSB=0.7744;MQ0F=0;ICB=0.5;HOB=0.5;AC=1,1;AN=4;DP4=106,52,49,69;MQ=18;ANN=ATCTCTCTCTCTCTCTCTCTCTCTCTCTC	frameshift_variant	HIGH	Ca02162	Ca02162	transcript	TRANSCRIPT_Ca02162	pseudogene	n.421_424delTCTC	p.Ser141fs
Ca02162	Ca6	2851488	CTCTCTCTCTCTCTCTCTC	CTCTCTCTCTCTCTCTCTCTCTC	38.2589	GT:PL:DP	0/1:72,0,75:155	0/0:0,255,141:133	INDEL;IDV=1;IMF=0.00645161;DP=288;VDB=0.0811149;SGB=34.4875;MQSB=0.984169;MQ0F=0;ICB=0.3;HOB=0.125;AC=1;AN=4;DP4=111,125,24,28;MQ=17;ANN=CTCTCTCTCTCTCTCTCTCTCTC	frameshift_variant	HIGH	Ca02162	Ca02162	transcript	TRANSCRIPT_Ca02162	pseudogene	n.421_424dupTCTC	p.His142fs
Ca02162	Ca6	2851498	CTCTCTCTC	CTCTCTCTCTCTC	42.2714	GT:PL:DP	0/1:76,0,77:153	0/0:0,255,147:131	INDEL;IDV=1;IMF=0.00653595;DP=284;VDB=0.0630684;SGB=34.4875;MQSB=0.99976;MQ0F=0;ICB=0.3;HOB=0.125;AC=1;AN=4;DP4=98,134,24,28;MQ=17;ANN=CTCTCTCTCTCTC	frameshift_variant	HIGH	Ca02162	Ca02162	transcript	TRANSCRIPT_Ca02162	pseudogene	n.421_424dupTCTC	p.His142fs
Ca02162	Ca6	2851503	TCTC	TCTCTCTC	32.2361	GT:PL:DP	0/1:66,0,76:159	0/0:0,255,145:113	INDEL;IDV=1;IMF=0.00628931;DP=272;VDB=0.0100754;SGB=34.4875;MQSB=0.999849;MQ0F=0;ICB=0.3;HOB=0.125;AC=1;AN=4;DP4=82,138,24,28;MQ=18;ANN=TCTCTCTC	frameshift_variant	HIGH	Ca02162	Ca02162	transcript	TRANSCRIPT_Ca02162	pseudogene	n.421_424dupTCTC	p.His142fs
Ca02162	Ca6	2851504	CTC	CTCTCTC	32.231	GT:PL:DP	0/1:66,0,77:159	0/0:0,255,152:113	INDEL;IDV=2;IMF=0.0125786;DP=272;VDB=0.0107294;SGB=34.4875;MQSB=0.999849;MQ0F=0;ICB=0.3;HOB=0.125;AC=1;AN=4;DP4=82,138,24,28;MQ=18;ANN=CTCTCTC	frameshift_variant	HIGH	Ca02162	Ca02162	transcript	TRANSCRIPT_Ca02162	pseudogene	n.421_424dupTCTC	p.His142fs
Ca02162	Ca6	2851506	C	CTCTC	61	GT:PL:DP	0/1:95,0,102:154	0/0:0,255,167:113	INDEL;IDV=67;IMF=0.435065;DP=267;VDB=0.00333854;SGB=-25.5893;MQSB=0.993886;MQ0F=0;ICB=0.3;HOB=0.125;AC=1;AN=4;DP4=63,127,36,41;MQ=18;ANN=CTCTC	frameshift_variant	HIGH	Ca02162	Ca02162	transcript	TRANSCRIPT_Ca02162	pseudogene	n.421_424dupTCTC	p.His142fs
Ca02332	Ca6	4561305	A	AA	27.0149	GT:PL:DP	0/1:61,0,65:100	0/0:0,39,56:111	INDEL;IDV=38;IMF=0.38;DP=211;VDB=0.195563;SGB=-24.3619;MQSB=0.882294;MQ0F=0;ICB=0.3;HOB=0.125;AC=1;AN=4;DP4=60,78,39,34;MQ=18;ANN=AA	frameshift_variant	HIGH	Ca02332	Ca02332	transcript	TRANSCRIPT_Ca02332	pseudogene	n.159dupA	p.Ser54fs
Ca02913	Ca6	10048849	CCCTGTC	CC	63	GT:PL:DP	0/1:14,0,8:2	0/1:82,0,15:10	INDEL;IDV=7;IMF=0.7;DP=12;VDB=0.00922013;SGB=-4.40924;MQSB=0.95494;MQ0F=0;ICB=0.5;HOB=0.5;AC=2;AN=4;DP4=1,3,4,4;MQ=20;ANN=CC	frameshift_variant	HIGH	Ca02913	Ca02913	transcript	TRANSCRIPT_Ca02913	pseudogene	n.1267_1271delGACAG	p.Asp423fs
Ca03205	Ca6	13128324	GCTCGAGGACTCGAG	GCTCGAGGACTCGAGGACTCGAG	83	GT:PL:DP	1/1:122,99,0:177	0/0:0,255,197:177	INDEL;IDV=2;IMF=0.011236;DP=354;VDB=0.0266147;SGB=-49.5238;MQSB=0.758434;MQ0F=0;ICB=0.5;HOB=0.5;AC=2;AN=4;DP4=100,99,71,84;MQ=18;ANN=GCTCGAGGACTCGAGGACTCGAG	frameshift_variant	HIGH	Ca03205	Ca03205	transcript	TRANSCRIPT_Ca03205	pseudogene	n.1420_1427dupGACTCGAG	p.Ser476fs
Ca03205	Ca6	13128332	ACTCGAG	ACTCGAGGACTCGAG	77	GT:PL:DP	0/1:111,0,13:216	0/0:0,255,194:180	INDEL;IDV=2;IMF=0.00921659;DP=396;VDB=0.649908;SGB=-49.5238;MQSB=0.609848;MQ0F=0;ICB=0.3;HOB=0.125;AC=1;AN=4;DP4=130,111,71,84;MQ=18;ANN=ACTCGAGGACTCGAG	frameshift_variant	HIGH	Ca03205	Ca03205	transcript	TRANSCRIPT_Ca03205	pseudogene	n.1420_1427dupGACTCGAG	p.Ser476fs
Ca03205	Ca6	13128334	TCGAG	TCGAGGACTCGAG	84	GT:PL:DP	0/1:118,0,31:222	0/0:0,255,197:192	INDEL;IDV=1;IMF=0.00448431;DP=414;VDB=0.917198;SGB=-49.5238;MQSB=0.565477;MQ0F=0;ICB=0.3;HOB=0.125;AC=1;AN=4;DP4=147,112,71,84;MQ=18;ANN=TCGAGGACTCGAG	frameshift_variant	HIGH	Ca03205	Ca03205	transcript	TRANSCRIPT_Ca03205	pseudogene	n.1420_1427dupGACTCGAG	p.Ser476fs
Ca03205	Ca6	13128337	A	ACGACTCGA	89	GT:PL:DP	0/1:123,0,76:219	0/0:0,255,211:191	INDEL;IDV=1;IMF=0.00454545;DP=410;VDB=0.843766;SGB=-35.1018;MQSB=0.541537;MQ0F=0;ICB=0.3;HOB=0.125;AC=1;AN=4;DP4=166,136,46,62;MQ=18;ANN=ACGACTCGA	frameshift_variant	HIGH	Ca03205	Ca03205	transcript	TRANSCRIPT_Ca03205	pseudogene	n.1426_1427insCGACTCGA	p.Ser476fs
Ca03205	Ca6	13128338	G	GGACTCGAG	82	GT:PL:DP	0/1:116,0,35:220	0/0:0,255,197:192	INDEL;IDV=99;IMF=0.447964;DP=412;VDB=0.873091;SGB=-49.5238;MQSB=0.543389;MQ0F=0;ICB=0.3;HOB=0.125;AC=1;AN=4;DP4=142,115,71,84;MQ=18;ANN=GGACTCGAG	frameshift_variant	HIGH	Ca03205	Ca03205	transcript	TRANSCRIPT_Ca03205	pseudogene	n.1420_1427dupGACTCGAG	p.Ser476fs
Ca03289	Ca6	13699675	AC	ACC	26.3768	GT:PL:DP	0/1:16,0,90:210	0/1:45,0,101:144	INDEL;IDV=2;IMF=0.00930233;DP=354;VDB=0.982487;SGB=-33.2606;MQSB=0.761537;MQ0F=0;ICB=0.5;HOB=0.5;AC=2;AN=4;DP4=148,104,48,54;MQ=19;ANN=ACC	frameshift_variant	HIGH	Ca03289	Ca03289	transcript	TRANSCRIPT_Ca03289	pseudogene	n.2124_2125insG	p.Val709fs
Ca03675	Ca6	18659351	GTCTCTCTCTCTCTCTCT	GTCTCTCTCTCTCTCT	74	GT:PL:DP	1/1:81,3,0:47	0/1:25,0,36:5	INDEL;IDV=37;IMF=0.787234;DP=52;VDB=0.831018;SGB=4.07128;MQSB=0.718788;MQ0F=0;ICB=0.3;HOB=0.125;AC=3;AN=4;DP4=8,5,34,5;MQ=17;ANN=GTCTCTCTCTCTCTCT	frameshift_variant	HIGH	Ca03675	Ca03675	transcript	TRANSCRIPT_Ca03675	pseudogene	n.19_20delCT	p.Leu7fs
Ca03693	Ca6	18461411	A	AA	46.7755	GT:PL:DP	0/1:79,0,106:54	0/0:0,3,96:57	INDEL;IDV=21;IMF=0.388889;DP=111;VDB=2.4822e-05;SGB=-12.7015;MQSB=0.576167;MQ0F=0;ICB=0.3;HOB=0.125;AC=1;AN=4;DP4=29,47,10,25;MQ=16;ANN=AA	frameshift_variant	HIGH	Ca03693	Ca03693	transcript	TRANSCRIPT_Ca03693	pseudogene	n.508_509insT	p.Gln173fs
Ca03699	Ca6	18145062	T	TT	81	GT:PL:DP	0/1:57,0,116:74	0/1:58,0,119:52	INDEL;IDV=22;IMF=0.275;DP=126;VDB=0.0160447;SGB=-13.6221;MQSB=1;MQ0F=0;ICB=0.5;HOB=0.5;AC=2;AN=4;DP4=34,54,12,26;MQ=20;ANN=TT	frameshift_variant	HIGH	Ca03699	Ca03699	transcript	TRANSCRIPT_Ca03699	pseudogene	n.260dupT	p.Gly88fs
Ca03730	Ca6	18084737	AGAGAGAGAGAGAGAG	AGAGAGAGAGAGAGAGAGAG	88	GT:PL:DP	0/1:122,0,58:227	0/0:0,255,239:259	INDEL;IDV=2;IMF=0.00881057;DP=486;VDB=9.1174e-13;SGB=-40.3183;MQSB=0.708132;MQ0F=0;ICB=0.3;HOB=0.125;AC=1;AN=4;DP4=137,224,12,113;MQ=17;ANN=AGAGAGAGAGAGAGAGAGAG	frameshift_variant	HIGH	Ca03730	Ca03730	transcript	TRANSCRIPT_Ca03730	pseudogene	n.4_5insCTCT	p.Lys13fs
Ca03730	Ca6	18084742	GAGAGAGAGAG	GAGAGAGAGAGAGAG	88	GT:PL:DP	0/1:122,0,45:223	0/0:0,255,238:253	INDEL;IDV=1;IMF=0.00448431;DP=476;VDB=3.47496e-15;SGB=-40.3183;MQSB=0.65615;MQ0F=0;ICB=0.3;HOB=0.125;AC=1;AN=4;DP4=131,220,12,113;MQ=17;ANN=GAGAGAGAGAGAGAG	frameshift_variant	HIGH	Ca03730	Ca03730	transcript	TRANSCRIPT_Ca03730	pseudogene	n.4_5insCTCT	p.Lys13fs
Ca03730	Ca6	18084743	AGAGAGAGAG	AGAGAGAGAGAGAG	86	GT:PL:DP	0/1:120,0,44:216	0/0:0,255,239:246	INDEL;IDV=4;IMF=0.0185185;DP=462;VDB=5.72203e-17;SGB=-40.0114;MQSB=0.632619;MQ0F=0;ICB=0.3;HOB=0.125;AC=1;AN=4;DP4=118,220,11,113;MQ=17;ANN=AGAGAGAGAGAGAG	frameshift_variant	HIGH	Ca03730	Ca03730	transcript	TRANSCRIPT_Ca03730	pseudogene	n.4_5insCTCT	p.Lys13fs
Ca03730	Ca6	18084744	GAGAGAGAG	GAGAGAGAGAGAG	86	GT:PL:DP	0/1:120,0,44:216	0/0:0,255,239:246	INDEL;IDV=1;IMF=0.00462963;DP=462;VDB=2.14099e-17;SGB=-40.0114;MQSB=0.632619;MQ0F=0;ICB=0.3;HOB=0.125;AC=1;AN=4;DP4=118,220,11,113;MQ=17;ANN=GAGAGAGAGAGAG	frameshift_variant	HIGH	Ca03730	Ca03730	transcript	TRANSCRIPT_Ca03730	pseudogene	n.4_5insCTCT	p.Lys13fs
Ca03730	Ca6	18084752	G	GAGAG	57	GT:PL:DP	1/1:95,8,0:183	0/0:0,255,219:208	INDEL;IDV=77;IMF=0.420765;DP=391;VDB=1.04874e-28;SGB=-45.2279;MQSB=0.985892;MQ0F=0;ICB=0.5;HOB=0.5;AC=2;AN=4;DP4=50,200,13,128;MQ=17;ANN=GAGAG	frameshift_variant	HIGH	Ca03730	Ca03730	transcript	TRANSCRIPT_Ca03730	pseudogene	n.4_5insCTCT	p.Lys13fs
Ca03784	Ca6	18871702	TAGAGAGAGAGAGAGAGAGAGAGA	TAGAGAGAGAGAGAGAGAGAGA	135	GT:PL:DP	0/1:87,0,33:46	0/1:82,0,52:27	INDEL;IDV=44;IMF=0.916667;DP=73;VDB=1.56653e-09;SGB=-16.3837;MQSB=0.507378;MQ0F=0;ICB=0.5;HOB=0.5;AC=2;AN=4;DP4=26,0,41,6;MQ=18;ANN=TAGAGAGAGAGAGAGAGAGAGA	frameshift_variant	HIGH	Ca03784	Ca03784	transcript	TRANSCRIPT_Ca03784	pseudogene	n.13_14delGA	p.Glu5fs
Ca03893	Ca6	20550800	GGAGAGAGAGAGAGAGAGAGAGAGAGAGAGAGAG	GGAGAGAGAGAGAGAGAGAGAGAGAGAGAG	224	GT:PL:DP	0/1:122,0,118:53	0/1:135,0,124:75	INDEL;IDV=38;IMF=0.506667;DP=128;VDB=0.220572;SGB=-21.9071;MQSB=0.934151;MQ0F=0;ICB=0.5;HOB=0.5;AC=2;AN=4;DP4=33,30,21,44;MQ=18;ANN=GGAGAGAGAGAGAGAGAGAGAGAGAGAGAG	frameshift_variant	HIGH	Ca03893	Ca03893	transcript	TRANSCRIPT_Ca03893	pseudogene	n.113_116delCTCT	p.Ser48fs
Ca04157	Ca6	24374996	TTCTCTCTCTCTCTCT	TTCTCTCTCTCTCTCTCT	187	GT:PL:DP	1/1:115,78,0:145	1/1:97,17,0:137	INDEL;IDV=3;IMF=0.0218978;DP=282;VDB=0.608764;SGB=-1.38629;MQSB=0.973226;MQ0F=0;AC=4;AN=4;DP4=23,32,93,134;MQ=19;ANN=TTCTCTCTCTCTCTCTCT	frameshift_variant	HIGH	Ca04157	Ca04157	transcript	TRANSCRIPT_Ca04157	pseudogene	n.99_100insAG	p.Lys39fs
Ca04157	Ca6	24374998	CTCTCTCTCTCTCT	CTCTCTCTCTCTCTCT	278	GT:PL:DP	1/1:149,120,0:144	1/1:154,89,0:130	INDEL;IDV=1;IMF=0.00694444;DP=274;VDB=0.174973;SGB=-1.38629;MQSB=0.897219;MQ0F=0;AC=4;AN=4;DP4=18,31,91,134;MQ=19;ANN=CTCTCTCTCTCTCTCT	frameshift_variant	HIGH	Ca04157	Ca04157	transcript	TRANSCRIPT_Ca04157	pseudogene	n.99_100insAG	p.Lys39fs
Ca04157	Ca6	24375003	T	TAT	54	GT:PL:DP	0/1:45,0,45:151	0/1:42,0,50:135	INDEL;IDV=1;IMF=0.00662252;DP=286;VDB=0.465966;SGB=-37.8634;MQSB=0.907095;MQ0F=0;ICB=0.5;HOB=0.5;AC=2;AN=4;DP4=36,133,75,42;MQ=19;ANN=TAT	frameshift_variant	HIGH	Ca04157	Ca04157	transcript	TRANSCRIPT_Ca04157	pseudogene	n.107_108insAT	p.Glu37fs
Ca04157	Ca6	24375005	TCTCTCT	TCTCTCTCT	280	GT:PL:DP	1/1:149,91,0:150	1/1:156,76,0:135	INDEL;IDV=1;IMF=0.00740741;DP=285;VDB=0.424543;SGB=-1.38629;MQSB=0.90805;MQ0F=0;AC=4;AN=4;DP4=20,40,90,135;MQ=19;ANN=TCTCTCTCT	frameshift_variant	HIGH	Ca04157	Ca04157	transcript	TRANSCRIPT_Ca04157	pseudogene	n.99_100insAG	p.Lys39fs
Ca04157	Ca6	24375006	CTCTCT	CTCTCTCT	292	GT:PL:DP	1/1:154,99,0:149	1/1:163,86,0:134	INDEL;IDV=1;IMF=0.00746269;DP=283;VDB=0.348178;SGB=-1.38629;MQSB=0.905815;MQ0F=0;AC=4;AN=4;DP4=20,38,90,135;MQ=19;ANN=CTCTCTCT	frameshift_variant	HIGH	Ca04157	Ca04157	transcript	TRANSCRIPT_Ca04157	pseudogene	n.99_100insAG	p.Lys39fs
Ca04157	Ca6	24375007	TCTCT	TCTCTCT	299	GT:PL:DP	1/1:161,108,0:148	1/1:163,85,0:134	INDEL;IDV=1;IMF=0.00675676;DP=282;VDB=0.312067;SGB=-1.38629;MQSB=0.904674;MQ0F=0;AC=4;AN=4;DP4=20,37,90,135;MQ=19;ANN=TCTCTCT	frameshift_variant	HIGH	Ca04157	Ca04157	transcript	TRANSCRIPT_Ca04157	pseudogene	n.99_100insAG	p.Lys39fs
Ca04157	Ca6	24375011	T	TCT	311	GT:PL:DP	1/1:169,108,0:150	1/1:167,86,0:136	INDEL;IDV=105;IMF=0.7;DP=286;VDB=0.416258;SGB=-1.38629;MQSB=0.92098;MQ0F=0;AC=4;AN=4;DP4=14,46,90,136;MQ=19;ANN=TCT	frameshift_variant	HIGH	Ca04157	Ca04157	transcript	TRANSCRIPT_Ca04157	pseudogene	n.99_100insAG	p.Lys39fs
Ca04683	Ca6	34761539	CCTCACTCTCTC	CCTC	82	GT:PL:DP	0/1:47,0,69:27	0/1:68,0,56:19	INDEL;IDV=1;IMF=0.0526316;DP=46;VDB=0.00846511;SGB=-8.09871;MQSB=0.940306;MQ0F=0;ICB=0.5;HOB=0.5;AC=2;AN=4;DP4=24,2,18,2;MQ=17;ANN=CCTC	frameshift_variant	HIGH	Ca04683	Ca04683	transcript	TRANSCRIPT_Ca04683	pseudogene	n.18_25delACTCTCTC	p.Ser16fs
Ca04683	Ca6	34761543	ACTCTCTCTCTCTCTCTCTCTCTCTCTCTCTCTCTCT	ACTCTCTCTCTCTCTCTCTCTCTCTCTCT	90	GT:PL:DP	0/1:47,0,69:27	0/1:76,0,52:19	INDEL;IDV=14;IMF=0.518519;DP=46;VDB=0.00567859;SGB=-9.01927;MQSB=0.940306;MQ0F=0;ICB=0.5;HOB=0.5;AC=2;AN=4;DP4=21,2,21,2;MQ=17;ANN=ACTCTCTCTCTCTCTCTCTCTCTCTCTCT	frameshift_variant	HIGH	Ca04683	Ca04683	transcript	TRANSCRIPT_Ca04683	pseudogene	n.47_54delCTCTCTCT	p.Ser16fs
Ca04787	Ca6	36732372	CGG	CGGG	35.0131	GT:PL:DP	0/1:68,0,57:11	0/0:0,6,36:2	INDEL;IDV=2;IMF=0.181818;DP=13;VDB=0.0940961;SGB=2.63044;MQSB=1;MQ0F=0;ICB=0.3;HOB=0.125;AC=1;AN=4;DP4=3,4,2,4;MQ=20;ANN=CGGG	frameshift_variant	HIGH	Ca04787	Ca04787	transcript	TRANSCRIPT_Ca04787	pseudogene	n.55dupG	p.Val19fs
Ca04787	Ca6	36732374	G	GG	32.0008	GT:PL:DP	0/1:65,0,57:12	0/0:0,6,36:2	INDEL;IDV=7;IMF=0.583333;DP=14;VDB=0.372047;SGB=2.63044;MQSB=1;MQ0F=0;ICB=0.3;HOB=0.125;AC=1;AN=4;DP4=4,4,2,4;MQ=20;ANN=GG	frameshift_variant	HIGH	Ca04787	Ca04787	transcript	TRANSCRIPT_Ca04787	pseudogene	n.55dupG	p.Val19fs
Ca05839	Ca6	52621654	ATTTT	ATTT	227	GT:PL:DP	0/1:135,0,27:69	0/1:128,0,29:68	INDEL;IDV=64;IMF=0.927536;DP=137;VDB=0.00041426;SGB=-29.8853;MQSB=0.992953;MQ0F=0;ICB=0.5;HOB=0.5;AC=2;AN=4;DP4=4,42,50,41;MQ=19;ANN=ATTT	frameshift_variant	HIGH	Ca05839	Ca05839	transcript	TRANSCRIPT_Ca05839	pseudogene	n.499delA	p.Ile168fs
Ca06301	Ca6	60342722	TGAGAGAGAGAGAGAGAGAGAGAGAGAGAGAGAGAGAGAGAGA	TGAGAGAGAGAGAGAGAGAGAGAGAGAGAGAGAGAGAGAGA	230	GT:PL:DP	0/1:136,0,91:247	0/1:127,0,93:227	INDEL;IDV=134;IMF=0.54251;DP=474;VDB=0.0105102;SGB=-79.5954;MQSB=0.979088;MQ0F=0;ICB=0.5;HOB=0.5;AC=2;AN=4;DP4=151,70,50,203;MQ=18;ANN=TGAGAGAGAGAGAGAGAGAGAGAGAGAGAGAGAGAGAGAGA	frameshift_variant	HIGH	Ca06301	Ca06301	transcript	TRANSCRIPT_Ca06301	pseudogene	n.34_35delTC	p.Leu25fs
Ca06530	Ca6	62478436	A	AA	30.5163	GT:PL:DP	0/1:67,2,23:35	0/0:0,27,83:58	INDEL;IDV=17;IMF=0.485714;DP=93;VDB=0.00493925;SGB=-12.0878;MQSB=0.919186;MQ0F=0;ICB=0.3;HOB=0.125;AC=1;AN=4;DP4=36,24,28,5;MQ=19;ANN=AA	frameshift_variant	HIGH	Ca06530	Ca06530	transcript	TRANSCRIPT_Ca06530	pseudogene	n.1599_1600insT	p.Leu537fs
Ca06544	Ca6	63170812	AC	A	92	GT:PL:DP	1/1:129,5,0:43	0/0:0,40,129:45	INDEL;IDV=39;IMF=0.906977;DP=88;VDB=0.0631983;SGB=-13.0084;MQSB=1;MQ0F=0;ICB=0.5;HOB=0.5;AC=2;AN=4;DP4=22,30,24,12;MQ=20;ANN=A	frameshift_variant	HIGH	Ca06544	Ca06544	transcript	TRANSCRIPT_Ca06544	pseudogene	n.2167delC	p.Gln723fs
Ca06577	Ca6	63308096	CTTTCTCATTTCTCATTTCTCATTTCTCA	CTTTCTCATTTCTCA	73	GT:PL:DP	0/1:107,0,37:152	0/0:0,255,187:204	INDEL;IDV=88;IMF=0.578947;DP=356;VDB=0.45137;SGB=-30.499;MQSB=0.940311;MQ0F=0;ICB=0.3;HOB=0.125;AC=1;AN=4;DP4=227,36,76,17;MQ=19;ANN=CTTTCTCATTTCTCA	frameshift_variant	HIGH	Ca06577	Ca06577	transcript	TRANSCRIPT_Ca06577	pseudogene	n.28_41delTTTCTCATTTCTCA	p.Phe10fs
Ca06579	Ca6	63328713	GAAA	GAAAA	117	GT:PL:DP	1/1:156,175,0:193	0/0:0,255,158:212	INDEL;IDV=9;IMF=0.0466321;DP=405;VDB=0.000338342;SGB=-52.5924;MQSB=0.999996;MQ0F=0;ICB=0.5;HOB=0.5;AC=2;AN=4;DP4=143,97,128,37;MQ=19;ANN=GAAAA	frameshift_variant	HIGH	Ca06579	Ca06579	transcript	TRANSCRIPT_Ca06579	pseudogene	n.41dupA	p.Asn14fs
Ca06579	Ca6	63328714	AAA	AAAA	124	GT:PL:DP	1/1:163,154,0:201	0/0:0,255,159:216	INDEL;IDV=24;IMF=0.119403;DP=417;VDB=0.00325919;SGB=-52.5924;MQSB=0.999987;MQ0F=0;ICB=0.5;HOB=0.5;AC=2;AN=4;DP4=152,100,128,37;MQ=19;ANN=AAAA	frameshift_variant	HIGH	Ca06579	Ca06579	transcript	TRANSCRIPT_Ca06579	pseudogene	n.41dupA	p.Asn14fs
Ca06579	Ca6	63328716	A	AA	125	GT:PL:DP	1/1:164,162,0:202	0/0:0,255,162:218	INDEL;IDV=151;IMF=0.747525;DP=420;VDB=0.00303658;SGB=-53.2061;MQSB=0.999997;MQ0F=0;ICB=0.5;HOB=0.5;AC=2;AN=4;DP4=151,102,128,39;MQ=19;ANN=AA	frameshift_variant	HIGH	Ca06579	Ca06579	transcript	TRANSCRIPT_Ca06579	pseudogene	n.41dupA	p.Asn14fs
Ca06593	Ca6	63389576	CAAAAAAA	CAAAAAAAA	32.5735	GT:PL:DP	0/1:37,0,1:298	0/1:25,0,6:172	INDEL;IDV=29;IMF=0.0973154;DP=470;VDB=1.36743e-09;SGB=-62.4117;MQSB=0.950961;MQ0F=0;ICB=0.5;HOB=0.5;AC=2;AN=4;DP4=196,77,125,72;MQ=17;ANN=CAAAAAAAA	frameshift_variant	HIGH	Ca06593	Ca06593	transcript	TRANSCRIPT_Ca06593	pseudogene	n.508_509insT	p.Leu172fs
Ca06593	Ca6	63389578	AAAAAA	AAAAAAA	76	GT:PL:DP	1/1:58,15,0:296	1/1:45,18,0:171	INDEL;IDV=11;IMF=0.0643275;DP=467;VDB=9.21805e-09;SGB=-61.4911;MQSB=0.957631;MQ0F=0;AC=4;AN=4;DP4=195,78,123,71;MQ=17;ANN=AAAAAAA	frameshift_variant	HIGH	Ca06593	Ca06593	transcript	TRANSCRIPT_Ca06593	pseudogene	n.508_509insT	p.Leu172fs
Ca06593	Ca6	63389579	AAAAA	AAAAAA	87	GT:PL:DP	1/1:61,18,0:296	1/1:52,25,0:171	INDEL;IDV=3;IMF=0.0101351;DP=467;VDB=1.8681e-08;SGB=-61.4911;MQSB=0.957631;MQ0F=0;AC=4;AN=4;DP4=195,78,123,71;MQ=17;ANN=AAAAAA	frameshift_variant	HIGH	Ca06593	Ca06593	transcript	TRANSCRIPT_Ca06593	pseudogene	n.508_509insT	p.Leu172fs
Ca06593	Ca6	63389580	AAAA	AAAAA	83	GT:PL:DP	1/1:57,27,0:296	1/1:52,25,0:171	INDEL;IDV=12;IMF=0.0405405;DP=467;VDB=2.52717e-08;SGB=-61.4911;MQSB=0.957631;MQ0F=0;AC=4;AN=4;DP4=195,78,123,71;MQ=17;ANN=AAAAA	frameshift_variant	HIGH	Ca06593	Ca06593	transcript	TRANSCRIPT_Ca06593	pseudogene	n.508_509insT	p.Leu172fs
Ca06593	Ca6	63389581	AAA	AAAA	87	GT:PL:DP	1/1:62,20,0:294	1/1:51,25,0:171	INDEL;IDV=26;IMF=0.0884354;DP=465;VDB=8.66988e-08;SGB=-61.4911;MQSB=0.961879;MQ0F=0;AC=4;AN=4;DP4=193,78,123,71;MQ=17;ANN=AAAA	frameshift_variant	HIGH	Ca06593	Ca06593	transcript	TRANSCRIPT_Ca06593	pseudogene	n.508_509insT	p.Leu172fs
Ca06593	Ca6	63389582	AA	AAA	80	GT:PL:DP	1/1:55,24,0:294	1/1:51,25,0:171	INDEL;IDV=2;IMF=0.0116959;DP=465;VDB=1.36513e-07;SGB=-62.4117;MQSB=0.961879;MQ0F=0;AC=4;AN=4;DP4=191,77,125,72;MQ=17;ANN=AAA	frameshift_variant	HIGH	Ca06593	Ca06593	transcript	TRANSCRIPT_Ca06593	pseudogene	n.508_509insT	p.Leu172fs
Ca06593	Ca6	63389583	A	AA	175	GT:PL:DP	1/1:101,18,0:293	1/1:100,20,0:170	INDEL;IDV=85;IMF=0.290102;DP=463;VDB=2.68264e-07;SGB=-62.4117;MQSB=0.965957;MQ0F=0;AC=4;AN=4;DP4=189,77,125,72;MQ=17;ANN=AA	frameshift_variant	HIGH	Ca06593	Ca06593	transcript	TRANSCRIPT_Ca06593	pseudogene	n.508_509insT	p.Leu172fs
Ca06774	Ca6	65744962	ATCTCTCTCTCTCTCTCTCTCTCTCTC	ATCTCTCTCTCTCTCTCTCTCTCTC	124	GT:PL:DP	1/1:90,10,0:10	1/1:59,10,0:11	INDEL;IDV=10;IMF=0.909091;DP=21;VDB=4.14554e-11;SGB=-1.32971;MQSB=0.842105;MQ0F=0;AC=4;AN=4;DP4=2,0,17,2;MQ=17;ANN=ATCTCTCTCTCTCTCTCTCTCTCTC	frameshift_variant	HIGH	Ca06774	Ca06774	transcript	TRANSCRIPT_Ca06774	pseudogene	n.108_109delTC	p.Arg37fs
Ca06820	Ca1	15747	TAAAAAAA	TAAAAAA	48.6875	GT:PL:DP	1/1:44,12,0:158	1/1:31,20,0:212	INDEL;IDV=98;IMF=0.443439;DP=370;VDB=0.701301;SGB=-52.2855;MQSB=4.8536e-06;MQ0F=0;AC=4;AN=4;DP4=108,98,55,109;MQ=10;ANN=TAAAAAA	frameshift_variant	HIGH	Ca06820	Ca06820	transcript	TRANSCRIPT_Ca06820	pseudogene	n.255delT	p.Phe87fs
Ca06845	Ca1	280603	T	TT	51	GT:PL:DP	0/1:35,0,64:22	0/1:49,0,59:14	INDEL;IDV=8;IMF=0.363636;DP=36;VDB=0.167014;SGB=-5.33677;MQSB=1;MQ0F=0;ICB=0.5;HOB=0.5;AC=2;AN=4;DP4=14,11,7,4;MQ=20;ANN=TT	frameshift_variant	HIGH	Ca06845	Ca06845	transcript	TRANSCRIPT_Ca06845	pseudogene	n.1551_1552insA	p.Asn520fs
Ca06902	Ca1	563201	TAAAA	TAAA	86	GT:PL:DP	0/1:120,0,78:204	0/0:0,255,202:156	INDEL;IDV=144;IMF=0.64574;DP=360;VDB=0.661891;SGB=-40.3183;MQSB=1;MQ0F=0;ICB=0.3;HOB=0.125;AC=1;AN=4;DP4=112,123,91,34;MQ=20;ANN=TAAA	frameshift_variant	HIGH	Ca06902	Ca06902	transcript	TRANSCRIPT_Ca06902	pseudogene	n.9218delA	p.Asn3073fs
Ca06982	Ca1	1744319	ATTT	ATT	70	GT:PL:DP	0/0:0,255,175:263	1/1:110,40,0:190	INDEL;IDV=133;IMF=0.7;DP=453;VDB=0.0614478;SGB=90.6324;MQSB=0.998676;MQ0F=0;ICB=0.5;HOB=0.5;AC=2;AN=4;DP4=226,94,117,16;MQ=19;ANN=ATT	frameshift_variant	HIGH	Ca06982	Ca06982	transcript	TRANSCRIPT_Ca06982	pseudogene	n.29delT	p.Leu10fs
Ca06984	Ca1	1750622	GTTTTTTTTTTT	GTTTTTTTTT	50	GT:PL:DP	0/0:0,125,67:49	1/1:89,17,0:92	INDEL;IDV=72;IMF=0.782609;DP=141;VDB=0.0259685;SGB=-20.6797;MQSB=0.975202;MQ0F=0;ICB=0.5;HOB=0.5;AC=2;AN=4;DP4=41,39,50,11;MQ=17;ANN=GTTTTTTTTT	frameshift_variant	HIGH	Ca06984	Ca06984	transcript	TRANSCRIPT_Ca06984	pseudogene	n.205_206delTT	p.Leu69fs
Ca07002	Ca1	1887582	A	AT	87	GT:PL:DP	0/0:0,255,210:169	1/1:126,48,0:91	INDEL;IDV=78;IMF=0.857143;DP=260;VDB=0.604407;SGB=50.4298;MQSB=1;MQ0F=0;ICB=0.5;HOB=0.5;AC=2;AN=4;DP4=99,86,43,32;MQ=20;ANN=AT	frameshift_variant	HIGH	Ca07002	Ca07002	transcript	TRANSCRIPT_Ca07002	pseudogene	n.144_145insA	p.Ter49fs
Ca07014	Ca1	1914540	CTCT	CTCTCT	39.2925	GT:PL:DP	0/0:0,255,166:164	0/1:73,0,21:75	INDEL;IDV=2;IMF=0.0266667;DP=239;VDB=0.0074824;SGB=14.3863;MQSB=0.998137;MQ0F=0;ICB=0.3;HOB=0.125;AC=1;AN=4;DP4=154,62,8,15;MQ=19;ANN=CTCTCT	frameshift_variant	HIGH	Ca07014	Ca07014	transcript	TRANSCRIPT_Ca07014	pseudogene	n.107_108dupCT	p.Ala37fs
Ca07014	Ca1	1914541	TCT	TCTCT	39.2806	GT:PL:DP	0/0:0,255,166:163	0/1:73,0,32:75	INDEL;IDV=6;IMF=0.08;DP=238;VDB=0.00696583;SGB=14.3863;MQSB=0.997993;MQ0F=0;ICB=0.3;HOB=0.125;AC=1;AN=4;DP4=153,62,8,15;MQ=19;ANN=TCTCT	frameshift_variant	HIGH	Ca07014	Ca07014	transcript	TRANSCRIPT_Ca07014	pseudogene	n.107_108dupCT	p.Ala37fs
Ca07014	Ca1	1914542	CT	CTCT	48.2885	GT:PL:DP	0/0:0,255,166:163	0/1:82,0,29:74	INDEL;IDV=5;IMF=0.0675676;DP=237;VDB=0.00635719;SGB=14.3863;MQSB=0.997841;MQ0F=0;ICB=0.3;HOB=0.125;AC=1;AN=4;DP4=152,62,8,15;MQ=19;ANN=CTCT	frameshift_variant	HIGH	Ca07014	Ca07014	transcript	TRANSCRIPT_Ca07014	pseudogene	n.107_108dupCT	p.Ala37fs
Ca07014	Ca1	1914543	T	TCT	48.2958	GT:PL:DP	0/0:0,255,167:163	0/1:82,0,25:74	INDEL;IDV=21;IMF=0.283784;DP=237;VDB=0.00698637;SGB=-9.32607;MQSB=0.997841;MQ0F=0;ICB=0.3;HOB=0.125;AC=1;AN=4;DP4=151,62,9,15;MQ=19;ANN=TCT	frameshift_variant	HIGH	Ca07014	Ca07014	transcript	TRANSCRIPT_Ca07014	pseudogene	n.107_108dupCT	p.Ala37fs
Ca07028	Ca1	1989206	GTAGATAGATAGATAGATAGAT	GTAGATAGATAGATAGAT	81	GT:PL:DP	0/0:0,255,255:169	0/1:115,0,14:213	INDEL;IDV=137;IMF=0.62844;DP=382;VDB=1.95382e-17;SGB=104.495;MQSB=0.994269;MQ0F=0;ICB=0.3;HOB=0.125;AC=1;AN=4;DP4=62,167,20,133;MQ=19;ANN=GTAGATAGATAGATAGAT	frameshift_variant	HIGH	Ca07028	Ca07028	transcript	TRANSCRIPT_Ca07028	pseudogene	n.66_69delATCT	p.Ile28fs
Ca07116	Ca1	2748323	TAA	TA	36.6392	GT:PL:DP	0/1:35,0,48:9	0/1:35,0,78:18	INDEL;IDV=14;IMF=0.777778;DP=27;VDB=7.68347e-05;SGB=-5.02958;MQSB=1;MQ0F=0;ICB=0.5;HOB=0.5;AC=2;AN=4;DP4=2,15,1,9;MQ=20;ANN=TA	frameshift_variant	HIGH	Ca07116	Ca07116	transcript	TRANSCRIPT_Ca07116	pseudogene	n.517delA	p.Arg173fs
Ca07122	Ca1	2852579	AAGA	AA	108	GT:PL:DP	0/1:116,0,66:67	0/1:25,0,64:76	INDEL;IDV=6;IMF=0.0789474;DP=143;VDB=1;SGB=-17.918;MQSB=0.882191;MQ0F=0;ICB=0.5;HOB=0.5;AC=2;AN=4;DP4=17,74,16,36;MQ=18;ANN=AA	frameshift_variant	HIGH	Ca07122	Ca07122	transcript	TRANSCRIPT_Ca07122	pseudogene	n.111_112delTC	p.Leu38fs
Ca07123	Ca1	2874332	GT	G	125	GT:PL:DP	0/1:59,0,33:26	0/1:99,0,54:35	INDEL;IDV=17;IMF=0.485714;DP=61;VDB=0.722441;SGB=-9.93983;MQSB=0.157292;MQ0F=0;ICB=0.5;HOB=0.5;AC=2;AN=4;DP4=31,4,11,15;MQ=16;ANN=G	frameshift_variant	HIGH	Ca07123	Ca07123	transcript	TRANSCRIPT_Ca07123	pseudogene	n.1178delA	p.His393fs
Ca07123	Ca1	2874506	AAGA	AAGAGA	120	GT:PL:DP	1/1:53,32,0:181	1/1:93,38,0:135	INDEL;IDV=73;IMF=0.403315;DP=316;VDB=1.54109e-13;SGB=-63.6391;MQSB=0.0840747;MQ0F=0;AC=4;AN=4;DP4=59,56,125,76;MQ=5;ANN=AAGAGA	frameshift_variant	HIGH	Ca07123	Ca07123	transcript	TRANSCRIPT_Ca07123	pseudogene	n.1001_1002insTC	p.Ser336fs
Ca07123	Ca1	2874508	GAAA	GAGAAA	118	GT:PL:DP	1/1:55,27,0:189	1/1:89,26,0:146	INDEL;IDV=85;IMF=0.449735;DP=335;VDB=1.50348e-05;SGB=-64.2528;MQSB=0.169633;MQ0F=0;AC=4;AN=4;DP4=61,71,127,76;MQ=5;ANN=GAGAAA	frameshift_variant	HIGH	Ca07123	Ca07123	transcript	TRANSCRIPT_Ca07123	pseudogene	n.1001_1002insTC	p.Ser336fs
Ca07123	Ca1	2874509	AAA	AGAAA	116	GT:PL:DP	1/1:53,24,0:190	1/1:89,26,0:146	INDEL;IDV=15;IMF=0.10274;DP=336;VDB=7.47442e-06;SGB=-64.2528;MQSB=0.150028;MQ0F=0;AC=4;AN=4;DP4=62,71,127,76;MQ=5;ANN=AGAAA	frameshift_variant	HIGH	Ca07123	Ca07123	transcript	TRANSCRIPT_Ca07123	pseudogene	n.1001_1002insTC	p.Ser336fs
Ca07279	Ca1	4263388	TAGAAG	T	94	GT:PL:DP	0/0:0,255,236:123	0/1:128,0,85:67	INDEL;IDV=33;IMF=0.492537;DP=190;VDB=0.00306695;SGB=20.6245;MQSB=0.912445;MQ0F=0;ICB=0.3;HOB=0.125;AC=1;AN=4;DP4=40,118,8,24;MQ=19;ANN=T	frameshift_variant	HIGH	Ca07279	Ca07279	transcript	TRANSCRIPT_Ca07279	pseudogene	n.1443_1447delAGAAG	p.Glu482fs
Ca07323	Ca1	4630362	TTCTCTCTCTCTCTCTCTCTCTCT	TTCTCTCTCTCTCTCTCTCT	49.0257	GT:PL:DP	0/0:0,148,189:59	0/1:83,0,141:73	INDEL;IDV=24;IMF=0.328767;DP=132;VDB=0.842154;SGB=-10.5535;MQSB=0.996958;MQ0F=0;ICB=0.3;HOB=0.125;AC=1;AN=4;DP4=25,79,9,19;MQ=19;ANN=TTCTCTCTCTCTCTCTCTCT	frameshift_variant	HIGH	Ca07323	Ca07323	transcript	TRANSCRIPT_Ca07323	pseudogene	n.75_78delAGAG	p.Glu32fs
Ca07333	Ca1	4770503	CAA	CA	94	GT:PL:DP	0/1:128,0,133:96	0/0:0,255,241:219	INDEL;IDV=54;IMF=0.5625;DP=315;VDB=1;SGB=-17.3043;MQSB=1;MQ0F=0;ICB=0.3;HOB=0.125;AC=1;AN=4;DP4=112,153,30,20;MQ=20;ANN=CA	frameshift_variant	HIGH	Ca07333	Ca07333	transcript	TRANSCRIPT_Ca07333	pseudogene	n.497delT	p.Ile166fs
Ca07400	Ca1	4959290	CTCTCTCTCTCTCTCTCTCTCT	CTCTCTCTCTCTCTCTCTCTCTCT	24.3251	GT:PL:DP	0/1:58,0,51:17	0/0:0,18,54:6	INDEL;IDV=1;IMF=0.0588235;DP=23;VDB=0.0132606;SGB=3.31571;MQSB=0.973027;MQ0F=0;ICB=0.3;HOB=0.125;AC=1;AN=4;DP4=12,4,4,3;MQ=19;ANN=CTCTCTCTCTCTCTCTCTCTCTCT	frameshift_variant	HIGH	Ca07400	Ca07400	transcript	TRANSCRIPT_Ca07400	pseudogene	n.21_22dupCT	p.Phe8fs
Ca07400	Ca1	4959311	T	TCT	22.2658	GT:PL:DP	0/1:56,0,53:18	0/0:0,33,88:11	INDEL;IDV=5;IMF=0.277778;DP=29;VDB=0.139599;SGB=3.31571;MQSB=0.977751;MQ0F=0;ICB=0.3;HOB=0.125;AC=1;AN=4;DP4=16,6,4,3;MQ=19;ANN=TCT	frameshift_variant	HIGH	Ca07400	Ca07400	transcript	TRANSCRIPT_Ca07400	pseudogene	n.21_22dupCT	p.Phe8fs
Ca07734	Ca1	7852184	GA	G	200	GT:PL:DP	0/1:109,0,126:128	0/1:124,0,75:133	INDEL;IDV=102;IMF=0.766917;DP=261;VDB=1.516e-32;SGB=-44.6142;MQSB=0.973588;MQ0F=0;ICB=0.5;HOB=0.5;AC=2;AN=4;DP4=17,105,13,126;MQ=19;ANN=G	frameshift_variant	HIGH	Ca07734	Ca07734	transcript	TRANSCRIPT_Ca07734	pseudogene	n.13delT	p.Ser5fs
Ca07739	Ca1	7919181	ATCTCTCTCTCTCTCTCT	ATCTCTCTCTCTCTCT	90	GT:PL:DP	0/1:73,0,26:9	0/1:49,0,2:8	INDEL;IDV=6;IMF=0.666667;DP=17;VDB=0.473207;SGB=-1.23363;MQSB=0.982301;MQ0F=0;ICB=0.5;HOB=0.5;AC=2;AN=4;DP4=4,1,10,2;MQ=19;ANN=ATCTCTCTCTCTCTCT	frameshift_variant	HIGH	Ca07739	Ca07739	transcript	TRANSCRIPT_Ca07739	pseudogene	n.30_31delCT	p.Thr12fs
Ca07743	Ca1	7933849	TAAAAAA	TAAAAAAAA	175	GT:PL:DP	0/1:87,0,27:168	1/1:122,113,0:190	INDEL;IDV=18;IMF=0.09375;DP=358;VDB=5.85698e-07;SGB=-1.38629;MQSB=0.797317;MQ0F=0;ICB=0.3;HOB=0.125;AC=3;AN=4;DP4=47,42,168,101;MQ=15;ANN=TAAAAAAAA	frameshift_variant	HIGH	Ca07743	Ca07743	transcript	TRANSCRIPT_Ca07743	pseudogene	n.393_394insTT	p.Asn134fs
Ca07743	Ca1	7933850	AAAAAA	AAAAAAAA	216	GT:PL:DP	0/1:96,0,6:173	1/1:149,115,0:197	INDEL;IDV=3;IMF=0.0169492;DP=370;VDB=0.000230449;SGB=-81.1297;MQSB=0.924842;MQ0F=0;ICB=0.3;HOB=0.125;AC=3;AN=4;DP4=53,59,164,94;MQ=15;ANN=AAAAAAAA	frameshift_variant	HIGH	Ca07743	Ca07743	transcript	TRANSCRIPT_Ca07743	pseudogene	n.393_394insTT	p.Asn134fs
Ca07743	Ca1	7933851	AAAAA	AAAAAAA	219	GT:PL:DP	0/1:96,0,5:173	1/1:152,117,0:197	INDEL;IDV=29;IMF=0.145729;DP=370;VDB=0.000255201;SGB=-81.1297;MQSB=0.924842;MQ0F=0;ICB=0.3;HOB=0.125;AC=3;AN=4;DP4=53,59,164,94;MQ=15;ANN=AAAAAAA	frameshift_variant	HIGH	Ca07743	Ca07743	transcript	TRANSCRIPT_Ca07743	pseudogene	n.393_394insTT	p.Asn134fs
Ca07743	Ca1	7933852	AAAA	AAAAAA	205	GT:PL:DP	0/1:92,0,11:172	1/1:145,119,0:197	INDEL;IDV=20;IMF=0.100503;DP=369;VDB=0.000420885;SGB=-84.8119;MQSB=0.93229;MQ0F=0;ICB=0.3;HOB=0.125;AC=3;AN=4;DP4=48,51,168,102;MQ=15;ANN=AAAAAA	frameshift_variant	HIGH	Ca07743	Ca07743	transcript	TRANSCRIPT_Ca07743	pseudogene	n.393_394insTT	p.Asn134fs
Ca07743	Ca1	7933853	AAA	AAAAA	211	GT:PL:DP	0/1:100,0,20:177	1/1:145,96,0:200	INDEL;IDV=7;IMF=0.0346535;DP=377;VDB=0.00849251;SGB=-81.7434;MQSB=0.942562;MQ0F=0;ICB=0.3;HOB=0.125;AC=3;AN=4;DP4=50,67,166,94;MQ=15;ANN=AAAAA	frameshift_variant	HIGH	Ca07743	Ca07743	transcript	TRANSCRIPT_Ca07743	pseudogene	n.393_394insTT	p.Asn134fs
Ca07743	Ca1	7933854	AA	AAAA	215	GT:PL:DP	0/1:96,0,15:177	1/1:152,117,0:200	INDEL;IDV=2;IMF=0.00990099;DP=377;VDB=0.0141809;SGB=-84.8119;MQSB=0.942562;MQ0F=0;ICB=0.3;HOB=0.125;AC=3;AN=4;DP4=48,59,168,102;MQ=15;ANN=AAAA	frameshift_variant	HIGH	Ca07743	Ca07743	transcript	TRANSCRIPT_Ca07743	pseudogene	n.393_394insTT	p.Asn134fs
Ca07743	Ca1	7933855	A	AAA	214	GT:PL:DP	0/1:97,0,17:178	1/1:151,111,0:202	INDEL;IDV=100;IMF=0.490196;DP=380;VDB=0.0287801;SGB=-84.8119;MQSB=0.96741;MQ0F=0;ICB=0.3;HOB=0.125;AC=3;AN=4;DP4=48,62,168,102;MQ=15;ANN=AAA	frameshift_variant	HIGH	Ca07743	Ca07743	transcript	TRANSCRIPT_Ca07743	pseudogene	n.393_394insTT	p.Asn134fs
Ca08514	Ca1	15555458	TAGAGAGAGAGAGAGAGAGAGAGAGAGAGAGAGAGA	TAGAGAGAGAGAGAGAGAGAGAGAGAGAGAGAGA	160	GT:PL:DP	0/1:88,0,88:62	0/1:105,0,110:74	INDEL;IDV=29;IMF=0.391892;DP=136;VDB=0.0220999;SGB=-18.5317;MQSB=0.981768;MQ0F=0;ICB=0.5;HOB=0.5;AC=2;AN=4;DP4=47,35,25,29;MQ=19;ANN=TAGAGAGAGAGAGAGAGAGAGAGAGAGAGAGAGA	frameshift_variant	HIGH	Ca08514	Ca08514	transcript	TRANSCRIPT_Ca08514	pseudogene	n.96_97delTC	p.Tyr44fs
Ca08524	Ca1	15625701	A	AA	21.5688	GT:PL:DP	0/1:49,0,44:8	0/1:5,0,39:5	INDEL;IDV=4;IMF=0.5;DP=13;VDB=0.106188;SGB=-3.47587;MQSB=1;MQ0F=0;ICB=0.5;HOB=0.5;AC=2;AN=4;DP4=3,5,1,4;MQ=20;ANN=AA	frameshift_variant	HIGH	Ca08524	Ca08524	transcript	TRANSCRIPT_Ca08524	pseudogene	n.74_75insT	p.Leu27fs
Ca08603	Ca1	16771220	TAATCAATCAAT	TAATCAAT	228	GT:PL:DP	1/1:109,42,0:18	1/1:143,84,0:28	INDEL;IDV=28;IMF=1;DP=46;VDB=2.64254e-09;SGB=-1.36383;MQSB=0.996116;MQ0F=0;AC=4;AN=4;DP4=0,1,41,4;MQ=19;ANN=TAATCAAT	frameshift_variant	HIGH	Ca08603	Ca08603	transcript	TRANSCRIPT_Ca08603	pseudogene	n.32_35delCAAT	p.Ser11fs
Ca08603	Ca1	16771405	A	AA	20.2446	GT:PL:DP	0/0:0,38,122:27	0/1:54,0,113:42	INDEL;IDV=12;IMF=0.285714;DP=69;VDB=0.0964325;SGB=-6.56424;MQSB=1;MQ0F=0;ICB=0.3;HOB=0.125;AC=1;AN=4;DP4=28,26,8,7;MQ=20;ANN=AA	frameshift_variant	HIGH	Ca08603	Ca08603	transcript	TRANSCRIPT_Ca08603	pseudogene	n.209dupA	p.Asn70fs
Ca08612	Ca1	16967187	T	TT	31.2324	GT:PL:DP	0/0:0,188,122:99	0/1:65,0,93:60	INDEL;IDV=28;IMF=0.466667;DP=159;VDB=5.20675e-13;SGB=-13.6221;MQSB=0.962453;MQ0F=0;ICB=0.3;HOB=0.125;AC=1;AN=4;DP4=100,21,36,2;MQ=19;ANN=TT	frameshift_variant	HIGH	Ca08612	Ca08612	transcript	TRANSCRIPT_Ca08612	pseudogene	n.73dupT	p.Tyr25fs
Ca08669	Ca1	17640319	ATCTCTCTCTCTCTCTCTCTCTCTCTCT	ATCTCTCTCTCTCTCTCTCTCTCTCTCTCT	209	GT:PL:DP	0/1:146,0,84:176	0/1:94,0,1:164	INDEL;IDV=6;IMF=0.0365854;DP=340;VDB=0.00051982;SGB=-69.4693;MQSB=0.99837;MQ0F=0;ICB=0.5;HOB=0.5;AC=2;AN=4;DP4=90,30,124,96;MQ=19;ANN=ATCTCTCTCTCTCTCTCTCTCTCTCTCTCT	frameshift_variant	HIGH	Ca08669	Ca08669	transcript	TRANSCRIPT_Ca08669	pseudogene	n.217_218dupCT	p.Ala74fs
Ca08669	Ca1	17640339	CTCTCTCT	CTCTCTCTCT	239	GT:PL:DP	0/1:148,0,84:183	0/1:125,0,64:189	INDEL;IDV=1;IMF=0.00529101;DP=372;VDB=0.0116619;SGB=-68.5487;MQSB=0.938054;MQ0F=0;ICB=0.5;HOB=0.5;AC=2;AN=4;DP4=95,60,121,96;MQ=19;ANN=CTCTCTCTCT	frameshift_variant	HIGH	Ca08669	Ca08669	transcript	TRANSCRIPT_Ca08669	pseudogene	n.217_218dupCT	p.Ala74fs
Ca08669	Ca1	17640340	TCTCTCT	TCTCTCTCT	238	GT:PL:DP	0/1:148,0,86:185	0/1:124,0,63:188	INDEL;IDV=1;IMF=0.00540541;DP=373;VDB=0.0133875;SGB=-68.5487;MQSB=0.936466;MQ0F=0;ICB=0.5;HOB=0.5;AC=2;AN=4;DP4=95,61,121,96;MQ=19;ANN=TCTCTCTCT	frameshift_variant	HIGH	Ca08669	Ca08669	transcript	TRANSCRIPT_Ca08669	pseudogene	n.217_218dupCT	p.Ala74fs
Ca08669	Ca1	17640344	TCT	TCTCT	246	GT:PL:DP	0/1:147,0,106:201	0/1:132,0,96:206	INDEL;IDV=1;IMF=0.00497512;DP=407;VDB=0.580345;SGB=-68.5487;MQSB=0.999989;MQ0F=0;ICB=0.5;HOB=0.5;AC=2;AN=4;DP4=99,91,121,96;MQ=18;ANN=TCTCT	frameshift_variant	HIGH	Ca08669	Ca08669	transcript	TRANSCRIPT_Ca08669	pseudogene	n.217_218dupCT	p.Ala74fs
Ca08669	Ca1	17640346	T	TCT	245	GT:PL:DP	0/1:148,0,102:196	0/1:131,0,95:204	INDEL;IDV=108;IMF=0.529412;DP=400;VDB=0.477698;SGB=-69.4693;MQSB=0.999273;MQ0F=0;ICB=0.5;HOB=0.5;AC=2;AN=4;DP4=90,90,123,97;MQ=18;ANN=TCT	frameshift_variant	HIGH	Ca08669	Ca08669	transcript	TRANSCRIPT_Ca08669	pseudogene	n.217_218dupCT	p.Ala74fs
Ca08826	Ca1	19673915	CAGAGAGAGAGAGAGAGAGAGAGAGAGAGAGAG	CAGAGAGAGAGAGAGAGAGAGAGAGAGAGAGAGAG	87	GT:PL:DP	0/1:120,0,109:101	0/0:25,83,135:75	INDEL;IDV=17;IMF=0.226667;DP=176;VDB=4.72127e-08;SGB=-24.6688;MQSB=0.730342;MQ0F=0;ICB=0.3;HOB=0.125;AC=1;AN=4;DP4=66,36,27,47;MQ=18;ANN=CAGAGAGAGAGAGAGAGAGAGAGAGAGAGAGAGAG	frameshift_variant	HIGH	Ca08826	Ca08826	transcript	TRANSCRIPT_Ca08826	pseudogene	n.113_114insCT	p.Trp49fs
Ca08826	Ca1	19673941	GAGAGAG	GAGAGAGAG	66	GT:PL:DP	0/1:100,0,87:115	0/0:0,151,129:92	INDEL;IDV=1;IMF=0.00869565;DP=207;VDB=0.164841;SGB=-18.2249;MQSB=0.723703;MQ0F=0;ICB=0.3;HOB=0.125;AC=1;AN=4;DP4=84,70,18,35;MQ=18;ANN=GAGAGAGAG	frameshift_variant	HIGH	Ca08826	Ca08826	transcript	TRANSCRIPT_Ca08826	pseudogene	n.113_114insCT	p.Trp49fs
Ca08826	Ca1	19673947	G	GAG	71	GT:PL:DP	0/1:105,0,109:111	0/0:0,180,139:102	INDEL;IDV=38;IMF=0.342342;DP=213;VDB=0.997246;SGB=-18.2249;MQSB=0.904111;MQ0F=0;ICB=0.3;HOB=0.125;AC=1;AN=4;DP4=72,88,18,35;MQ=18;ANN=GAG	frameshift_variant	HIGH	Ca08826	Ca08826	transcript	TRANSCRIPT_Ca08826	pseudogene	n.113_114insCT	p.Trp49fs
Ca08863	Ca1	20260211	G	GAACAAGTGTGT	281	GT:PL:DP	1/1:157,16,0:43	1/1:149,14,0:41	INDEL;IDV=32;IMF=0.551724;DP=84;VDB=0.0799271;SGB=-1.38624;MQSB=0.945946;MQ0F=0;AC=4;AN=4;DP4=12,8,35,29;MQ=19;ANN=GAACAAGTGTGT	frameshift_variant	HIGH	Ca08863	Ca08863	transcript	TRANSCRIPT_Ca08863	pseudogene	n.223_224insACACACTTGTT	p.Pro75fs
Ca09265	Ca1	27192846	ACT	ACTCT	286	GT:PL:DP	1/1:162,179,0:140	1/1:148,167,0:150	INDEL;IDV=4;IMF=0.0266667;DP=290;VDB=0.000391622;SGB=-1.38629;MQSB=0.985686;MQ0F=0;AC=4;AN=4;DP4=12,32,194,52;MQ=18;ANN=ACTCT	frameshift_variant	HIGH	Ca09265	Ca09265	transcript	TRANSCRIPT_Ca09265	pseudogene	n.2513_2514insAG	p.Val839fs
Ca09265	Ca1	27192848	T	TCT	230	GT:PL:DP	1/1:127,58,0:166	1/1:128,77,0:172	INDEL;IDV=141;IMF=0.819767;DP=338;VDB=0.327457;SGB=-77.1406;MQSB=0.769049;MQ0F=0;AC=4;AN=4;DP4=45,48,194,51;MQ=18;ANN=TCT	frameshift_variant	HIGH	Ca09265	Ca09265	transcript	TRANSCRIPT_Ca09265	pseudogene	n.2513_2514insAG	p.Val839fs
Ca09295	Ca1	27828958	A	AGTGA	65	GT:PL:DP	0/0:0,187,178:62	0/1:99,0,33:33	INDEL;IDV=15;IMF=0.454545;DP=95;VDB=0.376205;SGB=10.9211;MQSB=0.863863;MQ0F=0;ICB=0.3;HOB=0.125;AC=1;AN=4;DP4=31,46,10,8;MQ=17;ANN=AGTGA	frameshift_variant	HIGH	Ca09295	Ca09295	transcript	TRANSCRIPT_Ca09295	pseudogene	n.91_92insTCAC	p.Gln43fs
Ca09329	Ca1	28602610	CT	CTTT	189	GT:PL:DP	0/1:124,0,91:303	0/1:98,0,142:58	INDEL;IDV=284;IMF=0.74934;DP=361;VDB=1.58621e-12;SGB=-65.4802;MQSB=0.705365;MQ0F=0;ICB=0.5;HOB=0.5;AC=2;AN=4;DP4=85,69,148,59;MQ=19;ANN=CTTT	frameshift_variant	HIGH	Ca09329	Ca09329	transcript	TRANSCRIPT_Ca09329	pseudogene	n.520_521insAA	p.Asp175fs
Ca09470	Ca1	31464619	CCACA	CCACACA	154	GT:PL:DP	1/1:86,9,0:153	0/1:100,0,11:139	INDEL;IDV=26;IMF=0.169935;DP=292;VDB=1;SGB=-58.4226;MQSB=0.000456402;MQ0F=0.0410959;ICB=0.3;HOB=0.125;AC=3;AN=4;DP4=76,32,124,60;MQ=13;ANN=CCACACA	frameshift_variant	HIGH	Ca09470	Ca09470	transcript	TRANSCRIPT_Ca09470	pseudogene	n.1130_1131insTG	p.Gly379fs
Ca09470	Ca1	31464621	ACA	ACACA	180	GT:PL:DP	1/1:98,12,0:168	1/1:107,1,0:166	INDEL;IDV=59;IMF=0.355422;DP=334;VDB=1;SGB=-58.4226;MQSB=0.0128601;MQ0F=0.0359281;AC=4;AN=4;DP4=85,65,124,60;MQ=13;ANN=ACACA	frameshift_variant	HIGH	Ca09470	Ca09470	transcript	TRANSCRIPT_Ca09470	pseudogene	n.1130_1131insTG	p.Gly379fs
Ca09470	Ca1	31464623	A	ACA	170	GT:PL:DP	1/1:92,5,0:169	0/1:106,0,4:166	INDEL;IDV=38;IMF=0.224852;DP=335;VDB=1;SGB=-58.4226;MQSB=0.0119926;MQ0F=0.0358209;ICB=0.3;HOB=0.125;AC=3;AN=4;DP4=86,65,124,60;MQ=13;ANN=ACA	frameshift_variant	HIGH	Ca09470	Ca09470	transcript	TRANSCRIPT_Ca09470	pseudogene	n.1130_1131insTG	p.Gly379fs
Ca09482	Ca1	31625053	AAATTCAATTCAATTCAA	AAATTCAATTCAATTCAATTCAA	232	GT:PL:DP	0/1:109,0,22:45	1/1:157,57,0:62	INDEL;IDV=1;IMF=0.0222222;DP=107;VDB=0.0478095;SGB=-1.38565;MQSB=0.995121;MQ0F=0;ICB=0.3;HOB=0.125;AC=3;AN=4;DP4=16,7,55,29;MQ=17;ANN=AAATTCAATTCAATTCAATTCAA	frameshift_variant	HIGH	Ca09482	Ca09482	transcript	TRANSCRIPT_Ca09482	pseudogene	n.1036_1037insTTGAA	p.Glu347fs
Ca09482	Ca1	31625070	A	ATTCAA	238	GT:PL:DP	0/1:117,0,8:57	1/1:152,40,0:71	INDEL;IDV=40;IMF=0.56338;DP=128;VDB=0.995466;SGB=-29.2716;MQSB=0.990048;MQ0F=0;ICB=0.3;HOB=0.125;AC=3;AN=4;DP4=16,23,55,34;MQ=17;ANN=ATTCAA	frameshift_variant	HIGH	Ca09482	Ca09482	transcript	TRANSCRIPT_Ca09482	pseudogene	n.1036_1037insTTGAA	p.Glu347fs
Ca09606	Ca1	33657065	ATCACTCACTCACTCACTCACTCAC	ATCACTCACTCACTCACTCAC	50	GT:PL:DP	0/0:0,255,133:197	0/1:84,0,35:116	INDEL;IDV=38;IMF=0.327586;DP=313;VDB=0.297763;SGB=-26.203;MQSB=0.629731;MQ0F=0;ICB=0.3;HOB=0.125;AC=1;AN=4;DP4=195,39,65,14;MQ=17;ANN=ATCACTCACTCACTCACTCAC	frameshift_variant	HIGH	Ca09606	Ca09606	transcript	TRANSCRIPT_Ca09606	pseudogene	n.112_115delTCAC	p.Ser38fs
Ca09688	Ca1	34834076	A	AT	107	GT:PL:DP	1/1:87,1,0:9	0/1:51,0,49:8	INDEL;IDV=8;IMF=0.888889;DP=17;VDB=0.800009;SGB=-5.33664;MQSB=1;MQ0F=0;ICB=0.3;HOB=0.125;AC=3;AN=4;DP4=2,4,6,5;MQ=20;ANN=AT	frameshift_variant	HIGH	Ca09688	Ca09688	transcript	TRANSCRIPT_Ca09688	pseudogene	n.1113_1114insT	p.Gly372fs
Ca09733	Ca1	35609706	TTTTT	TTTTTT	227	GT:PL:DP	0/1:142,0,36:84	0/1:119,0,5:84	INDEL;IDV=3;IMF=0.0275229;DP=168;VDB=0.388754;SGB=-35.1018;MQSB=0.992153;MQ0F=0;ICB=0.5;HOB=0.5;AC=2;AN=4;DP4=37,23,52,56;MQ=19;ANN=TTTTTT	frameshift_variant	HIGH	Ca09733	Ca09733	transcript	TRANSCRIPT_Ca09733	pseudogene	n.115dupT	p.Ser39fs
Ca09733	Ca1	35609710	T	TT	280	GT:PL:DP	1/1:158,23,0:75	1/1:147,41,0:79	INDEL;IDV=57;IMF=0.57;DP=154;VDB=0.0683738;SGB=-37.2497;MQSB=0.989858;MQ0F=0;AC=4;AN=4;DP4=22,17,53,62;MQ=19;ANN=TT	frameshift_variant	HIGH	Ca09733	Ca09733	transcript	TRANSCRIPT_Ca09733	pseudogene	n.115dupT	p.Ser39fs
Ca09974	Ca1	39731298	A	AATTA	81	GT:PL:DP	0/0:0,191,148:100	0/1:115,0,99:97	INDEL;IDV=1;IMF=0.0103093;DP=197;VDB=0.719671;SGB=-17.6112;MQSB=0.992072;MQ0F=0;ICB=0.3;HOB=0.125;AC=1;AN=4;DP4=92,54,37,14;MQ=18;ANN=AATTA	frameshift_variant	HIGH	Ca09974	Ca09974	transcript	TRANSCRIPT_Ca09974	pseudogene	n.124_125insATTA	p.Ile42fs
Ca10067	Ca1	41558383	GTTTTTTTTT	GTTTTTTTTTT	39.5149	GT:PL:DP	1/1:34,1,0:19	1/1:30,0,0:17	INDEL;IDV=2;IMF=0.105263;DP=36;VDB=0.108656;SGB=-9.63298;MQSB=1;MQ0F=0;AC=4;AN=4;DP4=0,11,3,22;MQ=20;ANN=GTTTTTTTTTT	frameshift_variant	HIGH	Ca10067	Ca10067	transcript	TRANSCRIPT_Ca10067	pseudogene	n.1508dupT	p.Ser504fs
Ca10067	Ca1	41558384	TTTTTTTTT	TTTTTTTTTT	44.967	GT:PL:DP	1/1:40,4,0:20	1/1:30,1,0:17	INDEL;IDV=2;IMF=0.1;DP=37;VDB=0.186568;SGB=-9.01927;MQSB=1;MQ0F=0;AC=4;AN=4;DP4=0,14,3,20;MQ=20;ANN=TTTTTTTTTT	frameshift_variant	HIGH	Ca10067	Ca10067	transcript	TRANSCRIPT_Ca10067	pseudogene	n.1508dupT	p.Ser504fs
Ca10067	Ca1	41558392	T	TT	155	GT:PL:DP	1/1:93,1,0:20	1/1:87,5,0:17	INDEL;IDV=12;IMF=0.6;DP=37;VDB=0.125956;SGB=-9.63298;MQSB=1;MQ0F=0;AC=4;AN=4;DP4=0,12,3,22;MQ=20;ANN=TT	frameshift_variant	HIGH	Ca10067	Ca10067	transcript	TRANSCRIPT_Ca10067	pseudogene	n.1508dupT	p.Ser504fs
Ca10527	Ca4	117310	CTCTATCTATC	CTCTATC	78	GT:PL:DP	1/1:117,51,0:126	0/0:0,255,176:122	INDEL;IDV=102;IMF=0.68;DP=248;VDB=0.588263;SGB=-34.7949;MQSB=0.119167;MQ0F=0;ICB=0.5;HOB=0.5;AC=2;AN=4;DP4=70,71,45,62;MQ=17;ANN=CTCTATC	frameshift_variant	HIGH	Ca10527	Ca10527	transcript	TRANSCRIPT_Ca10527	pseudogene	n.1077_1080delGATA	p.Asp361fs
Ca10558	Ca4	466092	TGAGAGAGAGAGAGAGAGAGAGAGAGAGAG	TGAGAGAGAGAGAGAGAGAGAGAGAGAG	171	GT:PL:DP	0/1:109,0,105:62	0/1:95,0,75:42	INDEL;IDV=32;IMF=0.516129;DP=104;VDB=0.661412;SGB=-17.6112;MQSB=0.991465;MQ0F=0;ICB=0.5;HOB=0.5;AC=2;AN=4;DP4=6,47,33,18;MQ=18;ANN=TGAGAGAGAGAGAGAGAGAGAGAGAGAG	frameshift_variant	HIGH	Ca10558	Ca10558	transcript	TRANSCRIPT_Ca10558	pseudogene	n.94_95delCT	p.Ser41fs
Ca10567	Ca4	528556	T	TAT	53	GT:PL:DP	0/0:0,39,127:13	0/1:87,0,36:17	INDEL;IDV=12;IMF=0.705882;DP=30;VDB=0.0793438;SGB=4.69269;MQSB=0.958545;MQ0F=0;ICB=0.3;HOB=0.125;AC=1;AN=4;DP4=10,11,6,3;MQ=19;ANN=TAT	frameshift_variant	HIGH	Ca10567	Ca10567	transcript	TRANSCRIPT_Ca10567	pseudogene	n.1184_1185insAT	p.Trp396fs
Ca10694	Ca4	1695381	TAA	TA	84	GT:PL:DP	0/1:118,0,70:70	0/0:0,179,178:80	INDEL;IDV=54;IMF=0.771429;DP=150;VDB=0.66777;SGB=-16.0769;MQSB=1;MQ0F=0;ICB=0.3;HOB=0.125;AC=1;AN=4;DP4=45,59,35,11;MQ=20;ANN=TA	frameshift_variant	HIGH	Ca10694	Ca10694	transcript	TRANSCRIPT_Ca10694	pseudogene	n.1433delT	p.Lys479fs
Ca10706	Ca4	1795596	CTTTCTCTCTTT	CT	34.2898	GT:PL:DP	0/1:68,0,69:20	0/0:0,66,182:22	INDEL;IDV=8;IMF=0.4;DP=42;VDB=0.145128;SGB=4.69269;MQSB=0.999683;MQ0F=0;ICB=0.3;HOB=0.125;AC=1;AN=4;DP4=19,14,1,8;MQ=19;ANN=CT	frameshift_variant	HIGH	Ca10706	Ca10706	transcript	TRANSCRIPT_Ca10706	pseudogene	n.99_108delAAAGAGAGAA	p.Lys34fs
Ca10795	Ca4	2586260	CATCCCCATTACCAATCCC	CATCCC	41.7811	GT:PL:DP	0/0:0,60,187:20	0/1:76,0,17:9	INDEL;IDV=6;IMF=0.666667;DP=29;VDB=0.493351;SGB=2.63044;MQSB=0.954405;MQ0F=0;ICB=0.3;HOB=0.125;AC=1;AN=4;DP4=12,11,3,3;MQ=19;ANN=CATCCC	frameshift_variant	HIGH	Ca10795	Ca10795	transcript	TRANSCRIPT_Ca10795	pseudogene	n.682_694delGGGATTGGTAATG	p.Ile229fs
Ca10940	Ca4	4091429	CTTTTT	CTTTT	26.8675	GT:PL:DP	0/0:0,108,126:36	0/1:61,0,4:23	INDEL;IDV=20;IMF=0.869565;DP=59;VDB=2.16378e-20;SGB=10.2282;MQSB=1;MQ0F=0;ICB=0.3;HOB=0.125;AC=1;AN=4;DP4=34,8,17,0;MQ=20;ANN=CTTTT	frameshift_variant	HIGH	Ca10940	Ca10940	transcript	TRANSCRIPT_Ca10940	pseudogene	n.3643delA	p.Lys1216fs
Ca10952	Ca4	4250573	ATTTTTTTTTTT	ATTTTTTTTT	82	GT:PL:DP	0/0:0,255,63:229	1/1:121,113,0:172	INDEL;IDV=152;IMF=0.835165;DP=401;VDB=7.56709e-07;SGB=-46.1485;MQSB=0.987189;MQ0F=0;ICB=0.5;HOB=0.5;AC=2;AN=4;DP4=182,75,129,15;MQ=19;ANN=ATTTTTTTTT	frameshift_variant	HIGH	Ca10952	Ca10952	transcript	TRANSCRIPT_Ca10952	pseudogene	n.1353_1354delAA	p.Lys454fs
Ca10967	Ca4	4449659	TTTT	TTTTT	88	GT:PL:DP	0/0:0,255,247:241	0/1:122,0,90:160	INDEL;IDV=7;IMF=0.04375;DP=401;VDB=0.921741;SGB=46.271;MQSB=0.990177;MQ0F=0;ICB=0.3;HOB=0.125;AC=1;AN=4;DP4=86,246,24,45;MQ=19;ANN=TTTTT	frameshift_variant	HIGH	Ca10967	Ca10967	transcript	TRANSCRIPT_Ca10967	pseudogene	n.1271dupT	p.Lys426fs
Ca10967	Ca4	4449660	TTT	TTTT	92	GT:PL:DP	0/0:0,255,249:238	0/1:126,0,82:156	INDEL;IDV=1;IMF=0.00641026;DP=394;VDB=0.915592;SGB=46.271;MQSB=0.989467;MQ0F=0;ICB=0.3;HOB=0.125;AC=1;AN=4;DP4=80,245,24,45;MQ=19;ANN=TTTT	frameshift_variant	HIGH	Ca10967	Ca10967	transcript	TRANSCRIPT_Ca10967	pseudogene	n.1271dupT	p.Lys426fs
Ca10967	Ca4	4449662	T	TT	94	GT:PL:DP	0/0:0,255,247:238	0/1:128,0,79:157	INDEL;IDV=65;IMF=0.414013;DP=395;VDB=0.968903;SGB=46.9641;MQSB=0.989178;MQ0F=0;ICB=0.3;HOB=0.125;AC=1;AN=4;DP4=77,248,25,45;MQ=19;ANN=TT	frameshift_variant	HIGH	Ca10967	Ca10967	transcript	TRANSCRIPT_Ca10967	pseudogene	n.1271dupT	p.Lys426fs
Ca10973	Ca4	4461466	CAA	CA	73	GT:PL:DP	0/0:0,255,206:117	0/1:107,0,135:75	INDEL;IDV=42;IMF=0.545455;DP=192;VDB=0.998122;SGB=17.852;MQSB=1;MQ0F=0;ICB=0.3;HOB=0.125;AC=1;AN=4;DP4=77,87,12,16;MQ=20;ANN=CA	frameshift_variant	HIGH	Ca10973	Ca10973	transcript	TRANSCRIPT_Ca10973	pseudogene	n.1146delT	p.Cys383fs
Ca10979	Ca4	4491135	CACAAAAAAA	CAA	93	GT:PL:DP	0/0:0,157,173:52	0/1:127,0,87:377	INDEL;IDV=6;IMF=0.0159151;DP=429;VDB=0.25908;SGB=122.517;MQSB=0.932458;MQ0F=0;ICB=0.3;HOB=0.125;AC=1;AN=4;DP4=170,80,65,114;MQ=18;ANN=CAA	frameshift_variant	HIGH	Ca10979	Ca10979	transcript	TRANSCRIPT_Ca10979	pseudogene	n.978_984delTTTTTTG	p.Phe327fs
Ca10979	Ca4	4491137	CAAAAAAAAAAAAAAAAA	CAAAAAAAAAA	107	GT:PL:DP	0/0:0,148,97:49	0/1:141,0,85:375	INDEL;IDV=204;IMF=0.544;DP=424;VDB=0.248583;SGB=138.46;MQSB=0.930426;MQ0F=0;ICB=0.3;HOB=0.125;AC=1;AN=4;DP4=165,57,67,135;MQ=18;ANN=CAAAAAAAAAA	frameshift_variant	HIGH	Ca10979	Ca10979	transcript	TRANSCRIPT_Ca10979	pseudogene	n.967_973delTTTTTTT	p.Phe326fs
Ca10983	Ca4	4515513	AAA	AAAA	25.4042	GT:PL:DP	0/0:0,255,146:85	0/1:59,0,6:64	INDEL;IDV=5;IMF=0.078125;DP=149;VDB=3.07758e-07;SGB=13.6932;MQSB=1;MQ0F=0;ICB=0.3;HOB=0.125;AC=1;AN=4;DP4=118,9,19,3;MQ=20;ANN=AAAA	frameshift_variant	HIGH	Ca10983	Ca10983	transcript	TRANSCRIPT_Ca10983	pseudogene	n.1019_1020insT	p.Leu341fs
Ca10983	Ca4	4515515	A	AA	25.2855	GT:PL:DP	0/0:0,255,153:86	0/1:59,0,23:65	INDEL;IDV=18;IMF=0.276923;DP=151;VDB=2.25954e-07;SGB=13.6932;MQSB=1;MQ0F=0;ICB=0.3;HOB=0.125;AC=1;AN=4;DP4=119,10,19,3;MQ=20;ANN=AA	frameshift_variant	HIGH	Ca10983	Ca10983	transcript	TRANSCRIPT_Ca10983	pseudogene	n.1019_1020insT	p.Leu341fs
Ca10988	Ca4	4610695	AACTC	AACTCACTC	90	GT:PL:DP	0/0:0,255,231:192	1/1:129,104,0:221	INDEL;IDV=5;IMF=0.0226244;DP=413;VDB=0.159188;SGB=120.438;MQSB=0.977708;MQ0F=0;ICB=0.5;HOB=0.5;AC=2;AN=4;DP4=139,98,81,95;MQ=19;ANN=AACTCACTC	frameshift_variant	HIGH	Ca10988	Ca10988	transcript	TRANSCRIPT_Ca10988	pseudogene	n.257_260dupACTC	p.Phe89fs
Ca10988	Ca4	4610696	ACTC	ACTCACTC	93	GT:PL:DP	0/0:0,255,233:196	0/1:127,0,8:271	INDEL;IDV=2;IMF=0.00738007;DP=467;VDB=0.998235;SGB=120.438;MQSB=0.865713;MQ0F=0;ICB=0.3;HOB=0.125;AC=1;AN=4;DP4=188,103,81,95;MQ=19;ANN=ACTCACTC	frameshift_variant	HIGH	Ca10988	Ca10988	transcript	TRANSCRIPT_Ca10988	pseudogene	n.257_260dupACTC	p.Phe89fs
Ca10988	Ca4	4610697	C	CCCAC	109	GT:PL:DP	0/0:0,255,236:201	0/1:143,0,71:270	INDEL;IDV=1;IMF=0.0037037;DP=471;VDB=0.999379;SGB=98.257;MQSB=0.869234;MQ0F=0;ICB=0.3;HOB=0.125;AC=1;AN=4;DP4=196,131,74,70;MQ=19;ANN=CCCAC	frameshift_variant	HIGH	Ca10988	Ca10988	transcript	TRANSCRIPT_Ca10988	pseudogene	n.258_259insCCAC	p.Ser87fs
Ca10988	Ca4	4610699	C	CACTC	117	GT:PL:DP	0/0:0,255,238:210	1/1:156,54,0:252	INDEL;IDV=154;IMF=0.611111;DP=462;VDB=0.999538;SGB=120.438;MQSB=0.852416;MQ0F=0;ICB=0.5;HOB=0.5;AC=2;AN=4;DP4=191,95,81,95;MQ=19;ANN=CACTC	frameshift_variant	HIGH	Ca10988	Ca10988	transcript	TRANSCRIPT_Ca10988	pseudogene	n.257_260dupACTC	p.Phe89fs
Ca10988	Ca4	4610704	T	TCTCT	103	GT:PL:DP	0/0:0,255,236:211	0/1:137,0,54:247	INDEL;IDV=1;IMF=0.00404858;DP=458;VDB=0.999981;SGB=99.6433;MQSB=0.850489;MQ0F=0;ICB=0.3;HOB=0.125;AC=1;AN=4;DP4=195,117,75,71;MQ=19;ANN=TCTCT	frameshift_variant	HIGH	Ca10988	Ca10988	transcript	TRANSCRIPT_Ca10988	pseudogene	n.262_265dupCTCT	p.Phe89fs
Ca10997	Ca4	4698666	CAA	CAAA	37.2892	GT:PL:DP	0/1:71,0,74:14	0/0:0,63,161:21	INDEL;IDV=2;IMF=0.111111;DP=35;VDB=0.859499;SGB=3.31571;MQSB=1;MQ0F=0;ICB=0.3;HOB=0.125;AC=1;AN=4;DP4=14,14,5,2;MQ=20;ANN=CAAA	frameshift_variant	HIGH	Ca10997	Ca10997	transcript	TRANSCRIPT_Ca10997	pseudogene	n.285dupA	p.Leu96fs
Ca10997	Ca4	4698668	A	AA	27.1353	GT:PL:DP	0/1:63,4,0:19	0/0:0,63,154:21	INDEL;IDV=5;IMF=0.217391;DP=40;VDB=0.998335;SGB=3.31571;MQSB=1;MQ0F=0;ICB=0.3;HOB=0.125;AC=1;AN=4;DP4=15,18,5,2;MQ=20;ANN=AA	frameshift_variant	HIGH	Ca10997	Ca10997	transcript	TRANSCRIPT_Ca10997	pseudogene	n.285dupA	p.Leu96fs
Ca11002	Ca4	4685709	CTGCTTGCTTG	CTGCTTG	84	GT:PL:DP	0/1:118,0,127:218	0/0:0,255,242:245	INDEL;IDV=166;IMF=0.761468;DP=463;VDB=0.638837;SGB=-33.5675;MQSB=0.948326;MQ0F=0;ICB=0.3;HOB=0.125;AC=1;AN=4;DP4=109,251,51,52;MQ=19;ANN=CTGCTTG	frameshift_variant	HIGH	Ca11002	Ca11002	transcript	TRANSCRIPT_Ca11002	pseudogene	n.2114_2117delCAAG	p.Lys707fs
Ca11121	Ca4	5781925	AGTATG	AGTATGTATG	128	GT:PL:DP	1/1:167,211,0:233	0/0:0,255,170:136	INDEL;IDV=3;IMF=0.0128755;DP=369;VDB=0.0294396;SGB=-64.5596;MQSB=0.998891;MQ0F=0;ICB=0.5;HOB=0.5;AC=2;AN=4;DP4=99,66,105,99;MQ=19;ANN=AGTATGTATG	frameshift_variant	HIGH	Ca11121	Ca11121	transcript	TRANSCRIPT_Ca11121	pseudogene	n.829_832dupTATG	p.Gly278fs
Ca11121	Ca4	5781929	TG	TGTATG	145	GT:PL:DP	1/1:184,155,0:253	0/0:0,255,173:137	INDEL;IDV=5;IMF=0.0197628;DP=390;VDB=0.232782;SGB=-64.5596;MQSB=0.99995;MQ0F=0;ICB=0.5;HOB=0.5;AC=2;AN=4;DP4=113,73,105,99;MQ=19;ANN=TGTATG	frameshift_variant	HIGH	Ca11121	Ca11121	transcript	TRANSCRIPT_Ca11121	pseudogene	n.829_832dupTATG	p.Gly278fs
Ca11121	Ca4	5781930	G	GTATG	156	GT:PL:DP	1/1:195,169,0:252	0/0:0,255,173:138	INDEL;IDV=190;IMF=0.753968;DP=390;VDB=0.2256;SGB=-64.5596;MQSB=0.99995;MQ0F=0;ICB=0.5;HOB=0.5;AC=2;AN=4;DP4=113,73,105,99;MQ=19;ANN=GTATG	frameshift_variant	HIGH	Ca11121	Ca11121	transcript	TRANSCRIPT_Ca11121	pseudogene	n.829_832dupTATG	p.Gly278fs
Ca11379	Ca4	7968126	TT	TTCT	208	GT:PL:DP	1/1:114,9,0:138	0/1:127,0,33:110	INDEL;IDV=2;IMF=0.0144928;DP=248;VDB=0.496785;SGB=-57.502;MQSB=0.963248;MQ0F=0;ICB=0.3;HOB=0.125;AC=3;AN=4;DP4=29,38,62,119;MQ=19;ANN=TTCT	frameshift_variant	HIGH	Ca11379	Ca11379	transcript	TRANSCRIPT_Ca11379	pseudogene	n.757_758insCT	p.Cys253fs
Ca11379	Ca4	7968127	T	TCT	333	GT:PL:DP	1/1:187,75,0:143	1/1:171,44,0:111	INDEL;IDV=109;IMF=0.762238;DP=254;VDB=0.839615;SGB=-58.1157;MQSB=0.966752;MQ0F=0;AC=4;AN=4;DP4=29,42,62,121;MQ=19;ANN=TCT	frameshift_variant	HIGH	Ca11379	Ca11379	transcript	TRANSCRIPT_Ca11379	pseudogene	n.757_758insCT	p.Cys253fs
Ca11381	Ca4	7903729	TGG	TG	249	GT:PL:DP	1/1:137,18,0:152	1/1:137,32,0:159	INDEL;IDV=144;IMF=0.90566;DP=311;VDB=0.879747;SGB=-68.8556;MQSB=1;MQ0F=0;AC=4;AN=4;DP4=24,69,89,129;MQ=20;ANN=TG	frameshift_variant	HIGH	Ca11381	Ca11381	transcript	TRANSCRIPT_Ca11381	pseudogene	n.1737delG	p.Trp579fs
Ca11386	Ca4	7931659	GTATA	GTATACTATA	106	GT:PL:DP	1/1:60,12,0:4	0/1:80,0,37:13	INDEL;IDV=1;IMF=0.25;DP=17;VDB=0.19387;SGB=-1.09109;MQSB=0.833753;MQ0F=0;ICB=0.3;HOB=0.125;AC=3;AN=4;DP4=3,2,3,9;MQ=18;ANN=GTATACTATA	frameshift_variant	HIGH	Ca11386	Ca11386	transcript	TRANSCRIPT_Ca11386	pseudogene	n.267_268insTATAG	p.Thr91fs
Ca11386	Ca4	7931662	TA	TACTATA	105	GT:PL:DP	1/1:60,12,0:4	0/1:78,0,14:14	INDEL;IDV=1;IMF=0.0714286;DP=18;VDB=0.518556;SGB=-5.64361;MQSB=0.85394;MQ0F=0;ICB=0.3;HOB=0.125;AC=3;AN=4;DP4=3,3,3,9;MQ=18;ANN=TACTATA	frameshift_variant	HIGH	Ca11386	Ca11386	transcript	TRANSCRIPT_Ca11386	pseudogene	n.267_268insTATAG	p.Thr91fs
Ca11386	Ca4	7931663	A	ACTATA	105	GT:PL:DP	1/1:60,12,0:4	0/1:78,0,14:14	INDEL;IDV=7;IMF=0.5;DP=18;VDB=0.547011;SGB=-5.64361;MQSB=0.85394;MQ0F=0;ICB=0.3;HOB=0.125;AC=3;AN=4;DP4=3,3,3,9;MQ=18;ANN=ACTATA	frameshift_variant	HIGH	Ca11386	Ca11386	transcript	TRANSCRIPT_Ca11386	pseudogene	n.267_268insTATAG	p.Thr91fs
Ca11387	Ca4	7911759	CTATATATATATATA	CTATATATATATA	134	GT:PL:DP	1/1:73,21,0:7	1/1:88,30,0:10	INDEL;IDV=10;IMF=1;DP=17;VDB=1.26405e-05;SGB=-1.27426;MQ0F=0;AC=4;AN=4;DP4=0,0,17,0;MQ=19;ANN=CTATATATATATA	frameshift_variant	HIGH	Ca11387	Ca11387	transcript	TRANSCRIPT_Ca11387	pseudogene	n.1010_1011delTA	p.Ile341fs
Ca11396	Ca4	8073161	CGCTG	C	184	GT:PL:DP	0/1:141,0,14:25	0/1:76,0,98:19	INDEL;IDV=20;IMF=0.8;DP=44;VDB=0.254198;SGB=-10.5535;MQSB=1;MQ0F=0;ICB=0.5;HOB=0.5;AC=2;AN=4;DP4=8,8,12,16;MQ=20;ANN=C	frameshift_variant	HIGH	Ca11396	Ca11396	transcript	TRANSCRIPT_Ca11396	pseudogene	n.176_179delCAGC	p.Ser59fs
Ca11407	Ca4	8109696	G	GG	173	GT:PL:DP	1/1:100,6,0:24	1/1:98,8,0:20	INDEL;IDV=14;IMF=0.583333;DP=44;VDB=0.0179117;SGB=-9.32613;MQSB=1;MQ0F=0;AC=4;AN=4;DP4=3,17,5,19;MQ=20;ANN=GG	frameshift_variant	HIGH	Ca11407	Ca11407	transcript	TRANSCRIPT_Ca11407	pseudogene	n.42_43insC	p.Arg15fs
Ca11420	Ca4	8199913	CTTTTTTTTTT	CTTTTTTTTT	64	GT:PL:DP	1/1:41,20,0:16	1/1:48,15,0:9	INDEL;IDV=15;IMF=0.9375;DP=25;VDB=0.0610747;SGB=-1.27591;MQSB=1;MQ0F=0;AC=4;AN=4;DP4=2,2,16,5;MQ=20;ANN=CTTTTTTTTT	frameshift_variant	HIGH	Ca11420	Ca11420	transcript	TRANSCRIPT_Ca11420	pseudogene	n.2406delA	p.Val806fs
Ca11420	Ca4	8200005	A	ACT	215	GT:PL:DP	1/1:119,86,0:97	1/1:121,66,0:99	INDEL;IDV=88;IMF=0.907216;DP=196;VDB=0.0154134;SGB=-1.38629;MQSB=0.979135;MQ0F=0;AC=4;AN=4;DP4=16,16,128,36;MQ=19;ANN=ACT	frameshift_variant	HIGH	Ca11420	Ca11420	transcript	TRANSCRIPT_Ca11420	pseudogene	n.2323_2324insAG	p.Leu775fs
Ca11420	Ca4	8200075	TAAAAA	TAAA	167	GT:PL:DP	1/1:103,16,0:169	1/1:89,3,0:142	INDEL;IDV=137;IMF=0.810651;DP=311;VDB=0.0439087;SGB=-71.0035;MQSB=0.998286;MQ0F=0;AC=4;AN=4;DP4=45,41,155,70;MQ=19;ANN=TAAA	frameshift_variant	HIGH	Ca11420	Ca11420	transcript	TRANSCRIPT_Ca11420	pseudogene	n.2249_2250delTT	p.Phe751fs
Ca11455	Ca4	8401265	TCC	TC	104	GT:PL:DP	0/1:139,0,20:35	0/0:0,12,114:41	INDEL;IDV=31;IMF=0.885714;DP=76;VDB=0.0605294;SGB=-10.8604;MQSB=1;MQ0F=0;ICB=0.3;HOB=0.125;AC=1;AN=4;DP4=17,30,11,18;MQ=20;ANN=TC	frameshift_variant	HIGH	Ca11455	Ca11455	transcript	TRANSCRIPT_Ca11455	pseudogene	n.2delG	p.Trp1fs
Ca11456	Ca4	8495724	AAAAAAAA	AGAAAAAAAA	59	GT:PL:DP	1/1:86,13,0:11	1/1:7,10,9:2	INDEL;IDV=9;IMF=0.692308;DP=13;VDB=0.518916;SGB=-0.377142;MQSB=0.968368;MQ0F=0;AC=4;AN=4;DP4=2,1,8,2;MQ=18;ANN=AGAAAAAAAA	frameshift_variant	HIGH	Ca11456	Ca11456	transcript	TRANSCRIPT_Ca11456	pseudogene	n.22_23dupGA	p.Leu11fs
Ca11457	Ca4	8559091	GAAAAA	GAAAAAA	80	GT:PL:DP	0/1:112,0,30:134	0/1:0,1,55:130	INDEL;IDV=3;IMF=0.0223881;DP=264;VDB=0.990074;SGB=-39.3977;MQSB=0.931076;MQ0F=0;ICB=0.5;HOB=0.5;AC=2;AN=4;DP4=64,78,60,62;MQ=19;ANN=GAAAAAA	frameshift_variant	HIGH	Ca11457	Ca11457	transcript	TRANSCRIPT_Ca11457	pseudogene	n.2917dupA	p.Arg973fs
Ca11457	Ca4	8559092	AAAAA	AAAAAA	85	GT:PL:DP	1/1:121,3,0:140	0/0:0,13,51:135	INDEL;IDV=3;IMF=0.0214286;DP=275;VDB=0.999934;SGB=-39.7046;MQSB=0.940395;MQ0F=0;ICB=0.5;HOB=0.5;AC=2;AN=4;DP4=72,80,60,63;MQ=19;ANN=AAAAAA	frameshift_variant	HIGH	Ca11457	Ca11457	transcript	TRANSCRIPT_Ca11457	pseudogene	n.2917dupA	p.Arg973fs
Ca11457	Ca4	8559096	A	AA	98	GT:PL:DP	1/1:134,27,0:137	0/0:0,4,52:130	INDEL;IDV=85;IMF=0.620438;DP=267;VDB=0.999979;SGB=-41.5457;MQSB=0.961683;MQ0F=0;ICB=0.5;HOB=0.5;AC=2;AN=4;DP4=61,77,64,65;MQ=19;ANN=AA	frameshift_variant	HIGH	Ca11457	Ca11457	transcript	TRANSCRIPT_Ca11457	pseudogene	n.2917dupA	p.Arg973fs
Ca11461	Ca4	8586087	GAGAAAGAAAGAAAGAAAGAAAGAA	GAGAAAGAAAGAA	212	GT:PL:DP	0/1:145,0,137:285	0/1:100,0,144:193	INDEL;IDV=136;IMF=0.477193;DP=478;VDB=0.00255724;SGB=-66.4007;MQSB=0.855389;MQ0F=0;ICB=0.5;HOB=0.5;AC=2;AN=4;DP4=119,149,46,164;MQ=19;ANN=GAGAAAGAAAGAA	frameshift_variant	HIGH	Ca11461	Ca11461	transcript	TRANSCRIPT_Ca11461	pseudogene	n.-5_7delTTCTTTCTTTCT	p.Ser1fs
Ca11467	Ca4	8573445	TGGGG	TGG	56	GT:PL:DP	0/1:90,0,47:185	0/0:0,57,101:119	INDEL;IDV=129;IMF=0.693548;DP=304;VDB=0.262885;SGB=-32.0332;MQSB=0.997815;MQ0F=0;ICB=0.3;HOB=0.125;AC=1;AN=4;DP4=104,102,73,25;MQ=19;ANN=TGG	frameshift_variant	HIGH	Ca11467	Ca11467	transcript	TRANSCRIPT_Ca11467	pseudogene	n.1607_1608delCC	p.Pro537fs
Ca11484	Ca4	8696377	CATAAATAAATAAATAAATAAATAAATAAA	CATAAATAAATAAATAAATAAATAAA	71	GT:PL:DP	1/1:40,6,0:2	0/1:65,0,26:9	INDEL;IDV=5;IMF=0.555556;DP=11;VDB=0.59927;SGB=-0.88904;MQSB=1;MQ0F=0;ICB=0.3;HOB=0.125;AC=3;AN=4;DP4=3,0,6,2;MQ=20;ANN=CATAAATAAATAAATAAATAAATAAA	frameshift_variant	HIGH	Ca11484	Ca11484	transcript	TRANSCRIPT_Ca11484	pseudogene	n.2535_2538delTTTA	p.Leu854fs
Ca11532	Ca4	9235077	TGAGAGAGAGAGAGAGAGAGAGA	TGAGAGAGAGAGAGAGAGAGAGAGA	242	GT:PL:DP	0/1:140,0,75:139	0/1:135,0,51:118	INDEL;IDV=9;IMF=0.0762712;DP=257;VDB=0.821663;SGB=-47.6827;MQSB=0.067026;MQ0F=0;ICB=0.5;HOB=0.5;AC=2;AN=4;DP4=78,30,56,93;MQ=17;ANN=TGAGAGAGAGAGAGAGAGAGAGAGA	frameshift_variant	HIGH	Ca11532	Ca11532	transcript	TRANSCRIPT_Ca11532	pseudogene	n.127_128insTC	p.Ala51fs
Ca11532	Ca4	9235079	AGAGAGAGAGAGAGAGAGAGA	AGAGAGAGAGAGAGAGAGAGAGA	240	GT:PL:DP	0/1:139,0,69:146	0/1:135,0,47:123	INDEL;IDV=1;IMF=0.00684932;DP=269;VDB=0.977142;SGB=-48.2964;MQSB=0.132617;MQ0F=0;ICB=0.5;HOB=0.5;AC=2;AN=4;DP4=75,43,56,95;MQ=17;ANN=AGAGAGAGAGAGAGAGAGAGAGA	frameshift_variant	HIGH	Ca11532	Ca11532	transcript	TRANSCRIPT_Ca11532	pseudogene	n.127_128insTC	p.Ala51fs
Ca11532	Ca4	9235090	GAGAGAGAGA	GAGAGAGAGAGA	218	GT:PL:DP	0/1:138,0,81:142	0/1:114,0,9:105	INDEL;IDV=3;IMF=0.0211268;DP=247;VDB=0.710115;SGB=-49.217;MQSB=0.163308;MQ0F=0;ICB=0.5;HOB=0.5;AC=2;AN=4;DP4=40,53,56,98;MQ=17;ANN=GAGAGAGAGAGA	frameshift_variant	HIGH	Ca11532	Ca11532	transcript	TRANSCRIPT_Ca11532	pseudogene	n.127_128insTC	p.Ala51fs
Ca11532	Ca4	9235095	AGAGA	AGAGAGA	214	GT:PL:DP	0/1:136,0,82:147	0/1:113,0,15:106	INDEL;IDV=2;IMF=0.0188679;DP=253;VDB=0.890999;SGB=-49.8307;MQSB=0.19827;MQ0F=0;ICB=0.5;HOB=0.5;AC=2;AN=4;DP4=39,58,56,100;MQ=17;ANN=AGAGAGA	frameshift_variant	HIGH	Ca11532	Ca11532	transcript	TRANSCRIPT_Ca11532	pseudogene	n.127_128insTC	p.Ala51fs
Ca11532	Ca4	9235097	AGA	AGAGA	210	GT:PL:DP	0/1:135,0,75:139	0/1:108,0,4:102	INDEL;IDV=1;IMF=0.00980392;DP=241;VDB=0.545464;SGB=-49.5238;MQSB=0.0742744;MQ0F=0;ICB=0.5;HOB=0.5;AC=2;AN=4;DP4=28,58,56,99;MQ=18;ANN=AGAGA	frameshift_variant	HIGH	Ca11532	Ca11532	transcript	TRANSCRIPT_Ca11532	pseudogene	n.127_128insTC	p.Ala51fs
Ca11532	Ca4	9235098	GA	GAGA	212	GT:PL:DP	0/1:135,0,76:139	1/1:109,1,0:102	INDEL;IDV=1;IMF=0.00719424;DP=241;VDB=0.540825;SGB=-49.5238;MQSB=0.0742744;MQ0F=0;ICB=0.3;HOB=0.125;AC=3;AN=4;DP4=28,58,56,99;MQ=18;ANN=GAGA	frameshift_variant	HIGH	Ca11532	Ca11532	transcript	TRANSCRIPT_Ca11532	pseudogene	n.127_128insTC	p.Ala51fs
Ca11532	Ca4	9235099	A	AGA	211	GT:PL:DP	0/1:135,0,75:142	0/1:111,0,12:104	INDEL;IDV=70;IMF=0.492958;DP=246;VDB=0.723238;SGB=-50.1376;MQSB=0.0885329;MQ0F=0;ICB=0.5;HOB=0.5;AC=2;AN=4;DP4=27,62,56,101;MQ=18;ANN=AGA	frameshift_variant	HIGH	Ca11532	Ca11532	transcript	TRANSCRIPT_Ca11532	pseudogene	n.127_128insTC	p.Ala51fs
Ca11664	Ca4	10656711	CAAAAAAA	CAAAAAAAA	111	GT:PL:DP	0/1:70,0,28:60	0/1:75,0,10:54	INDEL;IDV=2;IMF=0.037037;DP=114;VDB=0.65769;SGB=-22.8277;MQSB=0.955881;MQ0F=0;ICB=0.5;HOB=0.5;AC=2;AN=4;DP4=25,21,31,37;MQ=18;ANN=CAAAAAAAA	frameshift_variant	HIGH	Ca11664	Ca11664	transcript	TRANSCRIPT_Ca11664	pseudogene	n.353_354insT	p.Gly121fs
Ca11664	Ca4	10656712	AAAAAAA	AAAAAAAA	115	GT:PL:DP	0/1:70,0,21:61	0/1:77,0,2:55	INDEL;IDV=2;IMF=0.0327869;DP=116;VDB=0.936788;SGB=-22.8277;MQSB=0.943068;MQ0F=0;ICB=0.5;HOB=0.5;AC=2;AN=4;DP4=28,20,31,37;MQ=18;ANN=AAAAAAAA	frameshift_variant	HIGH	Ca11664	Ca11664	transcript	TRANSCRIPT_Ca11664	pseudogene	n.353_354insT	p.Gly121fs
Ca11664	Ca4	10656715	AAAA	AAAAA	122	GT:PL:DP	0/1:74,0,14:62	1/1:79,2,0:56	INDEL;IDV=1;IMF=0.016129;DP=118;VDB=0.98601;SGB=-23.1345;MQSB=0.92941;MQ0F=0;ICB=0.3;HOB=0.125;AC=3;AN=4;DP4=31,18,31,38;MQ=18;ANN=AAAAA	frameshift_variant	HIGH	Ca11664	Ca11664	transcript	TRANSCRIPT_Ca11664	pseudogene	n.353_354insT	p.Gly121fs
Ca11664	Ca4	10656718	A	AA	225	GT:PL:DP	0/1:127,0,12:50	1/1:130,0,1:52	INDEL;IDV=38;IMF=0.730769;DP=102;VDB=0.739601;SGB=-23.4414;MQSB=0.860912;MQ0F=0;ICB=0.3;HOB=0.125;AC=3;AN=4;DP4=13,19,31,39;MQ=19;ANN=AA	frameshift_variant	HIGH	Ca11664	Ca11664	transcript	TRANSCRIPT_Ca11664	pseudogene	n.353_354insT	p.Gly121fs
Ca11703	Ca4	10914939	TGGGGG	TGGGG	128	GT:PL:DP	0/1:113,0,65:32	0/1:48,0,82:20	INDEL;IDV=22;IMF=0.6875;DP=52;VDB=0.181339;SGB=-10.2467;MQSB=1;MQ0F=0;ICB=0.5;HOB=0.5;AC=2;AN=4;DP4=4,21,4,23;MQ=20;ANN=TGGGG	frameshift_variant	HIGH	Ca11703	Ca11703	transcript	TRANSCRIPT_Ca11703	pseudogene	n.17delC	p.Ile8fs
Ca11704	Ca4	11080362	GTT	GTTGTTT	171	GT:PL:DP	0/1:132,0,6:81	0/1:71,0,107:124	INDEL;IDV=1;IMF=0.0123457;DP=205;VDB=0.99958;SGB=-32.0332;MQSB=0.918288;MQ0F=0;ICB=0.5;HOB=0.5;AC=2;AN=4;DP4=51,56,45,53;MQ=19;ANN=GTTGTTT	frameshift_variant	HIGH	Ca11704	Ca11704	transcript	TRANSCRIPT_Ca11704	pseudogene	n.2017_2018insGTTT	p.Phe673fs
Ca11715	Ca4	11108311	ACCC	ACC	171	GT:PL:DP	1/1:150,17,0:23	0/1:55,0,54:14	INDEL;IDV=22;IMF=0.956522;DP=37;VDB=0.0165949;SGB=-9.32612;MQSB=1;MQ0F=0;ICB=0.3;HOB=0.125;AC=3;AN=4;DP4=3,10,13,11;MQ=20;ANN=ACC	frameshift_variant	HIGH	Ca11715	Ca11715	transcript	TRANSCRIPT_Ca11715	pseudogene	n.1177delC	p.His393fs
Ca11718	Ca4	11091499	AAC	A	260	GT:PL:DP	1/1:173,131,0:131	0/1:121,0,107:133	INDEL;IDV=124;IMF=0.946565;DP=264;VDB=0.00262465;SGB=-53.8198;MQSB=1;MQ0F=0;ICB=0.3;HOB=0.125;AC=3;AN=4;DP4=43,52,89,80;MQ=20;ANN=A	frameshift_variant	HIGH	Ca11718	Ca11718	transcript	TRANSCRIPT_Ca11718	pseudogene	n.1348_1349delAC	p.Thr450fs
Ca11719	Ca4	11144026	G	GT	110	GT:PL:DP	0/1:98,0,1:134	0/1:43,0,77:206	INDEL;IDV=107;IMF=0.798507;DP=340;VDB=0.0536597;SGB=-52.2855;MQSB=1;MQ0F=0;ICB=0.5;HOB=0.5;AC=2;AN=4;DP4=82,94,99,65;MQ=20;ANN=GT	frameshift_variant	HIGH	Ca11719	Ca11719	transcript	TRANSCRIPT_Ca11719	pseudogene	n.1663_1664insA	p.Pro555fs
Ca11719	Ca4	11147161	CTTTT	CTTT	145	GT:PL:DP	0/1:77,0,37:25	0/1:101,0,113:49	INDEL;IDV=26;IMF=0.530612;DP=74;VDB=5.45431e-14;SGB=-13.6221;MQSB=1;MQ0F=0;ICB=0.5;HOB=0.5;AC=2;AN=4;DP4=9,27,7,31;MQ=20;ANN=CTTT	frameshift_variant	HIGH	Ca11719	Ca11719	transcript	TRANSCRIPT_Ca11719	pseudogene	n.18delA	p.Glu8fs
Ca11721	Ca4	11197642	T	TT	54	GT:PL:DP	0/1:90,0,25:199	0/0:0,12,15:207	INDEL;IDV=123;IMF=0.61809;DP=406;VDB=7.65858e-05;SGB=-59.3431;MQSB=1;MQ0F=0;ICB=0.3;HOB=0.125;AC=1;AN=4;DP4=122,97,170,17;MQ=20;ANN=TT	frameshift_variant	HIGH	Ca11721	Ca11721	transcript	TRANSCRIPT_Ca11721	pseudogene	n.87dupT	p.Pro30fs
Ca11756	Ca4	11724855	GTCTCTCTCTCTCTCTCTCTCTCTCTC	GTCTCTCTCTCTCTCTCTCTCTCTC	24.3188	GT:PL:DP	0/0:0,202,100:118	0/1:58,0,69:153	INDEL;IDV=64;IMF=0.415584;DP=271;VDB=3.15005e-12;SGB=-24.9756;MQSB=0.999952;MQ0F=0;ICB=0.3;HOB=0.125;AC=1;AN=4;DP4=164,32,67,8;MQ=19;ANN=GTCTCTCTCTCTCTCTCTCTCTCTC	frameshift_variant	HIGH	Ca11756	Ca11756	transcript	TRANSCRIPT_Ca11756	pseudogene	n.36_37delTC	p.His13fs
Ca11802	Ca4	12110388	A	AA	23.3114	GT:PL:DP	0/0:0,76,137:66	0/1:57,0,105:25	INDEL;IDV=9;IMF=0.3;DP=91;VDB=0.346302;SGB=-6.87129;MQSB=1;MQ0F=0;ICB=0.3;HOB=0.125;AC=1;AN=4;DP4=37,38,4,12;MQ=20;ANN=AA	frameshift_variant	HIGH	Ca11802	Ca11802	transcript	TRANSCRIPT_Ca11802	pseudogene	n.1158_1159insT	p.Ter389fs
Ca11914	Ca4	13381072	CA	CAAA	221	GT:PL:DP	1/1:124,57,0:104	0/1:131,0,118:54	INDEL;IDV=4;IMF=0.0384615;DP=158;VDB=3.44307e-10;SGB=-36.0223;MQSB=0.991306;MQ0F=0;ICB=0.3;HOB=0.125;AC=3;AN=4;DP4=19,28,61,50;MQ=19;ANN=CAAA	frameshift_variant	HIGH	Ca11914	Ca11914	transcript	TRANSCRIPT_Ca11914	pseudogene	n.1941_1942insTT	p.Ter648fs
Ca11914	Ca4	13381073	A	AAA	267	GT:PL:DP	1/1:175,78,0:114	0/1:126,0,98:57	INDEL;IDV=88;IMF=0.77193;DP=171;VDB=3.72554e-06;SGB=-36.0223;MQSB=0.992201;MQ0F=0;ICB=0.3;HOB=0.125;AC=3;AN=4;DP4=26,34,61,50;MQ=19;ANN=AAA	frameshift_variant	HIGH	Ca11914	Ca11914	transcript	TRANSCRIPT_Ca11914	pseudogene	n.1941_1942insTT	p.Ter648fs
Ca11916	Ca4	13298437	T	TT	48.9225	GT:PL:DP	1/1:74,6,0:111	0/1:9,0,88:81	INDEL;IDV=34;IMF=0.306306;DP=192;VDB=4.85016e-26;SGB=-30.8058;MQSB=0.77937;MQ0F=0;ICB=0.3;HOB=0.125;AC=3;AN=4;DP4=45,53,15,79;MQ=14;ANN=TT	frameshift_variant	HIGH	Ca11916	Ca11916	transcript	TRANSCRIPT_Ca11916	pseudogene	n.52_53insA	p.Arg21fs
Ca11929	Ca4	13390846	CGG	CGGG	90	GT:PL:DP	0/1:124,0,1:83	0/0:0,255,134:199	INDEL;IDV=2;IMF=0.0240964;DP=282;VDB=0.62432;SGB=-25.5893;MQSB=0.995098;MQ0F=0;ICB=0.3;HOB=0.125;AC=1;AN=4;DP4=66,139,42,35;MQ=19;ANN=CGGG	frameshift_variant	HIGH	Ca11929	Ca11929	transcript	TRANSCRIPT_Ca11929	pseudogene	n.965dupG	p.Arg323fs
Ca11929	Ca4	13390847	GG	GGG	109	GT:PL:DP	1/1:148,22,0:85	0/0:0,248,128:191	INDEL;IDV=3;IMF=0.0352941;DP=276;VDB=0.328982;SGB=-25.5893;MQSB=0.995711;MQ0F=0;ICB=0.5;HOB=0.5;AC=2;AN=4;DP4=66,133,42,35;MQ=19;ANN=GGG	frameshift_variant	HIGH	Ca11929	Ca11929	transcript	TRANSCRIPT_Ca11929	pseudogene	n.965dupG	p.Arg323fs
Ca11929	Ca4	13390848	G	GG	114	GT:PL:DP	1/1:153,27,0:84	0/0:0,247,129:191	INDEL;IDV=71;IMF=0.845238;DP=275;VDB=0.239788;SGB=-25.5893;MQSB=0.99551;MQ0F=0;ICB=0.5;HOB=0.5;AC=2;AN=4;DP4=65,133,42,35;MQ=19;ANN=GG	frameshift_variant	HIGH	Ca11929	Ca11929	transcript	TRANSCRIPT_Ca11929	pseudogene	n.965dupG	p.Arg323fs
Ca11929	Ca4	13390952	GAAAAAAA	GAAAAA	42.1359	GT:PL:DP	0/1:76,0,54:16	0/0:0,62,162:26	INDEL;IDV=9;IMF=0.5625;DP=42;VDB=0.00115439;SGB=-5.0263;MQSB=1;MQ0F=0;ICB=0.3;HOB=0.125;AC=1;AN=4;DP4=6,26,1,9;MQ=20;ANN=GAAAAA	frameshift_variant	HIGH	Ca11929	Ca11929	transcript	TRANSCRIPT_Ca11929	pseudogene	n.1075_1076delAA	p.Asn359fs
Ca12051	Ca4	14570046	TCATCAAACATCAAACATCAAACAT	TCATCAAACATCAAACAT	40.987	GT:PL:DP	1/1:80,110,0:54	0/0:0,79,92:69	INDEL;IDV=51;IMF=0.927273;DP=123;VDB=9.56911e-17;SGB=-20.3728;MQSB=0.376684;MQ0F=0;ICB=0.5;HOB=0.5;AC=2;AN=4;DP4=56,7,57,3;MQ=17;ANN=TCATCAAACATCAAACAT	frameshift_variant	HIGH	Ca12051	Ca12051	transcript	TRANSCRIPT_Ca12051	pseudogene	n.65_71delCAAACAT	p.Ser22fs
Ca12125	Ca4	15420725	ATT	AT	100	GT:PL:DP	0/0:0,6,40:2	0/1:133,0,65:30	INDEL;IDV=21;IMF=0.7;DP=32;VDB=0.232846;SGB=10.9211;MQSB=1;MQ0F=0;ICB=0.3;HOB=0.125;AC=1;AN=4;DP4=7,7,8,10;MQ=20;ANN=AT	frameshift_variant	HIGH	Ca12125	Ca12125	transcript	TRANSCRIPT_Ca12125	pseudogene	n.1691delT	p.Leu564fs
Ca12220	Ca4	16531738	CGT	CGTGT	170	GT:PL:DP	1/1:102,16,0:142	1/1:94,18,0:125	INDEL;IDV=4;IMF=0.032;DP=267;VDB=1.60757e-25;SGB=-58.7294;MQSB=0.94495;MQ0F=0;AC=4;AN=4;DP4=51,31,148,37;MQ=18;ANN=CGTGT	frameshift_variant	HIGH	Ca12220	Ca12220	transcript	TRANSCRIPT_Ca12220	pseudogene	n.1297_1298insAC	p.Val434fs
Ca12220	Ca4	16531739	G	GAG	51	GT:PL:DP	0/1:45,0,31:142	0/1:40,0,21:125	INDEL;IDV=1;IMF=0.00704225;DP=267;VDB=1.65885e-25;SGB=-44.9211;MQSB=0.94495;MQ0F=0;ICB=0.5;HOB=0.5;AC=2;AN=4;DP4=61,66,138,2;MQ=18;ANN=GAG	frameshift_variant	HIGH	Ca12220	Ca12220	transcript	TRANSCRIPT_Ca12220	pseudogene	n.1298_1299insCT	p.Val434fs
Ca12220	Ca4	16531740	T	TGT	233	GT:PL:DP	1/1:134,47,0:142	1/1:124,47,0:125	INDEL;IDV=112;IMF=0.788732;DP=267;VDB=3.50556e-26;SGB=-58.7294;MQSB=0.94495;MQ0F=0;AC=4;AN=4;DP4=51,31,148,37;MQ=18;ANN=TGT	frameshift_variant	HIGH	Ca12220	Ca12220	transcript	TRANSCRIPT_Ca12220	pseudogene	n.1297_1298insAC	p.Val434fs
Ca12227	Ca4	16670727	ATCTCTCTCTCTCTCTCT	ATCTCTCTCTCTCTCT	95	GT:PL:DP	1/1:86,27,0:9	1/1:36,6,0:2	INDEL;IDV=9;IMF=1;DP=11;VDB=9.13493e-07;SGB=-0.662163;MQ0F=0;AC=4;AN=4;DP4=0,0,11,0;MQ=20;ANN=ATCTCTCTCTCTCTCT	frameshift_variant	HIGH	Ca12227	Ca12227	transcript	TRANSCRIPT_Ca12227	pseudogene	n.8_9delCT	p.Ser3fs
Ca12227	Ca4	16671003	AA	AATA	188	GT:PL:DP	0/1:112,0,32:181	0/1:111,0,32:182	INDEL;IDV=3;IMF=0.0164835;DP=363;VDB=1;SGB=-78.6749;MQSB=0.986358;MQ0F=0;ICB=0.5;HOB=0.5;AC=2;AN=4;DP4=31,82,134,116;MQ=19;ANN=AATA	frameshift_variant	HIGH	Ca12227	Ca12227	transcript	TRANSCRIPT_Ca12227	pseudogene	n.269_270insTA	p.Lys90fs
Ca12227	Ca4	16671004	A	ATA	264	GT:PL:DP	1/1:141,14,0:192	1/1:148,35,0:187	INDEL;IDV=109;IMF=0.567708;DP=379;VDB=1;SGB=-79.2886;MQSB=0.985968;MQ0F=0;AC=4;AN=4;DP4=44,83,135,117;MQ=19;ANN=ATA	frameshift_variant	HIGH	Ca12227	Ca12227	transcript	TRANSCRIPT_Ca12227	pseudogene	n.269_270insTA	p.Lys90fs
Ca12240	Ca4	16748451	T	TC	187	GT:PL:DP	0/1:119,0,36:71	0/1:104,0,30:88	INDEL;IDV=70;IMF=0.777778;DP=159;VDB=0.978452;SGB=-37.2497;MQSB=0.997855;MQ0F=0;ICB=0.5;HOB=0.5;AC=2;AN=4;DP4=22,22,76,39;MQ=19;ANN=TC	frameshift_variant	HIGH	Ca12240	Ca12240	transcript	TRANSCRIPT_Ca12240	pseudogene	n.1365_1366insC	p.Tyr456fs
Ca12240	Ca4	16748556	AGGG	AGG	214	GT:PL:DP	0/1:125,0,43:95	0/1:125,0,47:138	INDEL;IDV=107;IMF=0.764286;DP=233;VDB=0.255137;SGB=-46.1485;MQSB=0.993445;MQ0F=0;ICB=0.5;HOB=0.5;AC=2;AN=4;DP4=24,65,92,52;MQ=19;ANN=AGG	frameshift_variant	HIGH	Ca12240	Ca12240	transcript	TRANSCRIPT_Ca12240	pseudogene	n.1473delG	p.Lys492fs
Ca12243	Ca4	16779731	A	AC	162	GT:PL:DP	0/1:110,0,20:16	0/1:87,0,8:12	INDEL;IDV=12;IMF=0.75;DP=28;VDB=0.545977;SGB=-7.79186;MQSB=1;MQ0F=0;ICB=0.5;HOB=0.5;AC=2;AN=4;DP4=3,6,8,11;MQ=20;ANN=AC	frameshift_variant	HIGH	Ca12243	Ca12243	transcript	TRANSCRIPT_Ca12243	pseudogene	n.1_2insG	p.Phe1fs
Ca12249	Ca4	16797958	TGGG	TGG	71	GT:PL:DP	0/1:61,0,34:8	0/1:43,0,50:9	INDEL;IDV=8;IMF=0.0305344;DP=17;VDB=0.213743;SGB=-4.72235;MQSB=1;MQ0F=0;ICB=0.5;HOB=0.5;AC=2;AN=4;DP4=3,5,4,5;MQ=20;ANN=TGG	frameshift_variant	HIGH	Ca12249	Ca12249	transcript	TRANSCRIPT_Ca12249	pseudogene	n.2490delC	p.Pro831fs
Ca12249	Ca4	16801087	AATGGTATG	AATGGTATGGTATG	239	GT:PL:DP	0/1:143,0,119:81	0/1:130,0,32:47	INDEL;IDV=1;IMF=0.0212766;DP=128;VDB=0.0587511;SGB=-26.5099;MQSB=0.923296;MQ0F=0;ICB=0.5;HOB=0.5;AC=2;AN=4;DP4=29,19,26,54;MQ=18;ANN=AATGGTATGGTATG	frameshift_variant	HIGH	Ca12249	Ca12249	transcript	TRANSCRIPT_Ca12249	pseudogene	n.220_221insCATAC	p.Tyr77fs
Ca12249	Ca4	16801092	TATG	TATGGTATG	230	GT:PL:DP	0/1:128,0,10:90	0/1:135,0,6:51	INDEL;IDV=8;IMF=0.0888889;DP=141;VDB=0.960518;SGB=-33.8744;MQSB=0.919709;MQ0F=0;ICB=0.5;HOB=0.5;AC=2;AN=4;DP4=23,14,39,65;MQ=18;ANN=TATGGTATG	frameshift_variant	HIGH	Ca12249	Ca12249	transcript	TRANSCRIPT_Ca12249	pseudogene	n.220_221insCATAC	p.Tyr77fs
Ca12249	Ca4	16801095	G	GGTATG	234	GT:PL:DP	0/1:130,0,4:91	0/1:138,0,23:55	INDEL;IDV=30;IMF=0.32967;DP=146;VDB=0.999943;SGB=-33.8744;MQSB=0.992599;MQ0F=0;ICB=0.5;HOB=0.5;AC=2;AN=4;DP4=27,15,39,65;MQ=18;ANN=GGTATG	frameshift_variant	HIGH	Ca12249	Ca12249	transcript	TRANSCRIPT_Ca12249	pseudogene	n.220_221insCATAC	p.Tyr77fs
Ca12271	Ca4	17085756	T	TT	43.835	GT:PL:DP	0/1:57,0,46:115	0/1:20,0,39:61	INDEL;IDV=15;IMF=0.130435;DP=176;VDB=0.960687;SGB=-23.4414;MQSB=0.985871;MQ0F=0;ICB=0.5;HOB=0.5;AC=2;AN=4;DP4=49,57,41,29;MQ=13;ANN=TT	frameshift_variant	HIGH	Ca12271	Ca12271	transcript	TRANSCRIPT_Ca12271	pseudogene	n.1458dupT	p.Ala487fs
Ca12290	Ca4	17122206	TG	T	282	GT:PL:DP	1/1:156,41,0:127	1/1:151,19,0:107	INDEL;IDV=116;IMF=0.913386;DP=234;VDB=0.00110304;SGB=-52.5924;MQSB=0.956231;MQ0F=0;AC=4;AN=4;DP4=20,49,65,100;MQ=19;ANN=T	frameshift_variant	HIGH	Ca12290	Ca12290	transcript	TRANSCRIPT_Ca12290	pseudogene	n.1710delG	p.Leu570fs
Ca12303	Ca4	17280518	TG	T	108	GT:PL:DP	0/1:64,0,91:17	0/1:77,0,64:18	INDEL;IDV=9;IMF=0.5;DP=35;VDB=0.651182;SGB=-6.87129;MQSB=0.894839;MQ0F=0;ICB=0.5;HOB=0.5;AC=2;AN=4;DP4=8,11,6,10;MQ=18;ANN=T	frameshift_variant	HIGH	Ca12303	Ca12303	transcript	TRANSCRIPT_Ca12303	pseudogene	n.623delG	p.Cys208fs
Ca12310	Ca4	17182813	AGCCAACTTG	AG	168	GT:PL:DP	0/1:114,0,65:82	0/1:87,0,51:100	INDEL;IDV=55;IMF=0.55;DP=182;VDB=0.0736394;SGB=-22.8277;MQSB=0.99574;MQ0F=0;ICB=0.5;HOB=0.5;AC=2;AN=4;DP4=82,32,39,29;MQ=19;ANN=AG	frameshift_variant	HIGH	Ca12310	Ca12310	transcript	TRANSCRIPT_Ca12310	pseudogene	n.3337_3344delCAAGTTGG	p.Gln1113fs
Ca12310	Ca4	17182859	TA	TAA	209	GT:PL:DP	0/1:123,0,99:125	0/1:120,0,90:90	INDEL;IDV=1;IMF=0.008;DP=215;VDB=1.01572e-10;SGB=-38.784;MQSB=0.994736;MQ0F=0;ICB=0.5;HOB=0.5;AC=2;AN=4;DP4=41,54,87,33;MQ=19;ANN=TAA	frameshift_variant	HIGH	Ca12310	Ca12310	transcript	TRANSCRIPT_Ca12310	pseudogene	n.3298_3299insT	p.Trp1101fs
Ca12310	Ca4	17182860	A	AA	223	GT:PL:DP	1/1:120,2,0:143	1/1:128,10,0:109	INDEL;IDV=113;IMF=0.79021;DP=252;VDB=6.87787e-06;SGB=-40.3183;MQSB=0.993347;MQ0F=0;AC=4;AN=4;DP4=58,69,88,37;MQ=19;ANN=AA	frameshift_variant	HIGH	Ca12310	Ca12310	transcript	TRANSCRIPT_Ca12310	pseudogene	n.3298_3299insT	p.Trp1101fs
Ca12319	Ca4	17306740	CAGAGAGAGAGAGAGAGA	CAGAGAGAGAGAGAGA	204	GT:PL:DP	1/1:137,217,0:84	1/1:91,225,0:81	INDEL;IDV=83;IMF=0.988095;DP=165;VDB=0;SGB=-1.38629;MQSB=1;MQ0F=0;AC=4;AN=4;DP4=1,2,160,2;MQ=20;ANN=CAGAGAGAGAGAGAGA	frameshift_variant	HIGH	Ca12319	Ca12319	transcript	TRANSCRIPT_Ca12319	pseudogene	n.100_101delGA	p.Glu34fs
Ca12422	Ca4	18446813	AAGAGAGAGAGAGAGAGAGAGAGAGAGAGAGAGAGAGAGAGAGA	AAGAGAGAGAGAGAGAGAGAGAGAGAGAGAGAGAGAGAGAGAGAGAGA	170	GT:PL:DP	0/1:103,0,81:60	0/1:100,0,111:43	INDEL;IDV=6;IMF=0.1;DP=103;VDB=0.85429;SGB=-16.6906;MQSB=0.70891;MQ0F=0;ICB=0.5;HOB=0.5;AC=2;AN=4;DP4=25,30,14,34;MQ=17;ANN=AAGAGAGAGAGAGAGAGAGAGAGAGAGAGAGAGAGAGAGAGAGAGAGA	frameshift_variant	HIGH	Ca12422	Ca12422	transcript	TRANSCRIPT_Ca12422	pseudogene	n.4_5insTCTC	p.Phe17fs
Ca12422	Ca4	18446847	GAGAGAGAGA	GAGAGAGAGAGAGA	169	GT:PL:DP	0/1:110,0,34:57	0/1:92,0,70:29	INDEL;IDV=1;IMF=0.0175439;DP=86;VDB=3.48199e-11;SGB=-14.5426;MQSB=0.391508;MQ0F=0;ICB=0.5;HOB=0.5;AC=2;AN=4;DP4=11,34,14,27;MQ=16;ANN=GAGAGAGAGAGAGA	frameshift_variant	HIGH	Ca12422	Ca12422	transcript	TRANSCRIPT_Ca12422	pseudogene	n.4_5insTCTC	p.Phe17fs
Ca12422	Ca4	18446856	A	AGAGA	137	GT:PL:DP	0/1:90,0,32:52	0/1:80,0,50:27	INDEL;IDV=5;IMF=0.0961538;DP=79;VDB=1.43519e-14;SGB=-15.4632;MQSB=0.411599;MQ0F=0;ICB=0.5;HOB=0.5;AC=2;AN=4;DP4=2,33,16,28;MQ=16;ANN=AGAGA	frameshift_variant	HIGH	Ca12422	Ca12422	transcript	TRANSCRIPT_Ca12422	pseudogene	n.4_5insTCTC	p.Phe17fs
Ca12614	Ca4	21905739	GAAAA	GAAA	217	GT:PL:DP	0/1:123,0,44:190	1/1:128,43,0:262	INDEL;IDV=231;IMF=0.878327;DP=452;VDB=3.18657e-16;SGB=-96.7792;MQSB=1;MQ0F=0;ICB=0.3;HOB=0.125;AC=3;AN=4;DP4=54,89,134,175;MQ=20;ANN=GAAA	frameshift_variant	HIGH	Ca12614	Ca12614	transcript	TRANSCRIPT_Ca12614	pseudogene	n.2516delA	p.Asn839fs
Ca12630	Ca4	22148372	TTGAATGAATGAATGAATGAATGAAT	TTGAATGAATGAATGAATGAAT	223	GT:PL:DP	0/1:116,0,64:120	0/1:141,0,66:79	INDEL;IDV=83;IMF=0.691667;DP=199;VDB=0.000231106;SGB=-44.6142;MQSB=0.0592463;MQ0F=0;ICB=0.5;HOB=0.5;AC=2;AN=4;DP4=20,40,41,98;MQ=18;ANN=TTGAATGAATGAATGAATGAAT	frameshift_variant	HIGH	Ca12630	Ca12630	transcript	TRANSCRIPT_Ca12630	pseudogene	n.57_60delATTC	p.His26fs
Ca12766	Ca4	24177437	CT	CTT	199	GT:PL:DP	0/1:100,0,100:66	0/1:132,0,112:60	INDEL;IDV=3;IMF=0.05;DP=126;VDB=0.999958;SGB=-18.8386;MQSB=0.930267;MQ0F=0;ICB=0.5;HOB=0.5;AC=2;AN=4;DP4=44,27,31,24;MQ=19;ANN=CTT	frameshift_variant	HIGH	Ca12766	Ca12766	transcript	TRANSCRIPT_Ca12766	pseudogene	n.192_193insA	p.Ser65fs
Ca12766	Ca4	24177438	T	TT	161	GT:PL:DP	1/1:59,11,0:91	1/1:128,13,0:74	INDEL;IDV=50;IMF=0.675676;DP=165;VDB=1;SGB=-18.8386;MQSB=0.954592;MQ0F=0;AC=4;AN=4;DP4=74,36,31,24;MQ=19;ANN=TT	frameshift_variant	HIGH	Ca12766	Ca12766	transcript	TRANSCRIPT_Ca12766	pseudogene	n.192_193insA	p.Ser65fs
Ca12766	Ca4	24177465	CAAAAAAAAAA	CAAAAAAAA	200	GT:PL:DP	0/1:114,0,82:104	0/1:120,0,50:77	INDEL;IDV=81;IMF=0.778846;DP=181;VDB=0.0225091;SGB=-35.4086;MQSB=0.983537;MQ0F=0;ICB=0.5;HOB=0.5;AC=2;AN=4;DP4=28,44,76,33;MQ=19;ANN=CAAAAAAAA	frameshift_variant	HIGH	Ca12766	Ca12766	transcript	TRANSCRIPT_Ca12766	pseudogene	n.156_157delTT	p.Phe55fs
Ca12772	Ca4	24195627	GTT	GT	223	GT:PL:DP	1/1:115,20,0:93	1/1:133,47,0:135	INDEL;IDV=131;IMF=0.97037;DP=228;VDB=2.34908e-09;SGB=-51.9787;MQSB=1;MQ0F=0;AC=4;AN=4;DP4=10,55,135,28;MQ=20;ANN=GT	frameshift_variant	HIGH	Ca12772	Ca12772	transcript	TRANSCRIPT_Ca12772	pseudogene	n.782delA	p.Gln261fs
Ca12850	Ca4	25431327	G	GGTAG	78	GT:PL:DP	0/1:41,0,13:93	0/1:70,0,21:98	INDEL;IDV=36;IMF=0.367347;DP=191;VDB=2.62381e-31;SGB=-24.6688;MQSB=0.793679;MQ0F=0;ICB=0.5;HOB=0.5;AC=2;AN=4;DP4=7,110,4,70;MQ=18;ANN=GGTAG	frameshift_variant	HIGH	Ca12850	Ca12850	transcript	TRANSCRIPT_Ca12850	pseudogene	n.103_104insCTAC	p.Phe38fs
Ca12924	Ca4	26978662	AGG	AG	253	GT:PL:DP	0/1:139,0,88:104	1/1:148,36,0:85	INDEL;IDV=73;IMF=0.701923;DP=189;VDB=4.13614e-06;SGB=-41.2388;MQSB=1;MQ0F=0;ICB=0.3;HOB=0.125;AC=3;AN=4;DP4=9,52,71,57;MQ=20;ANN=AG	frameshift_variant	HIGH	Ca12924	Ca12924	transcript	TRANSCRIPT_Ca12924	pseudogene	n.126delC	p.Leu43fs
Ca12948	Ca4	27445085	AGT	AGTGTGATGT	187	GT:PL:DP	0/1:117,0,142:215	0/1:103,0,138:149	INDEL;IDV=19;IMF=0.0883721;DP=364;VDB=0.986565;SGB=-46.1485;MQSB=0.899436;MQ0F=0;ICB=0.5;HOB=0.5;AC=2;AN=4;DP4=113,107,35,109;MQ=19;ANN=AGTGTGATGT	frameshift_variant	HIGH	Ca12948	Ca12948	transcript	TRANSCRIPT_Ca12948	pseudogene	n.145_146insACATCAC	p.Ser50fs
Ca12948	Ca4	27445086	GT	GTGTGATGT	117	GT:PL:DP	0/1:79,0,124:246	0/1:72,0,124:170	INDEL;IDV=2;IMF=0.00813008;DP=416;VDB=1;SGB=-46.1485;MQSB=0.997825;MQ0F=0;ICB=0.5;HOB=0.5;AC=2;AN=4;DP4=128,144,35,109;MQ=19;ANN=GTGTGATGT	frameshift_variant	HIGH	Ca12948	Ca12948	transcript	TRANSCRIPT_Ca12948	pseudogene	n.145_146insACATCAC	p.Ser50fs
Ca12948	Ca4	27445087	T	TGTGATGT	125	GT:PL:DP	0/1:82,0,125:245	0/1:77,0,125:167	INDEL;IDV=134;IMF=0.546939;DP=412;VDB=1;SGB=-46.7622;MQSB=0.998669;MQ0F=0;ICB=0.5;HOB=0.5;AC=2;AN=4;DP4=127,139,36,110;MQ=19;ANN=TGTGATGT	frameshift_variant	HIGH	Ca12948	Ca12948	transcript	TRANSCRIPT_Ca12948	pseudogene	n.145_146insACATCAC	p.Ser50fs
Ca12952	Ca4	27551536	CTTTTTTTTTTTT	CTTTTTTTTTT	154	GT:PL:DP	0/1:95,0,36:137	0/1:94,0,40:105	INDEL;IDV=95;IMF=0.693431;DP=242;VDB=0.0194803;SGB=-50.7513;MQSB=0.984868;MQ0F=0;ICB=0.5;HOB=0.5;AC=2;AN=4;DP4=28,55,71,88;MQ=19;ANN=CTTTTTTTTTT	frameshift_variant	HIGH	Ca12952	Ca12952	transcript	TRANSCRIPT_Ca12952	pseudogene	n.2279_2280delTT	p.Phe760fs
Ca13017	Ca4	28600313	CC	CCCCTC	263	GT:PL:DP	0/1:137,0,43:63	1/1:160,47,0:53	INDEL;IDV=4;IMF=0.0634921;DP=116;VDB=0.612062;SGB=-1.38629;MQSB=0.981362;MQ0F=0;ICB=0.3;HOB=0.125;AC=3;AN=4;DP4=14,15,39,48;MQ=17;ANN=CCCCTC	frameshift_variant	HIGH	Ca13017	Ca13017	transcript	TRANSCRIPT_Ca13017	pseudogene	n.233_234insCCTC	p.Phe84fs
Ca13017	Ca4	28600314	C	CCCTC,CCC	231	GT:PL:DP	0/1:121,0,56,68,12,119:69	1/2:173,64,34,116,0,112:56	INDEL;IDV=32;IMF=0.571429;DP=125;VDB=0.998379;SGB=-29.2716;MQSB=0.729052;MQ0F=0;ICB=0.36;HOB=0.625;AC=2,1;AN=4;DP4=21,15,41,48;MQ=17;ANN=CCC	frameshift_variant	HIGH	Ca13017	Ca13017	transcript	TRANSCRIPT_Ca13017	pseudogene	n.232_233dupCC	p.Phe84fs
Ca13122	Ca4	30437414	AG	A	60	GT:PL:DP	0/1:39,0,34:165	0/1:54,0,36:184	INDEL;IDV=90;IMF=0.48913;DP=349;VDB=0.450267;SGB=-43.6936;MQSB=0.969137;MQ0F=0;ICB=0.5;HOB=0.5;AC=2;AN=4;DP4=145,68,125,11;MQ=19;ANN=A	frameshift_variant	HIGH	Ca13122	Ca13122	transcript	TRANSCRIPT_Ca13122	pseudogene	n.116delG	p.Arg39fs
Ca13130	Ca4	30501901	ATTTT	ATTT	241	GT:PL:DP	0/1:139,0,80:55	0/1:137,0,49:55	INDEL;IDV=44;IMF=0.758621;DP=110;VDB=0.969923;SGB=-23.7482;MQSB=1;MQ0F=0;ICB=0.5;HOB=0.5;AC=2;AN=4;DP4=14,25,35,36;MQ=20;ANN=ATTT	frameshift_variant	HIGH	Ca13130	Ca13130	transcript	TRANSCRIPT_Ca13130	pseudogene	n.2829delA	p.Lys944fs
Ca13220	Ca4	32081689	GT	G	145	GT:PL:DP	0/1:75,0,69:23	0/1:103,0,62:22	INDEL;IDV=16;IMF=0.695652;DP=45;VDB=0.0236323;SGB=-9.01927;MQSB=0.725372;MQ0F=0;ICB=0.5;HOB=0.5;AC=2;AN=4;DP4=6,16,7,16;MQ=19;ANN=G	frameshift_variant	HIGH	Ca13220	Ca13220	transcript	TRANSCRIPT_Ca13220	pseudogene	n.3delA	p.Leu1fs
Ca13242	Ca4	32537638	CCTCTCTCTCTCTCTCTCT	CCTCTCTCTCTCTCTCT	215	GT:PL:DP	1/1:82,26,0:77	1/1:158,131,0:64	INDEL;IDV=63;IMF=0.818182;DP=141;VDB=3.29507e-17;SGB=-1.38629;MQSB=0.993836;MQ0F=0;AC=4;AN=4;DP4=11,9,112,9;MQ=19;ANN=CCTCTCTCTCTCTCTCT	frameshift_variant	HIGH	Ca13242	Ca13242	transcript	TRANSCRIPT_Ca13242	pseudogene	n.16_17delCT	p.Leu6fs
Ca13255	Ca4	32782788	AGGGG	AGGGGG	96	GT:PL:DP	1/1:68,47,0:20	1/1:53,5,0:15	INDEL;IDV=19;IMF=0.95;DP=35;VDB=0.00879427;SGB=-1.30884;MQSB=0.181818;MQ0F=0.228571;AC=4;AN=4;DP4=5,0,28,2;MQ=9;ANN=AGGGGG	frameshift_variant	HIGH	Ca13255	Ca13255	transcript	TRANSCRIPT_Ca13255	pseudogene	n.2502dupG	p.Cys835fs
Ca13398	Ca4	34777888	TTATA	TTA	224	GT:PL:DP	1/1:112,255,0:137	1/1:136,255,0:186	INDEL;IDV=185;IMF=0.994624;DP=323;VDB=1.1107e-36;SGB=-1.38629;MQSB=1;MQ0F=0;AC=4;AN=4;DP4=1,6,315,1;MQ=20;ANN=TTA	frameshift_variant	HIGH	Ca13398	Ca13398	transcript	TRANSCRIPT_Ca13398	pseudogene	n.2_3delTA	p.Ile1fs
Ca13639	Ca4	37903135	CTTTTT	CTTTTTT	64	GT:PL:DP	0/1:52,0,30:130	0/1:45,0,14:73	INDEL;IDV=75;IMF=0.576923;DP=203;VDB=3.88439e-06;SGB=-30.499;MQSB=0.102245;MQ0F=0;ICB=0.5;HOB=0.5;AC=2;AN=4;DP4=88,22,36,57;MQ=8;ANN=CTTTTTT	frameshift_variant	HIGH	Ca13639	Ca13639	transcript	TRANSCRIPT_Ca13639	pseudogene	n.5662dupT	p.Ser1888fs
Ca13663	Ca4	38210153	CCTC	CCTCTC	62	GT:PL:DP	0/1:48,0,47:25	0/1:47,0,5:5	INDEL;IDV=14;IMF=0.56;DP=30;VDB=3.4201e-08;SGB=-7.1781;MQSB=0.25;MQ0F=0;ICB=0.5;HOB=0.5;AC=2;AN=4;DP4=1,12,1,16;MQ=14;ANN=CCTCTC	frameshift_variant	HIGH	Ca13663	Ca13663	transcript	TRANSCRIPT_Ca13663	pseudogene	n.29_30insGA	p.Lys12fs
Ca13706	Ca4	38695567	AT	ATGGAGT	198	GT:PL:DP	0/1:114,0,16:93	1/1:117,7,0:75	INDEL;IDV=1;IMF=0.0107527;DP=168;VDB=0.994971;SGB=-1.38629;MQSB=0.98;MQ0F=0;ICB=0.3;HOB=0.125;AC=3;AN=4;DP4=16,21,59,72;MQ=18;ANN=ATGGAGT	frameshift_variant	HIGH	Ca13706	Ca13706	transcript	TRANSCRIPT_Ca13706	pseudogene	n.545_546insGGAGT	p.Ile182fs
Ca13706	Ca4	38695568	T	TGGAGT	240	GT:PL:DP	0/1:137,0,10:109	0/1:139,0,22:95	INDEL;IDV=71;IMF=0.651376;DP=204;VDB=1;SGB=-42.1594;MQSB=0.991163;MQ0F=0;ICB=0.5;HOB=0.5;AC=2;AN=4;DP4=35,38,59,72;MQ=18;ANN=TGGAGT	frameshift_variant	HIGH	Ca13706	Ca13706	transcript	TRANSCRIPT_Ca13706	pseudogene	n.545_546insGGAGT	p.Ile182fs
Ca13730	Ca4	38951136	TTTTTT	TTTTTTT	24.004	GT:PL:DP	0/1:21,0,60:98	0/1:37,0,59:90	INDEL;IDV=2;IMF=0.0204082;DP=188;VDB=0.443975;SGB=-18.2249;MQSB=1;MQ0F=0;ICB=0.5;HOB=0.5;AC=2;AN=4;DP4=66,69,29,24;MQ=20;ANN=TTTTTTT	frameshift_variant	HIGH	Ca13730	Ca13730	transcript	TRANSCRIPT_Ca13730	pseudogene	n.1354_1355insA	p.Arg454fs
Ca13730	Ca4	38951137	TTTTT	TTTTTT	38.1193	GT:PL:DP	0/1:34,0,67:96	0/1:38,0,59:89	INDEL;IDV=1;IMF=0.0104167;DP=185;VDB=0.182079;SGB=-20.3728;MQSB=1;MQ0F=0;ICB=0.5;HOB=0.5;AC=2;AN=4;DP4=60,65,34,26;MQ=20;ANN=TTTTTT	frameshift_variant	HIGH	Ca13730	Ca13730	transcript	TRANSCRIPT_Ca13730	pseudogene	n.1354_1355insA	p.Arg454fs
Ca13730	Ca4	38951141	T	TT	93	GT:PL:DP	0/1:59,0,99:98	0/1:68,0,88:88	INDEL;IDV=34;IMF=0.346939;DP=186;VDB=0.0800148;SGB=-20.3728;MQSB=1;MQ0F=0;ICB=0.5;HOB=0.5;AC=2;AN=4;DP4=62,64,34,26;MQ=20;ANN=TT	frameshift_variant	HIGH	Ca13730	Ca13730	transcript	TRANSCRIPT_Ca13730	pseudogene	n.1354_1355insA	p.Arg454fs
Ca13941	Ca4	42411624	TA	TAAA	70	GT:PL:DP	0/0:0,95,163:70	0/1:104,0,40:23	INDEL;IDV=3;IMF=0.0375;DP=93;VDB=0.275667;SGB=-8.71242;MQSB=0.822413;MQ0F=0;ICB=0.3;HOB=0.125;AC=1;AN=4;DP4=42,29,9,13;MQ=19;ANN=TAAA	frameshift_variant	HIGH	Ca13941	Ca13941	transcript	TRANSCRIPT_Ca13941	pseudogene	n.2048_2049insTT	p.Lys684fs
Ca14005	Ca4	43776986	GAG	GAGGGTGAGAG	51	GT:PL:DP	0/1:5,0,27:118	0/1:78,0,37:108	INDEL;IDV=20;IMF=0.183486;DP=226;VDB=2.87179e-12;SGB=-29.2716;MQSB=0.648556;MQ0F=0;ICB=0.5;HOB=0.5;AC=2;AN=4;DP4=93,44,81,8;MQ=17;ANN=GAGGGTGAGAG	frameshift_variant	HIGH	Ca14005	Ca14005	transcript	TRANSCRIPT_Ca14005	pseudogene	n.782_783insCTCTCACC	p.Ser262fs
Ca14005	Ca4	43776988	G	GGGTGAGAG	30.7862	GT:PL:DP	0/0:0,46,40:144	0/1:65,0,39:128	INDEL;IDV=35;IMF=0.271318;DP=272;VDB=2.18188e-08;SGB=-29.2716;MQSB=0.528473;MQ0F=0;ICB=0.3;HOB=0.125;AC=1;AN=4;DP4=136,47,81,8;MQ=17;ANN=GGGTGAGAG	frameshift_variant	HIGH	Ca14005	Ca14005	transcript	TRANSCRIPT_Ca14005	pseudogene	n.782_783insCTCTCACC	p.Ser262fs
Ca14080	Ca4	44817460	ATTTTT	ATTTT	139	GT:PL:DP	1/1:95,18,0:6	1/1:68,7,0:7	INDEL;IDV=7;IMF=0.0448718;DP=13;VDB=0.0429181;SGB=-1.20005;MQSB=0.961166;MQ0F=0;AC=4;AN=4;DP4=0,2,7,4;MQ=20;ANN=ATTTT	frameshift_variant	HIGH	Ca14080	Ca14080	transcript	TRANSCRIPT_Ca14080	pseudogene	n.395delT	p.Leu132fs
Ca14438	Ca4	52127141	ACCTTCTTCTTCCCTTCTTCTTCC	ACCTTCTTCTTCC	234	GT:PL:DP	0/1:140,0,80:286	0/1:127,0,88:167	INDEL;IDV=157;IMF=0.548951;DP=453;VDB=0.0718055;SGB=-74.9926;MQSB=0.910513;MQ0F=0;ICB=0.5;HOB=0.5;AC=2;AN=4;DP4=174,41,150,88;MQ=19;ANN=ACCTTCTTCTTCC	frameshift_variant	HIGH	Ca14438	Ca14438	transcript	TRANSCRIPT_Ca14438	pseudogene	n.107_117delCTTCTTCTTCC	p.Pro36fs
Ca14577	Ca4	54023897	T	TT	21.9578	GT:PL:DP	0/1:56,0,108:26	0/0:0,33,103:11	INDEL;IDV=8;IMF=0.307692;DP=37;VDB=0.47112;SGB=4.00342;MQSB=1;MQ0F=0;ICB=0.3;HOB=0.125;AC=1;AN=4;DP4=17,12,3,5;MQ=20;ANN=TT	frameshift_variant	HIGH	Ca14577	Ca14577	transcript	TRANSCRIPT_Ca14577	pseudogene	n.760_761insA	p.Ser256fs
Ca14642	Ca4	54901064	TAAA	TAAAA	227	GT:PL:DP	0/1:140,0,89:103	0/1:121,0,53:159	INDEL;IDV=5;IMF=0.0314465;DP=262;VDB=1.42169e-08;SGB=-49.217;MQSB=0.83277;MQ0F=0;ICB=0.5;HOB=0.5;AC=2;AN=4;DP4=61,47,88,66;MQ=18;ANN=TAAAA	frameshift_variant	HIGH	Ca14642	Ca14642	transcript	TRANSCRIPT_Ca14642	pseudogene	n.233dupA	p.Asn78fs
Ca14642	Ca4	54901065	AAA	AAAA	230	GT:PL:DP	0/1:139,0,60:108	0/1:125,0,9:178	INDEL;IDV=95;IMF=0.533708;DP=286;VDB=4.84883e-08;SGB=-49.5238;MQSB=0.914763;MQ0F=0;ICB=0.5;HOB=0.5;AC=2;AN=4;DP4=76,55,88,67;MQ=18;ANN=AAAA	frameshift_variant	HIGH	Ca14642	Ca14642	transcript	TRANSCRIPT_Ca14642	pseudogene	n.233dupA	p.Asn78fs
Ca14642	Ca4	54901066	AA	AAA	228	GT:PL:DP	0/1:138,0,58:108	0/1:125,0,9:178	INDEL;IDV=10;IMF=0.0925926;DP=286;VDB=5.66801e-08;SGB=-49.8307;MQSB=0.914763;MQ0F=0;ICB=0.5;HOB=0.5;AC=2;AN=4;DP4=76,54,88,68;MQ=18;ANN=AAA	frameshift_variant	HIGH	Ca14642	Ca14642	transcript	TRANSCRIPT_Ca14642	pseudogene	n.233dupA	p.Asn78fs
Ca14642	Ca4	54901067	A	AA	229	GT:PL:DP	0/1:138,0,57:107	0/1:126,0,14:179	INDEL;IDV=42;IMF=0.234637;DP=286;VDB=1.25191e-08;SGB=-49.8307;MQSB=0.920693;MQ0F=0;ICB=0.5;HOB=0.5;AC=2;AN=4;DP4=75,55,88,68;MQ=18;ANN=AA	frameshift_variant	HIGH	Ca14642	Ca14642	transcript	TRANSCRIPT_Ca14642	pseudogene	n.233dupA	p.Asn78fs
Ca14642	Ca4	54903498	TAATAATAATAA	TA	80	GT:PL:DP	0/1:64,0,86:128	0/1:49,0,83:202	INDEL;IDV=1;IMF=0.00490196;DP=330;VDB=0.0992903;SGB=-38.784;MQSB=0.725994;MQ0F=0;ICB=0.5;HOB=0.5;AC=2;AN=4;DP4=129,81,84,36;MQ=16;ANN=TA	frameshift_variant	HIGH	Ca14642	Ca14642	transcript	TRANSCRIPT_Ca14642	pseudogene	n.1490_1499delATAATAATAA	p.Asn497fs
Ca14644	Ca4	54918207	CT	CTT	245	GT:PL:DP	0/1:144,0,89:69	0/1:136,0,44:84	INDEL;IDV=1;IMF=0.0116279;DP=153;VDB=0.935;SGB=-31.4195;MQSB=0.899263;MQ0F=0;ICB=0.5;HOB=0.5;AC=2;AN=4;DP4=14,43,48,48;MQ=19;ANN=CTT	frameshift_variant	HIGH	Ca14644	Ca14644	transcript	TRANSCRIPT_Ca14644	pseudogene	n.1061dupT	p.Ile355fs
Ca14644	Ca4	54918208	T	TT	246	GT:PL:DP	0/1:144,0,64:75	0/1:137,0,8:88	INDEL;IDV=66;IMF=0.733333;DP=163;VDB=0.998288;SGB=-31.4195;MQSB=0.909733;MQ0F=0;ICB=0.5;HOB=0.5;AC=2;AN=4;DP4=16,51,48,48;MQ=19;ANN=TT	frameshift_variant	HIGH	Ca14644	Ca14644	transcript	TRANSCRIPT_Ca14644	pseudogene	n.1061dupT	p.Ile355fs
Ca14686	Ca4	55298609	GAAAAAAAA	GAAAAAAA	56	GT:PL:DP	0/1:47,0,1:46	0/1:40,0,17:56	INDEL;IDV=38;IMF=0.678571;DP=102;VDB=0.468836;SGB=-18.5317;MQSB=1;MQ0F=0;ICB=0.5;HOB=0.5;AC=2;AN=4;DP4=20,28,36,18;MQ=20;ANN=GAAAAAAA	frameshift_variant	HIGH	Ca14686	Ca14686	transcript	TRANSCRIPT_Ca14686	pseudogene	n.218delA	p.Asn73fs
Ca14705	Ca4	55513264	ATTTTTTTTTT	ATTTTTTTTTTT	41.1393	GT:PL:DP	0/1:27,0,4:43	1/1:42,2,0:27	INDEL;IDV=1;IMF=0.0232558;DP=70;VDB=0.635317;SGB=-13.6221;MQSB=0.805321;MQ0F=0;ICB=0.3;HOB=0.125;AC=3;AN=4;DP4=22,10,14,24;MQ=18;ANN=ATTTTTTTTTTT	frameshift_variant	HIGH	Ca14705	Ca14705	transcript	TRANSCRIPT_Ca14705	pseudogene	n.120dupT	p.Ile41fs
Ca14705	Ca4	55513269	TTTTTT	TTTTTTT	57	GT:PL:DP	1/1:30,7,0:45	1/1:53,13,0:29	INDEL;IDV=1;IMF=0.0344828;DP=74;VDB=0.876732;SGB=-13.9289;MQSB=0.90318;MQ0F=0;AC=4;AN=4;DP4=18,17,15,24;MQ=18;ANN=TTTTTTT	frameshift_variant	HIGH	Ca14705	Ca14705	transcript	TRANSCRIPT_Ca14705	pseudogene	n.120dupT	p.Ile41fs
Ca14705	Ca4	55513272	TTT	TTTT,TTTTT	55	GT:PL:DP	1/2:65,45,38,30,0,12:48	1/1:48,11,0,54,26,36:32	INDEL;IDV=1;IMF=0.0208333;DP=80;VDB=0.980713;SGB=-16.6906;MQSB=0.930496;MQ0F=0;AC=3,1;AN=4;DP4=14,18,20,28;MQ=18;ANN=TTTT	frameshift_variant	HIGH	Ca14705	Ca14705	transcript	TRANSCRIPT_Ca14705	pseudogene	n.120dupT	p.Ile41fs
Ca14705	Ca4	55513273	TT	TTT	46.0125	GT:PL:DP	1/1:26,6,0:48	1/1:46,7,0:32	INDEL;IDV=1;IMF=0.0208333;DP=80;VDB=0.980784;SGB=-13.9289;MQSB=0.930496;MQ0F=0;AC=4;AN=4;DP4=19,22,15,24;MQ=18;ANN=TTT	frameshift_variant	HIGH	Ca14705	Ca14705	transcript	TRANSCRIPT_Ca14705	pseudogene	n.120dupT	p.Ile41fs
Ca14705	Ca4	55513274	T	TT	187	GT:PL:DP	0/1:131,30,38:47	0/1:117,0,10:32	INDEL;IDV=26;IMF=0.553191;DP=79;VDB=0.966102;SGB=-16.6906;MQSB=0.936297;MQ0F=0;ICB=0.5;HOB=0.5;AC=2;AN=4;DP4=13,18,20,28;MQ=18;ANN=TT	frameshift_variant	HIGH	Ca14705	Ca14705	transcript	TRANSCRIPT_Ca14705	pseudogene	n.120dupT	p.Ile41fs
Ca14876	Ca4	57319335	TAGTGTTC	T	93	GT:PL:DP	0/0:0,255,255:196	1/1:132,26,0:197	INDEL;IDV=142;IMF=0.720812;DP=393;VDB=0.999309;SGB=96.8707;MQSB=0.97971;MQ0F=0;ICB=0.5;HOB=0.5;AC=2;AN=4;DP4=100,151,39,103;MQ=19;ANN=T	frameshift_variant	HIGH	Ca14876	Ca14876	transcript	TRANSCRIPT_Ca14876	pseudogene	n.307_313delGAACACT	p.Glu103fs
Ca14910	Ca4	57975231	AATATATATATATATATA	AATATATATATATA	95	GT:PL:DP	0/0:0,147,178:63	0/1:130,0,24:36	INDEL;IDV=27;IMF=0.75;DP=99;VDB=0.138366;SGB=-11.4741;MQSB=0.861258;MQ0F=0;ICB=0.3;HOB=0.125;AC=1;AN=4;DP4=31,37,16,15;MQ=19;ANN=AATATATATATATA	frameshift_variant	HIGH	Ca14910	Ca14910	transcript	TRANSCRIPT_Ca14910	pseudogene	n.106_109delTATA	p.Tyr40fs
Ca15016	Ca4	57725192	CAA	CAAA	40.9709	GT:PL:DP	0/0:0,255,170:92	0/1:75,0,50:31	INDEL;IDV=21;IMF=0.677419;DP=123;VDB=0.96476;SGB=-8.09853;MQSB=1;MQ0F=0;ICB=0.3;HOB=0.125;AC=1;AN=4;DP4=70,33,19,1;MQ=20;ANN=CAAA	frameshift_variant	HIGH	Ca15016	Ca15016	transcript	TRANSCRIPT_Ca15016	pseudogene	n.1338_1339insT	p.Leu447fs
Ca15020	Ca4	57780568	CTGTGTG	CTGTG	65	GT:PL:DP	0/0:0,255,222:116	0/1:99,0,107:77	INDEL;IDV=35;IMF=0.454545;DP=193;VDB=0.324852;SGB=-12.7015;MQSB=1;MQ0F=0;ICB=0.3;HOB=0.125;AC=1;AN=4;DP4=22,136,5,30;MQ=20;ANN=CTGTG	frameshift_variant	HIGH	Ca15020	Ca15020	transcript	TRANSCRIPT_Ca15020	pseudogene	n.-1_1delCA	p.Thr1fs
Ca15256	Ca7	2409792	AAC	AACATCAC	147	GT:PL:DP	1/1:70,0,0:32	0/1:108,0,73:58	INDEL;IDV=2;IMF=0.0606061;DP=90;VDB=0.990089;SGB=-20.9865;MQSB=0.99987;MQ0F=0;ICB=0.3;HOB=0.125;AC=3;AN=4;DP4=16,12,27,35;MQ=12;ANN=AACATCAC	frameshift_variant	HIGH	Ca15256	Ca15256	transcript	TRANSCRIPT_Ca15256	pseudogene	n.510_511insGTGAT	p.Ile172fs
Ca15256	Ca7	2409794	C	CATCAC	151	GT:PL:DP	1/1:75,1,0:35	0/1:108,0,36:62	INDEL;IDV=31;IMF=0.5;DP=97;VDB=0.99927;SGB=-20.9865;MQSB=0.979078;MQ0F=0;ICB=0.3;HOB=0.125;AC=3;AN=4;DP4=21,14,27,35;MQ=12;ANN=CATCAC	frameshift_variant	HIGH	Ca15256	Ca15256	transcript	TRANSCRIPT_Ca15256	pseudogene	n.510_511insGTGAT	p.Ile172fs
Ca15278	Ca7	2659582	AT	ATT	51	GT:PL:DP	0/0:0,45,155:15	0/1:85,0,39:12	INDEL;IDV=1;IMF=0.0833333;DP=27;VDB=0.896671;SGB=4.00342;MQSB=1;MQ0F=0;ICB=0.3;HOB=0.125;AC=1;AN=4;DP4=10,9,5,3;MQ=20;ANN=ATT	frameshift_variant	HIGH	Ca15278	Ca15278	transcript	TRANSCRIPT_Ca15278	pseudogene	n.2663_2664insA	p.Leu889fs
Ca15278	Ca7	2659583	T	TT	49.9287	GT:PL:DP	0/0:0,45,155:15	0/1:84,0,28:13	INDEL;IDV=8;IMF=0.615385;DP=28;VDB=0.942209;SGB=4.00342;MQSB=1;MQ0F=0;ICB=0.3;HOB=0.125;AC=1;AN=4;DP4=11,9,5,3;MQ=20;ANN=TT	frameshift_variant	HIGH	Ca15278	Ca15278	transcript	TRANSCRIPT_Ca15278	pseudogene	n.2663_2664insA	p.Leu889fs
Ca15296	Ca7	2792974	GAAAGAAAGGAAAAGAAAGGAAAAGAAAG	GAAAGAAAGGAAAAGAAAG	69	GT:PL:DP	0/0:0,255,186:159	0/1:103,0,78:97	INDEL;IDV=45;IMF=0.463918;DP=256;VDB=0.040045;SGB=29.6354;MQSB=0.998271;MQ0F=0;ICB=0.3;HOB=0.125;AC=1;AN=4;DP4=166,45,33,12;MQ=19;ANN=GAAAGAAAGGAAAAGAAAG	frameshift_variant	HIGH	Ca15296	Ca15296	transcript	TRANSCRIPT_Ca15296	pseudogene	n.108_117delGAAAAGAAAG	p.Lys37fs
Ca15623	Ca7	6463506	CTTT	CTT	195	GT:PL:DP	0/1:116,0,34:87	0/1:112,0,6:71	INDEL;IDV=67;IMF=0.770115;DP=158;VDB=0.811739;SGB=-30.499;MQSB=0.946567;MQ0F=0;ICB=0.5;HOB=0.5;AC=2;AN=4;DP4=36,29,56,37;MQ=17;ANN=CTT	frameshift_variant	HIGH	Ca15623	Ca15623	transcript	TRANSCRIPT_Ca15623	pseudogene	n.771delA	p.Lys258fs
Ca15715	Ca7	7585799	A	AA	25.9833	GT:PL:DP	0/1:18,0,69:13	0/1:41,0,35:8	INDEL;IDV=4;IMF=0.5;DP=21;VDB=0.155695;SGB=-5.0297;MQSB=1;MQ0F=0;ICB=0.5;HOB=0.5;AC=2;AN=4;DP4=4,7,0,10;MQ=20;ANN=AA	frameshift_variant	HIGH	Ca15715	Ca15715	transcript	TRANSCRIPT_Ca15715	pseudogene	n.14_15insT	p.Ser8fs
Ca15816	Ca7	8683505	GTAGAATA	GTAGAATAGAATA	227	GT:PL:DP	1/1:131,11,0:44	1/1:121,9,0:25	INDEL;IDV=5;IMF=0.0595238;DP=69;VDB=0.542392;SGB=-15.77;MQSB=0.951607;MQ0F=0;AC=4;AN=4;DP4=3,21,21,24;MQ=11;ANN=GTAGAATAGAATA	frameshift_variant	HIGH	Ca15816	Ca15816	transcript	TRANSCRIPT_Ca15816	pseudogene	n.825_826insTATTC	p.Thr278fs
Ca15816	Ca7	8683510	ATA	ATAGAATA	218	GT:PL:DP	1/1:139,31,0:40	0/1:109,0,7:27	INDEL;IDV=2;IMF=0.025;DP=67;VDB=0.993501;SGB=-16.3837;MQSB=0.815018;MQ0F=0;ICB=0.3;HOB=0.125;AC=3;AN=4;DP4=12,8,21,26;MQ=12;ANN=ATAGAATA	frameshift_variant	HIGH	Ca15816	Ca15816	transcript	TRANSCRIPT_Ca15816	pseudogene	n.825_826insTATTC	p.Thr278fs
Ca15816	Ca7	8683511	TA	TAGAATA	214	GT:PL:DP	1/1:137,27,0:41	0/1:107,0,7:28	INDEL;IDV=1;IMF=0.025641;DP=69;VDB=0.999088;SGB=-16.3837;MQSB=0.593758;MQ0F=0;ICB=0.3;HOB=0.125;AC=3;AN=4;DP4=15,7,21,26;MQ=12;ANN=TAGAATA	frameshift_variant	HIGH	Ca15816	Ca15816	transcript	TRANSCRIPT_Ca15816	pseudogene	n.825_826insTATTC	p.Thr278fs
Ca15816	Ca7	8683512	A	AGAATA	211	GT:PL:DP	1/1:137,27,0:41	0/1:104,0,7:30	INDEL;IDV=21;IMF=0.259259;DP=71;VDB=0.999824;SGB=-16.3837;MQSB=0.491837;MQ0F=0;ICB=0.3;HOB=0.125;AC=3;AN=4;DP4=16,8,21,26;MQ=12;ANN=AGAATA	frameshift_variant	HIGH	Ca15816	Ca15816	transcript	TRANSCRIPT_Ca15816	pseudogene	n.825_826insTATTC	p.Thr278fs
Ca16003	Ca7	11038192	TTCTCTCTCTCTCTCTCTCTCT	TTCTCTCTCTCTCTCTCTCT	146	GT:PL:DP	0/1:103,0,27:21	0/1:78,0,14:17	INDEL;IDV=15;IMF=0.714286;DP=38;VDB=0.163071;SGB=-9.93983;MQSB=0.942759;MQ0F=0;ICB=0.5;HOB=0.5;AC=2;AN=4;DP4=9,3,20,6;MQ=19;ANN=TTCTCTCTCTCTCTCTCTCT	frameshift_variant	HIGH	Ca16003	Ca16003	transcript	TRANSCRIPT_Ca16003	pseudogene	n.140_141delCT	p.Ser47fs
Ca16408	Ca7	18450430	CAAAA	CAAA	22.1598	GT:PL:DP	0/1:56,0,2:6	0/0:0,255,173:108	INDEL;IDV=5;IMF=0.833333;DP=114;VDB=0.99808;SGB=-3.79454;MQSB=1;MQ0F=0;ICB=0.3;HOB=0.125;AC=1;AN=4;DP4=57,51,2,4;MQ=20;ANN=CAAA	frameshift_variant	HIGH	Ca16408	Ca16408	transcript	TRANSCRIPT_Ca16408	pseudogene	n.449delA	p.Lys150fs
Ca16528	Ca7	19937805	ACTCTC	ACTC	94	GT:PL:DP	0/0:0,255,203:87	0/1:128,0,46:205	INDEL;IDV=146;IMF=0.712195;DP=292;VDB=0.706127;SGB=90.6324;MQSB=1;MQ0F=0;ICB=0.3;HOB=0.125;AC=1;AN=4;DP4=86,73,66,67;MQ=20;ANN=ACTC	frameshift_variant	HIGH	Ca16528	Ca16528	transcript	TRANSCRIPT_Ca16528	pseudogene	n.1692_1693delGA	p.Arg565fs
Ca16538	Ca7	20155838	ATTT	ATT	126	GT:PL:DP	0/1:80,0,37:120	0/1:81,0,55:124	INDEL;IDV=93;IMF=0.775;DP=244;VDB=1.1235e-24;SGB=-53.5129;MQSB=0.999542;MQ0F=0;ICB=0.5;HOB=0.5;AC=2;AN=4;DP4=10,66,7,161;MQ=19;ANN=ATT	frameshift_variant	HIGH	Ca16538	Ca16538	transcript	TRANSCRIPT_Ca16538	pseudogene	n.31delA	p.Lys11fs
Ca16566	Ca7	20487486	TTTTCTTTCTTTCTTTCTTTCT	TTTTCTTTCTTTCTTTCTTTCTTTCT	62	GT:PL:DP	0/0:0,72,165:24	0/1:96,0,135:66	INDEL;IDV=19;IMF=0.287879;DP=90;VDB=0.978346;SGB=19.2382;MQSB=0.828077;MQ0F=0;ICB=0.3;HOB=0.125;AC=1;AN=4;DP4=19,41,7,23;MQ=17;ANN=TTTTCTTTCTTTCTTTCTTTCTTTCT	frameshift_variant	HIGH	Ca16566	Ca16566	transcript	TRANSCRIPT_Ca16566	pseudogene	n.63_64insAGAA	p.Lys29fs
Ca16568	Ca7	20446848	TAAAAAAAAA	TAAAAAAAAAAA	97	GT:PL:DP	0/0:0,255,123:236	0/1:131,0,42:195	INDEL;IDV=15;IMF=0.0757576;DP=431;VDB=0.882361;SGB=-34.4881;MQSB=0.997119;MQ0F=0;ICB=0.3;HOB=0.125;AC=1;AN=4;DP4=107,218,33,73;MQ=19;ANN=TAAAAAAAAAAA	frameshift_variant	HIGH	Ca16568	Ca16568	transcript	TRANSCRIPT_Ca16568	pseudogene	n.59_60insTT	p.Leu23fs
Ca16568	Ca7	20446850	AAAAAAAA	AAAAAAAAAA	70	GT:PL:DP	0/0:0,255,255:238	0/1:104,0,103:221	INDEL;IDV=2;IMF=0.00892857;DP=459;VDB=0.999973;SGB=58.7476;MQSB=0.999981;MQ0F=0;ICB=0.3;HOB=0.125;AC=1;AN=4;DP4=112,260,28,59;MQ=19;ANN=AAAAAAAAAA	frameshift_variant	HIGH	Ca16568	Ca16568	transcript	TRANSCRIPT_Ca16568	pseudogene	n.59_60insTT	p.Leu23fs
Ca16568	Ca7	20446857	A	AAA	106	GT:PL:DP	0/0:0,255,231:208	0/1:140,0,62:175	INDEL;IDV=81;IMF=0.455056;DP=383;VDB=0.999915;SGB=-34.4881;MQSB=0.962725;MQ0F=0;ICB=0.3;HOB=0.125;AC=1;AN=4;DP4=87,190,33,73;MQ=19;ANN=AAA	frameshift_variant	HIGH	Ca16568	Ca16568	transcript	TRANSCRIPT_Ca16568	pseudogene	n.59_60insTT	p.Leu23fs
Ca16574	Ca7	20494355	CGAGAGAGAGAGAGAGA	CGAGAGAGAGAGAGA	25.167	GT:PL:DP	0/0:0,202,227:67	0/1:59,0,92:20	INDEL;IDV=8;IMF=0.4;DP=87;VDB=2.84241e-05;SGB=3.31571;MQSB=0.947838;MQ0F=0;ICB=0.3;HOB=0.125;AC=1;AN=4;DP4=19,61,2,5;MQ=19;ANN=CGAGAGAGAGAGAGA	frameshift_variant	HIGH	Ca16574	Ca16574	transcript	TRANSCRIPT_Ca16574	pseudogene	n.47_48delTC	p.Ser21fs
Ca16597	Ca7	20712740	TC	T	78	GT:PL:DP	0/0:0,141,137:66	1/1:117,44,0:19	INDEL;IDV=19;IMF=0.351852;DP=85;VDB=1.61393e-16;SGB=-8.40553;MQSB=0.990237;MQ0F=0;ICB=0.5;HOB=0.5;AC=2;AN=4;DP4=3,61,2,19;MQ=19;ANN=T	frameshift_variant	HIGH	Ca16597	Ca16597	transcript	TRANSCRIPT_Ca16597	pseudogene	n.84delG	p.Thr29fs
Ca16602	Ca7	20869606	C	CAC	54	GT:PL:DP	0/1:88,0,41:270	0/0:0,255,212:221	INDEL;IDV=104;IMF=0.385185;DP=491;VDB=0.995178;SGB=-38.784;MQSB=0.954577;MQ0F=0;ICB=0.3;HOB=0.125;AC=1;AN=4;DP4=260,111,95,25;MQ=19;ANN=CAC	frameshift_variant	HIGH	Ca16602	Ca16602	transcript	TRANSCRIPT_Ca16602	pseudogene	n.53_54dupAC	p.Ser19fs
Ca16659	Ca7	21624029	GAAAAAAAAAA	GAAGAAAAAAAAAAA	61	GT:PL:DP	0/0:0,255,41:151	0/1:95,0,29:83	INDEL;IDV=8;IMF=0.0516129;DP=234;VDB=0.11999;SGB=-20.066;MQSB=0.868711;MQ0F=0;ICB=0.3;HOB=0.125;AC=1;AN=4;DP4=83,92,47,12;MQ=19;ANN=GAAGAAAAAAAAAAA	frameshift_variant	HIGH	Ca16659	Ca16659	transcript	TRANSCRIPT_Ca16659	pseudogene	n.2034_2035insTTTC	p.Phe680fs
Ca16659	Ca7	21624030	AA	AAGA	51	GT:PL:DP	0/0:0,255,182:152	0/1:85,0,95:91	INDEL;IDV=2;IMF=0.0215054;DP=243;VDB=0.603793;SGB=-14.5426;MQSB=0.873233;MQ0F=0;ICB=0.3;HOB=0.125;AC=1;AN=4;DP4=102,100,33,8;MQ=19;ANN=AAGA	frameshift_variant	HIGH	Ca16659	Ca16659	transcript	TRANSCRIPT_Ca16659	pseudogene	n.2034_2035insTC	p.Phe679fs
Ca16660	Ca7	21650578	TT	TTTT	26.3005	GT:PL:DP	0/0:0,255,98:241	1/1:69,153,0:246	INDEL;IDV=3;IMF=0.0124481;DP=487;VDB=0.999705;SGB=-42.7731;MQSB=0.775572;MQ0F=0;ICB=0.5;HOB=0.5;AC=2;AN=4;DP4=134,220,35,98;MQ=19;ANN=TTTT	frameshift_variant	HIGH	Ca16660	Ca16660	transcript	TRANSCRIPT_Ca16660	pseudogene	n.348_349insAA	p.Arg120fs
Ca16660	Ca7	21650579	T	TT	45.2428	GT:PL:DP	0/0:0,255,184:239	0/1:92,14,13:247	INDEL;IDV=72;IMF=0.291498;DP=486;VDB=0.999812;SGB=-42.7731;MQSB=0.785603;MQ0F=0;ICB=0.3;HOB=0.125;AC=1;AN=4;DP4=131,222,35,98;MQ=19;ANN=TT	frameshift_variant	HIGH	Ca16660	Ca16660	transcript	TRANSCRIPT_Ca16660	pseudogene	n.348_349insA	p.Arg120fs
Ca16748	Ca7	22636959	CAAA	CAA	92	GT:PL:DP	0/0:0,26,102:34	0/1:126,0,0:27	INDEL;IDV=25;IMF=0.925926;DP=61;VDB=0.136843;SGB=-9.32612;MQSB=1;MQ0F=0;ICB=0.3;HOB=0.125;AC=1;AN=4;DP4=3,34,6,18;MQ=20;ANN=CAA	frameshift_variant	HIGH	Ca16748	Ca16748	transcript	TRANSCRIPT_Ca16748	pseudogene	n.46delT	p.Phe16fs
Ca16757	Ca7	22779692	ATGTG	ATG	42.4349	GT:PL:DP	0/0:0,255,166:104	0/1:77,0,21:78	INDEL;IDV=64;IMF=0.820513;DP=182;VDB=1.4832e-11;SGB=35.8738;MQSB=1;MQ0F=0;ICB=0.3;HOB=0.125;AC=1;AN=4;DP4=72,56,49,5;MQ=20;ANN=ATG	frameshift_variant	HIGH	Ca16757	Ca16757	transcript	TRANSCRIPT_Ca16757	pseudogene	n.2158_2159delCA	p.Ile721fs
Ca16759	Ca7	22791297	A	AG	27.9549	GT:PL:DP	0/0:0,75,177:25	0/1:62,0,18:8	INDEL;IDV=4;IMF=0.5;DP=33;VDB=0.642297;SGB=1.94933;MQSB=1;MQ0F=0;ICB=0.3;HOB=0.125;AC=1;AN=4;DP4=9,19,2,3;MQ=20;ANN=AG	frameshift_variant	HIGH	Ca16759	Ca16759	transcript	TRANSCRIPT_Ca16759	pseudogene	n.805_806insG	p.Lys269fs
Ca16764	Ca7	22799023	A	AA	73	GT:PL:DP	0/1:59,0,87:136	0/1:47,0,82:196	INDEL;IDV=80;IMF=0.408163;DP=332;VDB=4.44797e-20;SGB=-47.069;MQSB=0.904278;MQ0F=0;ICB=0.5;HOB=0.5;AC=2;AN=4;DP4=24,161,23,124;MQ=19;ANN=AA	frameshift_variant	HIGH	Ca16764	Ca16764	transcript	TRANSCRIPT_Ca16764	pseudogene	n.42_43insT	p.Thr18fs
Ca16793	Ca7	23302778	TAAA	TAA	24.9901	GT:PL:DP	0/1:59,0,17:12	0/0:0,33,107:11	INDEL;IDV=9;IMF=0.75;DP=23;VDB=0.90518;SGB=2.63044;MQSB=1;MQ0F=0;ICB=0.3;HOB=0.125;AC=1;AN=4;DP4=10,7,5,1;MQ=20;ANN=TAA	frameshift_variant	HIGH	Ca16793	Ca16793	transcript	TRANSCRIPT_Ca16793	pseudogene	n.1599delT	p.Leu534fs
Ca16795	Ca7	23323416	TTTT	TTTTTTTT	109	GT:PL:DP	0/1:143,0,83:102	0/0:0,223,200:74	INDEL;IDV=2;IMF=0.0196078;DP=176;VDB=0.999784;SGB=34.4875;MQSB=0.999977;MQ0F=0;ICB=0.3;HOB=0.125;AC=1;AN=4;DP4=28,96,17,35;MQ=19;ANN=TTTTTTTT	frameshift_variant	HIGH	Ca16795	Ca16795	transcript	TRANSCRIPT_Ca16795	pseudogene	n.573_574insAAAA	p.Ile194fs
Ca16795	Ca7	23323544	A	ACC	85	GT:PL:DP	0/1:119,0,126:112	0/0:0,255,169:106	INDEL;IDV=58;IMF=0.517857;DP=218;VDB=0.990359;SGB=38.6463;MQSB=1;MQ0F=0;ICB=0.3;HOB=0.125;AC=1;AN=4;DP4=123,37,42,16;MQ=20;ANN=ACC	frameshift_variant	HIGH	Ca16795	Ca16795	transcript	TRANSCRIPT_Ca16795	pseudogene	n.448_449insGG	p.Ile150fs
Ca16795	Ca7	23323785	TTGT	TT	106	GT:PL:DP	0/1:140,0,47:124	0/0:0,255,225:86	INDEL;IDV=89;IMF=0.717742;DP=210;VDB=0.00420498;SGB=56.6682;MQSB=1;MQ0F=0;ICB=0.3;HOB=0.125;AC=1;AN=4;DP4=27,99,27,57;MQ=20;ANN=TT	frameshift_variant	HIGH	Ca16795	Ca16795	transcript	TRANSCRIPT_Ca16795	pseudogene	n.205_206delAC	p.Thr69fs
Ca16815	Ca7	23625652	GTTT	GTT	96	GT:PL:DP	0/0:0,255,228:163	0/1:130,0,129:87	INDEL;IDV=62;IMF=0.712644;DP=250;VDB=1;SGB=-15.1563;MQSB=0.980476;MQ0F=0;ICB=0.3;HOB=0.125;AC=1;AN=4;DP4=93,114,20,23;MQ=19;ANN=GTT	frameshift_variant	HIGH	Ca16815	Ca16815	transcript	TRANSCRIPT_Ca16815	pseudogene	n.616delT	p.Ser206fs
Ca16842	Ca7	24075498	TGG	TGGG	102	GT:PL:DP	0/1:137,0,29:67	0/0:0,148,173:49	INDEL;IDV=1;IMF=0.0149254;DP=116;VDB=0.42653;SGB=31.7149;MQSB=0.999006;MQ0F=0;ICB=0.3;HOB=0.125;AC=1;AN=4;DP4=27,41,23,25;MQ=19;ANN=TGGG	frameshift_variant	HIGH	Ca16842	Ca16842	transcript	TRANSCRIPT_Ca16842	pseudogene	n.123_124insC	p.Met43fs
Ca16842	Ca7	24075499	GG	GGG	106	GT:PL:DP	0/1:140,0,4:78	0/0:0,151,170:50	INDEL;IDV=6;IMF=0.0769231;DP=128;VDB=0.973476;SGB=33.1012;MQSB=0.997665;MQ0F=0;ICB=0.3;HOB=0.125;AC=1;AN=4;DP4=27,51,23,27;MQ=19;ANN=GGG	frameshift_variant	HIGH	Ca16842	Ca16842	transcript	TRANSCRIPT_Ca16842	pseudogene	n.123_124insC	p.Met43fs
Ca16842	Ca7	24075500	G	GG	110	GT:PL:DP	1/1:146,5,0:76	0/0:0,154,169:51	INDEL;IDV=48;IMF=0.631579;DP=127;VDB=0.945733;SGB=32.408;MQSB=0.997425;MQ0F=0;ICB=0.5;HOB=0.5;AC=2;AN=4;DP4=26,52,23,26;MQ=19;ANN=GG	frameshift_variant	HIGH	Ca16842	Ca16842	transcript	TRANSCRIPT_Ca16842	pseudogene	n.123_124insC	p.Met43fs
Ca17267	Ca7	31182409	GTCCACTCCACTCCACTC	GTCCACTCCACTCCACTCCACTC	67	GT:PL:DP	0/1:101,0,62:114	0/0:0,255,178:160	INDEL;IDV=1;IMF=0.00877193;DP=274;VDB=0.109487;SGB=49.7367;MQSB=0.995967;MQ0F=0;ICB=0.3;HOB=0.125;AC=1;AN=4;DP4=133,67,59,15;MQ=19;ANN=GTCCACTCCACTCCACTCCACTC	frameshift_variant	HIGH	Ca17267	Ca17267	transcript	TRANSCRIPT_Ca17267	pseudogene	n.139_143dupCACTC	p.Phe49fs
Ca17267	Ca7	31182415	TCCACTCCACTC	TCCACTCCACTCCACTC	64	GT:PL:DP	0/1:98,0,71:161	0/0:0,255,177:164	INDEL;IDV=1;IMF=0.00621118;DP=325;VDB=0.0944246;SGB=49.7367;MQSB=0.972533;MQ0F=0;ICB=0.3;HOB=0.125;AC=1;AN=4;DP4=154,97,59,15;MQ=19;ANN=TCCACTCCACTCCACTC	frameshift_variant	HIGH	Ca17267	Ca17267	transcript	TRANSCRIPT_Ca17267	pseudogene	n.139_143dupCACTC	p.Phe49fs
Ca17267	Ca7	31182417	CACTCCACTC	CACTCCACTCCACTC	64	GT:PL:DP	0/1:98,0,66:161	0/0:0,255,180:169	INDEL;IDV=1;IMF=0.00621118;DP=330;VDB=0.0966466;SGB=49.7367;MQSB=0.96831;MQ0F=0;ICB=0.3;HOB=0.125;AC=1;AN=4;DP4=155,101,59,15;MQ=19;ANN=CACTCCACTCCACTC	frameshift_variant	HIGH	Ca17267	Ca17267	transcript	TRANSCRIPT_Ca17267	pseudogene	n.139_143dupCACTC	p.Phe49fs
Ca17267	Ca7	31182426	C	CCACTC	58	GT:PL:DP	0/1:92,0,57:169	0/0:0,255,190:175	INDEL;IDV=71;IMF=0.420118;DP=344;VDB=0.0780759;SGB=49.7367;MQSB=0.967453;MQ0F=0;ICB=0.3;HOB=0.125;AC=1;AN=4;DP4=163,107,59,15;MQ=19;ANN=CCACTC	frameshift_variant	HIGH	Ca17267	Ca17267	transcript	TRANSCRIPT_Ca17267	pseudogene	n.139_143dupCACTC	p.Phe49fs
Ca17307	Ca7	31810507	A	ATA	78	GT:PL:DP	0/1:112,0,84:45	0/0:0,142,194:59	INDEL;IDV=17;IMF=0.377778;DP=104;VDB=0.999955;SGB=-10.2467;MQSB=0.935269;MQ0F=0;ICB=0.3;HOB=0.125;AC=1;AN=4;DP4=31,46,10,17;MQ=18;ANN=ATA	frameshift_variant	HIGH	Ca17307	Ca17307	transcript	TRANSCRIPT_Ca17307	pseudogene	n.43_44dupTA	p.Ala18fs
Ca17308	Ca7	31835239	ATTTT	ATT	83	GT:PL:DP	0/0:0,114,202:38	0/1:117,0,35:34	INDEL;IDV=23;IMF=0.676471;DP=72;VDB=2.76152e-07;SGB=15.0794;MQSB=0.948534;MQ0F=0;ICB=0.3;HOB=0.125;AC=1;AN=4;DP4=11,37,5,19;MQ=19;ANN=ATT	frameshift_variant	HIGH	Ca17308	Ca17308	transcript	TRANSCRIPT_Ca17308	pseudogene	n.8072_8073delTT	p.Phe2691fs
Ca17367	Ca7	32677771	A	AACTC	62	GT:PL:DP	0/0:0,28,124:18	1/1:101,13,0:21	INDEL;IDV=4;IMF=0.190476;DP=39;VDB=0.634114;SGB=-7.7918;MQSB=1;MQ0F=0;ICB=0.5;HOB=0.5;AC=2;AN=4;DP4=6,14,16,3;MQ=20;ANN=AACTC	frameshift_variant	HIGH	Ca17367	Ca17367	transcript	TRANSCRIPT_Ca17367	pseudogene	n.1444_1445insGAGT	p.Val482fs
Ca17471	Ca7	34061101	C	CTTAC	54	GT:PL:DP	0/1:88,0,41:161	0/0:0,255,170:197	INDEL;IDV=72;IMF=0.447205;DP=358;VDB=1.2716e-15;SGB=-24.6688;MQSB=0.970169;MQ0F=0;ICB=0.3;HOB=0.125;AC=1;AN=4;DP4=235,49,63,11;MQ=19;ANN=CTTAC	frameshift_variant	HIGH	Ca17471	Ca17471	transcript	TRANSCRIPT_Ca17471	pseudogene	n.38_41dupTTAC	p.Pro15fs
Ca17505	Ca7	34722142	CTCTTTCTTTCTTTCTTTCTTTCT	CCCTTTCTTTCTTTCTTTCTTTCTTTCTTTCT	65	GT:PL:DP	0/0:0,166,200:74	0/1:99,0,124:118	INDEL;IDV=2;IMF=0.027027;DP=192;VDB=0.0182;SGB=-20.6797;MQSB=0.996122;MQ0F=0;ICB=0.3;HOB=0.125;AC=1;AN=4;DP4=58,73,6,55;MQ=18;ANN=CCCTTTCTTTCTTTCTTTCTTTCTTTCTTTCT	frameshift_variant	HIGH	Ca17505	Ca17505	transcript	TRANSCRIPT_Ca17505	pseudogene	n.26_27insAAGAAAGG	p.Ser11fs
Ca17505	Ca7	34722150	T	TCTTTCTT	42.2887	GT:PL:DP	0/0:0,160,207:70	0/1:76,0,93:112	INDEL;IDV=1;IMF=0.00892857;DP=182;VDB=0.00104423;SGB=-16.0769;MQSB=0.990987;MQ0F=0;ICB=0.3;HOB=0.125;AC=1;AN=4;DP4=58,78,5,41;MQ=18;ANN=TCTTTCTT	frameshift_variant	HIGH	Ca17505	Ca17505	transcript	TRANSCRIPT_Ca17505	pseudogene	n.18_19insAAGAAAG	p.Arg10fs
Ca17505	Ca7	34722160	CTTTCT	CTTTCTTTCTTTCT	82	GT:PL:DP	0/0:0,97,195:62	1/1:121,20,0:99	INDEL;IDV=1;IMF=0.016129;DP=161;VDB=4.85318e-07;SGB=-28.0441;MQSB=0.999317;MQ0F=0;ICB=0.5;HOB=0.5;AC=2;AN=4;DP4=24,52,24,61;MQ=18;ANN=CTTTCTTTCTTTCT	frameshift_variant	HIGH	Ca17505	Ca17505	transcript	TRANSCRIPT_Ca17505	pseudogene	n.3_4insAGAAAGAA	p.Ser11fs
Ca17505	Ca7	34722165	T	TTTCTTTCT	130	GT:PL:DP	0/0:0,93,194:61	1/1:169,107,0:89	INDEL;IDV=51;IMF=0.573034;DP=150;VDB=1.42448e-09;SGB=-28.0441;MQSB=0.95058;MQ0F=0;ICB=0.5;HOB=0.5;AC=2;AN=4;DP4=17,48,24,61;MQ=18;ANN=TTTCTTTCT	frameshift_variant	HIGH	Ca17505	Ca17505	transcript	TRANSCRIPT_Ca17505	pseudogene	n.3_4insAGAAAGAA	p.Ser11fs
Ca17822	Ca7	39688074	T	TT	34.1523	GT:PL:DP	0/1:31,0,59:15	1/1:36,5,0:4	INDEL;IDV=4;IMF=0.266667;DP=19;VDB=0.0733656;SGB=-4.10598;MQSB=0.88692;MQ0F=0;ICB=0.3;HOB=0.125;AC=3;AN=4;DP4=5,7,4,3;MQ=15;ANN=TT	frameshift_variant	HIGH	Ca17822	Ca17822	transcript	TRANSCRIPT_Ca17822	pseudogene	n.388_389insA	p.Ile132fs
Ca18214	Ca7	45307639	ATCTCTCTCTCTCTCTCTCT	ATCTCTCTCTCTCTCTCT	177	GT:PL:DP	0/1:120,0,51:80	0/1:92,0,26:94	INDEL;IDV=74;IMF=0.787234;DP=174;VDB=0.030555;SGB=-1.38629;MQSB=0.999885;MQ0F=0;ICB=0.5;HOB=0.5;AC=2;AN=4;DP4=18,25,80,51;MQ=19;ANN=ATCTCTCTCTCTCTCTCT	frameshift_variant	HIGH	Ca18214	Ca18214	transcript	TRANSCRIPT_Ca18214	pseudogene	n.265_266delCT	p.Leu89fs
Ca18772	Ca7	50901771	TC	TCC	24.218	GT:PL:DP	0/1:58,0,2:14	0/0:0,39,125:13	INDEL;IDV=2;IMF=0.142857;DP=27;VDB=4.65359e-05;SGB=6.07412;MQSB=0.92;MQ0F=0;ICB=0.3;HOB=0.125;AC=1;AN=4;DP4=2,14,0,11;MQ=18;ANN=TCC	frameshift_variant	HIGH	Ca18772	Ca18772	transcript	TRANSCRIPT_Ca18772	pseudogene	n.1217dupC	p.Thr407fs
Ca18772	Ca7	50901772	C	CC	28.3615	GT:PL:DP	1/1:66,8,0:14	0/0:0,39,125:13	INDEL;IDV=10;IMF=0.714286;DP=27;VDB=4.04868e-05;SGB=6.07412;MQSB=0.92;MQ0F=0;ICB=0.5;HOB=0.5;AC=2;AN=4;DP4=2,14,0,11;MQ=18;ANN=CC	frameshift_variant	HIGH	Ca18772	Ca18772	transcript	TRANSCRIPT_Ca18772	pseudogene	n.1217dupC	p.Thr407fs
Ca18887	Ca7	52003781	TGGCCGG	TGG	99	GT:PL:DP	0/1:133,0,43:75	0/0:0,190,200:77	INDEL;IDV=58;IMF=0.773333;DP=152;VDB=0.998239;SGB=-19.4523;MQSB=1;MQ0F=0;ICB=0.3;HOB=0.125;AC=1;AN=4;DP4=39,56,18,39;MQ=20;ANN=TGG	frameshift_variant	HIGH	Ca18887	Ca18887	transcript	TRANSCRIPT_Ca18887	pseudogene	n.5205_5208delCCGG	p.Arg1736fs
Ca18974	Ca7	52791747	T	TT	40.2957	GT:PL:DP	0/1:74,0,44:21	0/0:0,36,116:12	INDEL;IDV=11;IMF=0.52381;DP=33;VDB=0.296452;SGB=6.07412;MQSB=1;MQ0F=0;ICB=0.3;HOB=0.125;AC=1;AN=4;DP4=10,12,5,6;MQ=20;ANN=TT	frameshift_variant	HIGH	Ca18974	Ca18974	transcript	TRANSCRIPT_Ca18974	pseudogene	n.34_35insA	p.Arg15fs
Ca19096	Ca7	54306643	CCTCTCTCTCTCTCTCTCTCTCTCTCTCTCTCTCTCTCTC	CCTCTCTCTCTCTCTCTCTCTCTCTCTCTCTCTCTC	157	GT:PL:DP	0/1:89,0,46:94	0/1:101,0,59:68	INDEL;IDV=44;IMF=0.468085;DP=162;VDB=0.000123909;SGB=-25.5893;MQSB=0.666826;MQ0F=0;ICB=0.5;HOB=0.5;AC=2;AN=4;DP4=82,3,48,29;MQ=18;ANN=CCTCTCTCTCTCTCTCTCTCTCTCTCTCTCTCTCTC	frameshift_variant	HIGH	Ca19096	Ca19096	transcript	TRANSCRIPT_Ca19096	pseudogene	n.136_139delTCTC	p.Ser46fs
Ca19118	Ca7	54584735	TAAATAAA	TAA	99	GT:PL:DP	0/0:0,135,160:71	0/1:133,0,107:144	INDEL;IDV=1;IMF=0.00694444;DP=215;VDB=0.0526625;SGB=-25.5893;MQSB=0.971916;MQ0F=0;ICB=0.3;HOB=0.125;AC=1;AN=4;DP4=79,59,42,35;MQ=18;ANN=TAA	frameshift_variant	HIGH	Ca19118	Ca19118	transcript	TRANSCRIPT_Ca19118	pseudogene	n.1969_1973delATAAA	p.Ile657fs
Ca19118	Ca7	54584738	ATAAATTAAATTAAATTAAATTAAATTAAATTAAATT	ATAAATTAAATTAAATTAAATTAAATTAAATT	106	GT:PL:DP	0/0:0,138,163:72	0/1:140,0,97:139	INDEL;IDV=76;IMF=0.546763;DP=211;VDB=0.00688851;SGB=-27.4304;MQSB=0.982042;MQ0F=0;ICB=0.3;HOB=0.125;AC=1;AN=4;DP4=71,57,45,38;MQ=18;ANN=ATAAATTAAATTAAATTAAATTAAATTAAATT	frameshift_variant	HIGH	Ca19118	Ca19118	transcript	TRANSCRIPT_Ca19118	pseudogene	n.2001_2005delAAATT	p.Asn668fs
Ca19118	Ca7	54584760	AAATTAA	AAA	76	GT:PL:DP	0/0:0,190,180:83	0/1:110,0,88:160	INDEL;IDV=2;IMF=0.0125;DP=243;VDB=0.323918;SGB=-24.0551;MQSB=0.957745;MQ0F=0;ICB=0.3;HOB=0.125;AC=1;AN=4;DP4=89,82,42,30;MQ=18;ANN=AAA	frameshift_variant	HIGH	Ca19118	Ca19118	transcript	TRANSCRIPT_Ca19118	pseudogene	n.1994_1997delTTAA	p.Ile665fs
Ca19122	Ca7	54490961	TGGGGGGGG	TGGGGGGG	89	GT:PL:DP	1/1:54,24,0:194	1/1:61,3,0:246	INDEL;IDV=178;IMF=0.723577;DP=440;VDB=0.018887;SGB=-81.4365;MQSB=0.896158;MQ0F=0;AC=4;AN=4;DP4=89,92,140,119;MQ=19;ANN=TGGGGGGG	frameshift_variant	HIGH	Ca19122	Ca19122	transcript	TRANSCRIPT_Ca19122	pseudogene	n.232delC	p.Pro80fs
Ca19318	Ca5	294370	G	GT	240	GT:PL:DP	0/1:134,0,11:118	0/1:142,0,25:89	INDEL;IDV=99;IMF=0.838983;DP=207;VDB=3.55685e-12;SGB=-44.9211;MQSB=0.988425;MQ0F=0;ICB=0.5;HOB=0.5;AC=2;AN=4;DP4=6,61,42,98;MQ=19;ANN=GT	frameshift_variant	HIGH	Ca19318	Ca19318	transcript	TRANSCRIPT_Ca19318	pseudogene	n.74_75insA	p.Ile26fs
Ca19860	Ca5	7109683	TG	TGCGAAAGAG	174	GT:PL:DP	0/1:111,0,47:178	1/1:97,15,0:129	INDEL;IDV=2;IMF=0.011236;DP=307;VDB=0.181916;SGB=-71.3104;MQSB=0.854047;MQ0F=0;ICB=0.3;HOB=0.125;AC=3;AN=4;DP4=33,48,111,115;MQ=19;ANN=TGCGAAAGAG	frameshift_variant	HIGH	Ca19860	Ca19860	transcript	TRANSCRIPT_Ca19860	pseudogene	n.49_50insCTCTTTCG	p.Arg18fs
Ca19860	Ca5	7109684	G	GCGAAAGAG	255	GT:PL:DP	0/1:148,0,35:235	0/1:143,0,32:169	INDEL;IDV=123;IMF=0.523404;DP=404;VDB=1;SGB=-71.3104;MQSB=0.820497;MQ0F=0;ICB=0.5;HOB=0.5;AC=2;AN=4;DP4=61,117,111,115;MQ=19;ANN=GCGAAAGAG	frameshift_variant	HIGH	Ca19860	Ca19860	transcript	TRANSCRIPT_Ca19860	pseudogene	n.49_50insCTCTTTCG	p.Arg18fs
Ca19964	Ca5	8822536	T	TT	25.3047	GT:PL:DP	0/0:0,42,113:40	0/1:59,0,101:47	INDEL;IDV=13;IMF=0.276596;DP=87;VDB=0.522668;SGB=-8.09871;MQSB=1;MQ0F=0;ICB=0.3;HOB=0.125;AC=1;AN=4;DP4=42,25,16,4;MQ=20;ANN=TT	frameshift_variant	HIGH	Ca19964	Ca19964	transcript	TRANSCRIPT_Ca19964	pseudogene	n.2163dupT	p.Leu722fs
Ca20217	Ca5	11526891	CCTCTCTCTCTCTCTCTCTCTCTCT	CCTCTCTCTCTCTCTCTCTCTCT	175	GT:PL:DP	1/1:90,45,0:15	1/1:112,54,0:18	INDEL;IDV=18;IMF=1;DP=33;VDB=4.71163e-09;SGB=-1.37627;MQSB=0.596774;MQ0F=0;AC=4;AN=4;DP4=0,0,31,2;MQ=17;ANN=CCTCTCTCTCTCTCTCTCTCTCT	frameshift_variant	HIGH	Ca20217	Ca20217	transcript	TRANSCRIPT_Ca20217	pseudogene	n.11_12delCT	p.Ser4fs
Ca20407	Ca5	13623131	TACTC	T	45.7369	GT:PL:DP	0/1:80,0,10:140	0/0:0,255,134:124	INDEL;IDV=3;IMF=0.0214286;DP=264;VDB=8.82445e-14;SGB=-33.2606;MQSB=0.512791;MQ0F=0;ICB=0.3;HOB=0.125;AC=1;AN=4;DP4=120,42,75,27;MQ=18;ANN=T	frameshift_variant	HIGH	Ca20407	Ca20407	transcript	TRANSCRIPT_Ca20407	pseudogene	n.461_464delACTC	p.Tyr154fs
Ca20407	Ca5	13623132	ACTCTCTCTCTCTCTCTCTCTCTCTCTCTC	ACTCTCTCTCTCTCTCTCTCTCTCTC,ACTCTCTCTCTCTCTCTCTCTCTCTCTCTCTC	138	GT:PL:DP	1/1:107,48,0,144,220,149:140	0/2:100,190,157,0,212,33:121	INDEL;IDV=104;IMF=0.742857;DP=261;VDB=8.72636e-15;SGB=-59.65;MQSB=0.697448;MQ0F=0;ICB=0.3;HOB=0.125;AC=2,1;AN=4;DP4=55,18,140,48;MQ=18;ANN=ACTCTCTCTCTCTCTCTCTCTCTCTC	frameshift_variant	HIGH	Ca20407	Ca20407	transcript	TRANSCRIPT_Ca20407	pseudogene	n.487_490delTCTC	p.Ser163fs
Ca20407	Ca5	13623145	CTCTCTCTCTCTCTCTC	CTCTCTCTCTCTCTCTCTC	74	GT:PL:DP	0/0:0,255,66:168	0/1:108,0,41:145	INDEL;IDV=1;IMF=0.00684932;DP=313;VDB=0.00467653;SGB=-26.8167;MQSB=0.880134;MQ0F=0;ICB=0.3;HOB=0.125;AC=1;AN=4;DP4=157,75,61,20;MQ=18;ANN=CTCTCTCTCTCTCTCTCTC	frameshift_variant	HIGH	Ca20407	Ca20407	transcript	TRANSCRIPT_Ca20407	pseudogene	n.489_490dupTC	p.Pro164fs
Ca20407	Ca5	13623149	CTCTCTCTCTCTC	CTCTCTCTCTCTCTC	74	GT:PL:DP	0/0:0,255,71:169	0/1:108,0,44:147	INDEL;IDV=1;IMF=0.00675676;DP=316;VDB=0.00574545;SGB=-27.1236;MQSB=0.892937;MQ0F=0;ICB=0.3;HOB=0.125;AC=1;AN=4;DP4=158,76,61,21;MQ=18;ANN=CTCTCTCTCTCTCTC	frameshift_variant	HIGH	Ca20407	Ca20407	transcript	TRANSCRIPT_Ca20407	pseudogene	n.489_490dupTC	p.Pro164fs
Ca20407	Ca5	13623158	TCTCC	T	80	GT:PL:DP	0/1:114,0,92:180	0/0:0,255,132:169	INDEL;IDV=1;IMF=0.00555556;DP=349;VDB=0.825679;SGB=-30.8058;MQSB=0.999557;MQ0F=0;ICB=0.3;HOB=0.125;AC=1;AN=4;DP4=135,120,74,20;MQ=18;ANN=T	frameshift_variant	HIGH	Ca20407	Ca20407	transcript	TRANSCRIPT_Ca20407	pseudogene	n.488_491delCTCC	p.Ser163fs
Ca20407	Ca5	13623160	TC	TCTC	59	GT:PL:DP	0/0:0,255,145:181	0/1:93,0,70:169	INDEL;IDV=2;IMF=0.0117647;DP=350;VDB=0.865023;SGB=-26.5099;MQSB=0.999124;MQ0F=0;ICB=0.3;HOB=0.125;AC=1;AN=4;DP4=146,124,60,20;MQ=18;ANN=TCTC	frameshift_variant	HIGH	Ca20407	Ca20407	transcript	TRANSCRIPT_Ca20407	pseudogene	n.489_490dupTC	p.Pro164fs
Ca20407	Ca5	13623161	C	CTC	59	GT:PL:DP	0/0:0,255,150:181	0/1:93,0,75:169	INDEL;IDV=63;IMF=0.370588;DP=350;VDB=0.881245;SGB=-26.5099;MQSB=0.9981;MQ0F=0;ICB=0.3;HOB=0.125;AC=1;AN=4;DP4=145,125,60,20;MQ=18;ANN=CTC	frameshift_variant	HIGH	Ca20407	Ca20407	transcript	TRANSCRIPT_Ca20407	pseudogene	n.489_490dupTC	p.Pro164fs
Ca20426	Ca5	13729559	TT	TTCTCT	30.934	GT:PL:DP	1/1:70,75,0:69	0/0:0,255,124:102	INDEL;IDV=3;IMF=0.0428571;DP=171;VDB=1.58047e-40;SGB=-20.6797;MQSB=0.742544;MQ0F=0;ICB=0.5;HOB=0.5;AC=2;AN=4;DP4=108,2,59,2;MQ=19;ANN=TTCTCT	frameshift_variant	HIGH	Ca20426	Ca20426	transcript	TRANSCRIPT_Ca20426	pseudogene	n.90_91insCTCT	p.Leu32fs
Ca20427	Ca5	13764939	TGAGAGAGAGAGAGA	TGAGAGAGAGAGAGAGA	77	GT:PL:DP	0/1:111,0,139:93	0/0:0,255,211:104	INDEL;IDV=2;IMF=0.0215054;DP=197;VDB=2.25253e-09;SGB=-14.8495;MQSB=0.960664;MQ0F=0;ICB=0.3;HOB=0.125;AC=1;AN=4;DP4=39,116,10,32;MQ=19;ANN=TGAGAGAGAGAGAGAGA	frameshift_variant	HIGH	Ca20427	Ca20427	transcript	TRANSCRIPT_Ca20427	pseudogene	n.22_23insTC	p.Asn13fs
Ca20427	Ca5	13764941	AGAGAGAGAGAGA	AGAGAGAGAGAGAGA	83	GT:PL:DP	0/1:117,0,128:89	0/0:0,250,210:97	INDEL;IDV=1;IMF=0.011236;DP=186;VDB=6.57291e-09;SGB=-14.8495;MQSB=0.959867;MQ0F=0;ICB=0.3;HOB=0.125;AC=1;AN=4;DP4=35,109,10,32;MQ=19;ANN=AGAGAGAGAGAGAGA	frameshift_variant	HIGH	Ca20427	Ca20427	transcript	TRANSCRIPT_Ca20427	pseudogene	n.22_23insTC	p.Asn13fs
Ca20427	Ca5	13764942	GAGAGAGAGAGA	GAGAGAGAGAGAGA	82	GT:PL:DP	0/1:116,0,127:90	0/0:0,246,207:96	INDEL;IDV=1;IMF=0.0111111;DP=186;VDB=3.06528e-08;SGB=-14.8495;MQSB=0.959867;MQ0F=0;ICB=0.3;HOB=0.125;AC=1;AN=4;DP4=35,109,10,32;MQ=19;ANN=GAGAGAGAGAGAGA	frameshift_variant	HIGH	Ca20427	Ca20427	transcript	TRANSCRIPT_Ca20427	pseudogene	n.22_23insTC	p.Asn13fs
Ca20427	Ca5	13764953	A	AGA	101	GT:PL:DP	0/1:135,0,55:66	0/0:0,181,193:74	INDEL;IDV=36;IMF=0.545455;DP=140;VDB=0.237781;SGB=-14.8495;MQSB=0.940687;MQ0F=0;ICB=0.3;HOB=0.125;AC=1;AN=4;DP4=27,71,10,32;MQ=19;ANN=AGA	frameshift_variant	HIGH	Ca20427	Ca20427	transcript	TRANSCRIPT_Ca20427	pseudogene	n.22_23insTC	p.Asn13fs
Ca20635	Ca5	16442997	CTCTCTCTCTCTCTCTCT	CTCTCTCTCTCTCTCTCTCT	57	GT:PL:DP	0/0:0,255,205:213	0/1:91,0,103:238	INDEL;IDV=1;IMF=0.0041841;DP=451;VDB=4.47719e-08;SGB=-34.4881;MQSB=0.927944;MQ0F=0;ICB=0.3;HOB=0.125;AC=1;AN=4;DP4=98,247,20,86;MQ=17;ANN=CTCTCTCTCTCTCTCTCTCT	frameshift_variant	HIGH	Ca20635	Ca20635	transcript	TRANSCRIPT_Ca20635	pseudogene	n.61_62insAG	p.Thr33fs
Ca20635	Ca5	16443002	TCTCTCTCTCTCT	TCTCTCTCTCTCTCT	71	GT:PL:DP	0/0:0,255,202:194	0/1:105,0,100:224	INDEL;IDV=1;IMF=0.00444444;DP=418;VDB=2.72948e-08;SGB=-34.4881;MQSB=0.83077;MQ0F=0;ICB=0.3;HOB=0.125;AC=1;AN=4;DP4=82,230,20,86;MQ=17;ANN=TCTCTCTCTCTCTCT	frameshift_variant	HIGH	Ca20635	Ca20635	transcript	TRANSCRIPT_Ca20635	pseudogene	n.61_62insAG	p.Thr33fs
Ca20635	Ca5	16443004	TCTCTCTCTCT	TCTCTCTCTCTCT	73	GT:PL:DP	0/0:0,255,198:190	0/1:107,0,97:222	INDEL;IDV=2;IMF=0.00896861;DP=412;VDB=4.92659e-08;SGB=-34.4881;MQSB=0.835436;MQ0F=0;ICB=0.3;HOB=0.125;AC=1;AN=4;DP4=81,225,20,86;MQ=17;ANN=TCTCTCTCTCTCT	frameshift_variant	HIGH	Ca20635	Ca20635	transcript	TRANSCRIPT_Ca20635	pseudogene	n.61_62insAG	p.Thr33fs
Ca20635	Ca5	16443008	TCTCTCT	TCTCTCTCT	92	GT:PL:DP	0/0:0,255,199:170	0/1:126,0,102:198	INDEL;IDV=2;IMF=0.0100503;DP=368;VDB=4.18028e-07;SGB=-34.4881;MQSB=0.99778;MQ0F=0;ICB=0.3;HOB=0.125;AC=1;AN=4;DP4=47,215,20,86;MQ=17;ANN=TCTCTCTCT	frameshift_variant	HIGH	Ca20635	Ca20635	transcript	TRANSCRIPT_Ca20635	pseudogene	n.61_62insAG	p.Thr33fs
Ca20635	Ca5	16443012	TCT	TCTCT	95	GT:PL:DP	0/0:0,255,198:168	0/1:129,0,97:193	INDEL;IDV=1;IMF=0.00515464;DP=361;VDB=1.27683e-05;SGB=-34.4881;MQSB=0.997091;MQ0F=0;ICB=0.3;HOB=0.125;AC=1;AN=4;DP4=46,209,20,86;MQ=17;ANN=TCTCT	frameshift_variant	HIGH	Ca20635	Ca20635	transcript	TRANSCRIPT_Ca20635	pseudogene	n.61_62insAG	p.Thr33fs
Ca20635	Ca5	16443014	T	TCT	95	GT:PL:DP	0/0:0,255,203:166	0/1:129,0,96:192	INDEL;IDV=81;IMF=0.419689;DP=358;VDB=0.00173227;SGB=-34.7949;MQSB=0.999042;MQ0F=0;ICB=0.3;HOB=0.125;AC=1;AN=4;DP4=50,201,20,87;MQ=17;ANN=TCT	frameshift_variant	HIGH	Ca20635	Ca20635	transcript	TRANSCRIPT_Ca20635	pseudogene	n.61_62insAG	p.Thr33fs
Ca20848	Ca5	18432306	ATCATCATCTTCTCATCATCTT	ATCATCATCTT	49.8854	GT:PL:DP	0/0:0,255,234:133	0/1:84,0,145:67	INDEL;IDV=25;IMF=0.373134;DP=200;VDB=0.153806;SGB=15.7726;MQSB=0.876174;MQ0F=0;ICB=0.3;HOB=0.125;AC=1;AN=4;DP4=72,103,10,15;MQ=18;ANN=ATCATCATCTT	frameshift_variant	HIGH	Ca20848	Ca20848	transcript	TRANSCRIPT_Ca20848	pseudogene	n.523_533delAAGATGATGAG	p.Arg178fs
Ca21029	Ca5	20004018	CAGAGAGAGAGAGAGAGAGAGAGAGAGA	CAGAGAGAGAGAGAGAGAGAGAGAGAGAGA	110	GT:PL:DP	0/1:144,0,100:126	0/0:0,160,184:62	INDEL;IDV=3;IMF=0.0238095;DP=188;VDB=0.998543;SGB=-25.5893;MQSB=0.915659;MQ0F=0;ICB=0.3;HOB=0.125;AC=1;AN=4;DP4=46,65,14,63;MQ=19;ANN=CAGAGAGAGAGAGAGAGAGAGAGAGAGAGA	frameshift_variant	HIGH	Ca21029	Ca21029	transcript	TRANSCRIPT_Ca21029	pseudogene	n.68_69insTC	p.Ter34fs
Ca21029	Ca5	20004045	A	AGA	99	GT:PL:DP	0/1:133,0,29:108	0/0:0,134,183:50	INDEL;IDV=48;IMF=0.444444;DP=158;VDB=0.000766816;SGB=-25.2825;MQSB=0.923487;MQ0F=0;ICB=0.3;HOB=0.125;AC=1;AN=4;DP4=15,67,15,61;MQ=19;ANN=AGA	frameshift_variant	HIGH	Ca21029	Ca21029	transcript	TRANSCRIPT_Ca21029	pseudogene	n.68_69insTC	p.Ter34fs
Ca21126	Ca5	21732113	AGGGG	AGGG	192	GT:PL:DP	0/1:115,0,12:101	0/1:113,0,36:102	INDEL;IDV=78;IMF=0.772277;DP=203;VDB=0.999807;SGB=-45.2279;MQSB=1;MQ0F=0;ICB=0.5;HOB=0.5;AC=2;AN=4;DP4=7,55,88,53;MQ=20;ANN=AGGG	frameshift_variant	HIGH	Ca21126	Ca21126	transcript	TRANSCRIPT_Ca21126	pseudogene	n.31delG	p.Glu11fs
Ca21159	Ca5	22140748	TTCTCTCTCTCTCTCTCTCTCTCTCTCTCTCTC	TTCTCTCTCTCTCTCTCTCTCTCTCTCTCTCTCTC	118	GT:PL:DP	0/1:84,0,34:102	0/1:65,0,1:107	INDEL;IDV=1;IMF=0.00980392;DP=209;VDB=0;SGB=-43.0799;MQSB=0.993835;MQ0F=0;ICB=0.5;HOB=0.5;AC=2;AN=4;DP4=64,11,121,13;MQ=18;ANN=TTCTCTCTCTCTCTCTCTCTCTCTCTCTCTCTCTC	frameshift_variant	HIGH	Ca21159	Ca21159	transcript	TRANSCRIPT_Ca21159	pseudogene	n.36_37dupTC	p.His13fs
Ca21159	Ca5	22140759	TCTCTCTCTCTCTCTCTCTCTC	TCTCTCTCTCTCTCTCTCTCTCTC	123	GT:PL:DP	0/1:75,0,29:130	0/1:82,0,16:126	INDEL;IDV=1;IMF=0.00769231;DP=256;VDB=8.86517e-32;SGB=-42.1594;MQSB=0.868861;MQ0F=0;ICB=0.5;HOB=0.5;AC=2;AN=4;DP4=83,42,118,13;MQ=18;ANN=TCTCTCTCTCTCTCTCTCTCTCTC	frameshift_variant	HIGH	Ca21159	Ca21159	transcript	TRANSCRIPT_Ca21159	pseudogene	n.36_37dupTC	p.His13fs
Ca21159	Ca5	22140768	CTCTCTCTCTCTC	CTCTCTCTCTCTCTC	124	GT:PL:DP	0/1:75,0,38:130	0/1:83,0,18:128	INDEL;IDV=1;IMF=0.0078125;DP=258;VDB=8.68145e-24;SGB=-41.8525;MQSB=0.87471;MQ0F=0;ICB=0.5;HOB=0.5;AC=2;AN=4;DP4=86,42,117,13;MQ=18;ANN=CTCTCTCTCTCTCTC	frameshift_variant	HIGH	Ca21159	Ca21159	transcript	TRANSCRIPT_Ca21159	pseudogene	n.36_37dupTC	p.His13fs
Ca21159	Ca5	22140769	TCTCTCTCTCTC	TCTCTCTCTCTCTC	124	GT:PL:DP	0/1:75,0,39:130	0/1:83,0,18:128	INDEL;IDV=1;IMF=0.00769231;DP=258;VDB=5.08319e-23;SGB=-41.8525;MQSB=0.87471;MQ0F=0;ICB=0.5;HOB=0.5;AC=2;AN=4;DP4=86,42,117,13;MQ=18;ANN=TCTCTCTCTCTCTC	frameshift_variant	HIGH	Ca21159	Ca21159	transcript	TRANSCRIPT_Ca21159	pseudogene	n.36_37dupTC	p.His13fs
Ca21159	Ca5	22140773	TCTCTCTC	TCTCTCTCTC	122	GT:PL:DP	0/1:78,0,47:132	0/1:78,0,28:131	INDEL;IDV=1;IMF=0.00757576;DP=263;VDB=1.53574e-18;SGB=-41.8525;MQSB=0.88845;MQ0F=0;ICB=0.5;HOB=0.5;AC=2;AN=4;DP4=91,42,117,13;MQ=18;ANN=TCTCTCTCTC	frameshift_variant	HIGH	Ca21159	Ca21159	transcript	TRANSCRIPT_Ca21159	pseudogene	n.36_37dupTC	p.His13fs
Ca21159	Ca5	22140774	CTCTCTC	CTCTCTCTC	123	GT:PL:DP	0/1:78,0,43:132	0/1:78,0,24:133	INDEL;IDV=1;IMF=0.00757576;DP=265;VDB=2.48292e-17;SGB=-41.8525;MQSB=0.893607;MQ0F=0;ICB=0.5;HOB=0.5;AC=2;AN=4;DP4=93,42,117,13;MQ=18;ANN=CTCTCTCTC	frameshift_variant	HIGH	Ca21159	Ca21159	transcript	TRANSCRIPT_Ca21159	pseudogene	n.36_37dupTC	p.His13fs
Ca21159	Ca5	22140775	TCTCTC	TCTCTCTC	123	GT:PL:DP	0/1:78,0,44:132	0/1:78,0,24:133	INDEL;IDV=3;IMF=0.0225564;DP=265;VDB=1.19337e-16;SGB=-41.8525;MQSB=0.893607;MQ0F=0;ICB=0.5;HOB=0.5;AC=2;AN=4;DP4=93,42,117,13;MQ=18;ANN=TCTCTCTC	frameshift_variant	HIGH	Ca21159	Ca21159	transcript	TRANSCRIPT_Ca21159	pseudogene	n.36_37dupTC	p.His13fs
Ca21159	Ca5	22140776	CTCTC	CTCTCTC	120	GT:PL:DP	0/1:76,0,43:134	0/1:77,0,26:137	INDEL;IDV=1;IMF=0.00746269;DP=271;VDB=1.77482e-14;SGB=-41.8525;MQSB=0.888238;MQ0F=0;ICB=0.5;HOB=0.5;AC=2;AN=4;DP4=97,44,117,13;MQ=18;ANN=CTCTCTC	frameshift_variant	HIGH	Ca21159	Ca21159	transcript	TRANSCRIPT_Ca21159	pseudogene	n.36_37dupTC	p.His13fs
Ca21159	Ca5	22140777	TCTC	TCTCTC	120	GT:PL:DP	0/1:76,0,43:134	0/1:77,0,26:137	INDEL;IDV=1;IMF=0.00729927;DP=271;VDB=1.09693e-13;SGB=-41.8525;MQSB=0.888238;MQ0F=0;ICB=0.5;HOB=0.5;AC=2;AN=4;DP4=97,44,117,13;MQ=18;ANN=TCTCTC	frameshift_variant	HIGH	Ca21159	Ca21159	transcript	TRANSCRIPT_Ca21159	pseudogene	n.36_37dupTC	p.His13fs
Ca21159	Ca5	22140778	CTC	CTCTC	117	GT:PL:DP	0/1:74,0,43:137	0/1:76,0,26:139	INDEL;IDV=1;IMF=0.00729927;DP=276;VDB=5.70942e-12;SGB=-41.8525;MQSB=0.880719;MQ0F=0;ICB=0.5;HOB=0.5;AC=2;AN=4;DP4=100,46,117,13;MQ=18;ANN=CTCTC	frameshift_variant	HIGH	Ca21159	Ca21159	transcript	TRANSCRIPT_Ca21159	pseudogene	n.36_37dupTC	p.His13fs
Ca21159	Ca5	22140779	TC	TCTC	113	GT:PL:DP	0/1:71,0,42:140	0/1:75,0,27:142	INDEL;IDV=2;IMF=0.0140845;DP=282;VDB=2.92399e-10;SGB=-41.8525;MQSB=0.866193;MQ0F=0;ICB=0.5;HOB=0.5;AC=2;AN=4;DP4=103,49,117,13;MQ=18;ANN=TCTC	frameshift_variant	HIGH	Ca21159	Ca21159	transcript	TRANSCRIPT_Ca21159	pseudogene	n.36_37dupTC	p.His13fs
Ca21159	Ca5	22140780	C	CTC	106	GT:PL:DP	0/1:68,0,51:144	0/1:71,0,27:150	INDEL;IDV=55;IMF=0.366667;DP=294;VDB=1.06698e-07;SGB=-42.7731;MQSB=0.809169;MQ0F=0;ICB=0.5;HOB=0.5;AC=2;AN=4;DP4=103,58,120,13;MQ=18;ANN=CTC	frameshift_variant	HIGH	Ca21159	Ca21159	transcript	TRANSCRIPT_Ca21159	pseudogene	n.36_37dupTC	p.His13fs
Ca21306	Ca5	23194063	T	TT	30.1557	GT:PL:DP	0/1:59,0,94:36	0/1:4,0,103:41	INDEL;IDV=12;IMF=0.324324;DP=77;VDB=0.00848302;SGB=-7.79186;MQSB=0.963693;MQ0F=0;ICB=0.5;HOB=0.5;AC=2;AN=4;DP4=17,41,8,11;MQ=19;ANN=TT	frameshift_variant	HIGH	Ca21306	Ca21306	transcript	TRANSCRIPT_Ca21306	pseudogene	n.895dupT	p.Cys299fs
Ca21495	Ca5	25268235	GACAAAA	GA	32.0744	GT:PL:DP	0/1:66,0,94:48	0/0:0,52,154:28	INDEL;IDV=30;IMF=0.625;DP=76;VDB=0.647464;SGB=-10.5535;MQSB=0.499466;MQ0F=0;ICB=0.3;HOB=0.125;AC=1;AN=4;DP4=17,31,27,1;MQ=18;ANN=GA	frameshift_variant	HIGH	Ca21495	Ca21495	transcript	TRANSCRIPT_Ca21495	pseudogene	n.137_141delCAAAA	p.Thr46fs
Ca21581	Ca5	26504398	TC	T	34.039	GT:PL:DP	0/0:0,255,255:355	0/1:68,0,116:130	INDEL;IDV=49;IMF=0.376923;DP=485;VDB=0.99843;SGB=28.2491;MQSB=1;MQ0F=0;ICB=0.3;HOB=0.125;AC=1;AN=4;DP4=206,236,28,15;MQ=20;ANN=T	frameshift_variant	HIGH	Ca21581	Ca21581	transcript	TRANSCRIPT_Ca21581	pseudogene	n.588delC	p.Lys197fs
Ca21697	Ca5	27535621	A	AAA	49.1262	GT:PL:DP	0/1:28,0,74:94	0/1:55,0,92:81	INDEL;IDV=43;IMF=0.457447;DP=175;VDB=0.00390452;SGB=-23.1345;MQSB=1;MQ0F=0;ICB=0.5;HOB=0.5;AC=2;AN=4;DP4=48,58,45,24;MQ=20;ANN=AAA	frameshift_variant	HIGH	Ca21697	Ca21697	transcript	TRANSCRIPT_Ca21697	pseudogene	n.1445_1446insTT	p.Leu485fs
Ca21806	Ca5	28287967	A	AG	108	GT:PL:DP	0/0:0,255,244:219	0/1:142,0,103:118	INDEL;IDV=80;IMF=0.677966;DP=337;VDB=0.400013;SGB=47.6573;MQSB=1;MQ0F=0;ICB=0.3;HOB=0.125;AC=1;AN=4;DP4=116,150,34,37;MQ=20;ANN=AG	frameshift_variant	HIGH	Ca21806	Ca21806	transcript	TRANSCRIPT_Ca21806	pseudogene	n.112_113insC	p.Leu38fs
Ca23115	Ca5	51601742	TGG	TG	98	GT:PL:DP	0/1:132,0,39:30	0/0:0,132,187:44	INDEL;IDV=24;IMF=0.8;DP=74;VDB=0.13437;SGB=11.6141;MQSB=1;MQ0F=0;ICB=0.3;HOB=0.125;AC=1;AN=4;DP4=20,35,10,9;MQ=20;ANN=TG	frameshift_variant	HIGH	Ca23115	Ca23115	transcript	TRANSCRIPT_Ca23115	pseudogene	n.1089delG	p.Trp363fs
Ca23743	Ca5	61604003	G	GA	143	GT:PL:DP	0/1:71,0,27:10	1/1:106,18,0:9	INDEL;IDV=7;IMF=0.777778;DP=19;VDB=0.13095;SGB=-1.24714;MQSB=1;MQ0F=0;ICB=0.3;HOB=0.125;AC=3;AN=4;DP4=3,2,8,6;MQ=20;ANN=GA	frameshift_variant	HIGH	Ca23743	Ca23743	transcript	TRANSCRIPT_Ca23743	pseudogene	n.3040_3041insT	p.Thr1014fs
Ca23805	Ca5	63149807	TCTCTCTCTCTCTCT	TCTCTCTCTCTCTCTCT	104	GT:PL:DP	0/0:0,255,255:220	0/1:138,0,134:203	INDEL;IDV=1;IMF=0.00492611;DP=423;VDB=5.07257e-23;SGB=-34.1812;MQSB=0.999878;MQ0F=0;ICB=0.3;HOB=0.125;AC=1;AN=4;DP4=30,288,10,95;MQ=19;ANN=TCTCTCTCTCTCTCTCT	frameshift_variant	HIGH	Ca23805	Ca23805	transcript	TRANSCRIPT_Ca23805	pseudogene	n.32_33insAG	p.Arg19fs
Ca23805	Ca5	63149816	CTCTCT	CTCTCTCT	106	GT:PL:DP	0/0:0,255,255:196	0/1:140,0,103:178	INDEL;IDV=1;IMF=0.00561798;DP=374;VDB=2.23121e-32;SGB=-34.1812;MQSB=0.999798;MQ0F=0;ICB=0.3;HOB=0.125;AC=1;AN=4;DP4=30,239,10,95;MQ=19;ANN=CTCTCTCT	frameshift_variant	HIGH	Ca23805	Ca23805	transcript	TRANSCRIPT_Ca23805	pseudogene	n.32_33insAG	p.Arg19fs
Ca23805	Ca5	63149820	CTTT	CTCTTT	102	GT:PL:DP	0/0:0,255,255:188	0/1:136,0,85:170	INDEL;IDV=2;IMF=0.0117647;DP=358;VDB=9.18806e-35;SGB=-35.1018;MQSB=0.999834;MQ0F=0;ICB=0.3;HOB=0.125;AC=1;AN=4;DP4=28,222,10,98;MQ=19;ANN=CTCTTT	frameshift_variant	HIGH	Ca23805	Ca23805	transcript	TRANSCRIPT_Ca23805	pseudogene	n.32_33insAG	p.Arg19fs
Ca23805	Ca5	63149821	T	TCT	102	GT:PL:DP	0/0:0,255,255:185	0/1:136,0,83:168	INDEL;IDV=87;IMF=0.517857;DP=353;VDB=1.16942e-35;SGB=-34.1812;MQSB=0.999742;MQ0F=0;ICB=0.3;HOB=0.125;AC=1;AN=4;DP4=28,220,10,95;MQ=19;ANN=TCT	frameshift_variant	HIGH	Ca23805	Ca23805	transcript	TRANSCRIPT_Ca23805	pseudogene	n.32_33insAG	p.Arg19fs
Ca24744	Ca3	7804911	GAAAAA	GAAAA	115	GT:PL:DP	0/1:61,0,105:24	0/1:87,0,106:34	INDEL;IDV=16;IMF=0.470588;DP=58;VDB=0.545187;SGB=-9.32613;MQSB=0.768963;MQ0F=0;ICB=0.5;HOB=0.5;AC=2;AN=4;DP4=17,17,14,10;MQ=19;ANN=GAAAA	frameshift_variant	HIGH	Ca24744	Ca24744	transcript	TRANSCRIPT_Ca24744	pseudogene	n.550delA	p.Met184fs
Ca25094	Ca3	16131467	GAAAAA	GAAAA	88	GT:PL:DP	0/1:72,0,95:21	0/1:49,0,17:7	INDEL;IDV=9;IMF=0.428571;DP=28;VDB=0.44026;SGB=-5.95055;MQSB=0.933359;MQ0F=0;ICB=0.5;HOB=0.5;AC=2;AN=4;DP4=5,10,7,6;MQ=19;ANN=GAAAA	frameshift_variant	HIGH	Ca25094	Ca25094	transcript	TRANSCRIPT_Ca25094	pseudogene	n.151delA	p.Thr51fs
Ca25691	Ca3	29297983	GCTCTCTCTCTCTCTCTCTCTCTCTCTC	GCTCTCTCTCTCTCTCTCTCTCTCTC	81	GT:PL:DP	./.:0,0,0:0	1/1:105,4,0:14	INDEL;IDV=12;IMF=0.857143;DP=14;VDB=0.000270463;SGB=5.72994;MQSB=0.973096;MQ0F=0;AC=2;AN=2;DP4=2,0,9,3;MQ=18;ANN=GCTCTCTCTCTCTCTCTCTCTCTCTC	frameshift_variant	HIGH	Ca25691	Ca25691	transcript	TRANSCRIPT_Ca25691	pseudogene	n.2_3delTC	p.Leu1fs
Ca25726	Ca3	29696276	TTCTCTCTCTCTCTCTCT	TTCTCTCTCTCTCTCT	210	GT:PL:DP	0/1:135,0,13:34	0/1:110,0,44:16	INDEL;IDV=29;IMF=0.852941;DP=50;VDB=0.0213808;SGB=-13.3152;MQSB=1;MQ0F=0;ICB=0.5;HOB=0.5;AC=2;AN=4;DP4=7,6,20,17;MQ=20;ANN=TTCTCTCTCTCTCTCT	frameshift_variant	HIGH	Ca25726	Ca25726	transcript	TRANSCRIPT_Ca25726	pseudogene	n.66_67delCT	p.Tyr23fs
Ca25847	Ca3	30877279	TAGAGAGAGAGAGAGAGAGAGAGAGAGAGAGAGAGA	TAGAGAGAGAGAGAGAGAGAGAGAGAGAGAGAGAGAGA	200	GT:PL:DP	0/1:117,0,109:150	0/1:116,0,115:95	INDEL;IDV=9;IMF=0.06;DP=245;VDB=0.00697756;SGB=-43.0799;MQSB=0.117639;MQ0F=0;ICB=0.5;HOB=0.5;AC=2;AN=4;DP4=50,61,60,74;MQ=16;ANN=TAGAGAGAGAGAGAGAGAGAGAGAGAGAGAGAGAGAGA	frameshift_variant	HIGH	Ca25847	Ca25847	transcript	TRANSCRIPT_Ca25847	pseudogene	n.133_134insTC	p.Lys57fs
Ca25847	Ca3	30877296	AGAGAGAGAGAGAGAGAGA	AGAGAGAGAGAGAGAGAGAGA	203	GT:PL:DP	0/1:120,0,75:156	0/1:116,0,86:99	INDEL;IDV=1;IMF=0.010101;DP=255;VDB=1.73903e-06;SGB=-43.3868;MQSB=0.122009;MQ0F=0;ICB=0.5;HOB=0.5;AC=2;AN=4;DP4=40,80,60,75;MQ=16;ANN=AGAGAGAGAGAGAGAGAGAGA	frameshift_variant	HIGH	Ca25847	Ca25847	transcript	TRANSCRIPT_Ca25847	pseudogene	n.133_134insTC	p.Lys57fs
Ca25847	Ca3	30877308	AGAGAGA	AGAGAGAGA	188	GT:PL:DP	0/1:111,0,91:176	0/1:110,0,93:112	INDEL;IDV=1;IMF=0.00892857;DP=288;VDB=0.483507;SGB=-43.3868;MQSB=0.270423;MQ0F=0;ICB=0.5;HOB=0.5;AC=2;AN=4;DP4=39,114,59,76;MQ=17;ANN=AGAGAGAGA	frameshift_variant	HIGH	Ca25847	Ca25847	transcript	TRANSCRIPT_Ca25847	pseudogene	n.133_134insTC	p.Lys57fs
Ca25847	Ca3	30877310	AGAGA	AGAGAGA	188	GT:PL:DP	0/1:111,0,90:175	0/1:110,0,95:112	INDEL;IDV=1;IMF=0.00571429;DP=287;VDB=0.497922;SGB=-43.3868;MQSB=0.264414;MQ0F=0;ICB=0.5;HOB=0.5;AC=2;AN=4;DP4=39,113,59,76;MQ=17;ANN=AGAGAGA	frameshift_variant	HIGH	Ca25847	Ca25847	transcript	TRANSCRIPT_Ca25847	pseudogene	n.133_134insTC	p.Lys57fs
Ca25847	Ca3	30877312	AGA	AGAGA	189	GT:PL:DP	0/1:112,0,94:175	0/1:110,0,97:112	INDEL;IDV=1;IMF=0.00571429;DP=287;VDB=0.547986;SGB=-43.3868;MQSB=0.264414;MQ0F=0;ICB=0.5;HOB=0.5;AC=2;AN=4;DP4=39,113,59,76;MQ=17;ANN=AGAGA	frameshift_variant	HIGH	Ca25847	Ca25847	transcript	TRANSCRIPT_Ca25847	pseudogene	n.133_134insTC	p.Lys57fs
Ca25847	Ca3	30877313	GA	GAGA	190	GT:PL:DP	0/1:113,0,95:173	0/1:110,0,92:111	INDEL;IDV=1;IMF=0.00900901;DP=284;VDB=0.527565;SGB=-43.0799;MQSB=0.168782;MQ0F=0;ICB=0.5;HOB=0.5;AC=2;AN=4;DP4=37,113,59,75;MQ=17;ANN=GAGA	frameshift_variant	HIGH	Ca25847	Ca25847	transcript	TRANSCRIPT_Ca25847	pseudogene	n.133_134insTC	p.Lys57fs
Ca25847	Ca3	30877314	A	AGA	192	GT:PL:DP	0/1:114,0,98:173	0/1:111,0,96:110	INDEL;IDV=74;IMF=0.427746;DP=283;VDB=0.527652;SGB=-44.3073;MQSB=0.164451;MQ0F=0;ICB=0.5;HOB=0.5;AC=2;AN=4;DP4=34,111,62,76;MQ=17;ANN=AGA	frameshift_variant	HIGH	Ca25847	Ca25847	transcript	TRANSCRIPT_Ca25847	pseudogene	n.133_134insTC	p.Lys57fs
Ca26021	Ca3	32983078	AAGAGAGAGAGAGAGAGAGAGAGAGAGAGAAAGAGAGAGAGAGAGAGAGA	AAGAGAGAGAGAGAGAGAGAGAGAGAGAAAGAGAGAGAGAGAGAGAGA	108	GT:PL:DP	0/1:74,0,32:20	0/1:67,0,69:29	INDEL;IDV=14;IMF=0.482759;DP=49;VDB=0.0202255;SGB=-10.5535;MQSB=0.796801;MQ0F=0;ICB=0.5;HOB=0.5;AC=2;AN=4;DP4=13,8,5,23;MQ=16;ANN=AAGAGAGAGAGAGAGAGAGAGAGAGAGAAAGAGAGAGAGAGAGAGAGA	frameshift_variant	HIGH	Ca26021	Ca26021	transcript	TRANSCRIPT_Ca26021	pseudogene	n.8_9delTC	p.Ser12fs
Ca26064	Ca3	33288370	C	CC	35.6912	GT:PL:DP	0/1:27,0,90:51	0/1:42,0,101:39	INDEL;IDV=29;IMF=0.568627;DP=90;VDB=0.00627245;SGB=-13.6221;MQSB=0.826614;MQ0F=0.244444;ICB=0.5;HOB=0.5;AC=2;AN=4;DP4=15,37,35,3;MQ=14;ANN=CC	frameshift_variant	HIGH	Ca26064	Ca26064	transcript	TRANSCRIPT_Ca26064	pseudogene	n.620_621insG	p.Cys209fs
Ca26435	Ca3	37552618	A	AAAGGT	122	GT:PL:DP	0/1:58,0,45:11	0/1:98,0,39:19	INDEL;IDV=11;IMF=0.578947;DP=30;VDB=0.897918;SGB=-7.485;MQSB=0.958545;MQ0F=0;ICB=0.5;HOB=0.5;AC=2;AN=4;DP4=3,9,13,5;MQ=19;ANN=AAAGGT	frameshift_variant	HIGH	Ca26435	Ca26435	transcript	TRANSCRIPT_Ca26435	pseudogene	n.508_509insAAGGT	p.Ile170fs
Ca26681	Ca3	39892309	A	AAA	138	GT:PL:DP	0/1:88,0,105:255	0/1:83,0,109:228	INDEL;IDV=1;IMF=0.00392157;DP=483;VDB=2.35994e-30;SGB=-68.5487;MQSB=0.883342;MQ0F=0;ICB=0.5;HOB=0.5;AC=2;AN=4;DP4=11,255,53,164;MQ=19;ANN=AAA	frameshift_variant	HIGH	Ca26681	Ca26681	transcript	TRANSCRIPT_Ca26681	pseudogene	n.802_803dupAA	p.Asn268fs
Ca26841	Ca3	41828943	TG	T	115	GT:PL:DP	1/1:154,102,0:73	0/0:0,71,165:55	INDEL;IDV=69;IMF=0.945205;DP=128;VDB=0.122575;SGB=-23.7482;MQSB=1;MQ0F=0;ICB=0.5;HOB=0.5;AC=2;AN=4;DP4=10,47,8,63;MQ=20;ANN=T	frameshift_variant	HIGH	Ca26841	Ca26841	transcript	TRANSCRIPT_Ca26841	pseudogene	n.189delC	p.Asn63fs
Ca27031	Ca3	44076602	ACTCTCTCTCTCTCTCTCT	ACTCTCTCTCTCTCTCT	33.0262	GT:PL:DP	1/1:72,25,0:61	0/0:0,91,95:55	INDEL;IDV=45;IMF=0.737705;DP=116;VDB=1.15059e-11;SGB=-15.77;MQSB=0.23865;MQ0F=0;ICB=0.5;HOB=0.5;AC=2;AN=4;DP4=55,16,43,2;MQ=17;ANN=ACTCTCTCTCTCTCTCT	frameshift_variant	HIGH	Ca27031	Ca27031	transcript	TRANSCRIPT_Ca27031	pseudogene	n.72_73delCT	p.Phe25fs
Ca27282	Ca3	47541021	CACATTAAACATTAAAC	CACATTAAAC	211	GT:PL:DP	0/1:141,0,69:50	0/1:103,0,87:38	INDEL;IDV=31;IMF=0.62;DP=88;VDB=0.205444;SGB=-16.3837;MQSB=0.960358;MQ0F=0;ICB=0.5;HOB=0.5;AC=2;AN=4;DP4=30,11,25,22;MQ=19;ANN=CACATTAAAC	frameshift_variant	HIGH	Ca27282	Ca27282	transcript	TRANSCRIPT_Ca27282	pseudogene	n.118_124delATTAAAC	p.Ile40fs
Ca27309	Ca3	47774681	AGG	AGGG	121	GT:PL:DP	0/1:96,0,97:45	0/1:58,0,129:41	INDEL;IDV=1;IMF=0.0222222;DP=86;VDB=0.880181;SGB=-11.7809;MQSB=0.954956;MQ0F=0;ICB=0.5;HOB=0.5;AC=2;AN=4;DP4=24,30,15,17;MQ=19;ANN=AGGG	frameshift_variant	HIGH	Ca27309	Ca27309	transcript	TRANSCRIPT_Ca27309	pseudogene	n.2936_2937insC	p.Leu980fs
Ca27309	Ca3	47774682	GG	GGG	124	GT:PL:DP	1/1:103,8,0:46	0/1:55,0,31:43	INDEL;IDV=2;IMF=0.0434783;DP=89;VDB=0.873054;SGB=-11.7809;MQSB=0.95804;MQ0F=0;ICB=0.3;HOB=0.125;AC=3;AN=4;DP4=25,32,15,17;MQ=19;ANN=GGG	frameshift_variant	HIGH	Ca27309	Ca27309	transcript	TRANSCRIPT_Ca27309	pseudogene	n.2936_2937insC	p.Leu980fs
Ca27309	Ca3	47774683	G	GG	119	GT:PL:DP	0/1:93,0,2:48	0/1:57,0,16:43	INDEL;IDV=40;IMF=0.833333;DP=91;VDB=0.842633;SGB=-11.7809;MQSB=0.954114;MQ0F=0;ICB=0.5;HOB=0.5;AC=2;AN=4;DP4=27,32,15,17;MQ=19;ANN=GG	frameshift_variant	HIGH	Ca27309	Ca27309	transcript	TRANSCRIPT_Ca27309	pseudogene	n.2936_2937insC	p.Leu980fs
Ca27309	Ca3	47774705	T	TG	193	GT:PL:DP	0/1:116,0,33:45	0/1:110,0,113:43	INDEL;IDV=42;IMF=0.933333;DP=88;VDB=9.17301e-05;SGB=-16.9974;MQSB=1;MQ0F=0;ICB=0.5;HOB=0.5;AC=2;AN=4;DP4=9,30,35,14;MQ=19;ANN=TG	frameshift_variant	HIGH	Ca27309	Ca27309	transcript	TRANSCRIPT_Ca27309	pseudogene	n.2914_2915insC	p.Lys972fs
Ca27309	Ca3	47780545	CTTTTTT	CTTTTT	68	GT:PL:DP	0/1:59,0,51:31	0/1:42,0,76:39	INDEL;IDV=16;IMF=0.410256;DP=70;VDB=1.1113e-16;SGB=-10.5535;MQSB=1;MQ0F=0;ICB=0.5;HOB=0.5;AC=2;AN=4;DP4=6,36,4,24;MQ=20;ANN=CTTTTT	frameshift_variant	HIGH	Ca27309	Ca27309	transcript	TRANSCRIPT_Ca27309	pseudogene	n.21delA	p.Lys9fs
Ca27329	Ca3	47869254	TATA	TATATA	25.0337	GT:PL:DP	0/1:17,0,0:7	0/1:39,0,59:11	INDEL;IDV=2;IMF=0.166667;DP=18;VDB=0.980377;SGB=-3.79454;MQSB=1;MQ0F=0;ICB=0.5;HOB=0.5;AC=2;AN=4;DP4=5,7,5,1;MQ=20;ANN=TATATA	frameshift_variant	HIGH	Ca27329	Ca27329	transcript	TRANSCRIPT_Ca27329	pseudogene	n.255_256insTA	p.Lys88fs
Ca27329	Ca3	47869257	A	ATA	22.9773	GT:PL:DP	0/1:14,0,23:8	0/1:42,0,61:10	INDEL;IDV=3;IMF=0.272727;DP=18;VDB=0.953039;SGB=-3.79454;MQSB=1;MQ0F=0;ICB=0.5;HOB=0.5;AC=2;AN=4;DP4=6,6,5,1;MQ=20;ANN=ATA	frameshift_variant	HIGH	Ca27329	Ca27329	transcript	TRANSCRIPT_Ca27329	pseudogene	n.255_256insTA	p.Lys88fs
Ca27331	Ca3	47903360	TTG	TTGTG	141	GT:PL:DP	0/1:91,0,60:29	0/1:84,0,35:13	INDEL;IDV=18;IMF=0.6;DP=42;VDB=0.20875;SGB=-9.63298;MQSB=1;MQ0F=0;ICB=0.5;HOB=0.5;AC=2;AN=4;DP4=10,7,18,7;MQ=20;ANN=TTGTG	frameshift_variant	HIGH	Ca27331	Ca27331	transcript	TRANSCRIPT_Ca27331	pseudogene	n.102_103dupTG	p.Asp35fs
Ca27332	Ca3	47967110	TA	T	192	GT:PL:DP	0/1:110,0,68:31	0/1:116,0,62:31	INDEL;IDV=1;IMF=0.0322581;DP=62;VDB=0.184781;SGB=-14.2358;MQSB=1;MQ0F=0;ICB=0.5;HOB=0.5;AC=2;AN=4;DP4=8,14,11,29;MQ=20;ANN=T	frameshift_variant	HIGH	Ca27332	Ca27332	transcript	TRANSCRIPT_Ca27332	pseudogene	n.50delA	p.Tyr17fs
Ca27332	Ca3	47967111	ATTTTTTTTTTT	ATTTTTTTTTT	42.181	GT:PL:DP	0/1:33,0,0:31	1/1:34,2,0:31	INDEL;IDV=22;IMF=0.709677;DP=62;VDB=0.183284;SGB=-13.6221;MQSB=1;MQ0F=0;ICB=0.3;HOB=0.125;AC=3;AN=4;DP4=9,15,10,28;MQ=20;ANN=ATTTTTTTTTT	frameshift_variant	HIGH	Ca27332	Ca27332	transcript	TRANSCRIPT_Ca27332	pseudogene	n.61delT	p.Cys21fs
Ca27332	Ca3	47976993	T	TT	96	GT:PL:DP	0/1:78,0,125:72	0/1:52,0,108:92	INDEL;IDV=50;IMF=0.543478;DP=164;VDB=1.1487e-08;SGB=-24.0551;MQSB=0.965867;MQ0F=0;ICB=0.5;HOB=0.5;AC=2;AN=4;DP4=30,62,16,56;MQ=19;ANN=TT	frameshift_variant	HIGH	Ca27332	Ca27332	transcript	TRANSCRIPT_Ca27332	pseudogene	n.5921dupT	p.Leu1974fs
Ca27333	Ca3	47958097	TGCT	TGCTGTTTGGCT	190	GT:PL:DP	0/1:121,0,96:118	0/1:102,0,98:141	INDEL;IDV=2;IMF=0.0121212;DP=259;VDB=0.65682;SGB=-33.5675;MQSB=0.735304;MQ0F=0;ICB=0.5;HOB=0.5;AC=2;AN=4;DP4=46,110,52,51;MQ=19;ANN=TGCTGTTTGGCT	frameshift_variant	HIGH	Ca27333	Ca27333	transcript	TRANSCRIPT_Ca27333	pseudogene	n.2832_2833insGTTTGGCT	p.Lys945fs
Ca27333	Ca3	47958100	T	TGTTTGGCT	127	GT:PL:DP	0/1:89,0,28:140	0/1:71,0,44:162	INDEL;IDV=52;IMF=0.27957;DP=302;VDB=1;SGB=-33.5675;MQSB=0.990324;MQ0F=0;ICB=0.5;HOB=0.5;AC=2;AN=4;DP4=54,145,52,51;MQ=18;ANN=TGTTTGGCT	frameshift_variant	HIGH	Ca27333	Ca27333	transcript	TRANSCRIPT_Ca27333	pseudogene	n.2832_2833insGTTTGGCT	p.Lys945fs
Ca27339	Ca3	47931486	CAAA	CAAAA	208	GT:PL:DP	1/1:138,129,0:104	0/1:104,0,42:117	INDEL;IDV=25;IMF=0.240385;DP=221;VDB=0.131121;SGB=-45.5348;MQSB=0.602055;MQ0F=0;ICB=0.3;HOB=0.125;AC=3;AN=4;DP4=43,36,122,20;MQ=17;ANN=CAAAA	frameshift_variant	HIGH	Ca27339	Ca27339	transcript	TRANSCRIPT_Ca27339	pseudogene	n.457_458insT	p.Cys154fs
Ca27339	Ca3	47931487	AAA	AAAA	152	GT:PL:DP	1/1:101,14,0:145	0/1:85,0,40:135	INDEL;IDV=49;IMF=0.337931;DP=280;VDB=0.233951;SGB=-45.8416;MQSB=0.983507;MQ0F=0;ICB=0.3;HOB=0.125;AC=3;AN=4;DP4=88,49,122,21;MQ=17;ANN=AAAA	frameshift_variant	HIGH	Ca27339	Ca27339	transcript	TRANSCRIPT_Ca27339	pseudogene	n.457_458insT	p.Cys154fs
Ca27339	Ca3	47931488	AA	AAA	149	GT:PL:DP	1/1:91,3,0:151	0/1:90,0,40:137	INDEL;IDV=1;IMF=0.00662252;DP=288;VDB=0.227673;SGB=-46.1485;MQSB=0.958442;MQ0F=0;ICB=0.3;HOB=0.125;AC=3;AN=4;DP4=88,56,122,22;MQ=17;ANN=AAA	frameshift_variant	HIGH	Ca27339	Ca27339	transcript	TRANSCRIPT_Ca27339	pseudogene	n.457_458insT	p.Cys154fs
Ca27339	Ca3	47931489	A	AA	150	GT:PL:DP	1/1:91,2,0:151	0/1:91,0,53:137	INDEL;IDV=29;IMF=0.192053;DP=288;VDB=0.235267;SGB=-46.1485;MQSB=0.958442;MQ0F=0;ICB=0.3;HOB=0.125;AC=3;AN=4;DP4=88,56,122,22;MQ=17;ANN=AA	frameshift_variant	HIGH	Ca27339	Ca27339	transcript	TRANSCRIPT_Ca27339	pseudogene	n.457_458insT	p.Cys154fs
Ca27340	Ca3	47896960	GGGG	GGGGGAGGG	228	GT:PL:DP	1/1:119,36,0:121	0/1:143,0,82:55	INDEL;IDV=8;IMF=0.0661157;DP=176;VDB=6.93826e-05;SGB=-41.2388;MQSB=0.803235;MQ0F=0;ICB=0.3;HOB=0.125;AC=3;AN=4;DP4=29,19,75,53;MQ=18;ANN=GGGGGAGGG	frameshift_variant	HIGH	Ca27340	Ca27340	transcript	TRANSCRIPT_Ca27340	pseudogene	n.1208_1209insCCCTC	p.Ser405fs
Ca27340	Ca3	47896963	G	GGAGGG	266	GT:PL:DP	1/1:160,45,0:138	0/1:140,0,82:64	INDEL;IDV=86;IMF=0.623188;DP=202;VDB=0.828104;SGB=-41.2388;MQSB=0.814685;MQ0F=0;ICB=0.3;HOB=0.125;AC=3;AN=4;DP4=52,22,75,53;MQ=18;ANN=GGAGGG	frameshift_variant	HIGH	Ca27340	Ca27340	transcript	TRANSCRIPT_Ca27340	pseudogene	n.1208_1209insCCCTC	p.Ser405fs
Ca27340	Ca3	47900388	CAGAGAGAGAGAG	CAGAGAGAGAGAGAGAG	202	GT:PL:DP	0/1:123,0,111:62	0/1:112,0,98:42	INDEL;IDV=1;IMF=0.0238095;DP=104;VDB=3.87006e-05;SGB=-19.4523;MQSB=0.479428;MQ0F=0;ICB=0.5;HOB=0.5;AC=2;AN=4;DP4=16,31,14,43;MQ=17;ANN=CAGAGAGAGAGAGAGAG	frameshift_variant	HIGH	Ca27340	Ca27340	transcript	TRANSCRIPT_Ca27340	pseudogene	n.187_188insCTCT	p.Cys67fs
Ca27340	Ca3	47900392	GAGAGAGAG	GAGAGAGAGAGAG	203	GT:PL:DP	0/1:125,0,17:50	0/1:113,0,55:41	INDEL;IDV=3;IMF=0.0731707;DP=91;VDB=0.00496079;SGB=-19.4523;MQSB=0.468753;MQ0F=0;ICB=0.5;HOB=0.5;AC=2;AN=4;DP4=17,17,14,43;MQ=17;ANN=GAGAGAGAGAGAG	frameshift_variant	HIGH	Ca27340	Ca27340	transcript	TRANSCRIPT_Ca27340	pseudogene	n.187_188insCTCT	p.Cys67fs
Ca27340	Ca3	47900400	G	GAGAG	215	GT:PL:DP	1/1:135,11,0:47	0/1:114,0,44:40	INDEL;IDV=33;IMF=0.702128;DP=87;VDB=0.0436346;SGB=-19.4523;MQSB=0.385369;MQ0F=0;ICB=0.3;HOB=0.125;AC=3;AN=4;DP4=14,16,14,43;MQ=17;ANN=GAGAG	frameshift_variant	HIGH	Ca27340	Ca27340	transcript	TRANSCRIPT_Ca27340	pseudogene	n.187_188insCTCT	p.Cys67fs
Ca27352	Ca3	48051326	CTAT	CT	233	GT:PL:DP	0/1:140,0,16:45	1/1:125,2,0:64	INDEL;IDV=55;IMF=0.808824;DP=109;VDB=0.39558;SGB=-26.5099;MQSB=1;MQ0F=0;ICB=0.3;HOB=0.125;AC=3;AN=4;DP4=11,18,43,37;MQ=20;ANN=CT	frameshift_variant	HIGH	Ca27352	Ca27352	transcript	TRANSCRIPT_Ca27352	pseudogene	n.1700_1701delAT	p.Asp567fs
Ca27459	Ca3	49282767	CTCTCTCTCTCTCTCTC	CTCTCTCTCTCTCTCTCTC	118	GT:PL:DP	1/1:93,15,0:58	0/1:59,0,50:46	INDEL;IDV=5;IMF=0.0862069;DP=104;VDB=6.72555e-26;SGB=-20.066;MQSB=0.997961;MQ0F=0;ICB=0.3;HOB=0.125;AC=3;AN=4;DP4=38,7,53,6;MQ=17;ANN=CTCTCTCTCTCTCTCTCTC	frameshift_variant	HIGH	Ca27459	Ca27459	transcript	TRANSCRIPT_Ca27459	pseudogene	n.63_64dupTC	p.Pro22fs
Ca27459	Ca3	49282783	C	CTC	67	GT:PL:DP	0/1:84,0,11:68	0/1:16,0,23:63	INDEL;IDV=38;IMF=0.558824;DP=131;VDB=2.74255e-17;SGB=-19.4523;MQSB=0.977743;MQ0F=0;ICB=0.5;HOB=0.5;AC=2;AN=4;DP4=43,31,51,6;MQ=17;ANN=CTC	frameshift_variant	HIGH	Ca27459	Ca27459	transcript	TRANSCRIPT_Ca27459	pseudogene	n.63_64dupTC	p.Pro22fs
Ca27526	Ca3	49828709	CAA	CAAA	74	GT:PL:DP	1/1:113,13,0:34	0/0:0,144,114:68	INDEL;IDV=1;IMF=0.0294118;DP=102;VDB=0.354592;SGB=-11.1672;MQSB=0.948421;MQ0F=0;ICB=0.5;HOB=0.5;AC=2;AN=4;DP4=57,15,23,7;MQ=19;ANN=CAAA	frameshift_variant	HIGH	Ca27526	Ca27526	transcript	TRANSCRIPT_Ca27526	pseudogene	n.52dupA	p.Thr18fs
Ca27526	Ca3	49828711	A	AA	46.9462	GT:PL:DP	0/1:81,0,14:67	0/0:0,170,126:70	INDEL;IDV=30;IMF=0.447761;DP=137;VDB=0.35908;SGB=-10.8604;MQSB=0.976904;MQ0F=0;ICB=0.3;HOB=0.125;AC=1;AN=4;DP4=86,22,23,6;MQ=19;ANN=AA	frameshift_variant	HIGH	Ca27526	Ca27526	transcript	TRANSCRIPT_Ca27526	pseudogene	n.52dupA	p.Thr18fs
Ca27910	Ca3	51350405	ATCTCTCTCTCTCTCTCTCTCTCTC	ATCTCTCTCTCTCTCTCTCTCTCTCTC	74	GT:PL:DP	1/1:113,54,0:93	0/0:0,255,104:184	INDEL;IDV=5;IMF=0.0271739;DP=277;VDB=1.76816e-21;SGB=-31.1127;MQSB=0.926676;MQ0F=0;ICB=0.5;HOB=0.5;AC=2;AN=4;DP4=140,42,72,23;MQ=19;ANN=ATCTCTCTCTCTCTCTCTCTCTCTCTC	frameshift_variant	HIGH	Ca27910	Ca27910	transcript	TRANSCRIPT_Ca27910	pseudogene	n.22_23dupTC	p.Thr9fs
Ca27910	Ca3	51350424	TCTCTC	TCTCTCTC	83	GT:PL:DP	0/1:118,0,26:131	0/0:0,255,133:225	INDEL;IDV=1;IMF=0.0075188;DP=356;VDB=0.0202148;SGB=-29.2716;MQSB=0.978571;MQ0F=0;ICB=0.3;HOB=0.125;AC=1;AN=4;DP4=174,93,67,22;MQ=19;ANN=TCTCTCTC	frameshift_variant	HIGH	Ca27910	Ca27910	transcript	TRANSCRIPT_Ca27910	pseudogene	n.22_23dupTC	p.Thr9fs
Ca27910	Ca3	51350429	C	CTC	84	GT:PL:DP	0/1:118,0,44:136	0/0:0,255,147:241	INDEL;IDV=73;IMF=0.528986;DP=377;VDB=0.52683;SGB=-29.5784;MQSB=0.975503;MQ0F=0;ICB=0.3;HOB=0.125;AC=1;AN=4;DP4=193,94,68,22;MQ=19;ANN=CTC	frameshift_variant	HIGH	Ca27910	Ca27910	transcript	TRANSCRIPT_Ca27910	pseudogene	n.22_23dupTC	p.Thr9fs
Ca28214	Ca3	58717902	T	TT	47.8228	GT:PL:DP	0/1:61,0,105:69	0/1:21,0,84:63	INDEL;IDV=25;IMF=0.362319;DP=132;VDB=0.649909;SGB=-16.3837;MQSB=1;MQ0F=0;ICB=0.5;HOB=0.5;AC=2;AN=4;DP4=36,49,22,25;MQ=20;ANN=TT	frameshift_variant	HIGH	Ca28214	Ca28214	transcript	TRANSCRIPT_Ca28214	pseudogene	n.564_565insA	p.Pro191fs
Ca28297	Ca3	53979553	CT	C	179	GT:PL:DP	0/1:106,0,100:62	0/1:106,0,86:42	INDEL;IDV=29;IMF=0.467742;DP=104;VDB=1;SGB=-14.5426;MQSB=0.690038;MQ0F=0;ICB=0.5;HOB=0.5;AC=2;AN=4;DP4=43,20,18,23;MQ=18;ANN=C	frameshift_variant	HIGH	Ca28297	Ca28297	transcript	TRANSCRIPT_Ca28297	pseudogene	n.27delA	p.Glu10fs
Ca29458	Ca2	10748672	GTT	GT	101	GT:PL:DP	0/1:135,0,72:86	0/0:0,144,173:55	INDEL;IDV=63;IMF=0.732558;DP=141;VDB=0.304511;SGB=-18.5317;MQSB=1;MQ0F=0;ICB=0.3;HOB=0.125;AC=1;AN=4;DP4=43,44,31,23;MQ=20;ANN=GT	frameshift_variant	HIGH	Ca29458	Ca29458	transcript	TRANSCRIPT_Ca29458	pseudogene	n.1551delA	p.Thr518fs
Ca29544	Ca2	11980336	T	TT	35.5971	GT:PL:DP	0/1:5,0,39:5	0/1:63,0,46:9	INDEL;IDV=5;IMF=0.555556;DP=14;VDB=0.826571;SGB=-3.78882;MQSB=0.966012;MQ0F=0;ICB=0.5;HOB=0.5;AC=2;AN=4;DP4=5,3,2,4;MQ=20;ANN=TT	frameshift_variant	HIGH	Ca29544	Ca29544	transcript	TRANSCRIPT_Ca29544	pseudogene	n.2063_2064insA	p.Asn690fs
Ca29563	Ca2	12091306	A	AGAAGG	248	GT:PL:DP	0/1:144,0,55:98	0/1:139,0,25:78	INDEL;IDV=66;IMF=0.673469;DP=176;VDB=0.0527572;SGB=-40.0114;MQSB=1;MQ0F=0;ICB=0.5;HOB=0.5;AC=2;AN=4;DP4=24,28,44,80;MQ=20;ANN=AGAAGG	frameshift_variant	HIGH	Ca29563	Ca29563	transcript	TRANSCRIPT_Ca29563	pseudogene	n.2714_2715insGAAGG	p.Asn905fs
Ca29628	Ca2	12965421	CAA	CAAAA	169	GT:PL:DP	1/1:101,31,0:14	1/1:92,18,0:9	INDEL;IDV=9;IMF=0.642857;DP=23;VDB=9.79125e-08;SGB=-1.27591;MQSB=0.986928;MQ0F=0;AC=4;AN=4;DP4=0,2,19,2;MQ=19;ANN=CAAAA	frameshift_variant	HIGH	Ca29628	Ca29628	transcript	TRANSCRIPT_Ca29628	pseudogene	n.495_496dupAA	p.Thr166fs
Ca29628	Ca2	12965422	AA	AAAA	158	GT:PL:DP	1/1:98,25,0:15	1/1:84,10,0:11	INDEL;IDV=1;IMF=0.0909091;DP=26;VDB=3.65614e-05;SGB=-1.27591;MQSB=0.98686;MQ0F=0;AC=4;AN=4;DP4=2,3,19,2;MQ=19;ANN=AAAA	frameshift_variant	HIGH	Ca29628	Ca29628	transcript	TRANSCRIPT_Ca29628	pseudogene	n.495_496dupAA	p.Thr166fs
Ca29628	Ca2	12965423	A	AAA	158	GT:PL:DP	1/1:98,25,0:15	1/1:84,10,0:11	INDEL;IDV=5;IMF=0.333333;DP=26;VDB=3.27594e-05;SGB=-1.27591;MQSB=0.98686;MQ0F=0;AC=4;AN=4;DP4=2,3,19,2;MQ=19;ANN=AAA	frameshift_variant	HIGH	Ca29628	Ca29628	transcript	TRANSCRIPT_Ca29628	pseudogene	n.495_496dupAA	p.Thr166fs
Ca29650	Ca2	13282589	A	AA	33.5022	GT:PL:DP	0/1:16,0,60:12	0/1:51,0,61:26	INDEL;IDV=9;IMF=0.346154;DP=38;VDB=0.502814;SGB=-6.25731;MQSB=1;MQ0F=0;ICB=0.5;HOB=0.5;AC=2;AN=4;DP4=14,10,7,7;MQ=20;ANN=AA	frameshift_variant	HIGH	Ca29650	Ca29650	transcript	TRANSCRIPT_Ca29650	pseudogene	n.2030_2031insT	p.Ter681fs
Ca29671	Ca2	13557165	ATT	AT	194	GT:PL:DP	1/1:143,20,0:27	0/1:84,0,18:15	INDEL;IDV=26;IMF=0.962963;DP=42;VDB=0.0158818;SGB=-11.4741;MQSB=0.808004;MQ0F=0;ICB=0.3;HOB=0.125;AC=3;AN=4;DP4=0,11,13,18;MQ=17;ANN=AT	frameshift_variant	HIGH	Ca29671	Ca29671	transcript	TRANSCRIPT_Ca29671	pseudogene	n.1045delT	p.Ser349fs
Ca29727	Ca2	14218413	AAGAGAGAGAGAGAGAGAGAGAGAGAGAGAGAGAGAGAGAGAGAGA	AAGAGAGAGAGAGAGAGAGAGAGAGAGAGAGAGAGAGAGAGAGA	33.2555	GT:PL:DP	0/1:67,0,111:112	0/0:0,27,80:127	INDEL;IDV=44;IMF=0.392857;DP=239;VDB=0.480688;SGB=-25.2825;MQSB=0.961135;MQ0F=0;ICB=0.3;HOB=0.125;AC=1;AN=4;DP4=79,84,31,45;MQ=18;ANN=AAGAGAGAGAGAGAGAGAGAGAGAGAGAGAGAGAGAGAGAGAGA	frameshift_variant	HIGH	Ca29727	Ca29727	transcript	TRANSCRIPT_Ca29727	pseudogene	n.99_100delTC	p.Leu48fs
Ca29873	Ca2	16149765	T	TT	24.6512	GT:PL:DP	0/1:46,0,76:34	0/1:13,0,102:54	INDEL;IDV=12;IMF=0.222222;DP=88;VDB=0.232988;SGB=-10.2467;MQSB=0.922287;MQ0F=0;ICB=0.5;HOB=0.5;AC=2;AN=4;DP4=31,30,9,18;MQ=19;ANN=TT	frameshift_variant	HIGH	Ca29873	Ca29873	transcript	TRANSCRIPT_Ca29873	pseudogene	n.3285_3286insA	p.Tyr1099fs
Ca29909	Ca2	16567290	CT	C	100	GT:PL:DP	0/1:134,0,86:89	0/0:0,255,181:94	INDEL;IDV=61;IMF=0.685393;DP=183;VDB=0.147321;SGB=35.1806;MQSB=1;MQ0F=0;ICB=0.3;HOB=0.125;AC=1;AN=4;DP4=68,62,28,25;MQ=20;ANN=C	frameshift_variant	HIGH	Ca29909	Ca29909	transcript	TRANSCRIPT_Ca29909	pseudogene	n.1211delT	p.Leu404fs
Ca29956	Ca2	17099176	CTTT	CTTTTTTCTTTTTT	207	GT:PL:DP	0/1:131,0,96:192	0/1:109,0,15:173	INDEL;IDV=2;IMF=0.0104167;DP=365;VDB=0.999001;SGB=-67.3213;MQSB=0.95728;MQ0F=0;ICB=0.5;HOB=0.5;AC=2;AN=4;DP4=130,22,99,114;MQ=17;ANN=CTTTTTTCTTTTTT	frameshift_variant	HIGH	Ca29956	Ca29956	transcript	TRANSCRIPT_Ca29956	pseudogene	n.1575_1576insTTTCTTTTTT	p.Thr526fs
Ca29976	Ca2	17432850	CCATTCATTCATTCATTCATTC	CCATTCATTCATTCATTC	52	GT:PL:DP	0/0:0,119,117:86	0/1:86,0,106:83	INDEL;IDV=36;IMF=0.327273;DP=169;VDB=1.72028e-13;SGB=-15.4632;MQSB=0.983827;MQ0F=0;ICB=0.3;HOB=0.125;AC=1;AN=4;DP4=96,29,36,8;MQ=19;ANN=CCATTCATTCATTCATTC	frameshift_variant	HIGH	Ca29976	Ca29976	transcript	TRANSCRIPT_Ca29976	pseudogene	n.13_16delATTC	p.Ile5fs
Ca29976	Ca2	17436582	A	ATATTGGCA	30.9703	GT:PL:DP	0/0:0,255,255:233	0/1:65,0,127:95	INDEL;IDV=19;IMF=0.2;DP=328;VDB=0.8719;SGB=-11.7809;MQSB=0.961482;MQ0F=0;ICB=0.3;HOB=0.125;AC=1;AN=4;DP4=97,199,7,25;MQ=19;ANN=ATATTGGCA	frameshift_variant	HIGH	Ca29976	Ca29976	transcript	TRANSCRIPT_Ca29976	pseudogene	n.1023_1024insTATTGGCA	p.Asn342fs
Ca29983	Ca2	17490152	CTTTTTT	CTTTTT	66	GT:PL:DP	0/0:0,255,171:179	0/1:100,0,73:90	INDEL;IDV=49;IMF=0.544444;DP=269;VDB=5.22674e-11;SGB=-19.1454;MQSB=0.991758;MQ0F=0;ICB=0.3;HOB=0.125;AC=1;AN=4;DP4=62,151,11,45;MQ=19;ANN=CTTTTT	frameshift_variant	HIGH	Ca29983	Ca29983	transcript	TRANSCRIPT_Ca29983	pseudogene	n.689delT	p.Leu230fs
Ca29984	Ca2	17493498	C	CCT	24.3542	GT:PL:DP	0/0:0,214,135:85	0/1:59,0,13:52	INDEL;IDV=44;IMF=0.846154;DP=137;VDB=1.40728e-09;SGB=-13.9289;MQSB=0.994267;MQ0F=0;ICB=0.3;HOB=0.125;AC=1;AN=4;DP4=83,15,38,1;MQ=19;ANN=CCT	frameshift_variant	HIGH	Ca29984	Ca29984	transcript	TRANSCRIPT_Ca29984	pseudogene	n.70_71insCT	p.Leu24fs
Ca29991	Ca2	17540811	GTTT	GTTTT	84	GT:PL:DP	0/0:0,255,178:198	0/1:119,0,25:149	INDEL;IDV=9;IMF=0.0604027;DP=347;VDB=1.19059e-25;SGB=-37.8634;MQSB=0.289246;MQ0F=0;ICB=0.3;HOB=0.125;AC=1;AN=4;DP4=54,176,21,96;MQ=18;ANN=GTTTT	frameshift_variant	HIGH	Ca29991	Ca29991	transcript	TRANSCRIPT_Ca29991	pseudogene	n.43_44insA	p.Thr16fs
Ca29991	Ca2	17540814	T	TT	136	GT:PL:DP	0/0:0,255,176:197	1/1:175,65,0:143	INDEL;IDV=105;IMF=0.734266;DP=340;VDB=5.9894e-27;SGB=-37.5566;MQSB=0.302281;MQ0F=0;ICB=0.5;HOB=0.5;AC=2;AN=4;DP4=54,170,21,95;MQ=18;ANN=TT	frameshift_variant	HIGH	Ca29991	Ca29991	transcript	TRANSCRIPT_Ca29991	pseudogene	n.43_44insA	p.Thr16fs
Ca30018	Ca2	18031597	TCCGGGCCGGG	TCCGGG	87	GT:PL:DP	1/1:123,16,0:15	0/0:0,3,20:1	INDEL;IDV=14;IMF=0.933333;DP=16;VDB=2.71685e-05;SGB=6.39181;MQSB=1;MQ0F=0;ICB=0.5;HOB=0.5;AC=2;AN=4;DP4=1,2,9,4;MQ=20;ANN=TCCGGG	frameshift_variant	HIGH	Ca30018	Ca30018	transcript	TRANSCRIPT_Ca30018	pseudogene	n.42_46delCCGGG	p.Gly17fs
Ca30025	Ca2	18166677	TCCC	TCC	62	GT:PL:DP	0/1:97,0,46:196	0/0:0,189,151:95	INDEL;IDV=154;IMF=0.785714;DP=291;VDB=0.129345;SGB=-41.8525;MQSB=0.956312;MQ0F=0;ICB=0.3;HOB=0.125;AC=1;AN=4;DP4=66,95,82,48;MQ=19;ANN=TCC	frameshift_variant	HIGH	Ca30025	Ca30025	transcript	TRANSCRIPT_Ca30025	pseudogene	n.66delC	p.Asn23fs
Ca30025	Ca2	18170692	A	AA	162	GT:PL:DP	0/1:101,0,62:65	0/1:94,0,76:45	INDEL;IDV=30;IMF=0.454545;DP=110;VDB=0.420467;SGB=-18.5317;MQSB=0.979034;MQ0F=0;ICB=0.5;HOB=0.5;AC=2;AN=4;DP4=13,43,15,39;MQ=18;ANN=AA	frameshift_variant	HIGH	Ca30025	Ca30025	transcript	TRANSCRIPT_Ca30025	pseudogene	n.1313dupA	p.Asn438fs
Ca30058	Ca2	18426274	AG	A	24.1471	GT:PL:DP	0/0:0,15,87:5	0/1:58,0,104:20	INDEL;IDV=9;IMF=0.45;DP=25;VDB=0.977906;SGB=3.31571;MQSB=1;MQ0F=0;ICB=0.3;HOB=0.125;AC=1;AN=4;DP4=6,12,4,3;MQ=20;ANN=A	frameshift_variant	HIGH	Ca30058	Ca30058	transcript	TRANSCRIPT_Ca30058	pseudogene	n.3308delC	p.Ser1103fs
Ca30381	Ca2	21537867	ATTTTCTTTTCTTTTCTTTTCTTTTC	ATTTTCTTTTCTTTTCTTTTCTTTTCTTTTCTTTTC	119	GT:PL:DP	1/1:65,96,0:76	1/1:79,155,0:88	INDEL;IDV=1;IMF=0.0113636;DP=164;VDB=1.26117e-44;SGB=-1.38629;MQSB=0.466452;MQ0F=0;AC=4;AN=4;DP4=14,1,144,5;MQ=15;ANN=ATTTTCTTTTCTTTTCTTTTCTTTTCTTTTCTTTTC	frameshift_variant	HIGH	Ca30381	Ca30381	transcript	TRANSCRIPT_Ca30381	pseudogene	n.12_21dupTTTTCTTTTC	p.Pro8fs
Ca30397	Ca2	21655608	A	AAG	117	GT:PL:DP	1/1:71,32,0:49	1/1:70,44,0:62	INDEL;IDV=45;IMF=0.725806;DP=111;VDB=0.0115865;SGB=-1.38626;MQSB=1;MQ0F=0;AC=4;AN=4;DP4=23,1,87,0;MQ=19;ANN=AAG	frameshift_variant	HIGH	Ca30397	Ca30397	transcript	TRANSCRIPT_Ca30397	pseudogene	n.2497_2498insCT	p.Leu833fs
Ca30397	Ca2	21658892	AGAGAGAGAG	AGAGAGAGAGAG	209	GT:PL:DP	1/1:144,78,0:31	1/1:89,33,0:15	INDEL;IDV=3;IMF=0.0967742;DP=46;VDB=5.23625e-13;SGB=-1.24674;MQSB=0.991133;MQ0F=0;AC=4;AN=4;DP4=0,2,3,41;MQ=19;ANN=AGAGAGAGAGAG	frameshift_variant	HIGH	Ca30397	Ca30397	transcript	TRANSCRIPT_Ca30397	pseudogene	n.41_42insCT	p.His18fs
Ca30397	Ca2	21658894	AGAGAGAG	AGAGAGAGAG	209	GT:PL:DP	1/1:144,78,0:31	1/1:89,33,0:15	INDEL;IDV=8;IMF=0.258065;DP=46;VDB=2.50001e-12;SGB=-1.24674;MQSB=0.991133;MQ0F=0;AC=4;AN=4;DP4=0,2,3,41;MQ=19;ANN=AGAGAGAGAG	frameshift_variant	HIGH	Ca30397	Ca30397	transcript	TRANSCRIPT_Ca30397	pseudogene	n.41_42insCT	p.His18fs
Ca30397	Ca2	21658895	GAGAGAG	GAGAGAGAG	209	GT:PL:DP	1/1:144,78,0:31	1/1:89,33,0:15	INDEL;IDV=1;IMF=0.0666667;DP=46;VDB=1.32937e-11;SGB=-1.24674;MQSB=0.991133;MQ0F=0;AC=4;AN=4;DP4=0,2,3,41;MQ=19;ANN=GAGAGAGAG	frameshift_variant	HIGH	Ca30397	Ca30397	transcript	TRANSCRIPT_Ca30397	pseudogene	n.41_42insCT	p.His18fs
Ca30397	Ca2	21658896	AGAGAG	AGAGAGAG	209	GT:PL:DP	1/1:144,78,0:31	1/1:89,33,0:15	INDEL;IDV=1;IMF=0.0322581;DP=46;VDB=2.29109e-11;SGB=-1.24674;MQSB=0.991133;MQ0F=0;AC=4;AN=4;DP4=0,2,3,41;MQ=19;ANN=AGAGAGAG	frameshift_variant	HIGH	Ca30397	Ca30397	transcript	TRANSCRIPT_Ca30397	pseudogene	n.41_42insCT	p.His18fs
Ca30397	Ca2	21658900	AG	AGAG	209	GT:PL:DP	1/1:144,78,0:31	1/1:89,33,0:15	INDEL;IDV=1;IMF=0.0666667;DP=46;VDB=5.72583e-10;SGB=-1.24674;MQSB=0.991133;MQ0F=0;AC=4;AN=4;DP4=0,2,3,41;MQ=19;ANN=AGAG	frameshift_variant	HIGH	Ca30397	Ca30397	transcript	TRANSCRIPT_Ca30397	pseudogene	n.41_42insCT	p.His18fs
Ca30397	Ca2	21658901	G	GAG	208	GT:PL:DP	1/1:144,78,0:31	1/1:88,32,0:15	INDEL;IDV=19;IMF=0.612903;DP=46;VDB=1.07574e-09;SGB=-1.24674;MQSB=0.991133;MQ0F=0;AC=4;AN=4;DP4=0,2,3,41;MQ=19;ANN=GAG	frameshift_variant	HIGH	Ca30397	Ca30397	transcript	TRANSCRIPT_Ca30397	pseudogene	n.41_42insCT	p.His18fs
Ca30398	Ca2	21601724	CACTGGTTGTAACTAC	CAC	58	GT:PL:DP	0/1:56,0,19:13	0/1:35,0,81:19	INDEL;IDV=10;IMF=0.769231;DP=32;VDB=0.706105;SGB=-6.87128;MQSB=0.933333;MQ0F=0;ICB=0.5;HOB=0.5;AC=2;AN=4;DP4=2,14,0,16;MQ=18;ANN=CAC	frameshift_variant	HIGH	Ca30398	Ca30398	transcript	TRANSCRIPT_Ca30398	pseudogene	n.1_13delGTAGTTACAACCA	p.Val2fs
Ca30401	Ca2	21774504	AACTATTATTATTCTACTATTATTATTCT	AACTATTATTATTCT	96	GT:PL:DP	0/0:0,255,213:203	0/1:130,0,126:191	INDEL;IDV=84;IMF=0.439791;DP=394;VDB=0.0796058;SGB=-31.4195;MQSB=0.961038;MQ0F=0;ICB=0.3;HOB=0.125;AC=1;AN=4;DP4=146,152,31,65;MQ=19;ANN=AACTATTATTATTCT	frameshift_variant	HIGH	Ca30401	Ca30401	transcript	TRANSCRIPT_Ca30401	pseudogene	n.1509_1522delACTATTATTATTCT	p.Leu504fs
Ca30419	Ca2	21987892	GAG	GAGAG	94	GT:PL:DP	1/1:133,24,0:186	0/0:0,255,219:186	INDEL;IDV=7;IMF=0.0376344;DP=372;VDB=1.24072e-06;SGB=-45.2279;MQSB=1;MQ0F=0;ICB=0.5;HOB=0.5;AC=2;AN=4;DP4=49,182,46,95;MQ=20;ANN=GAGAG	frameshift_variant	HIGH	Ca30419	Ca30419	transcript	TRANSCRIPT_Ca30419	pseudogene	n.1948_1949dupAG	p.Tyr651fs
Ca30419	Ca2	21987894	G	GAG	120	GT:PL:DP	1/1:159,64,0:181	0/0:0,255,217:184	INDEL;IDV=135;IMF=0.745856;DP=365;VDB=5.93777e-08;SGB=-45.5348;MQSB=1;MQ0F=0;ICB=0.5;HOB=0.5;AC=2;AN=4;DP4=47,176,46,96;MQ=20;ANN=GAG	frameshift_variant	HIGH	Ca30419	Ca30419	transcript	TRANSCRIPT_Ca30419	pseudogene	n.1948_1949dupAG	p.Tyr651fs
Ca30422	Ca2	21937738	CTCTCTCTCTCTCTC	CTCTCTCTCTCTCTCTC	30.7198	GT:PL:DP	0/1:7,0,6:171	0/1:55,0,8:226	INDEL;IDV=2;IMF=0.00884956;DP=397;VDB=3.19626e-31;SGB=-50.1376;MQSB=0.362886;MQ0F=0;ICB=0.5;HOB=0.5;AC=2;AN=4;DP4=213,27,149,8;MQ=18;ANN=CTCTCTCTCTCTCTCTC	frameshift_variant	HIGH	Ca30422	Ca30422	transcript	TRANSCRIPT_Ca30422	pseudogene	n.102_103dupTC	p.His35fs
Ca30431	Ca2	22036800	AAAA	AAAAA	114	GT:PL:DP	0/1:79,0,30:16	1/1:67,0,1:10	INDEL;IDV=7;IMF=0.7;DP=26;VDB=0.58922;SGB=-6.25755;MQSB=1;MQ0F=0;ICB=0.3;HOB=0.125;AC=3;AN=4;DP4=8,4,8,6;MQ=20;ANN=AAAAA	frameshift_variant	HIGH	Ca30431	Ca30431	transcript	TRANSCRIPT_Ca30431	pseudogene	n.1392dupA	p.Val465fs
Ca30431	Ca2	22036803	A	AA	116	GT:PL:DP	0/1:80,0,6:14	0/1:66,0,3:10	INDEL;IDV=6;IMF=0.428571;DP=24;VDB=0.24107;SGB=-6.25755;MQSB=1;MQ0F=0;ICB=0.5;HOB=0.5;AC=2;AN=4;DP4=7,3,8,6;MQ=20;ANN=AA	frameshift_variant	HIGH	Ca30431	Ca30431	transcript	TRANSCRIPT_Ca30431	pseudogene	n.1392dupA	p.Val465fs
Ca30436	Ca2	22080862	CAAAAA	CAAAA	86	GT:PL:DP	1/1:125,51,0:60	0/0:0,32,76:49	INDEL;IDV=57;IMF=0.919355;DP=109;VDB=0.000216412;SGB=-18.8386;MQSB=1;MQ0F=0;ICB=0.5;HOB=0.5;AC=2;AN=4;DP4=32,22,48,7;MQ=20;ANN=CAAAA	frameshift_variant	HIGH	Ca30436	Ca30436	transcript	TRANSCRIPT_Ca30436	pseudogene	n.165delA	p.Lys55fs
Ca30461	Ca2	22265194	CTT	CTTT	77	GT:PL:DP	0/0:0,255,177:97	0/1:111,0,60:38	INDEL;IDV=7;IMF=0.101449;DP=135;VDB=0.235532;SGB=13.6932;MQSB=0.985087;MQ0F=0;ICB=0.3;HOB=0.125;AC=1;AN=4;DP4=62,51,15,7;MQ=19;ANN=CTTT	frameshift_variant	HIGH	Ca30461	Ca30461	transcript	TRANSCRIPT_Ca30461	pseudogene	n.944_945insA	p.Arg316fs
Ca30461	Ca2	22265195	TT	TTT	74	GT:PL:DP	0/0:0,255,175:97	0/1:108,0,60:41	INDEL;IDV=13;IMF=0.180556;DP=138;VDB=0.396376;SGB=13.6932;MQSB=0.986013;MQ0F=0;ICB=0.3;HOB=0.125;AC=1;AN=4;DP4=64,52,15,7;MQ=19;ANN=TTT	frameshift_variant	HIGH	Ca30461	Ca30461	transcript	TRANSCRIPT_Ca30461	pseudogene	n.944_945insA	p.Arg316fs
Ca30461	Ca2	22265196	T	TT	73	GT:PL:DP	0/0:0,255,178:96	0/1:107,0,52:42	INDEL;IDV=8;IMF=0.109589;DP=138;VDB=0.399985;SGB=13.6932;MQSB=0.988118;MQ0F=0;ICB=0.3;HOB=0.125;AC=1;AN=4;DP4=63,53,15,7;MQ=19;ANN=TT	frameshift_variant	HIGH	Ca30461	Ca30461	transcript	TRANSCRIPT_Ca30461	pseudogene	n.944_945insA	p.Arg316fs
Ca30852	Ca2	29131871	TGAGAGAGAGAGAGAGAGAGAGAGAGAGA	TGAGAGAGAGAGAGAGAGAGAGAGAGA	81	GT:PL:DP	0/1:77,0,47:23	0/1:37,0,65:13	INDEL;IDV=13;IMF=0.565217;DP=36;VDB=0.00469818;SGB=-8.40556;MQSB=1;MQ0F=0;ICB=0.5;HOB=0.5;AC=2;AN=4;DP4=6,9,2,19;MQ=20;ANN=TGAGAGAGAGAGAGAGAGAGAGAGAGA	frameshift_variant	HIGH	Ca30852	Ca30852	transcript	TRANSCRIPT_Ca30852	pseudogene	n.60_61delTC	p.Leu29fs
Ca30952	Ca2	30379362	A	AAACA	49.4534	GT:PL:DP	1/1:86,5,0:12	0/0:0,60,147:20	INDEL;IDV=9;IMF=0.75;DP=32;VDB=0.0389885;SGB=3.31571;MQSB=0.970686;MQ0F=0;ICB=0.5;HOB=0.5;AC=2;AN=4;DP4=7,18,3,4;MQ=18;ANN=AAACA	frameshift_variant	HIGH	Ca30952	Ca30952	transcript	TRANSCRIPT_Ca30952	pseudogene	n.69_70insTGTT	p.Ser29fs
Ca31033	Ca2	31171008	AAA	AAAA	27.2278	GT:PL:DP	0/1:24,0,21:123	0/1:37,0,63:87	INDEL;IDV=1;IMF=0.0114943;DP=210;VDB=0.0189396;SGB=-21.6002;MQSB=0.947133;MQ0F=0;ICB=0.5;HOB=0.5;AC=2;AN=4;DP4=84,62,34,30;MQ=19;ANN=AAAA	frameshift_variant	HIGH	Ca31033	Ca31033	transcript	TRANSCRIPT_Ca31033	pseudogene	n.1189_1190insT	p.Ser399fs
Ca31033	Ca2	31171010	A	AA	74	GT:PL:DP	0/1:47,0,55:127	0/1:61,0,94:88	INDEL;IDV=40;IMF=0.314961;DP=215;VDB=0.0545107;SGB=-22.2139;MQSB=0.95618;MQ0F=0;ICB=0.5;HOB=0.5;AC=2;AN=4;DP4=82,67,35,31;MQ=19;ANN=AA	frameshift_variant	HIGH	Ca31033	Ca31033	transcript	TRANSCRIPT_Ca31033	pseudogene	n.1189_1190insT	p.Ser399fs
Ca31064	Ca2	31507126	AATGAT	AATGATCTATGAT	33.2453	GT:PL:DP	0/0:0,57,158:19	0/1:67,0,31:18	INDEL;IDV=2;IMF=0.111111;DP=37;VDB=0.0696152;SGB=3.31571;MQSB=1;MQ0F=0;ICB=0.3;HOB=0.125;AC=1;AN=4;DP4=10,20,3,4;MQ=20;ANN=AATGATCTATGAT	frameshift_variant	HIGH	Ca31064	Ca31064	transcript	TRANSCRIPT_Ca31064	pseudogene	n.58_59insATCATAG	p.Phe22fs
Ca31064	Ca2	31507129	GAT	GATCTATGAT	31.2536	GT:PL:DP	0/0:0,57,158:19	0/1:65,0,31:18	INDEL;IDV=9;IMF=0.5;DP=37;VDB=0.0604724;SGB=3.31571;MQSB=1;MQ0F=0;ICB=0.3;HOB=0.125;AC=1;AN=4;DP4=10,20,3,4;MQ=20;ANN=GATCTATGAT	frameshift_variant	HIGH	Ca31064	Ca31064	transcript	TRANSCRIPT_Ca31064	pseudogene	n.58_59insATCATAG	p.Phe22fs
Ca31064	Ca2	31507130	AT	ATCTATGAT	32.2175	GT:PL:DP	0/0:0,57,165:19	0/1:66,0,6:17	INDEL;IDV=1;IMF=0.0588235;DP=36;VDB=0.00923599;SGB=3.31571;MQSB=1;MQ0F=0;ICB=0.3;HOB=0.125;AC=1;AN=4;DP4=9,20,3,4;MQ=20;ANN=ATCTATGAT	frameshift_variant	HIGH	Ca31064	Ca31064	transcript	TRANSCRIPT_Ca31064	pseudogene	n.58_59insATCATAG	p.Phe22fs
Ca31064	Ca2	31507131	T	TCTATGAT	21.2634	GT:PL:DP	0/0:0,54,158:18	0/1:55,0,21:17	INDEL;IDV=1;IMF=0.0588235;DP=35;VDB=0.00467558;SGB=2.63044;MQSB=1;MQ0F=0;ICB=0.3;HOB=0.125;AC=1;AN=4;DP4=9,20,2,4;MQ=20;ANN=TCTATGAT	frameshift_variant	HIGH	Ca31064	Ca31064	transcript	TRANSCRIPT_Ca31064	pseudogene	n.58_59insATCATAG	p.Phe22fs
Ca31350	Ca2	35235202	TAGAGAGAGAGAGAGAGAGAGAGAGA	TAGAGAGAGAGAGAGAGAGAGAGA	48.2438	GT:PL:DP	0/1:82,0,45:17	0/0:0,24,82:8	INDEL;IDV=9;IMF=0.529412;DP=25;VDB=0.0355914;SGB=4.69269;MQSB=1;MQ0F=0;ICB=0.3;HOB=0.125;AC=1;AN=4;DP4=14,2,6,3;MQ=20;ANN=TAGAGAGAGAGAGAGAGAGAGAGA	frameshift_variant	HIGH	Ca31350	Ca31350	transcript	TRANSCRIPT_Ca31350	pseudogene	n.68_69delGA	p.Arg23fs
Ca07110	Ca1	2826552	AGAGACATT	A	67	GT:PL:DP	0/1:80,0,19:11	1/1:20,3,0:1	INDEL;IDV=7;IMF=0.0434783;DP=12;VDB=0.0131446;SGB=-4.40924;MQSB=1;MQ0F=0;ICB=0.3;HOB=0.125;AC=3;AN=4;DP4=2,2,2,6;MQ=20;ANN=A	frameshift_variant&splice_acceptor_variant&splice_region_variant&intron_variant	HIGH	Ca07110	Ca07110	transcript	TRANSCRIPT_Ca07110	pseudogene	n.2726-3_2730delGAGACATT	p.Asp909fs
Ca06876	Ca1	452264	AATTAACCTCTGCCTTCTGA	AA	252	GT:PL:DP	1/1:131,126,0:42	1/1:145,213,0:77	INDEL;IDV=1;IMF=0.0238095;DP=119;VDB=0;SGB=-1.3854;MQSB=0.149052;MQ0F=0;AC=4;AN=4;DP4=0,1,58,60;MQ=10;ANN=AA	frameshift_variant&splice_donor_variant&splice_region_variant&intron_variant	HIGH	Ca06876	Ca06876	transcript	TRANSCRIPT_Ca06876	pseudogene	n.775_787+5delTCAGAAGGCAGAGGTTAA	p.Ser259fs
Ca00887	Ca8	7037108	GTTTTTTTTTTTT	GTTTTTTTTTTTTTT	71	GT:PL:DP	1/1:43,24,2:88	1/1:82,41,27:98	INDEL;IDV=2;IMF=0.0212766;DP=186;VDB=0.144243;SGB=-37.5566;MQSB=0.867119;MQ0F=0;AC=4;AN=4;DP4=27,43,68,48;MQ=19;ANN=GTTTTTTTTTTTTTT	frameshift_variant&splice_region_variant	HIGH	Ca00887	Ca00887	transcript	TRANSCRIPT_Ca00887	pseudogene	n.2450_2451insAA	p.Ter817fs
Ca00887	Ca8	7037120	T	TT,TTT	197	GT:PL:DP	1/2:111,5,29,82,0,80:97	1/2:146,50,71,85,0,94:105	INDEL;IDV=64;IMF=0.603774;DP=202;VDB=0.922757;SGB=-39.3977;MQSB=0.866736;MQ0F=0;AC=2,2;AN=4;DP4=37,43,68,54;MQ=19;ANN=TT	frameshift_variant&splice_region_variant	HIGH	Ca00887	Ca00887	transcript	TRANSCRIPT_Ca00887	pseudogene	n.2450_2451insA	p.Ter817fs
Ca11706	Ca4	11034475	GCC	GC	66	GT:PL:DP	1/1:88,31,0:14	0/1:11,0,15:3	INDEL;IDV=13;IMF=0.928571;DP=17;VDB=0.553862;SGB=0.169613;MQSB=1;MQ0F=0;ICB=0.3;HOB=0.125;AC=3;AN=4;DP4=1,2,14,0;MQ=20;ANN=GC	frameshift_variant&splice_region_variant	HIGH	Ca11706	Ca11706	transcript	TRANSCRIPT_Ca11706	pseudogene	n.15delC	p.Val6fs
Ca15008	Ca4	57805360	CTACCTT	CTACCTTACCTT	109	GT:PL:DP	0/0:0,149,198:68	0/1:143,0,110:109	INDEL;IDV=3;IMF=0.0275229;DP=177;VDB=5.46539e-07;SGB=-21.2934;MQSB=0.92394;MQ0F=0;ICB=0.3;HOB=0.125;AC=1;AN=4;DP4=19,95,16,47;MQ=19;ANN=CTACCTTACCTT	frameshift_variant&splice_region_variant	HIGH	Ca15008	Ca15008	transcript	TRANSCRIPT_Ca15008	pseudogene	n.852_856dupACCTT	p.Cys286fs
Ca15008	Ca4	57805365	TT	TTACCTT	102	GT:PL:DP	0/0:0,86,169:47	1/1:140,8,0:83	INDEL;IDV=1;IMF=0.0120482;DP=130;VDB=7.23091e-18;SGB=-21.2934;MQSB=0.903688;MQ0F=0;ICB=0.5;HOB=0.5;AC=2;AN=4;DP4=8,59,16,47;MQ=18;ANN=TTACCTT	frameshift_variant&splice_region_variant	HIGH	Ca15008	Ca15008	transcript	TRANSCRIPT_Ca15008	pseudogene	n.852_856dupACCTT	p.Cys286fs
Ca15008	Ca4	57805366	T	TACCTT	112	GT:PL:DP	0/0:0,86,169:47	1/1:151,20,0:83	INDEL;IDV=55;IMF=0.662651;DP=130;VDB=5.15913e-18;SGB=-21.2934;MQSB=0.903688;MQ0F=0;ICB=0.5;HOB=0.5;AC=2;AN=4;DP4=8,59,16,47;MQ=18;ANN=TACCTT	frameshift_variant&splice_region_variant	HIGH	Ca15008	Ca15008	transcript	TRANSCRIPT_Ca15008	pseudogene	n.852_856dupACCTT	p.Cys286fs
Ca15452	Ca7	4422918	A	AA	57	GT:PL:DP	0/0:0,70,114:57	0/1:91,0,53:75	INDEL;IDV=44;IMF=0.571429;DP=132;VDB=1.16673e-06;SGB=-16.9974;MQSB=1;MQ0F=0;ICB=0.3;HOB=0.125;AC=1;AN=4;DP4=37,46,38,11;MQ=20;ANN=AA	frameshift_variant&splice_region_variant	HIGH	Ca15452	Ca15452	transcript	TRANSCRIPT_Ca15452	pseudogene	n.1178_*1insT	p.???393fs
Ca18073	Ca7	43685239	ATTTTTTTTT	ATTTTTTT	87	GT:PL:DP	0/1:8,0,60:40	0/1:112,0,36:47	INDEL;IDV=29;IMF=0.617021;DP=87;VDB=0.390229;SGB=-10.8604;MQSB=0.989232;MQ0F=0;ICB=0.5;HOB=0.5;AC=2;AN=4;DP4=22,36,13,16;MQ=19;ANN=ATTTTTTT	frameshift_variant&splice_region_variant	HIGH	Ca18073	Ca18073	transcript	TRANSCRIPT_Ca18073	pseudogene	n.149_*1delTT	p.???50fs
Ca20609	Ca5	16270302	G	GC	258	GT:PL:DP	0/1:146,0,105:85	0/1:146,0,100:67	INDEL;IDV=61;IMF=0.717647;DP=152;VDB=0.535865;SGB=-27.7373;MQSB=0.990236;MQ0F=0;ICB=0.5;HOB=0.5;AC=2;AN=4;DP4=19,49,23,61;MQ=19;ANN=GC	frameshift_variant&splice_region_variant	HIGH	Ca20609	Ca20609	transcript	TRANSCRIPT_Ca20609	pseudogene	n.2147_2148insC	p.Arg716fs
Ca28729	Ca2	849862	TAAA	TAAAA	88	GT:PL:DP	0/0:0,255,232:174	0/1:122,0,31:209	INDEL;IDV=4;IMF=0.0191388;DP=383;VDB=6.52416e-05;SGB=95.4844;MQSB=0.999972;MQ0F=0;ICB=0.3;HOB=0.125;AC=1;AN=4;DP4=67,176,27,113;MQ=19;ANN=TAAAA	frameshift_variant&splice_region_variant	HIGH	Ca28729	Ca28729	transcript	TRANSCRIPT_Ca28729	pseudogene	n.1271dupA	p.Ter424fs
Ca28729	Ca2	849863	AAA	AAAA	89	GT:PL:DP	0/0:0,255,231:177	0/1:124,3,0:210	INDEL;IDV=11;IMF=0.052381;DP=387;VDB=0.000573885;SGB=96.1776;MQSB=0.999932;MQ0F=0;ICB=0.3;HOB=0.125;AC=1;AN=4;DP4=67,179,27,114;MQ=19;ANN=AAAA	frameshift_variant&splice_region_variant	HIGH	Ca28729	Ca28729	transcript	TRANSCRIPT_Ca28729	pseudogene	n.1271dupA	p.Ter424fs
Ca28729	Ca2	849864	AA	AAA	89	GT:PL:DP	0/0:0,255,232:176	0/1:125,4,0:210	INDEL;IDV=1;IMF=0.0047619;DP=386;VDB=0.000511259;SGB=96.1776;MQSB=0.999943;MQ0F=0;ICB=0.3;HOB=0.125;AC=1;AN=4;DP4=67,178,27,114;MQ=19;ANN=AAA	frameshift_variant&splice_region_variant	HIGH	Ca28729	Ca28729	transcript	TRANSCRIPT_Ca28729	pseudogene	n.1271dupA	p.Ter424fs
Ca28729	Ca2	849865	A	AA	93	GT:PL:DP	0/0:0,255,232:177	1/1:131,10,0:209	INDEL;IDV=148;IMF=0.708134;DP=386;VDB=0.00117936;SGB=96.1776;MQSB=0.999888;MQ0F=0;ICB=0.5;HOB=0.5;AC=2;AN=4;DP4=66,179,27,114;MQ=19;ANN=AA	frameshift_variant&splice_region_variant	HIGH	Ca28729	Ca28729	transcript	TRANSCRIPT_Ca28729	pseudogene	n.1271dupA	p.Ter424fs
Ca14596	Ca4	54233559	TCC	TC	79	GT:PL:DP	0/1:56,0,38:39	0/1:56,0,30:33	INDEL;IDV=27;IMF=0.627907;DP=72;VDB=0.766259;SGB=-14.8495;MQSB=0.283558;MQ0F=0;ICB=0.5;HOB=0.5;AC=2;AN=4;DP4=16,14,26,16;MQ=9;ANN=TC	frameshift_variant&start_lost	HIGH	Ca14596	Ca14596	transcript	TRANSCRIPT_Ca14596	pseudogene	n.3delG	p.Glu2fs
Ca27259	Ca3	47446628	A	AA	24.9739	GT:PL:DP	1/1:18,11,10:5	0/1:48,0,17:9	INDEL;IDV=4;IMF=0.444444;DP=14;VDB=0.0903409;SGB=-4.41269;MQSB=1;MQ0F=0;ICB=0.3;HOB=0.125;AC=3;AN=4;DP4=2,4,8,0;MQ=20;ANN=AA	frameshift_variant&start_lost	HIGH	Ca27259	Ca27259	transcript	TRANSCRIPT_Ca27259	pseudogene	n.1dupA	p.Met1fs
Ca09974	Ca1	39731294	TTTTATTTATTTATTTATT	TTTTATTTATTTATTTATTTATT	64	GT:PL:DP	0/0:0,116,126:91	0/1:99,0,25:69	INDEL;IDV=2;IMF=0.0289855;DP=160;VDB=0.0479328;SGB=-20.9865;MQSB=0.887499;MQ0F=0;ICB=0.3;HOB=0.125;AC=1;AN=4;DP4=74,24,45,17;MQ=18;ANN=TTTTATTTATTTATTTATTTATT	frameshift_variant&stop_gained	HIGH	Ca09974	Ca09974	transcript	TRANSCRIPT_Ca09974	pseudogene	n.135_138dupTATT	p.Asn47fs
Ca09974	Ca1	39731312	T	TTATT	84	GT:PL:DP	0/0:0,164,128:108	0/1:118,0,66:99	INDEL;IDV=44;IMF=0.444444;DP=207;VDB=0.679888;SGB=-20.9865;MQSB=0.968602;MQ0F=0;ICB=0.3;HOB=0.125;AC=1;AN=4;DP4=82,63,45,17;MQ=18;ANN=TTATT	frameshift_variant&stop_gained	HIGH	Ca09974	Ca09974	transcript	TRANSCRIPT_Ca09974	pseudogene	n.135_138dupTATT	p.Asn47fs
Ca12922	Ca4	26956661	TTTT	TTTTT	32.0713	GT:PL:DP	1/1:31,8,0:60	1/1:27,18,0:60	INDEL;IDV=1;IMF=0.0166667;DP=120;VDB=2.16809e-16;SGB=-24.3619;MQSB=0.474648;MQ0F=0;AC=4;AN=4;DP4=13,34,9,64;MQ=6;ANN=TTTTT	frameshift_variant&stop_gained	HIGH	Ca12922	Ca12922	transcript	TRANSCRIPT_Ca12922	pseudogene	n.1251dupT	p.Asn418fs
Ca12922	Ca4	26956662	TTT	TTTT	34.0897	GT:PL:DP	1/1:33,9,0:60	1/1:27,18,0:60	INDEL;IDV=1;IMF=0.0166667;DP=120;VDB=2.0653e-16;SGB=-24.3619;MQSB=0.474648;MQ0F=0;AC=4;AN=4;DP4=13,34,9,64;MQ=6;ANN=TTTT	frameshift_variant&stop_gained	HIGH	Ca12922	Ca12922	transcript	TRANSCRIPT_Ca12922	pseudogene	n.1251dupT	p.Asn418fs
Ca12922	Ca4	26956663	TT	TTT	36.129	GT:PL:DP	1/1:35,11,0:59	1/1:27,18,0:60	INDEL;IDV=7;IMF=0.118644;DP=119;VDB=1.3194e-16;SGB=-24.3619;MQSB=0.504029;MQ0F=0;AC=4;AN=4;DP4=13,33,9,64;MQ=6;ANN=TTT	frameshift_variant&stop_gained	HIGH	Ca12922	Ca12922	transcript	TRANSCRIPT_Ca12922	pseudogene	n.1251dupT	p.Asn418fs
Ca12922	Ca4	26956664	T	TT	57	GT:PL:DP	1/1:47,9,0:59	1/1:36,18,0:60	INDEL;IDV=18;IMF=0.305085;DP=119;VDB=1.90711e-16;SGB=-24.3619;MQSB=0.504029;MQ0F=0;AC=4;AN=4;DP4=13,33,9,64;MQ=6;ANN=TT	frameshift_variant&stop_gained	HIGH	Ca12922	Ca12922	transcript	TRANSCRIPT_Ca12922	pseudogene	n.1251dupT	p.Asn418fs
Ca27345	Ca3	48073096	A	ACATGTTGTGCGAT	32.0695	GT:PL:DP	0/1:19,0,108:13	0/1:48,0,113:20	INDEL;IDV=1;IMF=0.05;DP=33;VDB=0.984175;SGB=-4.72185;MQSB=1;MQ0F=0;ICB=0.5;HOB=0.5;AC=2;AN=4;DP4=13,11,5,4;MQ=20;ANN=ACATGTTGTGCGAT	frameshift_variant&stop_gained	HIGH	Ca27345	Ca27345	transcript	TRANSCRIPT_Ca27345	pseudogene	n.1245_1246insCATGTTGTGCGAT	p.Asp416fs
Ca27345	Ca3	48073099	T	TGTTGTGCGATGAC	65	GT:PL:DP	0/1:55,0,54:17	0/1:43,0,92:27	INDEL;IDV=6;IMF=0.222222;DP=44;VDB=0.99998;SGB=-5.95067;MQSB=0.99889;MQ0F=0;ICB=0.5;HOB=0.5;AC=2;AN=4;DP4=15,16,5,8;MQ=19;ANN=TGTTGTGCGATGAC	frameshift_variant&stop_gained	HIGH	Ca27345	Ca27345	transcript	TRANSCRIPT_Ca27345	pseudogene	n.1248_1249insGTTGTGCGATGAC	p.Lys417fs
Ca30015	Ca2	18024687	A	ATA	60	GT:PL:DP	0/0:0,163,184:60	0/1:94,0,119:59	INDEL;IDV=17;IMF=0.288136;DP=119;VDB=0.00672387;SGB=-9.32607;MQSB=0.959424;MQ0F=0;ICB=0.3;HOB=0.125;AC=1;AN=4;DP4=24,71,5,19;MQ=19;ANN=ATA	frameshift_variant&stop_gained	HIGH	Ca30015	Ca30015	transcript	TRANSCRIPT_Ca30015	pseudogene	n.1268_1269dupTA	p.Arg424fs
Ca13398	Ca4	34780993	A	AGACTATA	30.3472	GT:PL:DP	1/1:28,32,0:191	1/1:29,64,0:250	INDEL;IDV=62;IMF=0.248;DP=441;VDB=4.25691e-06;SGB=-37.5566;MQSB=0.710574;MQ0F=0;AC=4;AN=4;DP4=69,256,20,96;MQ=17;ANN=AGACTATA	frameshift_variant&stop_gained&splice_region_variant	HIGH	Ca13398	Ca13398	transcript	TRANSCRIPT_Ca13398	pseudogene	n.1250_1256dupGACTATA	p.Tyr419fs
Ca01337	Ca8	12011780	TAAAAA	TAAAAAA	33.6732	GT:PL:DP	0/0:0,55,105:25	1/1:72,11,0:11	INDEL;IDV=1;IMF=0.0909091;DP=36;VDB=4.46334e-07;SGB=-4.71804;MQSB=1;MQ0F=0;ICB=0.5;HOB=0.5;AC=2;AN=4;DP4=21,6,9,0;MQ=20;ANN=TAAAAAA	frameshift_variant&stop_lost	HIGH	Ca01337	Ca01337	transcript	TRANSCRIPT_Ca01337	pseudogene	n.18dupA	p.Ter7fs
Ca02566	Ca6	6846487	TTCTCTCTCTCTCTCTCTCTCTCTCTCTCTCTCTCTCTATCTCTCTCTCTCTCT	TTCTCTCTCTCTCTCTCTCTCTCTCTCTCTCTCTCTATCTCTCTCTCTCTCT	95	GT:PL:DP	0/0:0,255,187:200	0/1:129,0,100:167	INDEL;IDV=62;IMF=0.362573;DP=367;VDB=0.371183;SGB=-34.7949;MQSB=0.991741;MQ0F=0;ICB=0.3;HOB=0.125;AC=1;AN=4;DP4=156,104,54,53;MQ=19;ANN=TTCTCTCTCTCTCTCTCTCTCTCTCTCTCTCTCTCTATCTCTCTCTCTCTCT	frameshift_variant&stop_lost	HIGH	Ca02566	Ca02566	transcript	TRANSCRIPT_Ca02566	pseudogene	n.134_135delAG	p.Glu57fs
Ca03782	Ca6	18788115	TTATATATATATATATATATATA	TTATATATATATATATATATATATA	57	GT:PL:DP	0/0:0,255,175:166	0/1:91,0,70:152	INDEL;IDV=7;IMF=0.0421687;DP=318;VDB=0.00139406;SGB=-23.1345;MQSB=0.974738;MQ0F=0;ICB=0.3;HOB=0.125;AC=1;AN=4;DP4=185,64,29,40;MQ=19;ANN=TTATATATATATATATATATATATA	frameshift_variant&stop_lost	HIGH	Ca03782	Ca03782	transcript	TRANSCRIPT_Ca03782	pseudogene	n.97_98dupTA	p.Ter33fs
Ca03782	Ca6	18788137	A	ATA	34.2994	GT:PL:DP	0/0:0,255,163:175	0/1:68,0,34:173	INDEL;IDV=54;IMF=0.312139;DP=348;VDB=0.999922;SGB=-21.9071;MQSB=0.969688;MQ0F=0;ICB=0.3;HOB=0.125;AC=1;AN=4;DP4=184,99,27,38;MQ=19;ANN=ATA	frameshift_variant&stop_lost	HIGH	Ca03782	Ca03782	transcript	TRANSCRIPT_Ca03782	pseudogene	n.97_98dupTA	p.Ter33fs
Ca06286	Ca6	60573600	GGTGTGTGT	GGTGTGT	49.2696	GT:PL:DP	0/0:0,27,113:9	0/1:83,0,98:26	INDEL;IDV=12;IMF=0.461538;DP=35;VDB=0.000430637;SGB=6.07412;MQSB=1;MQ0F=0;ICB=0.3;HOB=0.125;AC=1;AN=4;DP4=6,18,4,7;MQ=20;ANN=GGTGTGT	frameshift_variant&stop_lost	HIGH	Ca06286	Ca06286	transcript	TRANSCRIPT_Ca06286	pseudogene	n.54_55delAC	p.Pro21fs
Ca07021	Ca1	1956090	GATAT	GAT	64	GT:PL:DP	0/0:0,99,124:33	0/1:98,0,63:28	INDEL;IDV=18;IMF=0.0753138;DP=61;VDB=8.25335e-05;SGB=10.9211;MQSB=1;MQ0F=0;ICB=0.3;HOB=0.125;AC=1;AN=4;DP4=33,10,15,3;MQ=20;ANN=GAT	frameshift_variant&stop_lost	HIGH	Ca07021	Ca07021	transcript	TRANSCRIPT_Ca07021	pseudogene	n.1215_1216delAT	p.Tyr406fs
Ca09941	Ca1	39379418	CTT	CT	65	GT:PL:DP	1/1:104,15,0:217	0/0:0,255,196:183	INDEL;IDV=165;IMF=0.75;DP=400;VDB=0.903653;SGB=-51.9787;MQSB=1;MQ0F=0;ICB=0.5;HOB=0.5;AC=2;AN=4;DP4=93,144,85,78;MQ=20;ANN=CT	frameshift_variant&stop_lost	HIGH	Ca09941	Ca09941	transcript	TRANSCRIPT_Ca09941	pseudogene	n.1376delA	p.Val460fs
Ca10976	Ca4	4552337	GTTT	GTT	52	GT:PL:DP	0/0:0,33,104:11	0/1:86,0,26:14	INDEL;IDV=14;IMF=1;DP=25;VDB=0.00173333;SGB=5.38303;MQSB=1;MQ0F=0;ICB=0.3;HOB=0.125;AC=1;AN=4;DP4=14,1,8,2;MQ=20;ANN=GTT	frameshift_variant&stop_lost	HIGH	Ca10976	Ca10976	transcript	TRANSCRIPT_Ca10976	pseudogene	n.40delT	p.Ter14fs
Ca11385	Ca4	7919055	CATATATATATATAT	CATATATATAT	224	GT:PL:DP	1/1:89,14,0:31	1/1:160,57,0:36	INDEL;IDV=34;IMF=0.944444;DP=67;VDB=0.0474025;SGB=-1.38563;MQSB=0.939592;MQ0F=0;AC=4;AN=4;DP4=6,2,44,15;MQ=18;ANN=CATATATATAT	frameshift_variant&stop_lost	HIGH	Ca11385	Ca11385	transcript	TRANSCRIPT_Ca11385	pseudogene	n.3414_3417delATAT	p.Ile1142fs
Ca11684	Ca4	10870880	GATAT	GATATAT	59	GT:PL:DP	1/1:98,30,0:10	0/0:0,168,212:63	INDEL;IDV=1;IMF=0.1;DP=73;VDB=0.209413;SGB=-5.33419;MQSB=0.976708;MQ0F=0;ICB=0.5;HOB=0.5;AC=2;AN=4;DP4=21,41,6,5;MQ=19;ANN=GATATAT	frameshift_variant&stop_lost	HIGH	Ca11684	Ca11684	transcript	TRANSCRIPT_Ca11684	pseudogene	n.2175_2176dupAT	p.Ter726fs
Ca12922	Ca4	26956545	GCTAACTAA	GCTAA	190	GT:PL:DP	1/1:96,13,0:97	1/1:119,18,0:86	INDEL;IDV=77;IMF=0.793814;DP=183;VDB=5.085e-06;SGB=-1.38629;MQSB=0.0274047;MQ0F=0;AC=4;AN=4;DP4=24,16,90,53;MQ=17;ANN=GCTAA	frameshift_variant&stop_lost	HIGH	Ca12922	Ca12922	transcript	TRANSCRIPT_Ca12922	pseudogene	n.1137_1140delCTAA	p.Asn379fs
Ca13121	Ca4	30423273	ATTTTTT	ATTTTTTT	150	GT:PL:DP	1/1:94,0,2:89	0/1:88,0,16:104	INDEL;IDV=83;IMF=0.798077;DP=193;VDB=7.86446e-12;SGB=-45.8416;MQSB=1;MQ0F=0;ICB=0.3;HOB=0.125;AC=3;AN=4;DP4=16,34,46,97;MQ=20;ANN=ATTTTTTT	frameshift_variant&stop_lost	HIGH	Ca13121	Ca13121	transcript	TRANSCRIPT_Ca13121	pseudogene	n.1609dupT	p.Ter537fs
Ca14607	Ca4	54336692	TATTAATTAATT	TATTAATT	86	GT:PL:DP	0/0:0,255,195:186	1/1:125,156,0:236	INDEL;IDV=189;IMF=0.800847;DP=422;VDB=8.94016e-06;SGB=129.449;MQSB=0.98916;MQ0F=0;ICB=0.5;HOB=0.5;AC=2;AN=4;DP4=195,38,159,30;MQ=19;ANN=TATTAATT	frameshift_variant&stop_lost	HIGH	Ca14607	Ca14607	transcript	TRANSCRIPT_Ca14607	pseudogene	n.1144_1147delAATT	p.Leu384fs
Ca24216	Ca3	34614	AAGAATTGAGAATTGAGAATTG	AAGAATTGAGAATTG	40.8393	GT:PL:DP	0/1:75,0,14:20	0/0:0,163,172:54	INDEL;IDV=16;IMF=0.8;DP=74;VDB=0.434772;SGB=8.84268;MQSB=0.983949;MQ0F=0;ICB=0.3;HOB=0.125;AC=1;AN=4;DP4=45,14,12,3;MQ=18;ANN=AAGAATTGAGAATTG	frameshift_variant&stop_lost	HIGH	Ca24216	Ca24216	transcript	TRANSCRIPT_Ca24216	pseudogene	n.135_141delAGAATTG	p.Ter45fs
Ca26606	Ca3	39669391	TTCTCTCTCTCTCTCTCTCTCTCTCTCTCTCTCTCTCT	TTCTCTCTCTCTCTCTCTCTCTCTCTCTCTCTCT	195	GT:PL:DP	0/1:120,0,32:29	0/1:110,0,13:21	INDEL;IDV=20;IMF=0.689655;DP=50;VDB=1.30601e-12;SGB=-12.7015;MQSB=0.967362;MQ0F=0;ICB=0.5;HOB=0.5;AC=2;AN=4;DP4=14,1,25,10;MQ=19;ANN=TTCTCTCTCTCTCTCTCTCTCTCTCTCTCTCTCT	frameshift_variant&stop_lost	HIGH	Ca26606	Ca26606	transcript	TRANSCRIPT_Ca26606	pseudogene	n.10_13delCTCT	p.Leu4fs
Ca27282	Ca3	47540989	CCC	CCCC	22.2297	GT:PL:DP	0/0:0,166,132:55	0/1:56,0,48:31	INDEL;IDV=2;IMF=0.0571429;DP=86;VDB=0.0313945;SGB=8.15014;MQSB=1;MQ0F=0;ICB=0.3;HOB=0.125;AC=1;AN=4;DP4=45,27,14,0;MQ=20;ANN=CCCC	frameshift_variant&stop_lost	HIGH	Ca27282	Ca27282	transcript	TRANSCRIPT_Ca27282	pseudogene	n.78dupC	p.Ter27fs
Ca27340	Ca3	47896776	GTT	GT	145	GT:PL:DP	1/1:113,6,0:34	0/1:65,0,31:11	INDEL;IDV=31;IMF=0.911765;DP=45;VDB=0.0763392;SGB=-11.4741;MQSB=0.836533;MQ0F=0;ICB=0.3;HOB=0.125;AC=3;AN=4;DP4=5,9,21,10;MQ=19;ANN=GT	frameshift_variant&stop_lost	HIGH	Ca27340	Ca27340	transcript	TRANSCRIPT_Ca27340	pseudogene	n.1394delA	p.Ter465fs
Ca31350	Ca2	35235227	A	AGAGA	22.8465	GT:PL:DP	0/0:0,72,124:24	0/1:57,0,14:15	INDEL;IDV=8;IMF=0.533333;DP=39;VDB=0.016364;SGB=4.00342;MQSB=1;MQ0F=0;ICB=0.3;HOB=0.125;AC=1;AN=4;DP4=17,14,8,0;MQ=20;ANN=AGAGA	frameshift_variant&stop_lost	HIGH	Ca31350	Ca31350	transcript	TRANSCRIPT_Ca31350	pseudogene	n.66_69dupGAGA	p.Ter24fs
Ca30369	Ca2	21405230	GCC	GC	50	GT:PL:DP	0/0:0,211,156:70	0/1:84,0,77:56	INDEL;IDV=37;IMF=0.649123;DP=126;VDB=1.0597e-06;SGB=20.6245;MQSB=1;MQ0F=0;ICB=0.3;HOB=0.125;AC=1;AN=4;DP4=60,34,29,3;MQ=20;ANN=GC	frameshift_variant&stop_lost&splice_region_variant	HIGH	Ca30369	Ca30369	transcript	TRANSCRIPT_Ca30369	pseudogene	n.1275delG	p.Ter425fs
Ca00012	Ca8	137394	T	C	167	GT:PL:DP	0/0:0,255,255:6165	1/1:206,255,0:5242	DP=12987;VDB=0.946765;SGB=-1522.11;RPB=0.0911625;MQB=0.996592;MQSB=0.999224;BQB=0.356019;MQ0F=0;ICB=0.5;HOB=0.5;AC=2;AN=4;DP4=3829,2624,3030,1924;MQ=19;ANN=C	missense_variant	MODERATE	Ca00012	Ca00012	transcript	TRANSCRIPT_Ca00012	pseudogene	n.1559T>C	p.Leu520Ser
Ca00045	Ca8	331540	C	A	360	GT:PL:DP	1/1:188,78,0:26	1/1:199,102,0:34	DP=70;VDB=0.421387;SGB=-1.38549;MQSB=1;MQ0F=0;AC=4;AN=4;DP4=0,0,34,26;MQ=20;ANN=A	missense_variant	MODERATE	Ca00045	Ca00045	transcript	TRANSCRIPT_Ca00045	pseudogene	n.287G>T	p.Gly96Val
Ca00106	Ca8	710215	G	T	173	GT:PL:DP	0/0:0,255,255:559	1/1:212,255,0:675	DP=1461;VDB=0.59642;SGB=-196.199;RPB=0.930613;MQB=0.877886;MQSB=0.742884;BQB=0.33086;MQ0F=0;ICB=0.5;HOB=0.5;AC=2;AN=4;DP4=363,238,356,277;MQ=19;ANN=T	missense_variant	MODERATE	Ca00106	Ca00106	transcript	TRANSCRIPT_Ca00106	pseudogene	n.1884G>T	p.Met628Ile
Ca00116	Ca8	812593	T	C	78	GT:PL:DP	0/0:0,81,205:27	1/1:117,27,0:9	DP=42;VDB=0.116373;SGB=4.69269;RPB=0.755446;MQB=1;MQSB=1;BQB=0.441541;MQ0F=0;ICB=0.5;HOB=0.5;AC=2;AN=4;DP4=9,18,2,7;MQ=20;ANN=C	missense_variant	MODERATE	Ca00116	Ca00116	transcript	TRANSCRIPT_Ca00116	pseudogene	n.1454T>C	p.Val485Ala
Ca00118	Ca8	791165	T	G	128	GT:PL:DP	0/0:0,255,234:174	1/1:167,220,0:166	DP=350;VDB=1.05757e-05;SGB=101.723;RPB=0.998961;MQB=1;MQSB=1;BQB=0.953505;MQ0F=0;ICB=0.5;HOB=0.5;AC=2;AN=4;DP4=123,68,79,70;MQ=20;ANN=G	missense_variant	MODERATE	Ca00118	Ca00118	transcript	TRANSCRIPT_Ca00118	pseudogene	n.354T>G	p.Cys118Trp
Ca00136	Ca8	911840	C	G	44.1246	GT:PL:DP	0/0:0,111,45:1430	0/1:78,0,55:436	DP=2197;VDB=0;SGB=-156.002;RPB=0;MQB=1;MQSB=1;BQB=2.61695e-16;MQ0F=0;ICB=0.3;HOB=0.125;AC=1;AN=4;DP4=1363,1,424,78;MQ=20;ANN=G	missense_variant	MODERATE	Ca00136	Ca00136	transcript	TRANSCRIPT_Ca00136	pseudogene	n.173C>G	p.Thr58Arg
Ca00136	Ca8	912249	C	T	115	GT:PL:DP	0/0:0,255,255:2765	0/1:149,0,151:769	DP=4307;VDB=1.17346e-15;SGB=-114.883;RPB=5.72381e-06;MQB=0.978097;MQSB=0.314688;BQB=0.00172221;MQ0F=0;ICB=0.3;HOB=0.125;AC=1;AN=4;DP4=1547,1619,144,224;MQ=19;ANN=T	missense_variant	MODERATE	Ca00136	Ca00136	transcript	TRANSCRIPT_Ca00136	pseudogene	n.455C>T	p.Ala152Val
Ca00145	Ca8	1083190	C	G	378	GT:PL:DP	1/1:204,255,0:94	1/1:201,255,0:103	DP=201;VDB=0.0466162;SGB=-1.38629;MQSB=0.974695;MQ0F=0;AC=4;AN=4;DP4=0,0,124,73;MQ=19;ANN=G	missense_variant	MODERATE	Ca00145	Ca00145	transcript	TRANSCRIPT_Ca00145	pseudogene	n.306C>G	p.Asn102Lys
Ca00152	Ca8	999421	G	C	150	GT:PL:DP	0/0:0,117,216:39	1/1:189,60,0:33	DP=74;VDB=0.422125;SGB=19.9314;RPB=0.773629;MQB=1;MQSB=1;BQB=0.960389;MQ0F=0;ICB=0.5;HOB=0.5;AC=2;AN=4;DP4=17,24,12,19;MQ=20;ANN=C	missense_variant	MODERATE	Ca00152	Ca00152	transcript	TRANSCRIPT_Ca00152	pseudogene	n.149C>G	p.Thr50Ser
Ca00154	Ca8	1019571	A	G	486	GT:PL:DP	1/1:255,255,0:788	1/1:255,255,0:864	DP=2276;VDB=0.0140338;SGB=-1.38629;RPB=1;MQB=1;MQSB=0.99911;BQB=1;MQ0F=0;AC=4;AN=4;DP4=0,1,685,966;MQ=19;ANN=G	missense_variant	MODERATE	Ca00154	Ca00154	transcript	TRANSCRIPT_Ca00154	pseudogene	n.85T>C	p.Cys29Arg
Ca00188	Ca8	1370168	A	T	243	GT:PL:DP	1/1:107,57,0:19	1/1:163,63,0:21	DP=41;VDB=4.80008e-13;SGB=-1.3836;MQSB=1;MQ0F=0;AC=4;AN=4;DP4=0,0,33,7;MQ=20;ANN=T	missense_variant	MODERATE	Ca00188	Ca00188	transcript	TRANSCRIPT_Ca00188	pseudogene	n.681A>T	p.Lys227Asn
Ca00188	Ca8	1370170	T	A	242	GT:PL:DP	1/1:106,57,0:19	1/1:163,63,0:21	DP=41;VDB=1.45167e-12;SGB=-1.3836;MQSB=1;MQ0F=0;AC=4;AN=4;DP4=0,0,33,7;MQ=20;ANN=A	missense_variant	MODERATE	Ca00188	Ca00188	transcript	TRANSCRIPT_Ca00188	pseudogene	n.683T>A	p.Ile228Asn
Ca00257	Ca8	1789435	A	G	161	GT:PL:DP	1/1:200,255,0:92	0/0:0,231,168:148	DP=287;VDB=0.711259;SGB=-33.8744;RPB=0.919398;MQB=0.967968;MQSB=0.984373;BQB=0.925312;MQ0F=0;ICB=0.5;HOB=0.5;AC=2;AN=4;DP4=81,55,66,38;MQ=19;ANN=G	missense_variant	MODERATE	Ca00257	Ca00257	transcript	TRANSCRIPT_Ca00257	pseudogene	n.469A>G	p.Asn157Asp
Ca00322	Ca8	2275327	T	G	244	GT:PL:DP	1/1:164,48,0:16	1/1:107,27,0:9	DP=25;VDB=0.00142837;SGB=-1.27013;MQSB=0.973216;MQ0F=0;AC=4;AN=4;DP4=0,0,17,8;MQ=19;ANN=G	missense_variant	MODERATE	Ca00322	Ca00322	transcript	TRANSCRIPT_Ca00322	pseudogene	n.209A>C	p.Tyr70Ser
Ca00322	Ca8	2275331	T	C	252	GT:PL:DP	1/1:172,57,0:19	1/1:107,27,0:9	DP=28;VDB=0.0134872;SGB=-1.18889;MQSB=0.975797;MQ0F=0;AC=4;AN=4;DP4=0,0,19,9;MQ=19;ANN=C	missense_variant	MODERATE	Ca00322	Ca00322	transcript	TRANSCRIPT_Ca00322	pseudogene	n.205A>G	p.Ile69Val
Ca00325	Ca8	2311815	G	A	84	GT:PL:DP	1/1:123,27,0:9	0/0:0,39,144:13	DP=29;VDB=0.639223;SGB=4.69269;RPB=0.763541;MQB=1;MQSB=1;BQB=0.922869;MQ0F=0;ICB=0.5;HOB=0.5;AC=2;AN=4;DP4=9,4,6,3;MQ=20;ANN=A	missense_variant	MODERATE	Ca00325	Ca00325	transcript	TRANSCRIPT_Ca00325	pseudogene	n.631G>A	p.Glu211Lys
Ca00348	Ca8	2410961	C	T	80	GT:PL:DP	0/1:68,0,26:14	0/1:45,0,64:10	DP=26;VDB=7.54597e-08;SGB=-6.25745;RPB=0.000224867;MQB=0.84246;MQSB=0.88692;BQB=0.137833;MQ0F=0;ICB=0.5;HOB=0.5;AC=2;AN=4;DP4=5,5,11,3;MQ=18;ANN=T	missense_variant	MODERATE	Ca00348	Ca00348	transcript	TRANSCRIPT_Ca00348	pseudogene	n.814G>A	p.Asp272Asn
Ca00350	Ca8	2528989	G	A	162	GT:PL:DP	1/1:201,169,0:56	0/0:0,184,187:87	DP=166;VDB=0.675969;SGB=-20.3728;RPB=0.760252;MQB=1;MQSB=1;BQB=0.516515;MQ0F=0;ICB=0.5;HOB=0.5;AC=2;AN=4;DP4=46,37,32,28;MQ=20;ANN=A	missense_variant	MODERATE	Ca00350	Ca00350	transcript	TRANSCRIPT_Ca00350	pseudogene	n.748G>A	p.Asp250Asn
Ca00353	Ca8	2585016	C	T	162	GT:PL:DP	1/1:201,205,0:68	0/0:0,72,153:55	DP=151;VDB=0.626741;SGB=-24.3619;RPB=0.960692;MQB=1;MQSB=1;BQB=0.588446;MQ0F=0;ICB=0.5;HOB=0.5;AC=2;AN=4;DP4=32,18,43,30;MQ=20;ANN=T	missense_variant	MODERATE	Ca00353	Ca00353	transcript	TRANSCRIPT_Ca00353	pseudogene	n.124C>T	p.Arg42Cys
Ca00377	Ca8	2622063	T	C	379	GT:PL:DP	1/1:207,196,0:65	1/1:199,172,0:57	DP=124;VDB=0.0648268;SGB=-1.38629;MQSB=1;MQ0F=0;AC=4;AN=4;DP4=0,0,53,69;MQ=20;ANN=C	missense_variant	MODERATE	Ca00377	Ca00377	transcript	TRANSCRIPT_Ca00377	pseudogene	n.245A>G	p.Lys82Arg
Ca00383	Ca8	2796510	G	T	112	GT:PL:DP	0/1:51,0,48:8	0/1:94,0,36:15	DP=24;VDB=6.31291e-07;SGB=-6.25745;RPB=0.000550621;MQB=1;MQSB=1;BQB=0.12298;MQ0F=0;ICB=0.5;HOB=0.5;AC=2;AN=4;DP4=8,1,8,6;MQ=20;ANN=T	missense_variant	MODERATE	Ca00383	Ca00383	transcript	TRANSCRIPT_Ca00383	pseudogene	n.994G>T	p.Ala332Ser
Ca00388	Ca8	2829016	A	G	216	GT:PL:DP	1/1:255,255,0:391	0/0:0,255,230:448	DP=850;VDB=0.021407;SGB=-130.533;RPB=0.618071;MQB=0.992866;MQSB=0.999978;BQB=0.998597;MQ0F=0;ICB=0.5;HOB=0.5;AC=2;AN=4;DP4=184,236,212,207;MQ=19;ANN=G	missense_variant	MODERATE	Ca00388	Ca00388	transcript	TRANSCRIPT_Ca00388	pseudogene	n.1562T>C	p.Leu521Pro
Ca00403	Ca8	2952578	T	C	91	GT:PL:DP	1/1:83,4,0:110	1/1:34,8,0:83	DP=201;VDB=1.04875e-26;SGB=-26.5099;RPB=0.105085;MQB=1.39016e-05;MQSB=0.339625;BQB=0.166406;MQ0F=0;AC=4;AN=4;DP4=19,94,19,61;MQ=5;ANN=C	missense_variant	MODERATE	Ca00403	Ca00403	transcript	TRANSCRIPT_Ca00403	pseudogene	n.878A>G	p.His293Arg
Ca00461	Ca8	3449990	G	A	202	GT:PL:DP	0/0:0,255,255:3074	1/1:241,255,0:3292	DP=6893;VDB=0.650371;SGB=-917.61;RPB=0.559292;MQB=0.949011;MQSB=0.991203;BQB=0.0310666;MQ0F=0;ICB=0.5;HOB=0.5;AC=2;AN=4;DP4=1670,1712,1484,1500;MQ=19;ANN=A	missense_variant	MODERATE	Ca00461	Ca00461	transcript	TRANSCRIPT_Ca00461	pseudogene	n.395C>T	p.Pro132Leu
Ca00471	Ca8	3506965	G	A	166	GT:PL:DP	1/1:205,255,0:103	0/0:0,245,175:147	DP=316;VDB=0.0592849;SGB=-36.9429;RPB=0.651146;MQB=1;MQSB=1;BQB=0.440207;MQ0F=0;ICB=0.5;HOB=0.5;AC=2;AN=4;DP4=80,56,74,40;MQ=20;ANN=A	missense_variant	MODERATE	Ca00471	Ca00471	transcript	TRANSCRIPT_Ca00471	pseudogene	n.695C>T	p.Pro232Leu
Ca00475	Ca8	3556433	C	T	36.9871	GT:PL:DP	1/1:41,131,0:49	1/1:20,129,0:43	DP=99;VDB=2.40603e-42;SGB=-1.38629;RPB=1;MQB=1;MQSB=0.0909397;BQB=1;MQ0F=0;AC=4;AN=4;DP4=1,0,54,37;MQ=1;ANN=T	missense_variant	MODERATE	Ca00475	Ca00475	transcript	TRANSCRIPT_Ca00475	pseudogene	n.463G>A	p.Val155Ile
Ca00517	Ca8	3938832	A	G	272	GT:PL:DP	1/1:123,30,0:10	1/1:176,48,0:16	DP=26;VDB=3.34652e-07;SGB=-1.31369;MQSB=0.914947;MQ0F=0;AC=4;AN=4;DP4=0,0,10,16;MQ=19;ANN=G	missense_variant	MODERATE	Ca00517	Ca00517	transcript	TRANSCRIPT_Ca00517	pseudogene	n.418A>G	p.Met140Val
Ca00517	Ca8	3938841	G	T	298	GT:PL:DP	1/1:145,36,0:12	1/1:180,54,0:18	DP=30;VDB=7.05715e-06;SGB=-1.34636;MQSB=0.946202;MQ0F=0;AC=4;AN=4;DP4=0,0,14,16;MQ=19;ANN=T	missense_variant	MODERATE	Ca00517	Ca00517	transcript	TRANSCRIPT_Ca00517	pseudogene	n.427G>T	p.Val143Leu
Ca00525	Ca8	4031800	C	T	61	GT:PL:DP	1/1:99,36,0:12	0/0:0,9,41:3	DP=16;VDB=9.33984e-06;SGB=5.72994;RPB=0.809825;MQB=0.809825;MQSB=0.576923;BQB=0.687289;MQ0F=0;ICB=0.5;HOB=0.5;AC=2;AN=4;DP4=2,1,11,1;MQ=17;ANN=T	missense_variant	MODERATE	Ca00525	Ca00525	transcript	TRANSCRIPT_Ca00525	pseudogene	n.352C>T	p.Pro118Ser
Ca00525	Ca8	4031801	C	T	61	GT:PL:DP	1/1:99,36,0:12	0/0:0,9,41:3	DP=16;VDB=9.33984e-06;SGB=5.72994;RPB=0.809825;MQB=0.809825;MQSB=0.576923;BQB=0.687289;MQ0F=0;ICB=0.5;HOB=0.5;AC=2;AN=4;DP4=2,1,11,1;MQ=17;ANN=T	missense_variant	MODERATE	Ca00525	Ca00525	transcript	TRANSCRIPT_Ca00525	pseudogene	n.353C>T	p.Pro118Leu
Ca00525	Ca8	4031852	C	T	73	GT:PL:DP	1/1:102,42,0:14	0/1:5,0,43:5	DP=28;VDB=0.00140428;SGB=0.324603;RPB=0.546074;MQB=0.859633;MQSB=0.324652;BQB=0.110251;MQ0F=0;ICB=0.3;HOB=0.125;AC=3;AN=4;DP4=2,2,13,2;MQ=18;ANN=T	missense_variant	MODERATE	Ca00525	Ca00525	transcript	TRANSCRIPT_Ca00525	pseudogene	n.404C>T	p.Ala135Val
Ca00525	Ca8	4031932	G	A	93	GT:PL:DP	1/1:116,33,0:11	0/1:11,0,31:3	DP=18;VDB=3.74592e-05;SGB=-0.120189;RPB=0;MQB=0.75;MQSB=0.606531;BQB=0.75;MQ0F=0;ICB=0.3;HOB=0.125;AC=3;AN=4;DP4=1,1,8,4;MQ=16;ANN=A	missense_variant	MODERATE	Ca00525	Ca00525	transcript	TRANSCRIPT_Ca00525	pseudogene	n.484G>A	p.Ala162Thr
Ca00549	Ca8	4217786	G	T	155	GT:PL:DP	1/1:194,255,0:88	0/0:0,203,191:94	DP=242;VDB=0.0108941;SGB=-30.1921;RPB=0.954454;MQB=1;MQSB=1;BQB=0.00240607;MQ0F=0;ICB=0.5;HOB=0.5;AC=2;AN=4;DP4=48,42,64,28;MQ=20;ANN=T	missense_variant	MODERATE	Ca00549	Ca00549	transcript	TRANSCRIPT_Ca00549	pseudogene	n.1666G>T	p.Ala556Ser
Ca00553	Ca8	4232874	A	G	384	GT:PL:DP	1/1:206,250,0:83	1/1:205,211,0:70	DP=153;VDB=4.2247e-10;SGB=-1.38629;MQSB=1;MQ0F=0;AC=4;AN=4;DP4=0,0,86,67;MQ=20;ANN=G	missense_variant	MODERATE	Ca00553	Ca00553	transcript	TRANSCRIPT_Ca00553	pseudogene	n.340A>G	p.Lys114Glu
Ca00553	Ca8	4232881	G	C	381	GT:PL:DP	1/1:204,255,0:85	1/1:204,235,0:78	DP=164;VDB=1.12191e-38;SGB=-1.38629;MQSB=1;MQ0F=0;AC=4;AN=4;DP4=0,0,96,67;MQ=20;ANN=C	missense_variant	MODERATE	Ca00553	Ca00553	transcript	TRANSCRIPT_Ca00553	pseudogene	n.347G>C	p.Trp116Ser
Ca00577	Ca8	4453691	G	A	483	GT:PL:DP	1/1:255,255,0:418	1/1:255,255,0:321	DP=895;VDB=5.60519e-45;SGB=-1.38629;MQSB=0.974855;MQ0F=0;AC=4;AN=4;DP4=0,0,301,438;MQ=19;ANN=A	missense_variant	MODERATE	Ca00577	Ca00577	transcript	TRANSCRIPT_Ca00577	pseudogene	n.187G>A	p.Ala63Thr
Ca00577	Ca8	4455669	C	A	161	GT:PL:DP	0/0:0,255,255:605	1/1:200,255,0:453	DP=1072;VDB=0.99876;SGB=285.407;RPB=0.334623;MQB=0.99909;MQSB=0.998601;BQB=0.97645;MQ0F=0;ICB=0.5;HOB=0.5;AC=2;AN=4;DP4=322,322,204,210;MQ=19;ANN=A	missense_variant	MODERATE	Ca00577	Ca00577	transcript	TRANSCRIPT_Ca00577	pseudogene	n.692C>A	p.Ser231Tyr
Ca00592	Ca8	4547217	C	T	145	GT:PL:DP	1/1:85,15,0:5	1/1:87,15,0:5	DP=11;VDB=1.24888e-06;SGB=-1.18153;MQSB=0.952347;MQ0F=0;AC=4;AN=4;DP4=0,0,5,5;MQ=20;ANN=T	missense_variant	MODERATE	Ca00592	Ca00592	transcript	TRANSCRIPT_Ca00592	pseudogene	n.523C>T	p.Pro175Ser
Ca00594	Ca8	4518162	A	G	427	GT:PL:DP	1/1:216,255,0:135	1/1:238,255,0:183	DP=405;VDB=0.539267;SGB=-1.38629;MQSB=1;MQ0F=0;AC=4;AN=4;DP4=0,0,201,117;MQ=20;ANN=G	missense_variant	MODERATE	Ca00594	Ca00594	transcript	TRANSCRIPT_Ca00594	pseudogene	n.1000T>C	p.Phe334Leu
Ca00595	Ca8	4486668	G	C	158	GT:PL:DP	0/1:109,0,4:12	0/1:82,0,39:12	DP=38;VDB=5.09843e-11;SGB=-1.30935;RPB=0.00664501;MQB=1;MQSB=1;BQB=0.00597602;MQ0F=0;ICB=0.5;HOB=0.5;AC=2;AN=4;DP4=3,3,11,7;MQ=20;ANN=C	missense_variant	MODERATE	Ca00595	Ca00595	transcript	TRANSCRIPT_Ca00595	pseudogene	n.933C>G	p.Cys311Trp
Ca00635	Ca8	4961720	A	G	216	GT:PL:DP	1/1:255,255,0:1980	0/0:0,232,169:1311	DP=4127;VDB=3.12228e-05;SGB=-634.692;RPB=0.989308;MQB=0.843887;MQSB=1;BQB=0.335714;MQ0F=0;ICB=0.5;HOB=0.5;AC=2;AN=4;DP4=487,742,828,1234;MQ=19;ANN=G	missense_variant	MODERATE	Ca00635	Ca00635	transcript	TRANSCRIPT_Ca00635	pseudogene	n.1049A>G	p.Asn350Ser
Ca00635	Ca8	4961921	T	A	216	GT:PL:DP	1/1:255,255,0:307	0/0:0,255,188:193	DP=649;VDB=3.77051e-29;SGB=-101.996;RPB=0.0418912;MQB=1;MQSB=1;BQB=0.88774;MQ0F=0;ICB=0.5;HOB=0.5;AC=2;AN=4;DP4=60,114,100,226;MQ=20;ANN=A	missense_variant	MODERATE	Ca00635	Ca00635	transcript	TRANSCRIPT_Ca00635	pseudogene	n.1250T>A	p.Leu417His
Ca00637	Ca8	4928437	G	A	486	GT:PL:DP	1/1:255,255,0:919	1/1:255,255,0:793	DP=1742;VDB=0;SGB=-1.38629;RPB=0;MQB=0;MQSB=3.34876e-06;BQB=0.915977;MQ0F=0;AC=4;AN=4;DP4=111,1,702,898;MQ=18;ANN=A	missense_variant	MODERATE	Ca00637	Ca00637	transcript	TRANSCRIPT_Ca00637	pseudogene	n.538G>A	p.Gly180Ser
Ca00637	Ca8	4928443	G	A	482	GT:PL:DP	1/1:251,255,0:844	1/1:255,255,0:740	DP=1617;VDB=0;SGB=-1.38629;RPB=0;MQB=0;MQSB=7.37215e-11;BQB=0.700919;MQ0F=0;AC=4;AN=4;DP4=156,2,640,786;MQ=17;ANN=A	missense_variant	MODERATE	Ca00637	Ca00637	transcript	TRANSCRIPT_Ca00637	pseudogene	n.544G>A	p.Glu182Lys
Ca00651	Ca8	5005546	C	A	53	GT:PL:DP	1/1:46,56,0:119	1/1:33,8,0:79	DP=236;VDB=0.999998;SGB=-40.0114;RPB=0.0850747;MQB=0.000899503;MQSB=2.26358e-24;BQB=0.404276;MQ0F=0.00423729;AC=4;AN=4;DP4=26,48,70,54;MQ=5;ANN=A	missense_variant	MODERATE	Ca00651	Ca00651	transcript	TRANSCRIPT_Ca00651	pseudogene	n.3277G>T	p.Val1093Leu
Ca00657	Ca8	5121078	C	T	182	GT:PL:DP	0/1:91,0,37:13	0/1:126,0,20:18	DP=37;VDB=3.31069e-15;SGB=-1.30398;RPB=0.00017956;MQB=1;MQSB=1;BQB=0.00105744;MQ0F=0;ICB=0.5;HOB=0.5;AC=2;AN=4;DP4=5,3,10,13;MQ=20;ANN=T	missense_variant	MODERATE	Ca00657	Ca00657	transcript	TRANSCRIPT_Ca00657	pseudogene	n.155C>T	p.Ala52Val
Ca00658	Ca8	5136825	A	G	152	GT:PL:DP	1/1:191,96,0:32	0/0:0,64,176:28	DP=77;VDB=0.0525846;SGB=-12.0878;RPB=0.0279664;MQB=1;MQSB=1;BQB=0.856209;MQ0F=0;ICB=0.5;HOB=0.5;AC=2;AN=4;DP4=17,10,19,14;MQ=20;ANN=G	missense_variant	MODERATE	Ca00658	Ca00658	transcript	TRANSCRIPT_Ca00658	pseudogene	n.673T>C	p.Phe225Leu
Ca00661	Ca8	5173401	C	T	132	GT:PL:DP	1/1:171,255,0:167	0/0:0,162,146:121	DP=339;VDB=0.0153258;SGB=-52.8992;RPB=0.997015;MQB=1;MQSB=1;BQB=0.175198;MQ0F=0;ICB=0.5;HOB=0.5;AC=2;AN=4;DP4=74,48,99,67;MQ=20;ANN=T	missense_variant	MODERATE	Ca00661	Ca00661	transcript	TRANSCRIPT_Ca00661	pseudogene	n.301G>A	p.Ala101Thr
Ca00669	Ca8	5250465	G	A	65	GT:PL:DP	0/0:0,36,90:12	1/1:104,72,0:24	DP=48;VDB=0.0391051;SGB=15.0794;RPB=0.922119;MQB=1;MQSB=1;BQB=0.723016;MQ0F=0;ICB=0.5;HOB=0.5;AC=2;AN=4;DP4=12,0,23,1;MQ=20;ANN=A	missense_variant	MODERATE	Ca00669	Ca00669	transcript	TRANSCRIPT_Ca00669	pseudogene	n.167G>A	p.Ser56Asn
Ca00744	Ca8	5832556	A	G	64	GT:PL:DP	0/0:0,255,186:150	1/1:103,241,0:157	DP=333;VDB=8.29595e-20;SGB=97.5639;RPB=0.403695;MQB=0.0125392;MQSB=0.994659;BQB=0.00576269;MQ0F=0;ICB=0.5;HOB=0.5;AC=2;AN=4;DP4=144,20,132,11;MQ=18;ANN=G	missense_variant	MODERATE	Ca00744	Ca00744	transcript	TRANSCRIPT_Ca00744	pseudogene	n.37A>G	p.Lys13Glu
Ca00747	Ca8	5843760	A	G	331	GT:PL:DP	1/1:176,72,0:24	1/1:182,57,0:19	DP=43;VDB=0.367387;SGB=-1.38232;MQSB=1;MQ0F=0;AC=4;AN=4;DP4=0,0,26,17;MQ=20;ANN=G	missense_variant	MODERATE	Ca00747	Ca00747	transcript	TRANSCRIPT_Ca00747	pseudogene	n.856T>C	p.Ser286Pro
Ca00756	Ca8	5893005	T	A	171	GT:PL:DP	0/1:93,0,64:32	0/1:111,0,55:32	DP=95;VDB=4.92619e-14;SGB=-11.4741;RPB=5.58868e-11;MQB=0.978555;MQSB=0.904837;BQB=2.02594e-09;MQ0F=0;ICB=0.5;HOB=0.5;AC=2;AN=4;DP4=32,1,20,11;MQ=19;ANN=A	missense_variant	MODERATE	Ca00756	Ca00756	transcript	TRANSCRIPT_Ca00756	pseudogene	n.675A>T	p.Arg225Ser
Ca00756	Ca8	5893006	C	G	168	GT:PL:DP	0/1:93,0,64:32	0/1:108,0,55:32	DP=95;VDB=5.6364e-14;SGB=-11.4741;RPB=5.58868e-11;MQB=0.978555;MQSB=0.904837;BQB=5.10439e-09;MQ0F=0;ICB=0.5;HOB=0.5;AC=2;AN=4;DP4=32,1,20,11;MQ=19;ANN=G	missense_variant	MODERATE	Ca00756	Ca00756	transcript	TRANSCRIPT_Ca00756	pseudogene	n.674G>C	p.Arg225Thr
Ca00768	Ca8	6039821	G	T	171	GT:PL:DP	0/1:99,0,60:29	0/1:107,0,41:34	DP=70;VDB=8.83957e-27;SGB=-15.77;RPB=0.231114;MQB=1;MQSB=1;BQB=0.00369102;MQ0F=0;ICB=0.5;HOB=0.5;AC=2;AN=4;DP4=8,10,5,40;MQ=20;ANN=T	missense_variant	MODERATE	Ca00768	Ca00768	transcript	TRANSCRIPT_Ca00768	pseudogene	n.1462G>T	p.Gly488Cys
Ca00789	Ca8	6228672	G	A	186	GT:PL:DP	1/1:225,255,0:151	0/0:0,142,159:86	DP=284;VDB=0.78441;SGB=-50.1376;RPB=0.963556;MQB=1;MQSB=1;BQB=0.703012;MQ0F=0;ICB=0.5;HOB=0.5;AC=2;AN=4;DP4=52,28,98,59;MQ=20;ANN=A	missense_variant	MODERATE	Ca00789	Ca00789	transcript	TRANSCRIPT_Ca00789	pseudogene	n.596C>T	p.Ala199Val
Ca00790	Ca8	6204776	A	C	65	GT:PL:DP	1/1:48,36,0:12	1/1:44,18,0:6	DP=19;VDB=0.397628;SGB=-1.15702;MQSB=0.148002;MQ0F=0;AC=4;AN=4;DP4=0,0,15,3;MQ=6;ANN=C	missense_variant	MODERATE	Ca00790	Ca00790	transcript	TRANSCRIPT_Ca00790	pseudogene	n.2194T>G	p.Leu732Val
Ca00801	Ca8	6384212	T	A	168	GT:PL:DP	1/1:121,24,0:8	1/1:74,18,0:6	DP=14;VDB=4.82599e-06;SGB=-1.24714;MQSB=1;MQ0F=0;AC=4;AN=4;DP4=0,0,4,10;MQ=20;ANN=A	missense_variant	MODERATE	Ca00801	Ca00801	transcript	TRANSCRIPT_Ca00801	pseudogene	n.733A>T	p.Thr245Ser
Ca00801	Ca8	6384238	T	G	242	GT:PL:DP	1/1:165,54,0:18	1/1:104,24,0:8	DP=30;VDB=0.000714675;SGB=-1.12652;MQSB=1;MQ0F=0;AC=4;AN=4;DP4=0,0,13,13;MQ=20;ANN=G	missense_variant	MODERATE	Ca00801	Ca00801	transcript	TRANSCRIPT_Ca00801	pseudogene	n.707A>C	p.Glu236Ala
Ca00810	Ca8	6456043	A	C	93	GT:PL:DP	0/0:0,255,217:94	1/1:132,86,0:98	DP=199;VDB=0.410561;SGB=58.0545;RPB=0.585795;MQB=0.708319;MQSB=0.96939;BQB=0.953241;MQ0F=0;ICB=0.5;HOB=0.5;AC=2;AN=4;DP4=51,55,45,41;MQ=19;ANN=C	missense_variant	MODERATE	Ca00810	Ca00810	transcript	TRANSCRIPT_Ca00810	pseudogene	n.257A>C	p.Asn86Thr
Ca00832	Ca8	6764429	G	T	78	GT:PL:DP	0/0:0,30,127:10	1/1:117,24,0:8	DP=23;VDB=0.905336;SGB=4.00342;RPB=0.673857;MQB=1;MQSB=1;BQB=0.824135;MQ0F=0;ICB=0.5;HOB=0.5;AC=2;AN=4;DP4=7,3,5,3;MQ=20;ANN=T	missense_variant	MODERATE	Ca00832	Ca00832	transcript	TRANSCRIPT_Ca00832	pseudogene	n.1473G>T	p.Gln491His
Ca00840	Ca8	6740583	T	C	444	GT:PL:DP	1/1:231,255,0:194	1/1:237,255,0:201	DP=502;VDB=0.977078;SGB=-1.38629;RPB=1;MQB=1;MQSB=1;BQB=1;MQ0F=0;AC=4;AN=4;DP4=1,0,276,118;MQ=20;ANN=C	missense_variant	MODERATE	Ca00840	Ca00840	transcript	TRANSCRIPT_Ca00840	pseudogene	n.1015A>G	p.Arg339Gly
Ca00854	Ca8	6690518	C	T	98	GT:PL:DP	1/1:134,39,0:13	0/1:0,4,91:8	DP=29;VDB=0.000208628;SGB=-6.25646;RPB=0.175638;MQB=1;MQSB=1;BQB=0.0130096;MQ0F=0;ICB=0.3;HOB=0.125;AC=3;AN=4;DP4=4,3,11,3;MQ=20;ANN=T	missense_variant	MODERATE	Ca00854	Ca00854	transcript	TRANSCRIPT_Ca00854	pseudogene	n.125G>A	p.Gly42Asp
Ca00857	Ca8	6819781	T	C	486	GT:PL:DP	1/1:255,255,0:2117	1/1:255,255,0:1539	DP=3726;VDB=0.00184004;SGB=-1.38629;RPB=0.639436;MQB=0.987685;MQSB=0.847953;BQB=0.0273673;MQ0F=0;AC=4;AN=4;DP4=2,0,2536,1118;MQ=19;ANN=C	missense_variant	MODERATE	Ca00857	Ca00857	transcript	TRANSCRIPT_Ca00857	pseudogene	n.545T>C	p.Phe182Ser
Ca00857	Ca8	6819783	C	G	486	GT:PL:DP	1/1:255,255,0:2119	1/1:255,255,0:1539	DP=3727;VDB=0.00176948;SGB=-1.38629;RPB=0.113778;MQB=0.712282;MQSB=0.848642;BQB=0.998249;MQ0F=0;AC=4;AN=4;DP4=3,1,2535,1119;MQ=19;ANN=G	missense_variant	MODERATE	Ca00857	Ca00857	transcript	TRANSCRIPT_Ca00857	pseudogene	n.547C>G	p.Pro183Ala
Ca00868	Ca8	6972282	T	G	204	GT:PL:DP	1/1:124,255,0:118	1/1:107,255,0:103	DP=222;VDB=6.42187e-12;SGB=-1.38629;MQSB=0.998009;MQ0F=0;AC=4;AN=4;DP4=0,0,217,4;MQ=19;ANN=G	missense_variant	MODERATE	Ca00868	Ca00868	transcript	TRANSCRIPT_Ca00868	pseudogene	n.20T>G	p.Leu7Arg
Ca00872	Ca8	6934732	T	C	216	GT:PL:DP	1/1:123,42,0:14	1/1:120,27,0:9	DP=26;VDB=0.829538;SGB=-1.30398;MQSB=0.645649;MQ0F=0;AC=4;AN=4;DP4=0,0,16,7;MQ=17;ANN=C	missense_variant	MODERATE	Ca00872	Ca00872	transcript	TRANSCRIPT_Ca00872	pseudogene	n.680T>C	p.Val227Ala
Ca00872	Ca8	6935248	C	T	88	GT:PL:DP	1/1:57,3,0:17	1/1:56,5,0:12	DP=33;VDB=0.28163;SGB=-6.56443;RPB=8.83428e-05;MQB=2.75364e-05;MQSB=0.000355788;BQB=0.0724398;MQ0F=0;AC=4;AN=4;DP4=2,12,15,0;MQ=10;ANN=T	missense_variant	MODERATE	Ca00872	Ca00872	transcript	TRANSCRIPT_Ca00872	pseudogene	n.1196C>T	p.Ala399Val
Ca00872	Ca8	6935253	G	A	115	GT:PL:DP	1/1:80,18,0:15	1/1:60,8,0:12	DP=27;VDB=0.440029;SGB=-1.29159;RPB=0.00189339;MQB=0.000553084;MQSB=0.000666944;BQB=0.314263;MQ0F=0;AC=4;AN=4;DP4=1,6,15,5;MQ=11;ANN=A	missense_variant	MODERATE	Ca00872	Ca00872	transcript	TRANSCRIPT_Ca00872	pseudogene	n.1201G>A	p.Glu401Lys
Ca00873	Ca8	6931072	G	T	91	GT:PL:DP	1/1:52,30,0:11	1/1:66,21,0:7	DP=21;VDB=0.0564175;SGB=-1.25943;MQSB=1;MQ0F=0;AC=4;AN=4;DP4=0,0,17,1;MQ=11;ANN=T	missense_variant	MODERATE	Ca00873	Ca00873	transcript	TRANSCRIPT_Ca00873	pseudogene	n.1564G>T	p.Val522Phe
Ca00892	Ca8	7477993	T	C	143	GT:PL:DP	1/1:182,138,0:46	0/0:0,85,144:54	DP=124;VDB=0.997111;SGB=-17.3043;RPB=0.393931;MQB=1;MQSB=1;BQB=0.967993;MQ0F=0;ICB=0.5;HOB=0.5;AC=2;AN=4;DP4=38,12,34,16;MQ=20;ANN=C	missense_variant	MODERATE	Ca00892	Ca00892	transcript	TRANSCRIPT_Ca00892	pseudogene	n.1162A>G	p.Ser388Gly
Ca00895	Ca8	7397832	T	A	396	GT:PL:DP	1/1:209,255,0:94	1/1:214,255,0:98	DP=216;VDB=3.16559e-10;SGB=-1.38629;MQSB=0.993581;MQ0F=0;AC=4;AN=4;DP4=0,0,105,87;MQ=19;ANN=A	missense_variant	MODERATE	Ca00895	Ca00895	transcript	TRANSCRIPT_Ca00895	pseudogene	n.4563A>T	p.Arg1521Ser
Ca00895	Ca8	7397833	C	A	396	GT:PL:DP	1/1:210,255,0:94	1/1:213,255,0:98	DP=216;VDB=2.76754e-10;SGB=-1.38629;MQSB=0.993581;MQ0F=0;AC=4;AN=4;DP4=0,0,105,87;MQ=19;ANN=A	missense_variant	MODERATE	Ca00895	Ca00895	transcript	TRANSCRIPT_Ca00895	pseudogene	n.4562G>T	p.Arg1521Ile
Ca00914	Ca8	7540838	G	T	486	GT:PL:DP	1/1:255,255,0:1039	1/1:255,255,0:971	DP=2191;VDB=0.00235729;SGB=-1.38629;RPB=1;MQB=1;MQSB=0.969446;BQB=1;MQ0F=0;AC=4;AN=4;DP4=0,1,997,1012;MQ=19;ANN=T	missense_variant	MODERATE	Ca00914	Ca00914	transcript	TRANSCRIPT_Ca00914	pseudogene	n.58G>T	p.Val20Phe
Ca00917	Ca8	7465004	T	C	404	GT:PL:DP	1/1:217,255,0:426	1/1:214,255,0:346	DP=847;VDB=0.0573752;SGB=-1.38629;MQSB=6.97731e-29;MQ0F=0;AC=4;AN=4;DP4=0,0,302,470;MQ=14;ANN=C	missense_variant	MODERATE	Ca00917	Ca00917	transcript	TRANSCRIPT_Ca00917	pseudogene	n.683T>C	p.Leu228Ser
Ca00940	Ca8	7555020	G	C	61	GT:PL:DP	0/1:20,0,126:18	0/1:75,0,81:16	DP=39;VDB=0.00152328;SGB=-5.64361;RPB=0.421011;MQB=1;MQSB=1;BQB=0.353822;MQ0F=0;ICB=0.5;HOB=0.5;AC=2;AN=4;DP4=12,10,9,3;MQ=20;ANN=C	missense_variant	MODERATE	Ca00940	Ca00940	transcript	TRANSCRIPT_Ca00940	pseudogene	n.1466C>G	p.Thr489Arg
Ca00940	Ca8	7555173	G	T	20.7352	GT:PL:DP	0/1:9,0,105:15	0/1:46,0,101:15	DP=32;VDB=0.0120785;SGB=-5.0297;RPB=0.107563;MQB=0.418546;MQSB=0.932405;BQB=0.756028;MQ0F=0;ICB=0.5;HOB=0.5;AC=2;AN=4;DP4=10,10,4,6;MQ=18;ANN=T	missense_variant	MODERATE	Ca00940	Ca00940	transcript	TRANSCRIPT_Ca00940	pseudogene	n.1313C>A	p.Thr438Lys
Ca00944	Ca8	7615149	A	C	165	GT:PL:DP	1/1:110,102,0:34	1/1:82,54,0:19	DP=82;VDB=7.18443e-10;SGB=-1.36002;MQSB=0.314824;MQ0F=0;AC=4;AN=4;DP4=0,0,50,3;MQ=17;ANN=C	missense_variant	MODERATE	Ca00944	Ca00944	transcript	TRANSCRIPT_Ca00944	pseudogene	n.62A>C	p.Tyr21Ser
Ca00946	Ca8	7647001	C	A	483	GT:PL:DP	1/1:255,255,0:334	1/1:255,255,0:301	DP=708;VDB=0.668359;SGB=-1.38629;MQSB=0.997903;MQ0F=0;AC=4;AN=4;DP4=0,0,336,299;MQ=19;ANN=A	missense_variant	MODERATE	Ca00946	Ca00946	transcript	TRANSCRIPT_Ca00946	pseudogene	n.559G>T	p.Ala187Ser
Ca01009	Ca8	8220222	C	T	167	GT:PL:DP	0/0:0,255,255:338	1/1:206,255,0:272	DP=684;VDB=0.999995;SGB=173.117;RPB=0.27673;MQB=1;MQSB=1;BQB=0.987496;MQ0F=0;ICB=0.5;HOB=0.5;AC=2;AN=4;DP4=217,141,160,92;MQ=20;ANN=T	missense_variant	MODERATE	Ca01009	Ca01009	transcript	TRANSCRIPT_Ca01009	pseudogene	n.184G>A	p.Glu62Lys
Ca01013	Ca8	8276331	A	G	233	GT:PL:DP	0/1:148,0,113:80	0/1:118,0,127:78	DP=205;VDB=0.978393;SGB=-27.7373;RPB=0.562201;MQB=1;MQSB=1;BQB=0.521458;MQ0F=0;ICB=0.5;HOB=0.5;AC=2;AN=4;DP4=49,25,49,35;MQ=20;ANN=G	missense_variant	MODERATE	Ca01013	Ca01013	transcript	TRANSCRIPT_Ca01013	pseudogene	n.2050T>C	p.Ser684Pro
Ca01013	Ca8	8277745	A	G	117	GT:PL:DP	1/1:156,66,0:35	0/0:0,84,184:28	DP=81;VDB=0.3625;SGB=21.3177;RPB=0.244273;MQB=1;MQSB=1;BQB=0.674379;MQ0F=0;ICB=0.5;HOB=0.5;AC=2;AN=4;DP4=20,10,24,9;MQ=20;ANN=G	missense_variant	MODERATE	Ca01013	Ca01013	transcript	TRANSCRIPT_Ca01013	pseudogene	n.1223T>C	p.Val408Ala
Ca01034	Ca8	8416652	A	G	62	GT:PL:DP	1/1:46,255,0:239	1/1:43,255,0:233	DP=514;VDB=0.39358;SGB=-1.38629;MQSB=0.103038;MQ0F=0.865759;AC=4;AN=4;DP4=0,0,221,251;MQ=0;ANN=G	missense_variant	MODERATE	Ca01034	Ca01034	transcript	TRANSCRIPT_Ca01034	pseudogene	n.626T>C	p.Phe209Ser
Ca01045	Ca8	8581972	C	T	298	GT:PL:DP	1/1:165,160,0:53	1/1:160,123,0:41	DP=94;VDB=1.48586e-09;SGB=-1.38628;MQSB=0.939576;MQ0F=0;AC=4;AN=4;DP4=0,0,75,19;MQ=19;ANN=T	missense_variant	MODERATE	Ca01045	Ca01045	transcript	TRANSCRIPT_Ca01045	pseudogene	n.436G>A	p.Val146Ile
Ca01045	Ca8	8581986	A	G	277	GT:PL:DP	1/1:152,166,0:55	1/1:152,126,0:42	DP=99;VDB=0.11992;SGB=-1.38628;MQSB=1;MQ0F=0;AC=4;AN=4;DP4=0,0,82,15;MQ=20;ANN=G	missense_variant	MODERATE	Ca01045	Ca01045	transcript	TRANSCRIPT_Ca01045	pseudogene	n.422T>C	p.Leu141Ser
Ca01045	Ca8	8582085	C	T	321	GT:PL:DP	1/1:177,135,0:45	1/1:171,141,0:47	DP=126;VDB=0.00787286;SGB=-1.38629;MQSB=1;MQ0F=0;AC=4;AN=4;DP4=0,0,69,23;MQ=20;ANN=T	missense_variant	MODERATE	Ca01045	Ca01045	transcript	TRANSCRIPT_Ca01045	pseudogene	n.323G>A	p.Gly108Glu
Ca01045	Ca8	8582236	C	T	244	GT:PL:DP	1/1:125,39,0:13	1/1:146,48,0:16	DP=32;VDB=1.90782e-09;SGB=-1.36784;MQSB=0.591555;MQ0F=0;AC=4;AN=4;DP4=0,0,21,8;MQ=18;ANN=T	missense_variant	MODERATE	Ca01045	Ca01045	transcript	TRANSCRIPT_Ca01045	pseudogene	n.172G>A	p.Asp58Asn
Ca01045	Ca8	8582340	A	G	307	GT:PL:DP	1/1:172,255,0:90	1/1:162,217,0:72	DP=164;VDB=0.999864;SGB=-1.38629;MQSB=0.984291;MQ0F=0;AC=4;AN=4;DP4=0,0,136,26;MQ=19;ANN=G	missense_variant	MODERATE	Ca01045	Ca01045	transcript	TRANSCRIPT_Ca01045	pseudogene	n.68T>C	p.Val23Ala
Ca01050	Ca8	8651117	C	T	483	GT:PL:DP	1/1:255,255,0:573	1/1:255,255,0:639	DP=1355;VDB=0.402782;SGB=-1.38629;MQSB=0.999998;MQ0F=0;AC=4;AN=4;DP4=0,0,676,536;MQ=19;ANN=T	missense_variant	MODERATE	Ca01050	Ca01050	transcript	TRANSCRIPT_Ca01050	pseudogene	n.1297G>A	p.Ala433Thr
Ca01050	Ca8	8651587	C	T	483	GT:PL:DP	1/1:255,255,0:442	1/1:255,255,0:520	DP=1181;VDB=0.554127;SGB=-1.38629;MQSB=0.973526;MQ0F=0;AC=4;AN=4;DP4=0,0,690,272;MQ=19;ANN=T	missense_variant	MODERATE	Ca01050	Ca01050	transcript	TRANSCRIPT_Ca01050	pseudogene	n.947G>A	p.Arg316Gln
Ca01052	Ca8	8662626	A	C	475	GT:PL:DP	1/1:255,255,0:272	1/1:247,255,0:164	DP=438;VDB=0.101506;SGB=-1.38629;MQSB=1;MQ0F=0;AC=4;AN=4;DP4=0,0,200,236;MQ=20;ANN=C	missense_variant	MODERATE	Ca01052	Ca01052	transcript	TRANSCRIPT_Ca01052	pseudogene	n.805T>G	p.Phe269Val
Ca01052	Ca8	8664564	T	C	452	GT:PL:DP	1/1:255,255,0:181	1/1:224,255,0:115	DP=346;VDB=0.774267;SGB=-1.38629;MQSB=1;MQ0F=0;AC=4;AN=4;DP4=0,0,123,173;MQ=20;ANN=C	missense_variant	MODERATE	Ca01052	Ca01052	transcript	TRANSCRIPT_Ca01052	pseudogene	n.259A>G	p.Thr87Ala
Ca01053	Ca8	8622122	A	T	483	GT:PL:DP	1/1:255,255,0:342	1/1:255,255,0:256	DP=648;VDB=0.999995;SGB=-1.38629;MQSB=1;MQ0F=0;AC=4;AN=4;DP4=0,0,395,203;MQ=20;ANN=T	missense_variant	MODERATE	Ca01053	Ca01053	transcript	TRANSCRIPT_Ca01053	pseudogene	n.1402T>A	p.Leu468Met
Ca01053	Ca8	8624172	G	A	483	GT:PL:DP	1/1:255,255,0:289	1/1:255,255,0:253	DP=569;VDB=0.625818;SGB=-1.38629;MQSB=0.98694;MQ0F=0;AC=4;AN=4;DP4=0,0,332,210;MQ=19;ANN=A	missense_variant	MODERATE	Ca01053	Ca01053	transcript	TRANSCRIPT_Ca01053	pseudogene	n.1133C>T	p.Pro378Leu
Ca01053	Ca8	8632610	G	A	483	GT:PL:DP	1/1:255,255,0:282	1/1:255,255,0:223	DP=519;VDB=0.615621;SGB=-1.38629;MQSB=0.980726;MQ0F=0;AC=4;AN=4;DP4=0,0,292,213;MQ=19;ANN=A	missense_variant	MODERATE	Ca01053	Ca01053	transcript	TRANSCRIPT_Ca01053	pseudogene	n.215C>T	p.Pro72Leu
Ca01053	Ca8	8632867	G	C	452	GT:PL:DP	1/1:241,255,0:124	1/1:238,255,0:97	DP=221;VDB=1.21503e-34;SGB=-1.38629;MQSB=0.996136;MQ0F=0;AC=4;AN=4;DP4=0,0,59,162;MQ=19;ANN=C	missense_variant	MODERATE	Ca01053	Ca01053	transcript	TRANSCRIPT_Ca01053	pseudogene	n.61C>G	p.Leu21Val
Ca01053	Ca8	8632894	G	A	414	GT:PL:DP	1/1:224,255,0:97	1/1:217,250,0:83	DP=180;VDB=1;SGB=-1.38629;MQSB=0.827966;MQ0F=0;AC=4;AN=4;DP4=0,0,66,114;MQ=19;ANN=A	missense_variant	MODERATE	Ca01053	Ca01053	transcript	TRANSCRIPT_Ca01053	pseudogene	n.34C>T	p.Pro12Ser
Ca01055	Ca8	8639659	C	A	410	GT:PL:DP	1/1:219,255,0:102	1/1:218,217,0:72	DP=174;VDB=8.72248e-06;SGB=-1.38629;MQSB=0.985234;MQ0F=0;AC=4;AN=4;DP4=0,0,78,96;MQ=19;ANN=A	missense_variant	MODERATE	Ca01055	Ca01055	transcript	TRANSCRIPT_Ca01055	pseudogene	n.1553G>T	p.Cys518Phe
Ca01055	Ca8	8642493	T	G	163	GT:PL:DP	1/1:202,255,0:103	0/0:0,255,205:88	DP=199;VDB=0.133298;SGB=68.4517;RPB=0.531154;MQB=0.991271;MQSB=0.989886;BQB=0.999065;MQ0F=0;ICB=0.5;HOB=0.5;AC=2;AN=4;DP4=50,40,58,43;MQ=19;ANN=G	missense_variant	MODERATE	Ca01055	Ca01055	transcript	TRANSCRIPT_Ca01055	pseudogene	n.930A>C	p.Lys310Asn
Ca01062	Ca8	8708117	T	C	56	GT:PL:DP	1/1:58,72,0:24	1/1:25,51,0:17	DP=41;VDB=0.865063;SGB=-1.37578;MQSB=0.513417;MQ0F=0;AC=4;AN=4;DP4=0,0,27,14;MQ=5;ANN=C	missense_variant	MODERATE	Ca01062	Ca01062	transcript	TRANSCRIPT_Ca01062	pseudogene	n.1976A>G	p.His659Arg
Ca01062	Ca8	8708126	A	G	48.047	GT:PL:DP	1/1:55,69,0:23	1/1:20,54,0:18	DP=42;VDB=0.894118;SGB=-1.3809;MQSB=0.696556;MQ0F=0;AC=4;AN=4;DP4=0,0,32,9;MQ=5;ANN=G	missense_variant	MODERATE	Ca01062	Ca01062	transcript	TRANSCRIPT_Ca01062	pseudogene	n.1967T>C	p.Ile656Thr
Ca01062	Ca8	8708262	G	A	125	GT:PL:DP	1/1:72,72,0:24	1/1:80,54,0:18	DP=48;VDB=0.0601866;SGB=-1.37985;MQSB=0.0217206;MQ0F=0;AC=4;AN=4;DP4=0,0,17,25;MQ=7;ANN=A	missense_variant	MODERATE	Ca01062	Ca01062	transcript	TRANSCRIPT_Ca01062	pseudogene	n.1831C>T	p.His611Tyr
Ca01062	Ca8	8708445	A	G	152	GT:PL:DP	1/1:85,84,0:28	1/1:94,96,0:32	DP=70;VDB=1.02343e-09;SGB=-1.38608;MQSB=6.77928e-06;MQ0F=0;AC=4;AN=4;DP4=0,0,30,30;MQ=9;ANN=G	missense_variant	MODERATE	Ca01062	Ca01062	transcript	TRANSCRIPT_Ca01062	pseudogene	n.1648T>C	p.Tyr550His
Ca01064	Ca8	8805081	T	A	155	GT:PL:DP	1/1:92,42,0:14	1/1:90,54,0:18	DP=33;VDB=3.50697e-13;SGB=-1.37073;MQ0F=0;AC=4;AN=4;DP4=0,0,32,0;MQ=19;ANN=A	missense_variant	MODERATE	Ca01064	Ca01064	transcript	TRANSCRIPT_Ca01064	pseudogene	n.4T>A	p.Leu2Met
Ca01064	Ca8	8805107	A	C	182	GT:PL:DP	1/1:105,63,0:21	1/1:104,57,0:19	DP=44;VDB=0.999976;SGB=-1.3836;MQSB=0;MQ0F=0;AC=4;AN=4;DP4=0,0,38,2;MQ=19;ANN=C	missense_variant	MODERATE	Ca01064	Ca01064	transcript	TRANSCRIPT_Ca01064	pseudogene	n.30A>C	p.Leu10Phe
Ca01064	Ca8	8805110	C	G	179	GT:PL:DP	1/1:102,42,0:14	1/1:104,39,0:13	DP=29;VDB=9.15358e-05;SGB=-1.36953;MQSB=0.0211283;MQ0F=0;AC=4;AN=4;DP4=0,0,24,3;MQ=18;ANN=G	missense_variant	MODERATE	Ca01064	Ca01064	transcript	TRANSCRIPT_Ca01064	pseudogene	n.33C>G	p.Phe11Leu
Ca01064	Ca8	8805456	C	G	367	GT:PL:DP	1/1:188,96,0:32	1/1:206,108,0:36	DP=82;VDB=8.59197e-05;SGB=-1.38623;MQSB=1;MQ0F=0;AC=4;AN=4;DP4=0,0,38,30;MQ=20;ANN=G	missense_variant	MODERATE	Ca01064	Ca01064	transcript	TRANSCRIPT_Ca01064	pseudogene	n.379C>G	p.Leu127Val
Ca01064	Ca8	8805696	T	G	132	GT:PL:DP	1/1:80,30,0:10	1/1:79,21,0:7	DP=26;VDB=0.979396;SGB=-1.27426;MQ0F=0;AC=4;AN=4;DP4=0,0,17,0;MQ=18;ANN=G	missense_variant	MODERATE	Ca01064	Ca01064	transcript	TRANSCRIPT_Ca01064	pseudogene	n.619T>G	p.Tyr207Asp
Ca01064	Ca8	8805711	G	C	235	GT:PL:DP	1/1:106,11,0:22	1/1:154,46,0:21	DP=119;VDB=0.00114905;SGB=-1.38263;RPB=0.001538;MQB=0.82251;MQSB=0.964547;BQB=0.00298726;MQ0F=0;AC=4;AN=4;DP4=5,0,29,9;MQ=19;ANN=C	missense_variant	MODERATE	Ca01064	Ca01064	transcript	TRANSCRIPT_Ca01064	pseudogene	n.634G>C	p.Asp212His
Ca01064	Ca8	8806812	C	A	369	GT:PL:DP	1/1:192,181,0:60	1/1:204,178,0:59	DP=120;VDB=0.00921177;SGB=-1.38629;MQSB=0.998394;MQ0F=0;AC=4;AN=4;DP4=0,0,70,49;MQ=19;ANN=A	missense_variant	MODERATE	Ca01064	Ca01064	transcript	TRANSCRIPT_Ca01064	pseudogene	n.880C>A	p.Gln294Lys
Ca01064	Ca8	8808103	G	A	361	GT:PL:DP	1/1:198,205,0:68	1/1:190,217,0:72	DP=165;VDB=0.0071807;SGB=-1.38629;MQSB=0.977347;MQ0F=0;AC=4;AN=4;DP4=0,0,91,49;MQ=19;ANN=A	missense_variant	MODERATE	Ca01064	Ca01064	transcript	TRANSCRIPT_Ca01064	pseudogene	n.1385G>A	p.Gly462Glu
Ca01066	Ca8	8816899	T	A	315	GT:PL:DP	1/1:146,255,0:93	1/1:193,255,0:155	DP=327;VDB=0.999954;SGB=-1.38629;RPB=1;MQB=1;MQSB=0.999234;BQB=1;MQ0F=0;AC=4;AN=4;DP4=1,0,219,28;MQ=19;ANN=A	missense_variant	MODERATE	Ca01066	Ca01066	transcript	TRANSCRIPT_Ca01066	pseudogene	n.112T>A	p.Phe38Ile
Ca01066	Ca8	8817038	C	G	486	GT:PL:DP	1/1:255,255,0:691	1/1:255,255,0:684	DP=1383;VDB=1.57713e-09;SGB=-1.38629;RPB=1;MQB=1;MQSB=1;BQB=1;MQ0F=0;AC=4;AN=4;DP4=1,0,912,462;MQ=20;ANN=G	missense_variant	MODERATE	Ca01066	Ca01066	transcript	TRANSCRIPT_Ca01066	pseudogene	n.251C>G	p.Thr84Ser
Ca01069	Ca8	8819257	G	A	174	GT:PL:DP	1/1:89,78,0:26	1/1:112,111,0:37	DP=73;VDB=2.78581e-07;SGB=-1.38486;MQSB=0.5;MQ0F=0;AC=4;AN=4;DP4=0,0,61,2;MQ=19;ANN=A	missense_variant	MODERATE	Ca01069	Ca01069	transcript	TRANSCRIPT_Ca01069	pseudogene	n.2870C>T	p.Ser957Leu
Ca01069	Ca8	8819794	A	G	257	GT:PL:DP	1/1:147,187,0:62	1/1:134,243,0:88	DP=194;VDB=2.2063e-06;SGB=-1.38629;RPB=1;MQB=1;MQSB=0.996237;BQB=1;MQ0F=0;AC=4;AN=4;DP4=1,0,136,13;MQ=19;ANN=G	missense_variant	MODERATE	Ca01069	Ca01069	transcript	TRANSCRIPT_Ca01069	pseudogene	n.2333T>C	p.Val778Ala
Ca01069	Ca8	8819890	A	G	412	GT:PL:DP	1/1:212,255,0:421	1/1:224,255,0:591	DP=1043;VDB=0.668367;SGB=-1.38629;RPB=1;MQB=1;MQSB=0.479513;BQB=1;MQ0F=0;AC=4;AN=4;DP4=1,0,939,72;MQ=19;ANN=G	missense_variant	MODERATE	Ca01069	Ca01069	transcript	TRANSCRIPT_Ca01069	pseudogene	n.2237T>C	p.Val746Ala
Ca01069	Ca8	8819902	A	G	409	GT:PL:DP	1/1:219,255,0:481	1/1:217,255,0:645	DP=1170;VDB=0.483184;SGB=-1.38629;MQSB=0.370659;MQ0F=0;AC=4;AN=4;DP4=0,0,1039,87;MQ=19;ANN=G	missense_variant	MODERATE	Ca01069	Ca01069	transcript	TRANSCRIPT_Ca01069	pseudogene	n.2225T>C	p.Val742Ala
Ca01069	Ca8	8821221	C	A	483	GT:PL:DP	1/1:255,255,0:475	1/1:255,255,0:657	DP=1160;VDB=0.0187903;SGB=-1.38629;MQSB=1;MQ0F=0;AC=4;AN=4;DP4=0,0,493,639;MQ=20;ANN=A	missense_variant	MODERATE	Ca01069	Ca01069	transcript	TRANSCRIPT_Ca01069	pseudogene	n.1699G>T	p.Gly567Trp
Ca01069	Ca8	8822175	C	A	483	GT:PL:DP	1/1:255,255,0:457	1/1:255,255,0:617	DP=1306;VDB=0.239753;SGB=-1.38629;MQSB=1;MQ0F=0;AC=4;AN=4;DP4=0,0,530,544;MQ=20;ANN=A	missense_variant	MODERATE	Ca01069	Ca01069	transcript	TRANSCRIPT_Ca01069	pseudogene	n.1424G>T	p.Cys475Phe
Ca01069	Ca8	8823104	G	A	483	GT:PL:DP	1/1:255,255,0:323	1/1:255,255,0:441	DP=913;VDB=1.50005e-09;SGB=-1.38629;MQSB=0.972775;MQ0F=0;AC=4;AN=4;DP4=0,0,398,366;MQ=19;ANN=A	missense_variant	MODERATE	Ca01069	Ca01069	transcript	TRANSCRIPT_Ca01069	pseudogene	n.743C>T	p.Thr248Met
Ca01069	Ca8	8823739	C	G	483	GT:PL:DP	1/1:255,255,0:439	1/1:255,255,0:479	DP=1167;VDB=0.973782;SGB=-1.38629;MQSB=0.981416;MQ0F=0;AC=4;AN=4;DP4=0,0,536,382;MQ=19;ANN=G	missense_variant	MODERATE	Ca01069	Ca01069	transcript	TRANSCRIPT_Ca01069	pseudogene	n.546G>C	p.Met182Ile
Ca01069	Ca8	8823861	A	T	483	GT:PL:DP	1/1:255,255,0:225	1/1:255,255,0:280	DP=524;VDB=0.050341;SGB=-1.38629;MQSB=0.954549;MQ0F=0;AC=4;AN=4;DP4=0,0,311,194;MQ=19;ANN=T	missense_variant	MODERATE	Ca01069	Ca01069	transcript	TRANSCRIPT_Ca01069	pseudogene	n.424T>A	p.Leu142Met
Ca01069	Ca8	8824069	T	A	466	GT:PL:DP	1/1:246,255,0:293	1/1:247,255,0:343	DP=638;VDB=0.987416;SGB=-1.38629;MQSB=0.999104;MQ0F=0;AC=4;AN=4;DP4=0,0,523,113;MQ=19;ANN=A	missense_variant	MODERATE	Ca01069	Ca01069	transcript	TRANSCRIPT_Ca01069	pseudogene	n.328A>T	p.Met110Leu
Ca01070	Ca8	8828791	T	C	449	GT:PL:DP	1/1:243,255,0:104	1/1:233,199,0:66	DP=171;VDB=0.801258;SGB=-1.38629;MQSB=1;MQ0F=0;AC=4;AN=4;DP4=0,0,47,123;MQ=20;ANN=C	missense_variant	MODERATE	Ca01070	Ca01070	transcript	TRANSCRIPT_Ca01070	pseudogene	n.694A>G	p.Thr232Ala
Ca01070	Ca8	8829569	T	A	378	GT:PL:DP	1/1:209,90,0:30	1/1:196,75,0:25	DP=55;VDB=2.12016e-42;SGB=-1.38566;MQSB=0.95756;MQ0F=0;AC=4;AN=4;DP4=0,0,21,34;MQ=19;ANN=A	missense_variant	MODERATE	Ca01070	Ca01070	transcript	TRANSCRIPT_Ca01070	pseudogene	n.421A>T	p.Thr141Ser
Ca01070	Ca8	8829574	T	C	116	GT:PL:DP	1/1:78,24,0:8	1/1:65,24,0:8	DP=16;VDB=6.27767e-11;SGB=-1.30221;MQ0F=0;AC=4;AN=4;DP4=0,0,0,16;MQ=15;ANN=C	missense_variant	MODERATE	Ca01070	Ca01070	transcript	TRANSCRIPT_Ca01070	pseudogene	n.416A>G	p.Lys139Arg
Ca01070	Ca8	8829616	T	C	387	GT:PL:DP	1/1:207,255,0:119	1/1:207,255,0:103	DP=283;VDB=1.44514e-22;SGB=-1.38629;MQSB=0.996143;MQ0F=0;AC=4;AN=4;DP4=0,0,141,81;MQ=19;ANN=C	missense_variant	MODERATE	Ca01070	Ca01070	transcript	TRANSCRIPT_Ca01070	pseudogene	n.374A>G	p.Gln125Arg
Ca01071	Ca8	8859277	G	T	393	GT:PL:DP	1/1:216,255,0:119	1/1:204,255,0:97	DP=279;VDB=0;SGB=-1.38629;MQSB=0.953606;MQ0F=0;AC=4;AN=4;DP4=0,0,124,92;MQ=19;ANN=T	missense_variant	MODERATE	Ca01071	Ca01071	transcript	TRANSCRIPT_Ca01071	pseudogene	n.2392C>A	p.Pro798Thr
Ca01071	Ca8	8862715	T	G	483	GT:PL:DP	1/1:255,255,0:2279	1/1:255,255,0:1744	DP=4289;VDB=0.679342;SGB=-1.38629;MQSB=0.966454;MQ0F=0;AC=4;AN=4;DP4=0,0,2424,1599;MQ=19;ANN=G	missense_variant	MODERATE	Ca01071	Ca01071	transcript	TRANSCRIPT_Ca01071	pseudogene	n.1436A>C	p.Gln479Pro
Ca01071	Ca8	8865704	G	A	483	GT:PL:DP	1/1:255,255,0:1258	1/1:255,255,0:1006	DP=2291;VDB=0.0401625;SGB=-1.38629;MQSB=0.996072;MQ0F=0;AC=4;AN=4;DP4=0,0,1286,978;MQ=19;ANN=A	missense_variant	MODERATE	Ca01071	Ca01071	transcript	TRANSCRIPT_Ca01071	pseudogene	n.637C>T	p.Pro213Ser
Ca01071	Ca8	8866579	G	C	486	GT:PL:DP	1/1:255,255,0:2823	1/1:255,255,0:2257	DP=5439;VDB=0.00255708;SGB=-1.38629;RPB=0.554233;MQB=0.999721;MQSB=0.737072;BQB=0.179206;MQ0F=0;AC=4;AN=4;DP4=3,0,2657,2420;MQ=19;ANN=C	missense_variant	MODERATE	Ca01071	Ca01071	transcript	TRANSCRIPT_Ca01071	pseudogene	n.419C>G	p.Thr140Ser
Ca01071	Ca8	8866798	A	C	479	GT:PL:DP	1/1:255,255,0:1577	1/1:248,255,0:1177	DP=2759;VDB=0.921082;SGB=-1.38629;RPB=0.147104;MQB=0.994656;MQSB=0.274085;BQB=0.69918;MQ0F=0;AC=4;AN=4;DP4=2,1,2083,668;MQ=19;ANN=C	missense_variant	MODERATE	Ca01071	Ca01071	transcript	TRANSCRIPT_Ca01071	pseudogene	n.283T>G	p.Ser95Ala
Ca01071	Ca8	8866830	G	T	486	GT:PL:DP	1/1:255,255,0:1783	1/1:255,255,0:1445	DP=3705;VDB=1.95505e-16;SGB=-1.38629;RPB=1;MQB=1;MQSB=6.2606e-05;BQB=1;MQ0F=0;AC=4;AN=4;DP4=0,1,2232,995;MQ=19;ANN=T	missense_variant	MODERATE	Ca01071	Ca01071	transcript	TRANSCRIPT_Ca01071	pseudogene	n.251C>A	p.Ser84Tyr
Ca01071	Ca8	8867067	C	A	265	GT:PL:DP	1/1:207,148,0:49	1/1:85,69,0:24	DP=81;VDB=4.18167e-12;SGB=-1.34746;MQSB=0.958438;MQ0F=0;AC=4;AN=4;DP4=0,0,8,65;MQ=18;ANN=A	missense_variant	MODERATE	Ca01071	Ca01071	transcript	TRANSCRIPT_Ca01071	pseudogene	n.14G>T	p.Cys5Phe
Ca01072	Ca8	8876083	G	C	461	GT:PL:DP	1/1:242,255,0:6867	1/1:243,255,0:6817	DP=14857;VDB=0.730889;SGB=-1.38629;RPB=1;MQB=1;MQSB=0.992773;BQB=1;MQ0F=0;AC=4;AN=4;DP4=1,0,12125,1558;MQ=19;ANN=C	missense_variant	MODERATE	Ca01072	Ca01072	transcript	TRANSCRIPT_Ca01072	pseudogene	n.1781C>G	p.Ser594Cys
Ca01079	Ca8	8930911	C	T	30.1266	GT:PL:DP	1/1:44,10,0:6	1/1:11,1,0:5	DP=15;VDB=0.000346075;SGB=-4.10417;RPB=0.803868;MQB=0.241161;MQSB=0.0891517;BQB=0.0401934;MQ0F=0.333333;AC=4;AN=4;DP4=4,0,1,6;MQ=7;ANN=T	missense_variant	MODERATE	Ca01079	Ca01079	transcript	TRANSCRIPT_Ca01079	pseudogene	n.745G>A	p.Gly249Ser
Ca01080	Ca8	9068182	G	C	376	GT:PL:DP	1/1:204,163,0:54	1/1:199,90,0:30	DP=89;VDB=0.212619;SGB=-1.38113;MQSB=1;MQ0F=0;AC=4;AN=4;DP4=0,0,45,39;MQ=20;ANN=C	missense_variant	MODERATE	Ca01080	Ca01080	transcript	TRANSCRIPT_Ca01080	pseudogene	n.58G>C	p.Val20Leu
Ca01080	Ca8	9069778	T	C	358	GT:PL:DP	1/1:196,144,0:48	1/1:189,132,0:44	DP=96;VDB=0.998355;SGB=-1.38629;MQSB=0.99059;MQ0F=0;AC=4;AN=4;DP4=0,0,58,34;MQ=19;ANN=C	missense_variant	MODERATE	Ca01080	Ca01080	transcript	TRANSCRIPT_Ca01080	pseudogene	n.1654T>C	p.Cys552Arg
Ca01080	Ca8	9069922	C	G	348	GT:PL:DP	1/1:200,184,0:61	1/1:175,81,0:27	DP=102;VDB=0.0209036;SGB=-1.30038;MQSB=0.9884;MQ0F=0;AC=4;AN=4;DP4=0,0,52,36;MQ=19;ANN=G	missense_variant	MODERATE	Ca01080	Ca01080	transcript	TRANSCRIPT_Ca01080	pseudogene	n.1798C>G	p.His600Asp
Ca01080	Ca8	9069944	G	A	354	GT:PL:DP	1/1:196,157,0:52	1/1:185,90,0:30	DP=94;VDB=0.992551;SGB=-1.38278;MQSB=0.996347;MQ0F=0;AC=4;AN=4;DP4=0,0,50,32;MQ=19;ANN=A	missense_variant	MODERATE	Ca01080	Ca01080	transcript	TRANSCRIPT_Ca01080	pseudogene	n.1820G>A	p.Cys607Tyr
Ca01080	Ca8	9070049	T	A	266	GT:PL:DP	1/1:139,33,0:11	1/1:154,42,0:14	DP=31;VDB=0.131345;SGB=-1.35241;MQSB=1;MQ0F=0;AC=4;AN=4;DP4=0,0,16,9;MQ=20;ANN=A	missense_variant	MODERATE	Ca01080	Ca01080	transcript	TRANSCRIPT_Ca01080	pseudogene	n.1925T>A	p.Val642Glu
Ca01080	Ca8	9070221	T	A	328	GT:PL:DP	1/1:175,163,0:54	1/1:180,90,0:30	DP=111;VDB=0.563857;SGB=-1.38113;MQSB=1;MQ0F=0;AC=4;AN=4;DP4=0,0,61,23;MQ=20;ANN=A	missense_variant	MODERATE	Ca01080	Ca01080	transcript	TRANSCRIPT_Ca01080	pseudogene	n.2097T>A	p.Asp699Glu
Ca01080	Ca8	9070522	T	A	295	GT:PL:DP	1/1:172,157,0:52	1/1:147,70,0:30	DP=102;VDB=0.964569;SGB=-1.38051;RPB=1;MQB=1;MQSB=1;BQB=1;MQ0F=0;AC=4;AN=4;DP4=0,1,63,18;MQ=20;ANN=A	missense_variant	MODERATE	Ca01080	Ca01080	transcript	TRANSCRIPT_Ca01080	pseudogene	n.2398T>A	p.Leu800Met
Ca01080	Ca8	9070781	A	G	373	GT:PL:DP	1/1:196,190,0:63	1/1:204,114,0:38	DP=120;VDB=0.00429246;SGB=-1.38576;MQSB=0.998674;MQ0F=0;AC=4;AN=4;DP4=0,0,58,43;MQ=19;ANN=G	missense_variant	MODERATE	Ca01080	Ca01080	transcript	TRANSCRIPT_Ca01080	pseudogene	n.2657A>G	p.Glu886Gly
Ca01085	Ca8	9061380	G	A	361	GT:PL:DP	1/1:193,255,0:106	1/1:195,255,0:111	DP=279;VDB=0.173661;SGB=-1.38629;MQSB=1;MQ0F=0;AC=4;AN=4;DP4=0,0,162,55;MQ=20;ANN=A	missense_variant	MODERATE	Ca01085	Ca01085	transcript	TRANSCRIPT_Ca01085	pseudogene	n.980C>T	p.Pro327Leu
Ca01085	Ca8	9063343	T	A	354	GT:PL:DP	1/1:197,232,0:77	1/1:184,196,0:65	DP=189;VDB=0.0165188;SGB=-1.38629;MQSB=0.994824;MQ0F=0;AC=4;AN=4;DP4=0,0,95,47;MQ=19;ANN=A	missense_variant	MODERATE	Ca01085	Ca01085	transcript	TRANSCRIPT_Ca01085	pseudogene	n.146A>T	p.Asn49Ile
Ca01085	Ca8	9063484	A	G	194	GT:PL:DP	1/1:131,33,0:11	1/1:90,33,0:11	DP=31;VDB=1.30526e-06;SGB=-1.35238;MQSB=1;MQ0F=0;AC=4;AN=4;DP4=0,0,2,20;MQ=20;ANN=G	missense_variant	MODERATE	Ca01085	Ca01085	transcript	TRANSCRIPT_Ca01085	pseudogene	n.5T>C	p.Leu2Ser
Ca01086	Ca8	9076929	G	T	423	GT:PL:DP	1/1:233,255,0:140	1/1:217,255,0:113	DP=254;VDB=7.27814e-06;SGB=-1.38629;MQSB=0.976836;MQ0F=0;AC=4;AN=4;DP4=0,0,126,127;MQ=19;ANN=T	missense_variant	MODERATE	Ca01086	Ca01086	transcript	TRANSCRIPT_Ca01086	pseudogene	n.443C>A	p.Pro148His
Ca01086	Ca8	9077040	T	A	374	GT:PL:DP	1/1:204,255,0:117	1/1:197,255,0:117	DP=316;VDB=7.95006e-05;SGB=-1.38629;MQSB=1;MQ0F=0;AC=4;AN=4;DP4=0,0,168,66;MQ=20;ANN=A	missense_variant	MODERATE	Ca01086	Ca01086	transcript	TRANSCRIPT_Ca01086	pseudogene	n.332A>T	p.Asn111Ile
Ca01091	Ca8	9109338	G	A	297	GT:PL:DP	1/1:185,190,0:63	1/1:139,33,0:11	DP=85;VDB=0.0739969;SGB=4.59137;MQSB=0.999984;MQ0F=0;AC=4;AN=4;DP4=0,0,49,25;MQ=19;ANN=A	missense_variant	MODERATE	Ca01091	Ca01091	transcript	TRANSCRIPT_Ca01091	pseudogene	n.154G>A	p.Glu52Lys
Ca01091	Ca8	9109375	G	A	278	GT:PL:DP	1/1:189,217,0:72	1/1:116,30,0:10	DP=95;VDB=0.0541372;SGB=6.82743;MQSB=0.855816;MQ0F=0;AC=4;AN=4;DP4=0,0,56,26;MQ=19;ANN=A	missense_variant	MODERATE	Ca01091	Ca01091	transcript	TRANSCRIPT_Ca01091	pseudogene	n.191G>A	p.Ser64Asn
Ca01091	Ca8	9111015	T	A	315	GT:PL:DP	1/1:203,196,0:65	1/1:139,81,0:27	DP=119;VDB=0.715129;SGB=-1.20877;MQSB=0.964558;MQ0F=0;AC=4;AN=4;DP4=0,0,59,33;MQ=19;ANN=A	missense_variant	MODERATE	Ca01091	Ca01091	transcript	TRANSCRIPT_Ca01091	pseudogene	n.1187T>A	p.Phe396Tyr
Ca01133	Ca8	9538031	G	A	132	GT:PL:DP	0/1:103,0,129:85	0/1:63,0,120:61	DP=161;VDB=0.000104177;SGB=-22.2139;RPB=0.000376066;MQB=0.000163508;MQSB=0.942405;BQB=0.0870224;MQ0F=0;ICB=0.5;HOB=0.5;AC=2;AN=4;DP4=56,24,28,38;MQ=15;ANN=A	missense_variant	MODERATE	Ca01133	Ca01133	transcript	TRANSCRIPT_Ca01133	pseudogene	n.397G>A	p.Ala133Thr
Ca01133	Ca8	9538151	G	A	33.3528	GT:PL:DP	0/1:30,0,130:61	0/1:39,0,130:36	DP=125;VDB=0.00556944;SGB=-10.5535;RPB=0.0489978;MQB=0.121312;MQSB=0.212912;BQB=0.00326678;MQ0F=0.032;ICB=0.5;HOB=0.5;AC=2;AN=4;DP4=43,26,21,7;MQ=17;ANN=A	missense_variant	MODERATE	Ca01133	Ca01133	transcript	TRANSCRIPT_Ca01133	pseudogene	n.517G>A	p.Ala173Thr
Ca01133	Ca8	9538331	G	A	67	GT:PL:DP	0/1:73,0,125:44	0/1:29,0,108:64	DP=145;VDB=3.83409e-07;SGB=-10.5535;RPB=0.188699;MQB=0.978126;MQSB=0.701969;BQB=0.85447;MQ0F=0;ICB=0.5;HOB=0.5;AC=2;AN=4;DP4=51,29,12,16;MQ=19;ANN=A	missense_variant	MODERATE	Ca01133	Ca01133	transcript	TRANSCRIPT_Ca01133	pseudogene	n.697G>A	p.Gly233Arg
Ca01133	Ca8	9538417	A	T	173	GT:PL:DP	1/1:84,7,0:19	1/1:114,7,0:20	DP=60;VDB=1.01953e-12;SGB=-9.63298;RPB=1.99473e-06;MQB=1.39769e-05;MQSB=0.0107078;BQB=8.37706e-05;MQ0F=0;AC=4;AN=4;DP4=11,3,5,20;MQ=12;ANN=T	missense_variant	MODERATE	Ca01133	Ca01133	transcript	TRANSCRIPT_Ca01133	pseudogene	n.783A>T	p.Leu261Phe
Ca01133	Ca8	9538420	A	T	171	GT:PL:DP	1/1:80,6,0:18	1/1:116,3,0:18	DP=48;VDB=1.96544e-14;SGB=-8.71242;RPB=3.77736e-06;MQB=2.10964e-05;MQSB=0.0113595;BQB=0.000205118;MQ0F=0;AC=4;AN=4;DP4=11,3,5,17;MQ=13;ANN=T	missense_variant	MODERATE	Ca01133	Ca01133	transcript	TRANSCRIPT_Ca01133	pseudogene	n.786A>T	p.Lys262Asn
Ca01133	Ca8	9538448	A	G	42.4428	GT:PL:DP	0/1:23,0,10:17	0/1:52,0,12:23	DP=55;VDB=8.43448e-05;SGB=-6.56435;RPB=0.059635;MQB=0.000815104;MQSB=0.397881;BQB=0.00436666;MQ0F=0.0181818;ICB=0.5;HOB=0.5;AC=2;AN=4;DP4=18,7,10,5;MQ=8;ANN=G	missense_variant	MODERATE	Ca01133	Ca01133	transcript	TRANSCRIPT_Ca01133	pseudogene	n.814A>G	p.Asn272Asp
Ca01139	Ca8	9532288	G	T	37.0236	GT:PL:DP	0/1:49,0,37:56	0/1:21,0,23:63	DP=162;VDB=0.971887;SGB=-16.0769;RPB=0.00320795;MQB=0.0605318;MQSB=0.770073;BQB=0.740642;MQ0F=0.216049;ICB=0.5;HOB=0.5;AC=2;AN=4;DP4=44,29,35,11;MQ=7;ANN=T	missense_variant	MODERATE	Ca01139	Ca01139	transcript	TRANSCRIPT_Ca01139	pseudogene	n.73G>T	p.Val25Leu
Ca01153	Ca8	9810958	A	C	384	GT:PL:DP	1/1:209,255,0:418	1/1:199,255,0:527	DP=1837;VDB=0;SGB=-1.38629;RPB=0.651445;MQB=0.409133;MQSB=0.621692;BQB=0.000142317;MQ0F=0;AC=4;AN=4;DP4=5,1,904,35;MQ=19;ANN=C	missense_variant	MODERATE	Ca01153	Ca01153	transcript	TRANSCRIPT_Ca01153	pseudogene	n.715A>C	p.Ile239Leu
Ca01175	Ca8	10146421	C	T	70	GT:PL:DP	0/0:0,18,86:6	1/1:109,21,0:7	DP=16;VDB=0.0505719;SGB=3.31571;RPB=0.470358;MQB=0.961166;MQSB=1;BQB=0.961166;MQ0F=0;ICB=0.5;HOB=0.5;AC=2;AN=4;DP4=5,1,4,3;MQ=20;ANN=T	missense_variant	MODERATE	Ca01175	Ca01175	transcript	TRANSCRIPT_Ca01175	pseudogene	n.1694C>T	p.Ala565Val
Ca01175	Ca8	10146441	A	G	82	GT:PL:DP	0/0:0,15,79:5	1/1:121,24,0:8	DP=15;VDB=0.50238;SGB=4.00342;RPB=0.342519;MQB=1;MQSB=1;BQB=0.50373;MQ0F=0;ICB=0.5;HOB=0.5;AC=2;AN=4;DP4=4,1,4,4;MQ=20;ANN=G	missense_variant	MODERATE	Ca01175	Ca01175	transcript	TRANSCRIPT_Ca01175	pseudogene	n.1714A>G	p.Ile572Val
Ca01177	Ca8	10174622	A	G	216	GT:PL:DP	0/0:0,255,221:416	1/1:255,255,0:209	DP=626;VDB=0.000399887;SGB=-74.6858;RPB=3.11964e-05;MQB=1;MQSB=1;BQB=0.805144;MQ0F=0;ICB=0.5;HOB=0.5;AC=2;AN=4;DP4=180,208,118,119;MQ=20;ANN=G	missense_variant	MODERATE	Ca01177	Ca01177	transcript	TRANSCRIPT_Ca01177	pseudogene	n.242A>G	p.Asn81Ser
Ca01177	Ca8	10182892	A	G	216	GT:PL:DP	0/0:0,255,186:670	1/1:255,255,0:777	DP=1504;VDB=0.861255;SGB=-263.093;RPB=0.178929;MQB=1;MQSB=1;BQB=0.982002;MQ0F=0;ICB=0.5;HOB=0.5;AC=2;AN=4;DP4=251,345,381,470;MQ=20;ANN=G	missense_variant	MODERATE	Ca01177	Ca01177	transcript	TRANSCRIPT_Ca01177	pseudogene	n.1663A>G	p.Met555Val
Ca01178	Ca8	10004415	G	A	180	GT:PL:DP	0/1:94,0,97:30	0/1:119,0,90:36	DP=72;VDB=0.0385913;SGB=-13.6221;RPB=0.75709;MQB=0.768017;MQSB=0.956212;BQB=0.607127;MQ0F=0;ICB=0.5;HOB=0.5;AC=2;AN=4;DP4=19,9,25,13;MQ=18;ANN=A	missense_variant	MODERATE	Ca01178	Ca01178	transcript	TRANSCRIPT_Ca01178	pseudogene	n.41G>A	p.Ser14Asn
Ca01178	Ca8	10004417	G	A	181	GT:PL:DP	0/1:94,0,97:30	0/1:120,0,80:35	DP=71;VDB=0.0385913;SGB=-13.6221;RPB=0.595389;MQB=0.772307;MQSB=0.949285;BQB=0.123967;MQ0F=0;ICB=0.5;HOB=0.5;AC=2;AN=4;DP4=19,8,25,13;MQ=18;ANN=A	missense_variant	MODERATE	Ca01178	Ca01178	transcript	TRANSCRIPT_Ca01178	pseudogene	n.43G>A	p.Ala15Thr
Ca01178	Ca8	10004500	A	C	238	GT:PL:DP	0/1:143,0,64:54	0/1:130,0,64:62	DP=150;VDB=7.45967e-08;SGB=-27.4304;RPB=0.0530749;MQB=0.778981;MQSB=0.882592;BQB=0.563612;MQ0F=0;ICB=0.5;HOB=0.5;AC=2;AN=4;DP4=19,14,38,45;MQ=18;ANN=C	missense_variant	MODERATE	Ca01178	Ca01178	transcript	TRANSCRIPT_Ca01178	pseudogene	n.126A>C	p.Lys42Asn
Ca01178	Ca8	10005005	T	A	87	GT:PL:DP	0/1:79,0,97:41	0/1:41,0,103:37	DP=85;VDB=8.3154e-11;SGB=-12.7015;RPB=0.936691;MQB=0.732731;MQSB=0.973501;BQB=0.658429;MQ0F=0.0117647;ICB=0.5;HOB=0.5;AC=2;AN=4;DP4=13,30,31,4;MQ=16;ANN=A	missense_variant	MODERATE	Ca01178	Ca01178	transcript	TRANSCRIPT_Ca01178	pseudogene	n.631T>A	p.Phe211Ile
Ca01178	Ca8	10005036	T	G	75	GT:PL:DP	0/1:60,0,13:34	0/1:51,0,41:37	DP=71;VDB=5.80256e-37;SGB=-1.38598;RPB=0.0010612;MQB=0.714781;MQSB=0.541494;BQB=0.03995;MQ0F=0;ICB=0.5;HOB=0.5;AC=2;AN=4;DP4=6,12,52,1;MQ=18;ANN=G	missense_variant	MODERATE	Ca01178	Ca01178	transcript	TRANSCRIPT_Ca01178	pseudogene	n.662T>G	p.Phe221Cys
Ca01178	Ca8	10005045	A	C	28.1947	GT:PL:DP	0/1:31,0,106:79	0/1:31,0,87:72	DP=152;VDB=5.47849e-37;SGB=-18.8386;RPB=5.23587e-08;MQB=0.729266;MQSB=0.451841;BQB=0.000187192;MQ0F=0;ICB=0.5;HOB=0.5;AC=2;AN=4;DP4=81,15,52,3;MQ=18;ANN=C	missense_variant	MODERATE	Ca01178	Ca01178	transcript	TRANSCRIPT_Ca01178	pseudogene	n.671A>C	p.Asn224Thr
Ca01178	Ca8	10005243	A	C	186	GT:PL:DP	0/1:129,0,68:32	0/1:90,0,127:32	DP=74;VDB=3.64938e-17;SGB=-12.3947;RPB=1.77735e-06;MQB=0.921781;MQSB=0.99991;BQB=0.609226;MQ0F=0;ICB=0.5;HOB=0.5;AC=2;AN=4;DP4=19,11,12,22;MQ=19;ANN=C	missense_variant	MODERATE	Ca01178	Ca01178	transcript	TRANSCRIPT_Ca01178	pseudogene	n.869A>C	p.Asp290Ala
Ca01178	Ca8	10005302	A	G	26.653	GT:PL:DP	0/1:8,0,142:41	0/1:52,0,122:52	DP=105;VDB=2.6478e-11;SGB=-11.7809;RPB=0.0306274;MQB=1;MQSB=1;BQB=0.365255;MQ0F=0;ICB=0.5;HOB=0.5;AC=2;AN=4;DP4=14,47,0,32;MQ=20;ANN=G	missense_variant	MODERATE	Ca01178	Ca01178	transcript	TRANSCRIPT_Ca01178	pseudogene	n.928A>G	p.Lys310Glu
Ca01178	Ca8	10005327	G	T	98	GT:PL:DP	0/1:87,0,88:19	0/1:44,0,99:19	DP=42;VDB=2.35724e-11;SGB=-6.87128;RPB=0.166925;MQB=1;MQSB=1;BQB=0.943837;MQ0F=0;ICB=0.5;HOB=0.5;AC=2;AN=4;DP4=6,16,3,13;MQ=20;ANN=T	missense_variant	MODERATE	Ca01178	Ca01178	transcript	TRANSCRIPT_Ca01178	pseudogene	n.953G>T	p.Gly318Val
Ca01191	Ca8	9976297	G	A	85	GT:PL:DP	1/1:124,14,0:36	0/0:0,96,174:32	DP=94;VDB=0.00981799;SGB=19.9314;RPB=0.869205;MQB=1;MQSB=1;BQB=0.99516;MQ0F=0;ICB=0.5;HOB=0.5;AC=2;AN=4;DP4=26,11,22,9;MQ=20;ANN=A	missense_variant	MODERATE	Ca01191	Ca01191	transcript	TRANSCRIPT_Ca01191	pseudogene	n.1336G>A	p.Asp446Asn
Ca01191	Ca8	9976717	A	G	87	GT:PL:DP	0/1:67,0,112:118	0/1:54,0,105:125	DP=296;VDB=0.0394269;SGB=-29.5784;RPB=0.14574;MQB=0.837146;MQSB=0.997682;BQB=0.00205384;MQ0F=0;ICB=0.5;HOB=0.5;AC=2;AN=4;DP4=121,32,77,13;MQ=19;ANN=G	missense_variant	MODERATE	Ca01191	Ca01191	transcript	TRANSCRIPT_Ca01191	pseudogene	n.1756A>G	p.Asn586Asp
Ca01192	Ca8	10245054	G	T	146	GT:PL:DP	0/0:0,255,212:127	1/1:185,96,0:32	DP=213;VDB=0.911306;SGB=-12.0878;RPB=0.936917;MQB=1;MQSB=1;BQB=0.955554;MQ0F=0;ICB=0.5;HOB=0.5;AC=2;AN=4;DP4=78,48,22,11;MQ=20;ANN=T	missense_variant	MODERATE	Ca01192	Ca01192	transcript	TRANSCRIPT_Ca01192	pseudogene	n.734G>T	p.Gly245Val
Ca01192	Ca8	10246313	T	G	273	GT:PL:DP	1/1:184,247,0:82	1/1:116,30,0:10	DP=92;VDB=1.20016e-24;SGB=8.75867;MQSB=0.952765;MQ0F=0;AC=4;AN=4;DP4=0,0,69,23;MQ=19;ANN=G	missense_variant	MODERATE	Ca01192	Ca01192	transcript	TRANSCRIPT_Ca01192	pseudogene	n.1153T>G	p.Phe385Val
Ca01192	Ca8	10246320	A	T	302	GT:PL:DP	1/1:187,255,0:92	1/1:142,36,0:12	DP=104;VDB=3.84366e-32;SGB=9.69011;MQSB=0.961967;MQ0F=0;AC=4;AN=4;DP4=0,0,76,28;MQ=19;ANN=T	missense_variant	MODERATE	Ca01192	Ca01192	transcript	TRANSCRIPT_Ca01192	pseudogene	n.1160A>T	p.Lys387Met
Ca01198	Ca8	10260693	A	C	117	GT:PL:DP	1/1:156,49,0:54	0/0:0,184,205:61	DP=142;VDB=0.462069;SGB=31.7149;RPB=0.0120811;MQB=1;MQSB=1;BQB=0.111925;MQ0F=0;ICB=0.5;HOB=0.5;AC=2;AN=4;DP4=36,31,24,24;MQ=20;ANN=C	missense_variant	MODERATE	Ca01198	Ca01198	transcript	TRANSCRIPT_Ca01198	pseudogene	n.1568T>G	p.Leu523Arg
Ca01198	Ca8	10260945	C	T	96	GT:PL:DP	1/1:135,49,0:47	0/0:0,202,190:67	DP=142;VDB=0.383172;SGB=27.556;RPB=0.96415;MQB=1;MQSB=1;BQB=0.0253585;MQ0F=0;ICB=0.5;HOB=0.5;AC=2;AN=4;DP4=49,23,31,11;MQ=20;ANN=T	missense_variant	MODERATE	Ca01198	Ca01198	transcript	TRANSCRIPT_Ca01198	pseudogene	n.1316G>A	p.Arg439Gln
Ca01198	Ca8	10261263	C	T	112	GT:PL:DP	1/1:151,66,0:54	0/0:0,157,200:52	DP=136;VDB=0.332487;SGB=32.408;RPB=0.992001;MQB=1;MQSB=1;BQB=0.98753;MQ0F=0;ICB=0.5;HOB=0.5;AC=2;AN=4;DP4=32,25,31,18;MQ=20;ANN=T	missense_variant	MODERATE	Ca01198	Ca01198	transcript	TRANSCRIPT_Ca01198	pseudogene	n.998G>A	p.Arg333Gln
Ca01206	Ca8	10334031	G	C	138	GT:PL:DP	1/1:177,255,0:1199	0/0:0,255,255:1241	DP=2986;VDB=0.671817;SGB=-329.68;RPB=0.997128;MQB=0.99292;MQSB=0.996376;BQB=0.909039;MQ0F=0;ICB=0.5;HOB=0.5;AC=2;AN=4;DP4=832,540,641,427;MQ=19;ANN=C	missense_variant	MODERATE	Ca01206	Ca01206	transcript	TRANSCRIPT_Ca01206	pseudogene	n.203C>G	p.Ser68Cys
Ca01207	Ca8	10287932	G	T	92	GT:PL:DP	1/1:131,29,0:57	0/0:0,169,183:56	DP=143;VDB=0.464137;SGB=32.408;RPB=0.414734;MQB=1;MQSB=1;BQB=0.993309;MQ0F=0;ICB=0.5;HOB=0.5;AC=2;AN=4;DP4=45,19,29,20;MQ=20;ANN=T	missense_variant	MODERATE	Ca01207	Ca01207	transcript	TRANSCRIPT_Ca01207	pseudogene	n.1511C>A	p.Pro504His
Ca01207	Ca8	10290931	C	T	99	GT:PL:DP	1/1:138,80,0:69	0/0:0,241,182:80	DP=198;VDB=0.884097;SGB=41.4189;RPB=0.718814;MQB=1;MQSB=1;BQB=0.981994;MQ0F=0;ICB=0.5;HOB=0.5;AC=2;AN=4;DP4=66,21,44,18;MQ=20;ANN=T	missense_variant	MODERATE	Ca01207	Ca01207	transcript	TRANSCRIPT_Ca01207	pseudogene	n.394G>A	p.Glu132Lys
Ca01208	Ca8	10299589	G	A	160	GT:PL:DP	0/0:0,255,255:378	1/1:199,255,0:331	DP=868;VDB=0.994151;SGB=208.467;RPB=0.624709;MQB=1;MQSB=1;BQB=0.908265;MQ0F=0;ICB=0.5;HOB=0.5;AC=2;AN=4;DP4=287,119,214,89;MQ=20;ANN=A	missense_variant	MODERATE	Ca01208	Ca01208	transcript	TRANSCRIPT_Ca01208	pseudogene	n.521C>T	p.Thr174Ile
Ca01208	Ca8	10300101	A	G	169	GT:PL:DP	1/1:208,255,0:244	0/0:0,255,255:258	DP=619;VDB=1.44806e-24;SGB=148.164;RPB=0.0478971;MQB=1;MQSB=1;BQB=0.120801;MQ0F=0;ICB=0.5;HOB=0.5;AC=2;AN=4;DP4=61,225,49,167;MQ=20;ANN=G	missense_variant	MODERATE	Ca01208	Ca01208	transcript	TRANSCRIPT_Ca01208	pseudogene	n.92T>C	p.Phe31Ser
Ca01212	Ca8	10325038	G	C	81	GT:PL:DP	0/1:115,0,6:16	0/0:0,33,144:11	DP=30;VDB=0.422093;SGB=7.4578;RPB=0.624404;MQB=1;MQSB=1;BQB=0.888928;MQ0F=0;ICB=0.3;HOB=0.125;AC=1;AN=4;DP4=6,8,4,9;MQ=20;ANN=C	missense_variant	MODERATE	Ca01212	Ca01212	transcript	TRANSCRIPT_Ca01212	pseudogene	n.848C>G	p.Thr283Ser
Ca01212	Ca8	10325356	T	G	24.2014	GT:PL:DP	0/1:58,0,92:16	0/0:0,27,129:9	DP=28;VDB=0.0208662;SGB=3.31571;RPB=0.144493;MQB=0.862128;MQSB=0.962269;BQB=0.817158;MQ0F=0;ICB=0.3;HOB=0.125;AC=1;AN=4;DP4=6,12,4,3;MQ=19;ANN=G	missense_variant	MODERATE	Ca01212	Ca01212	transcript	TRANSCRIPT_Ca01212	pseudogene	n.530A>C	p.Asn177Thr
Ca01212	Ca8	10325612	T	C	123	GT:PL:DP	1/1:162,36,0:16	0/0:0,15,79:5	DP=26;VDB=0.8539;SGB=7.7304;RPB=0.963559;MQB=0.843281;MQSB=0.95891;BQB=0.981239;MQ0F=0;ICB=0.5;HOB=0.5;AC=2;AN=4;DP4=5,1,8,7;MQ=19;ANN=C	missense_variant	MODERATE	Ca01212	Ca01212	transcript	TRANSCRIPT_Ca01212	pseudogene	n.274A>G	p.Asn92Asp
Ca01215	Ca8	10425310	G	T	99	GT:PL:DP	1/1:138,255,0:735	0/0:0,255,164:222	DP=1079;VDB=0;SGB=480.181;RPB=7.50334e-08;MQB=5.77516e-07;MQSB=0.0156687;BQB=3.38671e-11;MQ0F=0;ICB=0.5;HOB=0.5;AC=2;AN=4;DP4=260,2,670,25;MQ=17;ANN=T	missense_variant	MODERATE	Ca01215	Ca01215	transcript	TRANSCRIPT_Ca01215	pseudogene	n.36G>T	p.Met12Ile
Ca01215	Ca8	10425366	A	C	89	GT:PL:DP	1/1:128,255,0:1109	0/0:0,255,198:297	DP=1786;VDB=1.7027e-08;SGB=729.191;RPB=0.951057;MQB=2.0305e-09;MQSB=0.000362526;BQB=3.76894e-36;MQ0F=0;ICB=0.5;HOB=0.5;AC=2;AN=4;DP4=340,10,1008,48;MQ=17;ANN=C	missense_variant	MODERATE	Ca01215	Ca01215	transcript	TRANSCRIPT_Ca01215	pseudogene	n.92A>C	p.His31Pro
Ca01215	Ca8	10427600	T	G	143	GT:PL:DP	1/1:182,255,0:519	0/0:0,255,255:286	DP=875;VDB=5.52129e-27;SGB=320.064;RPB=2.88499e-21;MQB=0.966385;MQSB=0.998386;BQB=0.120387;MQ0F=0;ICB=0.5;HOB=0.5;AC=2;AN=4;DP4=162,179,235,229;MQ=19;ANN=G	missense_variant	MODERATE	Ca01215	Ca01215	transcript	TRANSCRIPT_Ca01215	pseudogene	n.397T>G	p.Leu133Val
Ca01215	Ca8	10430864	G	A	216	GT:PL:DP	1/1:255,255,0:260	0/0:0,150,218:57	DP=395;VDB=3.26171e-09;SGB=46.0936;RPB=0.877761;MQB=1;MQSB=1;BQB=0.848857;MQ0F=0;ICB=0.5;HOB=0.5;AC=2;AN=4;DP4=14,50,76,177;MQ=20;ANN=A	missense_variant	MODERATE	Ca01215	Ca01215	transcript	TRANSCRIPT_Ca01215	pseudogene	n.1625G>A	p.Cys542Tyr
Ca01216	Ca8	10362747	T	G	98	GT:PL:DP	1/1:137,55,0:32	0/0:0,69,147:23	DP=63;VDB=0.131479;SGB=19.2382;RPB=0.952283;MQB=0.71954;MQSB=0.312288;BQB=0.961854;MQ0F=0;ICB=0.5;HOB=0.5;AC=2;AN=4;DP4=14,11,15,15;MQ=13;ANN=G	missense_variant	MODERATE	Ca01216	Ca01216	transcript	TRANSCRIPT_Ca01216	pseudogene	n.254T>G	p.Val85Gly
Ca01216	Ca8	10363244	G	A	65	GT:PL:DP	1/1:104,28,0:16	0/0:0,84,172:28	DP=55;VDB=0.000144109;SGB=8.84268;RPB=0.0270965;MQB=0.199666;MQSB=0.978023;BQB=0.0167566;MQ0F=0;ICB=0.5;HOB=0.5;AC=2;AN=4;DP4=21,8,11,4;MQ=18;ANN=A	missense_variant	MODERATE	Ca01216	Ca01216	transcript	TRANSCRIPT_Ca01216	pseudogene	n.751G>A	p.Gly251Ser
Ca01216	Ca8	10363388	A	G	38.0932	GT:PL:DP	0/1:72,0,73:36	0/0:0,57,164:19	DP=75;VDB=0.0121647;SGB=8.15014;RPB=0.504987;MQB=0.881454;MQSB=0.829546;BQB=0.863863;MQ0F=0;ICB=0.3;HOB=0.125;AC=1;AN=4;DP4=33,8,10,4;MQ=18;ANN=G	missense_variant	MODERATE	Ca01216	Ca01216	transcript	TRANSCRIPT_Ca01216	pseudogene	n.895A>G	p.Asn299Asp
Ca01216	Ca8	10363434	G	A	45.2012	GT:PL:DP	0/1:79,0,136:40	0/0:0,66,192:22	DP=77;VDB=0.519871;SGB=9.53539;RPB=0.410067;MQB=0.967416;MQSB=0.89079;BQB=0.608102;MQ0F=0;ICB=0.3;HOB=0.125;AC=1;AN=4;DP4=21,25,13,3;MQ=19;ANN=A	missense_variant	MODERATE	Ca01216	Ca01216	transcript	TRANSCRIPT_Ca01216	pseudogene	n.941G>A	p.Gly314Asp
Ca01216	Ca8	10363835	A	G	84	GT:PL:DP	0/1:118,0,11:25	0/0:0,108,110:36	DP=73;VDB=3.56266e-08;SGB=10.2282;RPB=2.927e-07;MQB=0.00730227;MQSB=0.699251;BQB=0.41013;MQ0F=0.0273973;ICB=0.3;HOB=0.125;AC=1;AN=4;DP4=26,18,9,8;MQ=11;ANN=G	missense_variant	MODERATE	Ca01216	Ca01216	transcript	TRANSCRIPT_Ca01216	pseudogene	n.1342A>G	p.Asn448Asp
Ca01216	Ca8	10363929	A	C	22.247	GT:PL:DP	0/1:56,0,2:6	0/0:0,75,187:25	DP=40;VDB=0.925817;SGB=1.94933;RPB=0.466274;MQB=0.783684;MQSB=0.966712;BQB=0.991026;MQ0F=0;ICB=0.3;HOB=0.125;AC=1;AN=4;DP4=15,11,3,2;MQ=19;ANN=C	missense_variant	MODERATE	Ca01216	Ca01216	transcript	TRANSCRIPT_Ca01216	pseudogene	n.1436A>C	p.Asn479Thr
Ca01217	Ca8	10400507	A	C	48.0651	GT:PL:DP	0/1:82,0,112:30	0/0:0,63,163:21	DP=64;VDB=0.0483787;SGB=6.07412;RPB=0.0406812;MQB=1;MQSB=1;BQB=0.0311764;MQ0F=0;ICB=0.3;HOB=0.125;AC=1;AN=4;DP4=29,11,6,5;MQ=20;ANN=C	missense_variant	MODERATE	Ca01217	Ca01217	transcript	TRANSCRIPT_Ca01217	pseudogene	n.143A>C	p.Tyr48Ser
Ca01217	Ca8	10400665	G	C	28.6524	GT:PL:DP	0/1:63,0,122:75	0/0:0,87,197:29	DP=122;VDB=0.0978377;SGB=13.6932;RPB=0.99886;MQB=0.99822;MQSB=0.982033;BQB=0.816503;MQ0F=0;ICB=0.3;HOB=0.125;AC=1;AN=4;DP4=50,32,14,8;MQ=19;ANN=C	missense_variant	MODERATE	Ca01217	Ca01217	transcript	TRANSCRIPT_Ca01217	pseudogene	n.301G>C	p.Glu101Gln
Ca01217	Ca8	10400765	A	T	109	GT:PL:DP	0/1:143,0,102:61	0/0:0,114,191:38	DP=126;VDB=0.202882;SGB=25.4765;RPB=0.215924;MQB=0.911825;MQSB=0.999847;BQB=0.15747;MQ0F=0;ICB=0.3;HOB=0.125;AC=1;AN=4;DP4=32,28,20,19;MQ=19;ANN=T	missense_variant	MODERATE	Ca01217	Ca01217	transcript	TRANSCRIPT_Ca01217	pseudogene	n.401A>T	p.His134Leu
Ca01217	Ca8	10401098	C	G	97	GT:PL:DP	1/1:136,16,0:29	0/0:0,120,185:40	DP=90;VDB=0.730188;SGB=15.7726;RPB=0.502319;MQB=1;MQSB=1;BQB=0.995626;MQ0F=0;ICB=0.5;HOB=0.5;AC=2;AN=4;DP4=31,13,17,8;MQ=20;ANN=G	missense_variant	MODERATE	Ca01217	Ca01217	transcript	TRANSCRIPT_Ca01217	pseudogene	n.734C>G	p.Ala245Gly
Ca01219	Ca8	10390708	T	C	30.2808	GT:PL:DP	1/1:69,59,0:28	0/0:0,69,24:23	DP=73;VDB=0.791597;SGB=16.4657;RPB=0.987256;MQB=0.121353;MQSB=0.314282;BQB=0.0696807;MQ0F=0.0136986;ICB=0.5;HOB=0.5;AC=2;AN=4;DP4=16,9,13,13;MQ=3;ANN=C	missense_variant	MODERATE	Ca01219	Ca01219	transcript	TRANSCRIPT_Ca01219	pseudogene	n.218T>C	p.Leu73Pro
Ca01219	Ca8	10390826	C	G	34.0485	GT:PL:DP	1/1:61,33,0:11	./.:0,0,0:0	DP=12;VDB=0.360212;SGB=5.07446;MQSB=1;MQ0F=0;AC=2;AN=2;DP4=0,0,1,10;MQ=8;ANN=G	missense_variant	MODERATE	Ca01219	Ca01219	transcript	TRANSCRIPT_Ca01219	pseudogene	n.336C>G	p.Ile112Met
Ca01221	Ca8	10374311	T	G	25.2826	GT:PL:DP	0/1:59,0,72:85	0/0:0,48,84:16	DP=119;VDB=0.577792;SGB=28.2491;RPB=0.987059;MQB=0.910635;MQSB=3.16988e-06;BQB=0.0737126;MQ0F=0.00840336;ICB=0.3;HOB=0.125;AC=1;AN=4;DP4=28,30,28,15;MQ=11;ANN=G	missense_variant	MODERATE	Ca01221	Ca01221	transcript	TRANSCRIPT_Ca01221	pseudogene	n.271T>G	p.Phe91Val
Ca01221	Ca8	10374320	A	T	62	GT:PL:DP	0/1:96,0,11:81	0/0:0,45,84:15	DP=113;VDB=0.500585;SGB=37.9532;RPB=0.328568;MQB=0.48179;MQSB=0.000365412;BQB=0.375975;MQ0F=0;ICB=0.3;HOB=0.125;AC=1;AN=4;DP4=23,16,30,27;MQ=13;ANN=T	missense_variant	MODERATE	Ca01221	Ca01221	transcript	TRANSCRIPT_Ca01221	pseudogene	n.280A>T	p.Thr94Ser
Ca01221	Ca8	10374439	T	A	21.6276	GT:PL:DP	0/1:56,0,139:33	0/0:0,45,155:15	DP=57;VDB=0.432988;SGB=5.38303;RPB=0.240508;MQB=0.890185;MQSB=0.980143;BQB=0.95828;MQ0F=0;ICB=0.3;HOB=0.125;AC=1;AN=4;DP4=23,15,6,4;MQ=19;ANN=A	missense_variant	MODERATE	Ca01221	Ca01221	transcript	TRANSCRIPT_Ca01221	pseudogene	n.399T>A	p.Asn133Lys
Ca01221	Ca8	10374507	T	A	47.0529	GT:PL:DP	0/1:81,0,146:58	0/0:0,48,162:16	DP=87;VDB=0.621109;SGB=13.0002;RPB=0.580397;MQB=0.992107;MQSB=0.971093;BQB=0.196312;MQ0F=0;ICB=0.3;HOB=0.125;AC=1;AN=4;DP4=28,25,16,5;MQ=19;ANN=A	missense_variant	MODERATE	Ca01221	Ca01221	transcript	TRANSCRIPT_Ca01221	pseudogene	n.467T>A	p.Phe156Tyr
Ca01221	Ca8	10374546	C	G	84	GT:PL:DP	0/1:118,0,139:59	0/0:0,84,171:28	DP=101;VDB=0.831982;SGB=15.7726;RPB=0.627086;MQB=0.855791;MQSB=0.998699;BQB=0.308539;MQ0F=0;ICB=0.3;HOB=0.125;AC=1;AN=4;DP4=36,26,10,15;MQ=18;ANN=G	missense_variant	MODERATE	Ca01221	Ca01221	transcript	TRANSCRIPT_Ca01221	pseudogene	n.506C>G	p.Ala169Gly
Ca01221	Ca8	10374780	T	A	72	GT:PL:DP	1/1:111,25,0:27	0/0:0,81,196:27	DP=73;VDB=0.0261716;SGB=15.0794;RPB=0.868535;MQB=0.548064;MQSB=0.931696;BQB=0.0535348;MQ0F=0;ICB=0.5;HOB=0.5;AC=2;AN=4;DP4=16,14,18,6;MQ=18;ANN=A	missense_variant	MODERATE	Ca01221	Ca01221	transcript	TRANSCRIPT_Ca01221	pseudogene	n.740T>A	p.Ile247Lys
Ca01221	Ca8	10374873	C	T	98	GT:PL:DP	1/1:137,43,0:33	0/0:0,66,178:22	DP=59;VDB=0.786942;SGB=19.2382;RPB=0.438172;MQB=0.699673;MQSB=0.797566;BQB=0.984373;MQ0F=0;ICB=0.5;HOB=0.5;AC=2;AN=4;DP4=14,11,22,8;MQ=18;ANN=T	missense_variant	MODERATE	Ca01221	Ca01221	transcript	TRANSCRIPT_Ca01221	pseudogene	n.833C>T	p.Ala278Val
Ca01221	Ca8	10375010	G	C	151	GT:PL:DP	1/1:190,118,0:46	0/0:0,87,193:29	DP=87;VDB=0.371145;SGB=29.6354;RPB=0.694217;MQB=1;MQSB=1;BQB=0.148781;MQ0F=0;ICB=0.5;HOB=0.5;AC=2;AN=4;DP4=17,13,27,18;MQ=20;ANN=C	missense_variant	MODERATE	Ca01221	Ca01221	transcript	TRANSCRIPT_Ca01221	pseudogene	n.970G>C	p.Asp324His
Ca01221	Ca8	10375299	A	T	71	GT:PL:DP	0/1:105,0,126:129	0/0:0,99,150:33	DP=198;VDB=0.00364424;SGB=38.6463;RPB=0.956868;MQB=0.981045;MQSB=0.117222;BQB=0.265001;MQ0F=0;ICB=0.3;HOB=0.125;AC=1;AN=4;DP4=66,38,36,22;MQ=17;ANN=T	missense_variant	MODERATE	Ca01221	Ca01221	transcript	TRANSCRIPT_Ca01221	pseudogene	n.1259A>T	p.His420Leu
Ca01221	Ca8	10375362	G	A	63	GT:PL:DP	0/1:97,0,121:127	0/0:0,102,201:34	DP=194;VDB=2.57496e-26;SGB=34.4875;RPB=1.19143e-07;MQB=0.785932;MQSB=0.965058;BQB=0.0606021;MQ0F=0;ICB=0.3;HOB=0.125;AC=1;AN=4;DP4=70,39,28,24;MQ=19;ANN=A	missense_variant	MODERATE	Ca01221	Ca01221	transcript	TRANSCRIPT_Ca01221	pseudogene	n.1322G>A	p.Cys441Tyr
Ca01221	Ca8	10375383	G	T	140	GT:PL:DP	1/1:179,158,0:73	0/0:0,102,199:34	DP=130;VDB=0.0894242;SGB=46.9641;RPB=0.91589;MQB=0.992686;MQSB=0.982426;BQB=0.684252;MQ0F=0;ICB=0.5;HOB=0.5;AC=2;AN=4;DP4=20,17,40,30;MQ=19;ANN=T	missense_variant	MODERATE	Ca01221	Ca01221	transcript	TRANSCRIPT_Ca01221	pseudogene	n.1343G>T	p.Ser448Ile
Ca01221	Ca8	10375467	A	G	100	GT:PL:DP	0/1:134,0,94:121	0/0:0,99,173:33	DP=181;VDB=7.55488e-05;SGB=51.123;RPB=0.969389;MQB=0.795848;MQSB=0.855449;BQB=0.98772;MQ0F=0;ICB=0.3;HOB=0.125;AC=1;AN=4;DP4=44,34,40,36;MQ=18;ANN=G	missense_variant	MODERATE	Ca01221	Ca01221	transcript	TRANSCRIPT_Ca01221	pseudogene	n.1427A>G	p.Lys476Arg
Ca01221	Ca8	10375965	G	C	57	GT:PL:DP	1/1:96,33,0:11	0/0:0,30,134:10	DP=24;VDB=0.00415817;SGB=6.07412;RPB=0.0335669;MQB=0.370932;MQSB=0.646383;BQB=0.509156;MQ0F=0;ICB=0.5;HOB=0.5;AC=2;AN=4;DP4=6,4,9,2;MQ=16;ANN=C	missense_variant	MODERATE	Ca01221	Ca01221	transcript	TRANSCRIPT_Ca01221	pseudogene	n.1648G>C	p.Val550Leu
Ca01226	Ca8	10454242	A	G	366	GT:PL:DP	1/1:192,129,0:43	1/1:201,90,0:30	DP=76;VDB=0.577259;SGB=-1.38568;MQSB=1;MQ0F=0;AC=4;AN=4;DP4=0,0,39,34;MQ=20;ANN=G	missense_variant	MODERATE	Ca01226	Ca01226	transcript	TRANSCRIPT_Ca01226	pseudogene	n.2051T>C	p.Val684Ala
Ca01226	Ca8	10459542	A	G	146	GT:PL:DP	1/1:185,67,0:29	0/0:0,81,158:27	DP=65;VDB=0.926439;SGB=17.852;RPB=0.353546;MQB=1;MQSB=1;BQB=0.591869;MQ0F=0;ICB=0.5;HOB=0.5;AC=2;AN=4;DP4=21,7,15,13;MQ=20;ANN=G	missense_variant	MODERATE	Ca01226	Ca01226	transcript	TRANSCRIPT_Ca01226	pseudogene	n.296T>C	p.Ile99Thr
Ca01236	Ca8	10629566	A	C	21.9713	GT:PL:DP	0/1:56,0,124:245	0/0:0,255,255:1638	DP=1911;VDB=0.00544453;SGB=-28.351;RPB=0.000279963;MQB=0.860942;MQSB=0.990794;BQB=0.72256;MQ0F=0;ICB=0.3;HOB=0.125;AC=1;AN=4;DP4=1011,786,50,36;MQ=19;ANN=C	missense_variant	MODERATE	Ca01236	Ca01236	transcript	TRANSCRIPT_Ca01236	pseudogene	n.143A>C	p.Tyr48Ser
Ca01236	Ca8	10630566	C	T	81	GT:PL:DP	0/1:115,0,150:236	0/0:0,255,255:1638	DP=2191;VDB=0.000486233;SGB=-36.636;RPB=0.0922276;MQB=0.989141;MQSB=0.999997;BQB=0.0062399;MQ0F=0;ICB=0.3;HOB=0.125;AC=1;AN=4;DP4=837,924,71,42;MQ=19;ANN=T	missense_variant	MODERATE	Ca01236	Ca01236	transcript	TRANSCRIPT_Ca01236	pseudogene	n.326C>T	p.Pro109Leu
Ca01236	Ca8	10633169	G	A	121	GT:PL:DP	0/1:155,0,144:451	0/0:0,255,255:2799	DP=3492;VDB=0.658689;SGB=157.868;RPB=0.984686;MQB=0.995656;MQSB=0.999513;BQB=0.924927;MQ0F=0;ICB=0.3;HOB=0.125;AC=1;AN=4;DP4=1532,1488,108,122;MQ=19;ANN=A	missense_variant	MODERATE	Ca01236	Ca01236	transcript	TRANSCRIPT_Ca01236	pseudogene	n.1161G>A	p.Met387Ile
Ca01236	Ca8	10633545	A	T	47.1679	GT:PL:DP	0/1:81,0,143:339	0/0:0,255,255:2402	DP=3047;VDB=0.00838512;SGB=93.405;RPB=0.00013706;MQB=0.992653;MQSB=0.998498;BQB=0.000466917;MQ0F=0;ICB=0.3;HOB=0.125;AC=1;AN=4;DP4=1183,1421,68,69;MQ=19;ANN=T	missense_variant	MODERATE	Ca01236	Ca01236	transcript	TRANSCRIPT_Ca01236	pseudogene	n.1293A>T	p.Gln431His
Ca01236	Ca8	10634415	A	C	89	GT:PL:DP	0/1:123,0,161:351	0/0:0,255,255:2343	DP=2737;VDB=1.61016e-06;SGB=-47.3759;RPB=4.45387e-10;MQB=0.708438;MQSB=0.99894;BQB=0.816139;MQ0F=0;ICB=0.3;HOB=0.125;AC=1;AN=4;DP4=963,1583,82,66;MQ=19;ANN=C	missense_variant	MODERATE	Ca01236	Ca01236	transcript	TRANSCRIPT_Ca01236	pseudogene	n.1527A>C	p.Arg509Ser
Ca01238	Ca8	10637426	C	T	63	GT:PL:DP	1/1:102,89,0:130	0/0:0,255,255:243	DP=374;VDB=0.262374;SGB=75.3831;RPB=6.38677e-07;MQB=0.918328;MQSB=0.955517;BQB=0.998859;MQ0F=0;ICB=0.5;HOB=0.5;AC=2;AN=4;DP4=129,133,79,32;MQ=19;ANN=T	missense_variant	MODERATE	Ca01238	Ca01238	transcript	TRANSCRIPT_Ca01238	pseudogene	n.323C>T	p.Thr108Ile
Ca01238	Ca8	10639386	G	T	114	GT:PL:DP	0/1:148,0,63:50	0/0:0,255,253:207	DP=300;VDB=5.04672e-17;SGB=23.3971;RPB=8.8101e-12;MQB=1;MQSB=1;BQB=0.981236;MQ0F=0;ICB=0.3;HOB=0.125;AC=1;AN=4;DP4=133,88,16,20;MQ=20;ANN=T	missense_variant	MODERATE	Ca01238	Ca01238	transcript	TRANSCRIPT_Ca01238	pseudogene	n.718G>T	p.Ala240Ser
Ca01239	Ca8	10641768	C	A	141	GT:PL:DP	1/1:180,255,0:270	0/0:0,255,255:307	DP=765;VDB=3.16164e-16;SGB=162.72;RPB=0.262212;MQB=1;MQSB=1;BQB=0.968804;MQ0F=0;ICB=0.5;HOB=0.5;AC=2;AN=4;DP4=246,94,155,82;MQ=20;ANN=A	missense_variant	MODERATE	Ca01239	Ca01239	transcript	TRANSCRIPT_Ca01239	pseudogene	n.1013G>T	p.Arg338Leu
Ca01239	Ca8	10642661	C	T	185	GT:PL:DP	1/1:224,255,0:386	0/0:0,255,255:357	DP=751;VDB=0.604922;SGB=244.511;RPB=0.887757;MQB=0.609085;MQSB=0.984128;BQB=0.87153;MQ0F=0;ICB=0.5;HOB=0.5;AC=2;AN=4;DP4=175,213,152,203;MQ=19;ANN=T	missense_variant	MODERATE	Ca01239	Ca01239	transcript	TRANSCRIPT_Ca01239	pseudogene	n.401G>A	p.Arg134Gln
Ca01239	Ca8	10644353	G	A	151	GT:PL:DP	1/1:190,255,0:317	0/0:0,255,255:373	DP=747;VDB=0.0270912;SGB=197.377;RPB=0.700958;MQB=0.9524;MQSB=0.973637;BQB=0.620565;MQ0F=0;ICB=0.5;HOB=0.5;AC=2;AN=4;DP4=222,181,168,119;MQ=19;ANN=A	missense_variant	MODERATE	Ca01239	Ca01239	transcript	TRANSCRIPT_Ca01239	pseudogene	n.131C>T	p.Ser44Phe
Ca01239	Ca8	10644483	A	T	128	GT:PL:DP	1/1:167,255,0:200	0/0:0,255,255:182	DP=493;VDB=3.12935e-13;SGB=125.29;RPB=0.0757712;MQB=0.000262522;MQSB=0.865998;BQB=0.228489;MQ0F=0;ICB=0.5;HOB=0.5;AC=2;AN=4;DP4=47,152,45,138;MQ=18;ANN=T	missense_variant	MODERATE	Ca01239	Ca01239	transcript	TRANSCRIPT_Ca01239	pseudogene	n.1T>A	p.Leu1Ile
Ca01243	Ca8	10703006	C	T	73	GT:PL:DP	1/1:112,19,0:69	0/0:0,208,194:69	DP=165;VDB=0.246515;SGB=38.6463;RPB=0.610019;MQB=0.788081;MQSB=0.992614;BQB=0.946337;MQ0F=0;ICB=0.5;HOB=0.5;AC=2;AN=4;DP4=49,31,34,24;MQ=19;ANN=T	missense_variant	MODERATE	Ca01243	Ca01243	transcript	TRANSCRIPT_Ca01243	pseudogene	n.290C>T	p.Ala97Val
Ca01243	Ca8	10703300	A	G	93	GT:PL:DP	1/1:132,47,0:78	0/0:0,172,209:57	DP=182;VDB=0.144565;SGB=44.8847;RPB=0.952358;MQB=1;MQSB=1;BQB=0.968491;MQ0F=0;ICB=0.5;HOB=0.5;AC=2;AN=4;DP4=33,35,36,31;MQ=20;ANN=G	missense_variant	MODERATE	Ca01243	Ca01243	transcript	TRANSCRIPT_Ca01243	pseudogene	n.584A>G	p.Asp195Gly
Ca01244	Ca8	10745585	A	G	134	GT:PL:DP	1/1:173,241,0:229	0/0:0,255,255:299	DP=528;VDB=0.00449698;SGB=136.38;RPB=0.000577162;MQB=0.993163;MQSB=0.990229;BQB=0.804523;MQ0F=0;ICB=0.5;HOB=0.5;AC=2;AN=4;DP4=162,167,83,116;MQ=19;ANN=G	missense_variant	MODERATE	Ca01244	Ca01244	transcript	TRANSCRIPT_Ca01244	pseudogene	n.853A>G	p.Thr285Ala
Ca01245	Ca8	10713395	A	C	108	GT:PL:DP	1/1:147,170,0:108	0/0:0,255,194:98	DP=256;VDB=8.15663e-06;SGB=67.0654;RPB=0.728152;MQB=0.992199;MQSB=0.997741;BQB=0.873311;MQ0F=0;ICB=0.5;HOB=0.5;AC=2;AN=4;DP4=79,28,78,21;MQ=19;ANN=C	missense_variant	MODERATE	Ca01245	Ca01245	transcript	TRANSCRIPT_Ca01245	pseudogene	n.178A>C	p.Asn60His
Ca01245	Ca8	10715570	T	A	111	GT:PL:DP	1/1:150,120,0:95	0/0:0,255,207:110	DP=216;VDB=0.969476;SGB=58.0545;RPB=0.360178;MQB=1;MQSB=1;BQB=0.753974;MQ0F=0;ICB=0.5;HOB=0.5;AC=2;AN=4;DP4=73,46,50,36;MQ=20;ANN=A	missense_variant	MODERATE	Ca01245	Ca01245	transcript	TRANSCRIPT_Ca01245	pseudogene	n.394T>A	p.Leu132Met
Ca01246	Ca8	10697247	A	T	65	GT:PL:DP	1/1:104,13,0:57	0/0:0,255,224:127	DP=199;VDB=0.228143;SGB=31.7149;RPB=0.0552368;MQB=0.437348;MQSB=0.989077;BQB=0.793108;MQ0F=0;ICB=0.5;HOB=0.5;AC=2;AN=4;DP4=73,63,32,16;MQ=19;ANN=T	missense_variant	MODERATE	Ca01246	Ca01246	transcript	TRANSCRIPT_Ca01246	pseudogene	n.397A>T	p.Met133Leu
Ca01246	Ca8	10699000	C	A	131	GT:PL:DP	1/1:170,131,0:77	0/0:0,255,213:98	DP=221;VDB=0.305495;SGB=48.3504;RPB=0.999926;MQB=1;MQSB=1;BQB=0.984391;MQ0F=0;ICB=0.5;HOB=0.5;AC=2;AN=4;DP4=54,49,41,31;MQ=20;ANN=A	missense_variant	MODERATE	Ca01246	Ca01246	transcript	TRANSCRIPT_Ca01246	pseudogene	n.1001C>A	p.Thr334Lys
Ca01248	Ca8	10756960	T	C	64	GT:PL:DP	1/1:103,37,0:88	0/0:0,255,176:87	DP=225;VDB=0.211145;SGB=48.3504;RPB=0.770752;MQB=0.896076;MQSB=0.981674;BQB=0.779975;MQ0F=0;ICB=0.5;HOB=0.5;AC=2;AN=4;DP4=85,18,56,16;MQ=19;ANN=C	missense_variant	MODERATE	Ca01248	Ca01248	transcript	TRANSCRIPT_Ca01248	pseudogene	n.2102A>G	p.Asp701Gly
Ca01248	Ca8	10759195	G	C	93	GT:PL:DP	1/1:132,43,0:62	0/0:0,255,173:89	DP=186;VDB=0.735464;SGB=35.8738;RPB=0.498352;MQB=1;MQSB=1;BQB=0.836336;MQ0F=0;ICB=0.5;HOB=0.5;AC=2;AN=4;DP4=79,18,34,20;MQ=20;ANN=C	missense_variant	MODERATE	Ca01248	Ca01248	transcript	TRANSCRIPT_Ca01248	pseudogene	n.434C>G	p.Pro145Arg
Ca01248	Ca8	10759609	A	G	48.1444	GT:PL:DP	0/1:82,0,74:25	0/0:0,135,221:45	DP=80;VDB=8.40035e-10;SGB=8.84268;RPB=1.29327e-07;MQB=0.994255;MQSB=0.994255;BQB=0.0121507;MQ0F=0;ICB=0.3;HOB=0.125;AC=1;AN=4;DP4=14,41,1,14;MQ=19;ANN=G	missense_variant	MODERATE	Ca01248	Ca01248	transcript	TRANSCRIPT_Ca01248	pseudogene	n.20T>C	p.Ile7Thr
Ca01249	Ca8	10722084	G	T	61	GT:PL:DP	1/1:100,92,0:469	0/0:0,255,242:621	DP=1433;VDB=0.00512908;SGB=245.897;RPB=0.979121;MQB=0.760015;MQSB=0.00462654;BQB=9.06403e-24;MQ0F=0;ICB=0.5;HOB=0.5;AC=2;AN=4;DP4=531,202,276,81;MQ=18;ANN=T	missense_variant	MODERATE	Ca01249	Ca01249	transcript	TRANSCRIPT_Ca01249	pseudogene	n.1339C>A	p.Leu447Ile
Ca01249	Ca8	10722093	T	A	44.3918	GT:PL:DP	1/1:84,28,0:389	0/0:0,255,255:582	DP=1219;VDB=2.1538e-10;SGB=-89.7216;RPB=0.00681378;MQB=0.999811;MQSB=0.000221714;BQB=2.489e-15;MQ0F=0;ICB=0.5;HOB=0.5;AC=2;AN=4;DP4=392,293,184,102;MQ=18;ANN=A	missense_variant	MODERATE	Ca01249	Ca01249	transcript	TRANSCRIPT_Ca01249	pseudogene	n.1330A>T	p.Asn444Tyr
Ca01249	Ca8	10726061	T	G	75	GT:PL:DP	1/1:114,98,0:711	0/0:0,255,255:750	DP=1636;VDB=6.90445e-05;SGB=376.902;RPB=0.00543787;MQB=0.842031;MQSB=0.992637;BQB=0.867631;MQ0F=0;ICB=0.5;HOB=0.5;AC=2;AN=4;DP4=455,460,325,221;MQ=19;ANN=G	missense_variant	MODERATE	Ca01249	Ca01249	transcript	TRANSCRIPT_Ca01249	pseudogene	n.294A>C	p.Gln98His
Ca01250	Ca8	10775883	T	C	123	GT:PL:DP	1/1:162,125,0:74	0/0:0,157,199:52	DP=141;VDB=6.54884e-09;SGB=46.271;RPB=0.000190305;MQB=0.855464;MQSB=0.87941;BQB=0.31997;MQ0F=0;ICB=0.5;HOB=0.5;AC=2;AN=4;DP4=32,25,43,26;MQ=19;ANN=C	missense_variant	MODERATE	Ca01250	Ca01250	transcript	TRANSCRIPT_Ca01250	pseudogene	n.1450A>G	p.Thr484Ala
Ca01250	Ca8	10776047	C	T	91	GT:PL:DP	0/1:125,0,32:41	0/0:0,190,196:63	DP=104;VDB=1.52097e-06;SGB=20.6245;RPB=0.0115771;MQB=0.866534;MQSB=0.945144;BQB=0.944459;MQ0F=0;ICB=0.3;HOB=0.125;AC=1;AN=4;DP4=43,29,20,12;MQ=19;ANN=T	missense_variant	MODERATE	Ca01250	Ca01250	transcript	TRANSCRIPT_Ca01250	pseudogene	n.1402G>A	p.Asp468Asn
Ca01250	Ca8	10776067	T	C	98	GT:PL:DP	1/1:137,38,0:66	0/0:0,172,205:57	DP=123;VDB=0.000958789;SGB=37.9532;RPB=0.0569568;MQB=0.999537;MQSB=0.310618;BQB=0.965819;MQ0F=0;ICB=0.5;HOB=0.5;AC=2;AN=4;DP4=31,35,26,31;MQ=18;ANN=C	missense_variant	MODERATE	Ca01250	Ca01250	transcript	TRANSCRIPT_Ca01250	pseudogene	n.1382A>G	p.His461Arg
Ca01251	Ca8	10767655	A	G	121	GT:PL:DP	1/1:160,89,0:56	0/0:0,135,199:45	DP=121;VDB=0.0225176;SGB=34.4875;RPB=0.515163;MQB=0.986238;MQSB=0.990792;BQB=0.999792;MQ0F=0;ICB=0.5;HOB=0.5;AC=2;AN=4;DP4=28,21,34,18;MQ=19;ANN=G	missense_variant	MODERATE	Ca01251	Ca01251	transcript	TRANSCRIPT_Ca01251	pseudogene	n.607T>C	p.Ser203Pro
Ca01251	Ca8	10769134	G	A	82	GT:PL:DP	1/1:121,15,0:55	0/0:0,108,189:36	DP=91;VDB=0.982437;SGB=30.3286;RPB=0.637683;MQB=1;MQSB=1;BQB=0.990936;MQ0F=0;ICB=0.5;HOB=0.5;AC=2;AN=4;DP4=29,16,30,16;MQ=20;ANN=A	missense_variant	MODERATE	Ca01251	Ca01251	transcript	TRANSCRIPT_Ca01251	pseudogene	n.211C>T	p.Arg71Trp
Ca01252	Ca8	10677810	G	T	146	GT:PL:DP	1/1:185,255,0:477	0/0:0,255,255:477	DP=977;VDB=0.000970957;SGB=297.883;RPB=1.8185e-06;MQB=0.998701;MQSB=0.998404;BQB=0.990607;MQ0F=0;ICB=0.5;HOB=0.5;AC=2;AN=4;DP4=259,263,214,218;MQ=19;ANN=T	missense_variant	MODERATE	Ca01252	Ca01252	transcript	TRANSCRIPT_Ca01252	pseudogene	n.3052C>A	p.Leu1018Ile
Ca01252	Ca8	10678118	C	T	158	GT:PL:DP	1/1:197,255,0:367	0/0:0,255,255:474	DP=877;VDB=0;SGB=232.034;RPB=5.54006e-34;MQB=0.989399;MQSB=0.994059;BQB=0.204733;MQ0F=0;ICB=0.5;HOB=0.5;AC=2;AN=4;DP4=265,239,193,144;MQ=19;ANN=T	missense_variant	MODERATE	Ca01252	Ca01252	transcript	TRANSCRIPT_Ca01252	pseudogene	n.2903G>A	p.Arg968Lys
Ca01252	Ca8	10678130	A	C	152	GT:PL:DP	1/1:191,255,0:353	0/0:0,255,255:464	DP=851;VDB=0.999997;SGB=-101.996;RPB=0.00059417;MQB=0.956772;MQSB=0.99716;BQB=0.317518;MQ0F=0;ICB=0.5;HOB=0.5;AC=2;AN=4;DP4=260,231,228,98;MQ=19;ANN=C	missense_variant	MODERATE	Ca01252	Ca01252	transcript	TRANSCRIPT_Ca01252	pseudogene	n.2891T>G	p.Ile964Ser
Ca01252	Ca8	10678142	C	T	85	GT:PL:DP	1/1:124,138,0:193	0/0:0,255,255:397	DP=623;VDB=1.74587e-35;SGB=110.734;RPB=1.74017e-31;MQB=0.898267;MQSB=0.999943;BQB=0.939743;MQ0F=0;ICB=0.5;HOB=0.5;AC=2;AN=4;DP4=211,217,95,67;MQ=19;ANN=T	missense_variant	MODERATE	Ca01252	Ca01252	transcript	TRANSCRIPT_Ca01252	pseudogene	n.2879G>A	p.Ser960Asn
Ca01252	Ca8	10678785	C	T	160	GT:PL:DP	1/1:199,255,0:442	0/0:0,255,255:336	DP=790;VDB=0.980514;SGB=280.555;RPB=0.624416;MQB=0.998246;MQSB=0.998191;BQB=0.837029;MQ0F=0;ICB=0.5;HOB=0.5;AC=2;AN=4;DP4=167,204,210,197;MQ=19;ANN=T	missense_variant	MODERATE	Ca01252	Ca01252	transcript	TRANSCRIPT_Ca01252	pseudogene	n.2564G>A	p.Cys855Tyr
Ca01257	Ca8	10804229	A	C	120	GT:PL:DP	1/1:159,255,0:313	0/0:0,255,255:619	DP=1197;VDB=0.0554138;SGB=194.604;RPB=0.714589;MQB=0.98536;MQSB=0.998069;BQB=0.0236451;MQ0F=0;ICB=0.5;HOB=0.5;AC=2;AN=4;DP4=439,210,251,32;MQ=19;ANN=C	missense_variant	MODERATE	Ca01257	Ca01257	transcript	TRANSCRIPT_Ca01257	pseudogene	n.722T>G	p.Ile241Arg
Ca01257	Ca8	10805914	G	T	158	GT:PL:DP	1/1:197,254,0:177	0/0:0,255,255:328	DP=558;VDB=4.65868e-25;SGB=-51.6718;RPB=0.939561;MQB=1;MQSB=1;BQB=0.999985;MQ0F=0;ICB=0.5;HOB=0.5;AC=2;AN=4;DP4=90,253,37,125;MQ=20;ANN=T	missense_variant	MODERATE	Ca01257	Ca01257	transcript	TRANSCRIPT_Ca01257	pseudogene	n.29C>A	p.Ser10Tyr
Ca01258	Ca8	10884172	G	C	182	GT:PL:DP	1/1:221,255,0:1057	0/0:0,255,255:1042	DP=2371;VDB=1;SGB=683.273;RPB=0.00506654;MQB=1;MQSB=1;BQB=0.259466;MQ0F=0;ICB=0.5;HOB=0.5;AC=2;AN=4;DP4=714,397,660,328;MQ=20;ANN=C	missense_variant	MODERATE	Ca01258	Ca01258	transcript	TRANSCRIPT_Ca01258	pseudogene	n.1174C>G	p.Gln392Glu
Ca01260	Ca8	10831202	T	C	128	GT:PL:DP	1/1:167,255,0:3229	0/0:0,255,255:2978	DP=7370;VDB=0.999999;SGB=-846.114;RPB=0;MQB=0.00871346;MQSB=0.0562625;BQB=0;MQ0F=0;ICB=0.5;HOB=0.5;AC=2;AN=4;DP4=2813,643,1924,827;MQ=19;ANN=C	missense_variant	MODERATE	Ca01260	Ca01260	transcript	TRANSCRIPT_Ca01260	pseudogene	n.1165A>G	p.Lys389Glu
Ca01260	Ca8	10831206	C	G	113	GT:PL:DP	1/1:152,199,0:2801	0/0:0,255,247:3015	DP=7011;VDB=0;SGB=-711.099;RPB=0;MQB=0.0233757;MQSB=0.042334;BQB=0;MQ0F=0;ICB=0.5;HOB=0.5;AC=2;AN=4;DP4=2899,606,1652,659;MQ=19;ANN=G	missense_variant	MODERATE	Ca01260	Ca01260	transcript	TRANSCRIPT_Ca01260	pseudogene	n.1161G>C	p.Lys387Asn
Ca01260	Ca8	10833326	T	A	182	GT:PL:DP	1/1:221,255,0:6677	0/0:0,255,255:5135	DP=12029;VDB=0.0307866;SGB=-1788.15;RPB=0.00106459;MQB=0.995306;MQSB=0.99958;BQB=0.04653;MQ0F=0;ICB=0.5;HOB=0.5;AC=2;AN=4;DP4=3211,2780,2874,2947;MQ=19;ANN=A	missense_variant	MODERATE	Ca01260	Ca01260	transcript	TRANSCRIPT_Ca01260	pseudogene	n.755A>T	p.Tyr252Phe
Ca01260	Ca8	10833561	A	G	123	GT:PL:DP	1/1:162,255,0:8089	0/0:0,255,255:5717	DP=14550;VDB=0.0368271;SGB=-2201.48;RPB=0.353846;MQB=0.992448;MQSB=0.999229;BQB=0.978534;MQ0F=0;ICB=0.5;HOB=0.5;AC=2;AN=4;DP4=3667,2971,3907,3261;MQ=19;ANN=G	missense_variant	MODERATE	Ca01260	Ca01260	transcript	TRANSCRIPT_Ca01260	pseudogene	n.605T>C	p.Ile202Thr
Ca01260	Ca8	10835620	A	G	122	GT:PL:DP	1/1:161,232,0:8279	0/0:0,255,255:5794	DP=14096;VDB=0.410738;SGB=-2249.04;RPB=0.556623;MQB=0.998429;MQSB=0.999488;BQB=0.59459;MQ0F=0;ICB=0.5;HOB=0.5;AC=2;AN=4;DP4=3514,3236,3855,3468;MQ=19;ANN=G	missense_variant	MODERATE	Ca01260	Ca01260	transcript	TRANSCRIPT_Ca01260	pseudogene	n.335T>C	p.Ile112Thr
Ca01262	Ca8	10969367	T	C	371	GT:PL:DP	1/1:201,163,0:54	1/1:197,169,0:56	DP=131;VDB=0.999964;SGB=-1.38629;MQSB=1;MQ0F=0;AC=4;AN=4;DP4=0,0,65,45;MQ=20;ANN=C	missense_variant	MODERATE	Ca01262	Ca01262	transcript	TRANSCRIPT_Ca01262	pseudogene	n.2042A>G	p.Asp681Gly
Ca01262	Ca8	10970383	C	A	241	GT:PL:DP	1/1:121,39,0:39	1/1:145,75,0:57	DP=129;VDB=0.290675;SGB=-1.38601;RPB=0.984636;MQB=1;MQSB=1;BQB=0.404764;MQ0F=0;AC=4;AN=4;DP4=5,4,65,22;MQ=20;ANN=A	missense_variant	MODERATE	Ca01262	Ca01262	transcript	TRANSCRIPT_Ca01262	pseudogene	n.1865G>T	p.Arg622Ile
Ca01266	Ca8	11067457	C	T	214	GT:PL:DP	1/1:127,255,0:332	1/1:111,255,0:335	DP=669;VDB=3.0647e-11;SGB=-1.38629;RPB=0.845865;MQB=0.837594;MQSB=6.44798e-06;BQB=0.912782;MQ0F=0;AC=4;AN=4;DP4=1,1,371,294;MQ=5;ANN=T	missense_variant	MODERATE	Ca01266	Ca01266	transcript	TRANSCRIPT_Ca01266	pseudogene	n.179C>T	p.Ala60Val
Ca01293	Ca8	11348535	T	G	92	GT:PL:DP	0/0:0,126,201:42	0/1:126,0,2:36	DP=82;VDB=0.20787;SGB=19.2382;RPB=0.283944;MQB=0.953641;MQSB=0.999193;BQB=0.988203;MQ0F=0;ICB=0.3;HOB=0.125;AC=1;AN=4;DP4=24,24,19,11;MQ=19;ANN=G	missense_variant	MODERATE	Ca01293	Ca01293	transcript	TRANSCRIPT_Ca01293	pseudogene	n.182T>G	p.Ile61Ser
Ca01310	Ca8	11508225	C	T	107	GT:PL:DP	1/1:146,144,0:107	0/0:0,255,204:122	DP=263;VDB=0.000219745;SGB=65.6791;RPB=0.753744;MQB=0.991164;MQSB=0.997074;BQB=0.689114;MQ0F=0;ICB=0.5;HOB=0.5;AC=2;AN=4;DP4=93,39,65,32;MQ=19;ANN=T	missense_variant	MODERATE	Ca01310	Ca01310	transcript	TRANSCRIPT_Ca01310	pseudogene	n.1369G>A	p.Val457Ile
Ca01324	Ca8	11843141	G	A	22.9363	GT:PL:DP	0/0:0,255,92:882	1/1:62,255,0:603	DP=1488;VDB=0;SGB=-168.276;RPB=1.77948e-05;MQB=0.997682;MQSB=0.984124;BQB=0.0141182;MQ0F=0;ICB=0.5;HOB=0.5;AC=2;AN=4;DP4=61,882,18,524;MQ=3;ANN=A	missense_variant	MODERATE	Ca01324	Ca01324	transcript	TRANSCRIPT_Ca01324	pseudogene	n.19C>T	p.Arg7Cys
Ca01328	Ca8	11868805	T	C	135	GT:PL:DP	0/0:0,13,111:11	1/1:174,48,0:16	DP=29;VDB=0.70978;SGB=-7.1777;RPB=0.997168;MQB=1;MQSB=1;BQB=0.679751;MQ0F=0;ICB=0.5;HOB=0.5;AC=2;AN=4;DP4=7,3,9,8;MQ=20;ANN=C	missense_variant	MODERATE	Ca01328	Ca01328	transcript	TRANSCRIPT_Ca01328	pseudogene	n.1384A>G	p.Ser462Gly
Ca01328	Ca8	11869752	C	G	120	GT:PL:DP	0/1:25,0,89:11	1/1:129,27,0:9	DP=20;VDB=0.00440415;SGB=-5.64336;RPB=0.3611;MQB=1;MQSB=1;BQB=0.898397;MQ0F=0;ICB=0.3;HOB=0.125;AC=3;AN=4;DP4=3,5,7,5;MQ=20;ANN=G	missense_variant	MODERATE	Ca01328	Ca01328	transcript	TRANSCRIPT_Ca01328	pseudogene	n.982G>C	p.Asp328His
Ca01329	Ca8	11906591	G	A	216	GT:PL:DP	0/0:0,255,207:365	1/1:255,255,0:315	DP=775;VDB=0.000169874;SGB=-106.292;RPB=0.00659025;MQB=0.868516;MQSB=0.83754;BQB=0.0480696;MQ0F=0;ICB=0.5;HOB=0.5;AC=2;AN=4;DP4=250,90,254,86;MQ=19;ANN=A	missense_variant	MODERATE	Ca01329	Ca01329	transcript	TRANSCRIPT_Ca01329	pseudogene	n.184G>A	p.Asp62Asn
Ca01330	Ca8	11917866	G	A	174	GT:PL:DP	0/0:0,255,196:259	1/1:213,255,0:185	DP=464;VDB=0.930337;SGB=-65.787;RPB=0.569579;MQB=0.000608617;MQSB=0.994883;BQB=1;MQ0F=0;ICB=0.5;HOB=0.5;AC=2;AN=4;DP4=136,100,112,96;MQ=18;ANN=A	missense_variant	MODERATE	Ca01330	Ca01330	transcript	TRANSCRIPT_Ca01330	pseudogene	n.1639G>A	p.Gly547Ser
Ca01334	Ca8	11890773	G	A	128	GT:PL:DP	0/0:0,178,110:103	1/1:167,135,0:45	DP=214;VDB=0.00231865;SGB=-17.918;RPB=0.12118;MQB=0.981586;MQSB=0.998518;BQB=0.962323;MQ0F=0;ICB=0.5;HOB=0.5;AC=2;AN=4;DP4=89,7,40,12;MQ=19;ANN=A	missense_variant	MODERATE	Ca01334	Ca01334	transcript	TRANSCRIPT_Ca01334	pseudogene	n.1138C>T	p.His380Tyr
Ca01334	Ca8	11890832	G	A	111	GT:PL:DP	0/0:0,255,177:169	1/1:150,255,0:94	DP=318;VDB=3.92522e-10;SGB=-34.4881;RPB=0.866441;MQB=0.431041;MQSB=0.997054;BQB=0.0922615;MQ0F=0;ICB=0.5;HOB=0.5;AC=2;AN=4;DP4=122,35,95,11;MQ=19;ANN=A	missense_variant	MODERATE	Ca01334	Ca01334	transcript	TRANSCRIPT_Ca01334	pseudogene	n.1079C>T	p.Pro360Leu
Ca01334	Ca8	11890879	C	A	136	GT:PL:DP	0/0:0,158,136:146	1/1:175,240,0:87	DP=307;VDB=4.50522e-06;SGB=-33.8744;RPB=0.048226;MQB=0.451528;MQSB=0.997939;BQB=0.741593;MQ0F=0;ICB=0.5;HOB=0.5;AC=2;AN=4;DP4=92,37,77,27;MQ=19;ANN=A	missense_variant	MODERATE	Ca01334	Ca01334	transcript	TRANSCRIPT_Ca01334	pseudogene	n.1032G>T	p.Leu344Phe
Ca01334	Ca8	11892011	T	G	483	GT:PL:DP	1/1:255,255,0:196	1/1:255,255,0:202	DP=410;VDB=0.00189009;SGB=-1.38629;MQSB=1;MQ0F=0;AC=4;AN=4;DP4=0,0,195,203;MQ=20;ANN=G	missense_variant	MODERATE	Ca01334	Ca01334	transcript	TRANSCRIPT_Ca01334	pseudogene	n.709A>C	p.Ile237Leu
Ca01334	Ca8	11892582	G	A	189	GT:PL:DP	0/0:0,255,217:271	1/1:228,255,0:177	DP=461;VDB=0.810776;SGB=-62.7185;RPB=0.000460284;MQB=0.962748;MQSB=0.979262;BQB=0.586228;MQ0F=0;ICB=0.5;HOB=0.5;AC=2;AN=4;DP4=129,121,135,63;MQ=19;ANN=A	missense_variant	MODERATE	Ca01334	Ca01334	transcript	TRANSCRIPT_Ca01334	pseudogene	n.512C>T	p.Ser171Leu
Ca01334	Ca8	11892585	A	G	185	GT:PL:DP	0/0:0,255,207:266	1/1:224,255,0:168	DP=446;VDB=0.645889;SGB=-60.2637;RPB=0.000398902;MQB=0.960929;MQSB=0.979445;BQB=0.91243;MQ0F=0;ICB=0.5;HOB=0.5;AC=2;AN=4;DP4=129,115,131,59;MQ=19;ANN=G	missense_variant	MODERATE	Ca01334	Ca01334	transcript	TRANSCRIPT_Ca01334	pseudogene	n.509T>C	p.Met170Thr
Ca01336	Ca8	12005964	A	C	105	GT:PL:DP	0/0:0,33,105:11	1/1:144,33,0:11	DP=34;VDB=0.942763;SGB=6.07412;RPB=0.386442;MQB=1;MQSB=1;BQB=0.47813;MQ0F=0;ICB=0.5;HOB=0.5;AC=2;AN=4;DP4=10,1,6,5;MQ=20;ANN=C	missense_variant	MODERATE	Ca01336	Ca01336	transcript	TRANSCRIPT_Ca01336	pseudogene	n.526A>C	p.Ile176Leu
Ca01336	Ca8	12007454	A	T	81	GT:PL:DP	0/0:0,39,134:13	1/1:120,36,0:12	DP=34;VDB=0.0891378;SGB=6.76576;RPB=0.180855;MQB=1;MQSB=1;BQB=0.939413;MQ0F=0;ICB=0.5;HOB=0.5;AC=2;AN=4;DP4=10,3,10,2;MQ=20;ANN=T	missense_variant	MODERATE	Ca01336	Ca01336	transcript	TRANSCRIPT_Ca01336	pseudogene	n.1285A>T	p.Thr429Ser
Ca01336	Ca8	12007714	G	T	96	GT:PL:DP	0/0:0,16,129:12	1/1:135,45,0:15	DP=34;VDB=0.712842;SGB=-6.87069;RPB=0.659218;MQB=1;MQSB=1;BQB=1;MQ0F=0;ICB=0.5;HOB=0.5;AC=2;AN=4;DP4=6,5,13,3;MQ=20;ANN=T	missense_variant	MODERATE	Ca01336	Ca01336	transcript	TRANSCRIPT_Ca01336	pseudogene	n.1545G>T	p.Met515Ile
Ca01336	Ca8	12008040	C	A	120	GT:PL:DP	0/1:0,2,117:14	1/1:155,45,0:15	DP=36;VDB=0.928897;SGB=-7.17793;RPB=0.33279;MQB=1;MQSB=1;BQB=0.64898;MQ0F=0;ICB=0.3;HOB=0.125;AC=3;AN=4;DP4=7,5,11,6;MQ=20;ANN=A	missense_variant	MODERATE	Ca01336	Ca01336	transcript	TRANSCRIPT_Ca01336	pseudogene	n.1871C>A	p.Pro624Gln
Ca01337	Ca8	12011835	A	G	45.9903	GT:PL:DP	0/0:0,154,75:71	1/1:85,160,0:53	DP=149;VDB=5.69025e-06;SGB=-19.1454;RPB=0.206976;MQB=0.985534;BQB=0.0231757;MQ0F=0;ICB=0.5;HOB=0.5;AC=2;AN=4;DP4=68,0,56,0;MQ=19;ANN=G	missense_variant	MODERATE	Ca01337	Ca01337	transcript	TRANSCRIPT_Ca01337	pseudogene	n.68A>G	p.His23Arg
Ca01337	Ca8	12011871	C	G	85	GT:PL:DP	0/0:0,231,122:97	1/1:124,193,0:65	DP=212;VDB=0.01007;SGB=-22.8277;RPB=0.586284;MQB=0.727584;MQSB=0.316356;BQB=0.000584525;MQ0F=0;ICB=0.5;HOB=0.5;AC=2;AN=4;DP4=89,5,63,5;MQ=19;ANN=G	missense_variant	MODERATE	Ca01337	Ca01337	transcript	TRANSCRIPT_Ca01337	pseudogene	n.104C>G	p.Ser35Cys
Ca01337	Ca8	12011943	A	G	78	GT:PL:DP	0/0:0,218,177:104	1/1:117,141,0:47	DP=173;VDB=0.65667;SGB=-17.918;RPB=0.00649296;MQB=1;MQSB=1;BQB=0.335308;MQ0F=0;ICB=0.5;HOB=0.5;AC=2;AN=4;DP4=67,32,49,3;MQ=20;ANN=G	missense_variant	MODERATE	Ca01337	Ca01337	transcript	TRANSCRIPT_Ca01337	pseudogene	n.176A>G	p.Asn59Ser
Ca01337	Ca8	12013128	C	T	173	GT:PL:DP	0/0:0,186,179:118	1/1:212,255,0:118	DP=237;VDB=0.897642;SGB=-40.932;RPB=0.0486961;MQB=1;MQSB=1;BQB=0.451931;MQ0F=0;ICB=0.5;HOB=0.5;AC=2;AN=4;DP4=45,64,78,49;MQ=20;ANN=T	missense_variant	MODERATE	Ca01337	Ca01337	transcript	TRANSCRIPT_Ca01337	pseudogene	n.281C>T	p.Thr94Ile
Ca01337	Ca8	12014360	A	G	171	GT:PL:DP	0/0:0,221,190:100	1/1:210,255,0:110	DP=264;VDB=0.118141;SGB=-36.9429;RPB=0.48463;MQB=1;MQSB=1;BQB=0.886329;MQ0F=0;ICB=0.5;HOB=0.5;AC=2;AN=4;DP4=55,41,68,46;MQ=20;ANN=G	missense_variant	MODERATE	Ca01337	Ca01337	transcript	TRANSCRIPT_Ca01337	pseudogene	n.769A>G	p.Asn257Asp
Ca01337	Ca8	12015939	C	T	161	GT:PL:DP	0/0:0,194,164:128	1/1:200,253,0:84	DP=230;VDB=2.25402e-08;SGB=-31.1127;RPB=5.5146e-05;MQB=0.653782;MQSB=0.891868;BQB=0.646991;MQ0F=0;ICB=0.5;HOB=0.5;AC=2;AN=4;DP4=72,45,49,46;MQ=19;ANN=T	missense_variant	MODERATE	Ca01337	Ca01337	transcript	TRANSCRIPT_Ca01337	pseudogene	n.1349C>T	p.Ala450Val
Ca01337	Ca8	12016008	T	C	166	GT:PL:DP	0/0:0,255,207:156	1/1:205,255,0:108	DP=277;VDB=1.31429e-23;SGB=-37.2497;RPB=1.09169e-05;MQB=0.936126;MQSB=0.991133;BQB=0.997023;MQ0F=0;ICB=0.5;HOB=0.5;AC=2;AN=4;DP4=73,76,70,45;MQ=19;ANN=C	missense_variant	MODERATE	Ca01337	Ca01337	transcript	TRANSCRIPT_Ca01337	pseudogene	n.1418T>C	p.Leu473Pro
Ca01337	Ca8	12016674	A	C	143	GT:PL:DP	0/0:0,48,168:48	1/1:182,202,0:67	DP=154;VDB=0.000154786;SGB=-24.3619;RPB=0.177726;MQB=0.108287;MQSB=0.161842;BQB=0.931204;MQ0F=0;ICB=0.5;HOB=0.5;AC=2;AN=4;DP4=19,23,32,41;MQ=17;ANN=C	missense_variant	MODERATE	Ca01337	Ca01337	transcript	TRANSCRIPT_Ca01337	pseudogene	n.1728A>C	p.Leu576Phe
Ca01337	Ca8	12016727	C	A	155	GT:PL:DP	0/0:0,21,159:24	1/1:194,120,0:40	DP=75;VDB=0.133669;SGB=-15.4632;RPB=0.113596;MQB=0.511029;MQSB=0.556504;BQB=0.160784;MQ0F=0;ICB=0.5;HOB=0.5;AC=2;AN=4;DP4=10,10,18,26;MQ=17;ANN=A	missense_variant	MODERATE	Ca01337	Ca01337	transcript	TRANSCRIPT_Ca01337	pseudogene	n.1781C>A	p.Ala594Asp
Ca01341	Ca8	12020750	T	G	170	GT:PL:DP	0/0:0,255,255:311	1/1:209,255,0:302	DP=691;VDB=3.82608e-13;SGB=186.287;RPB=1.9613e-07;MQB=0.820932;MQSB=0.877564;BQB=0.00260649;MQ0F=0;ICB=0.5;HOB=0.5;AC=2;AN=4;DP4=196,146,138,133;MQ=19;ANN=G	missense_variant	MODERATE	Ca01341	Ca01341	transcript	TRANSCRIPT_Ca01341	pseudogene	n.254A>C	p.Tyr85Ser
Ca01341	Ca8	12020760	A	C	157	GT:PL:DP	0/0:0,255,255:316	1/1:196,255,0:312	DP=723;VDB=0.16899;SGB=191.139;RPB=0.235071;MQB=0.825182;MQSB=0.941633;BQB=0.000114213;MQ0F=0;ICB=0.5;HOB=0.5;AC=2;AN=4;DP4=208,142,146,132;MQ=19;ANN=C	missense_variant	MODERATE	Ca01341	Ca01341	transcript	TRANSCRIPT_Ca01341	pseudogene	n.244T>G	p.Ser82Ala
Ca01341	Ca8	12020804	A	C	137	GT:PL:DP	0/0:0,255,255:268	1/1:176,255,0:236	DP=680;VDB=1.64489e-15;SGB=145.391;RPB=5.77906e-09;MQB=0.979067;MQSB=0.995173;BQB=0.950087;MQ0F=0;ICB=0.5;HOB=0.5;AC=2;AN=4;DP4=157,135,142,70;MQ=19;ANN=C	missense_variant	MODERATE	Ca01341	Ca01341	transcript	TRANSCRIPT_Ca01341	pseudogene	n.200T>G	p.Ile67Arg
Ca01342	Ca8	12067749	G	A	56	GT:PL:DP	0/0:0,6,36:2	1/1:92,7,0:9	DP=13;VDB=0.533284;SGB=3.16415;RPB=0.414697;MQB=1;MQSB=0.964642;BQB=0.877913;MQ0F=0;ICB=0.5;HOB=0.5;AC=2;AN=4;DP4=1,2,6,2;MQ=20;ANN=A	missense_variant	MODERATE	Ca01342	Ca01342	transcript	TRANSCRIPT_Ca01342	pseudogene	n.488C>T	p.Thr163Ile
Ca01342	Ca8	12068491	C	T	93	GT:PL:DP	0/0:0,6,40:2	1/1:128,5,0:15	DP=19;VDB=0.305236;SGB=6.39181;RPB=0.730444;MQB=1;MQSB=1;BQB=0.974685;MQ0F=0;ICB=0.5;HOB=0.5;AC=2;AN=4;DP4=2,2,5,8;MQ=20;ANN=T	missense_variant	MODERATE	Ca01342	Ca01342	transcript	TRANSCRIPT_Ca01342	pseudogene	n.223G>A	p.Val75Ile
Ca01344	Ca8	12055408	G	T	278	GT:PL:DP	1/1:135,75,0:26	1/1:170,250,0:85	DP=111;VDB=1.22283e-12;SGB=1.4016;MQSB=0.43113;MQ0F=0;AC=4;AN=4;DP4=0,0,72,39;MQ=15;ANN=T	missense_variant	MODERATE	Ca01344	Ca01344	transcript	TRANSCRIPT_Ca01344	pseudogene	n.143C>A	p.Ser48Tyr
Ca01345	Ca8	12098850	T	C	92	GT:PL:DP	0/0:0,255,241:302	1/1:131,228,0:225	DP=708;VDB=0.0138053;SGB=131.528;RPB=0.0915717;MQB=1;MQSB=1;BQB=0.976295;MQ0F=0;ICB=0.5;HOB=0.5;AC=2;AN=4;DP4=288,47,173,19;MQ=20;ANN=C	missense_variant	MODERATE	Ca01345	Ca01345	transcript	TRANSCRIPT_Ca01345	pseudogene	n.1270A>G	p.Ile424Val
Ca01345	Ca8	12099453	A	C	132	GT:PL:DP	0/0:0,255,255:331	1/1:171,255,0:317	DP=808;VDB=0.531009;SGB=194.604;RPB=0.181367;MQB=1;MQSB=1;BQB=0.552547;MQ0F=0;ICB=0.5;HOB=0.5;AC=2;AN=4;DP4=258,107,206,77;MQ=20;ANN=C	missense_variant	MODERATE	Ca01345	Ca01345	transcript	TRANSCRIPT_Ca01345	pseudogene	n.667T>G	p.Tyr223Asp
Ca01345	Ca8	12101002	T	C	134	GT:PL:DP	0/0:0,255,255:277	1/1:173,255,0:231	DP=561;VDB=1.99376e-08;SGB=141.232;RPB=0.0011333;MQB=1;MQSB=1;BQB=0.256298;MQ0F=0;ICB=0.5;HOB=0.5;AC=2;AN=4;DP4=168,134,112,94;MQ=20;ANN=C	missense_variant	MODERATE	Ca01345	Ca01345	transcript	TRANSCRIPT_Ca01345	pseudogene	n.349A>G	p.Lys117Glu
Ca01345	Ca8	12101145	C	G	102	GT:PL:DP	0/0:0,255,255:178	1/1:141,103,0:135	DP=355;VDB=0.0003757;SGB=78.8489;RPB=0.910684;MQB=0.99192;MQSB=0.992449;BQB=0.229364;MQ0F=0;ICB=0.5;HOB=0.5;AC=2;AN=4;DP4=80,117,41,75;MQ=19;ANN=G	missense_variant	MODERATE	Ca01345	Ca01345	transcript	TRANSCRIPT_Ca01345	pseudogene	n.206G>C	p.Ser69Thr
Ca01345	Ca8	12101197	G	A	108	GT:PL:DP	0/0:0,255,245:170	0/1:142,0,47:52	DP=251;VDB=1.40208e-09;SGB=25.4765;RPB=4.80756e-09;MQB=1;MQSB=1;BQB=0.048647;MQ0F=0;ICB=0.3;HOB=0.125;AC=1;AN=4;DP4=91,92,19,20;MQ=20;ANN=A	missense_variant	MODERATE	Ca01345	Ca01345	transcript	TRANSCRIPT_Ca01345	pseudogene	n.154C>T	p.Pro52Ser
Ca01345	Ca8	12101202	A	G	80	GT:PL:DP	0/0:0,255,247:173	1/1:119,15,0:72	DP=275;VDB=1.9608e-24;SGB=40.0326;RPB=1.26745e-16;MQB=0.927555;MQSB=0.999951;BQB=3.05999e-09;MQ0F=0;ICB=0.5;HOB=0.5;AC=2;AN=4;DP4=90,95,27,33;MQ=19;ANN=G	missense_variant	MODERATE	Ca01345	Ca01345	transcript	TRANSCRIPT_Ca01345	pseudogene	n.149T>C	p.Val50Ala
Ca01348	Ca8	12109445	C	T	104	GT:PL:DP	0/0:0,255,213:96	1/1:143,111,0:121	DP=264;VDB=0.0789322;SGB=71.9174;RPB=0.998969;MQB=1;MQSB=1;BQB=0.999242;MQ0F=0;ICB=0.5;HOB=0.5;AC=2;AN=4;DP4=56,55,47,59;MQ=20;ANN=T	missense_variant	MODERATE	Ca01348	Ca01348	transcript	TRANSCRIPT_Ca01348	pseudogene	n.631G>A	p.Val211Ile
Ca01348	Ca8	12109984	A	G	84	GT:PL:DP	0/0:0,255,211:92	1/1:123,49,0:88	DP=209;VDB=0.171137;SGB=50.4298;RPB=0.785486;MQB=1;MQSB=1;BQB=0.77512;MQ0F=0;ICB=0.5;HOB=0.5;AC=2;AN=4;DP4=58,47,43,32;MQ=20;ANN=G	missense_variant	MODERATE	Ca01348	Ca01348	transcript	TRANSCRIPT_Ca01348	pseudogene	n.92T>C	p.Leu31Pro
Ca01349	Ca8	12143036	G	C	108	GT:PL:DP	0/0:0,9,56:3	1/1:146,45,0:15	DP=22;VDB=0.714324;SGB=7.7304;RPB=0.602289;MQB=1;MQSB=1;BQB=0.938795;MQ0F=0;ICB=0.5;HOB=0.5;AC=2;AN=4;DP4=2,1,11,4;MQ=20;ANN=C	missense_variant	MODERATE	Ca01349	Ca01349	transcript	TRANSCRIPT_Ca01349	pseudogene	n.453C>G	p.Asp151Glu
Ca01349	Ca8	12143074	A	T	137	GT:PL:DP	./.:0,0,0:0	1/1:164,48,0:16	DP=19;VDB=0.162806;SGB=8.40551;MQSB=1;MQ0F=0;AC=2;AN=2;DP4=0,0,10,6;MQ=20;ANN=T	missense_variant	MODERATE	Ca01349	Ca01349	transcript	TRANSCRIPT_Ca01349	pseudogene	n.415T>A	p.Tyr139Asn
Ca01351	Ca8	12082088	T	C	35.1511	GT:PL:DP	0/0:0,30,88:10	1/1:74,18,0:6	DP=23;VDB=0.284203;SGB=2.63044;RPB=0.948436;MQB=1;BQB=0.948436;MQ0F=0;ICB=0.5;HOB=0.5;AC=2;AN=4;DP4=10,0,6,0;MQ=20;ANN=C	missense_variant	MODERATE	Ca01351	Ca01351	transcript	TRANSCRIPT_Ca01351	pseudogene	n.2771A>G	p.Asp924Gly
Ca01352	Ca8	12104211	T	G	79	GT:PL:DP	1/1:118,28,0:29	0/0:0,175,190:58	DP=129;VDB=0.150169;SGB=16.4657;RPB=0.314663;MQB=0.697731;MQSB=0.999621;BQB=0.75947;MQ0F=0;ICB=0.5;HOB=0.5;AC=2;AN=4;DP4=40,21,20,6;MQ=19;ANN=G	missense_variant	MODERATE	Ca01352	Ca01352	transcript	TRANSCRIPT_Ca01352	pseudogene	n.422A>C	p.Asp141Ala
Ca01353	Ca8	12089827	C	T	95	GT:PL:DP	0/0:0,255,211:150	0/1:129,0,25:32	DP=225;VDB=0.201719;SGB=15.7726;RPB=0.940088;MQB=0.949827;MQSB=0.996985;BQB=0.495337;MQ0F=0;ICB=0.3;HOB=0.125;AC=1;AN=4;DP4=117,40,16,9;MQ=19;ANN=T	missense_variant	MODERATE	Ca01353	Ca01353	transcript	TRANSCRIPT_Ca01353	pseudogene	n.1949G>A	p.Arg650Gln
Ca01353	Ca8	12089840	C	T	89	GT:PL:DP	0/0:0,255,210:146	0/1:124,3,0:42	DP=243;VDB=0.268325;SGB=22.704;RPB=0.17357;MQB=0.870423;MQSB=0.987614;BQB=0.066331;MQ0F=0;ICB=0.3;HOB=0.125;AC=1;AN=4;DP4=113,40,22,13;MQ=19;ANN=T	missense_variant	MODERATE	Ca01353	Ca01353	transcript	TRANSCRIPT_Ca01353	pseudogene	n.1936G>A	p.Asp646Asn
Ca01353	Ca8	12090162	A	C	86	GT:PL:DP	0/0:0,255,222:128	0/1:120,0,54:58	DP=213;VDB=0.252466;SGB=28.2491;RPB=0.422217;MQB=0.973677;MQSB=0.989428;BQB=0.382767;MQ0F=0;ICB=0.3;HOB=0.125;AC=1;AN=4;DP4=77,66,29,14;MQ=19;ANN=C	missense_variant	MODERATE	Ca01353	Ca01353	transcript	TRANSCRIPT_Ca01353	pseudogene	n.1614T>G	p.Asn538Lys
Ca01353	Ca8	12091088	C	A	90	GT:PL:DP	0/0:0,255,238:144	0/1:125,2,0:32	DP=190;VDB=0.00198858;SGB=17.1588;RPB=0.0222569;MQB=0.95431;MQSB=0.992292;BQB=0.685971;MQ0F=0;ICB=0.3;HOB=0.125;AC=1;AN=4;DP4=68,81,16,11;MQ=19;ANN=A	missense_variant	MODERATE	Ca01353	Ca01353	transcript	TRANSCRIPT_Ca01353	pseudogene	n.1362G>T	p.Leu454Phe
Ca01353	Ca8	12091290	A	C	58	GT:PL:DP	0/0:0,255,232:145	0/1:92,0,63:43	DP=215;VDB=8.8587e-11;SGB=19.2382;RPB=3.66521e-07;MQB=1;MQSB=1;BQB=0.515587;MQ0F=0;ICB=0.3;HOB=0.125;AC=1;AN=4;DP4=85,73,26,4;MQ=20;ANN=C	missense_variant	MODERATE	Ca01353	Ca01353	transcript	TRANSCRIPT_Ca01353	pseudogene	n.1238T>G	p.Ile413Ser
Ca01353	Ca8	12091305	G	A	45.2783	GT:PL:DP	0/0:0,255,239:130	0/1:79,0,92:17	DP=173;VDB=2.24318e-05;SGB=4.00342;RPB=0.00046936;MQB=1;MQSB=1;BQB=0.0163115;MQ0F=0;ICB=0.3;HOB=0.125;AC=1;AN=4;DP4=54,85,5,3;MQ=20;ANN=A	missense_variant	MODERATE	Ca01353	Ca01353	transcript	TRANSCRIPT_Ca01353	pseudogene	n.1223C>T	p.Thr408Met
Ca01353	Ca8	12091371	G	A	92	GT:PL:DP	0/0:0,255,229:141	0/1:127,0,18:55	DP=212;VDB=0.0703213;SGB=28.9423;RPB=0.810966;MQB=1;MQSB=1;BQB=0.999944;MQ0F=0;ICB=0.3;HOB=0.125;AC=1;AN=4;DP4=80,72,24,20;MQ=20;ANN=A	missense_variant	MODERATE	Ca01353	Ca01353	transcript	TRANSCRIPT_Ca01353	pseudogene	n.1157C>T	p.Ala386Val
Ca01353	Ca8	12092843	A	T	83	GT:PL:DP	0/0:0,255,201:112	1/1:122,25,0:51	DP=227;VDB=0.117834;SGB=28.9423;RPB=0.983025;MQB=0.990222;MQSB=0.994916;BQB=0.61901;MQ0F=0;ICB=0.5;HOB=0.5;AC=2;AN=4;DP4=80,39,30,14;MQ=19;ANN=T	missense_variant	MODERATE	Ca01353	Ca01353	transcript	TRANSCRIPT_Ca01353	pseudogene	n.756T>A	p.Asn252Lys
Ca01353	Ca8	12092960	A	T	90	GT:PL:DP	0/0:0,255,214:103	0/1:124,0,67:35	DP=167;VDB=2.58861e-05;SGB=15.0794;RPB=0.943888;MQB=1;MQSB=1;BQB=0.206922;MQ0F=0;ICB=0.3;HOB=0.125;AC=1;AN=4;DP4=62,52,17,7;MQ=20;ANN=T	missense_variant	MODERATE	Ca01353	Ca01353	transcript	TRANSCRIPT_Ca01353	pseudogene	n.639T>A	p.Phe213Leu
Ca01353	Ca8	12093064	C	T	135	GT:PL:DP	0/0:0,244,202:81	1/1:174,61,0:34	DP=147;VDB=0.868662;SGB=20.6245;RPB=0.973692;MQB=1;MQSB=1;BQB=0.498752;MQ0F=0;ICB=0.5;HOB=0.5;AC=2;AN=4;DP4=48,35,19,13;MQ=20;ANN=T	missense_variant	MODERATE	Ca01353	Ca01353	transcript	TRANSCRIPT_Ca01353	pseudogene	n.535G>A	p.Val179Ile
Ca01353	Ca8	12093186	A	G	48.0034	GT:PL:DP	0/0:0,126,220:42	0/1:82,0,46:15	DP=62;VDB=0.066595;SGB=5.38303;RPB=0.665664;MQB=1;MQSB=1;BQB=0.871478;MQ0F=0;ICB=0.3;HOB=0.125;AC=1;AN=4;DP4=15,32,1,9;MQ=20;ANN=G	missense_variant	MODERATE	Ca01353	Ca01353	transcript	TRANSCRIPT_Ca01353	pseudogene	n.413T>C	p.Ile138Thr
Ca01353	Ca8	12093360	T	G	48.1599	GT:PL:DP	0/0:0,42,128:40	1/1:87,15,0:5	DP=58;VDB=0.968615;SGB=-5.0297;RPB=0.984378;MQB=0.633483;MQSB=0.964337;BQB=0.86151;MQ0F=0;ICB=0.5;HOB=0.5;AC=2;AN=4;DP4=28,7,5,5;MQ=19;ANN=G	missense_variant	MODERATE	Ca01353	Ca01353	transcript	TRANSCRIPT_Ca01353	pseudogene	n.239A>C	p.Tyr80Ser
Ca01355	Ca8	12218021	C	T	118	GT:PL:DP	0/0:0,255,201:146	1/1:157,149,0:75	DP=246;VDB=0.0214107;SGB=47.6573;RPB=0.00479924;MQB=0.699863;MQSB=0.999932;BQB=0.182657;MQ0F=0;ICB=0.5;HOB=0.5;AC=2;AN=4;DP4=122,28,53,18;MQ=19;ANN=T	missense_variant	MODERATE	Ca01355	Ca01355	transcript	TRANSCRIPT_Ca01355	pseudogene	n.4306G>A	p.Val1436Ile
Ca01355	Ca8	12218063	A	C	108	GT:PL:DP	0/0:0,255,230:236	1/1:147,255,0:194	DP=523;VDB=2.02052e-07;SGB=124.597;RPB=0.013409;MQB=0.981209;MQSB=0.866228;BQB=0.355978;MQ0F=0;ICB=0.5;HOB=0.5;AC=2;AN=4;DP4=219,29,173,9;MQ=19;ANN=C	missense_variant	MODERATE	Ca01355	Ca01355	transcript	TRANSCRIPT_Ca01355	pseudogene	n.4264T>G	p.Ser1422Ala
Ca01355	Ca8	12219459	A	G	131	GT:PL:DP	0/0:0,255,255:269	1/1:170,255,0:277	DP=614;VDB=0.00147151;SGB=-76.8337;RPB=0.527296;MQB=1;MQSB=1;BQB=0.985013;MQ0F=0;ICB=0.5;HOB=0.5;AC=2;AN=4;DP4=157,145,133,111;MQ=20;ANN=G	missense_variant	MODERATE	Ca01355	Ca01355	transcript	TRANSCRIPT_Ca01355	pseudogene	n.3656T>C	p.Met1219Thr
Ca01355	Ca8	12220563	C	G	180	GT:PL:DP	0/0:0,255,255:317	1/1:219,255,0:197	DP=578;VDB=0.326261;SGB=128.755;RPB=0.98654;MQB=1;MQSB=1;BQB=0.544036;MQ0F=0;ICB=0.5;HOB=0.5;AC=2;AN=4;DP4=173,153,101,87;MQ=20;ANN=G	missense_variant	MODERATE	Ca01355	Ca01355	transcript	TRANSCRIPT_Ca01355	pseudogene	n.3068G>C	p.Gly1023Ala
Ca01355	Ca8	12220662	G	A	166	GT:PL:DP	0/0:0,255,255:323	1/1:205,255,0:225	DP=571;VDB=2.62899e-09;SGB=-67.0145;RPB=0.988381;MQB=1;MQSB=1;BQB=0.147088;MQ0F=0;ICB=0.5;HOB=0.5;AC=2;AN=4;DP4=154,182,116,96;MQ=20;ANN=A	missense_variant	MODERATE	Ca01355	Ca01355	transcript	TRANSCRIPT_Ca01355	pseudogene	n.2969C>T	p.Pro990Leu
Ca01355	Ca8	12222787	C	A	124	GT:PL:DP	0/0:0,255,255:231	1/1:163,231,0:169	DP=417;VDB=0.733853;SGB=104.495;RPB=0.016891;MQB=1;MQSB=1;BQB=0.0206994;MQ0F=0;ICB=0.5;HOB=0.5;AC=2;AN=4;DP4=142,105,80,73;MQ=20;ANN=A	missense_variant	MODERATE	Ca01355	Ca01355	transcript	TRANSCRIPT_Ca01355	pseudogene	n.1382G>T	p.Arg461Leu
Ca01355	Ca8	12223968	A	G	117	GT:PL:DP	0/0:0,255,240:193	1/1:156,156,0:111	DP=378;VDB=0.999963;SGB=68.4517;RPB=0.99064;MQB=1;MQSB=1;BQB=0.99947;MQ0F=0;ICB=0.5;HOB=0.5;AC=2;AN=4;DP4=133,70,61,40;MQ=20;ANN=G	missense_variant	MODERATE	Ca01355	Ca01355	transcript	TRANSCRIPT_Ca01355	pseudogene	n.1124T>C	p.Val375Ala
Ca01355	Ca8	12224295	G	A	132	GT:PL:DP	0/0:0,255,255:239	1/1:171,217,0:137	DP=410;VDB=0.670733;SGB=85.7803;RPB=0.982857;MQB=1;MQSB=1;BQB=0.586295;MQ0F=0;ICB=0.5;HOB=0.5;AC=2;AN=4;DP4=121,129,71,55;MQ=20;ANN=A	missense_variant	MODERATE	Ca01355	Ca01355	transcript	TRANSCRIPT_Ca01355	pseudogene	n.932C>T	p.Pro311Leu
Ca01355	Ca8	12226641	C	T	157	GT:PL:DP	0/0:0,255,241:155	1/1:196,227,0:125	DP=337;VDB=0.92788;SGB=79.542;RPB=0.803933;MQB=1;MQSB=1;BQB=0.935259;MQ0F=0;ICB=0.5;HOB=0.5;AC=2;AN=4;DP4=78,85,46,71;MQ=20;ANN=T	missense_variant	MODERATE	Ca01355	Ca01355	transcript	TRANSCRIPT_Ca01355	pseudogene	n.470G>A	p.Cys157Tyr
Ca01355	Ca8	12226905	C	T	143	GT:PL:DP	0/0:0,255,211:147	1/1:182,209,0:95	DP=322;VDB=0.89821;SGB=61.5202;RPB=0.994677;MQB=0.984906;MQSB=0.953552;BQB=0.993764;MQ0F=0;ICB=0.5;HOB=0.5;AC=2;AN=4;DP4=103,48,59,32;MQ=19;ANN=T	missense_variant	MODERATE	Ca01355	Ca01355	transcript	TRANSCRIPT_Ca01355	pseudogene	n.206G>A	p.Arg69Lys
Ca01355	Ca8	12226994	T	G	134	GT:PL:DP	0/0:0,223,219:74	1/1:173,77,0:52	DP=224;VDB=1.83729e-09;SGB=31.7149;RPB=1.92442e-07;MQB=0.896606;MQSB=0.990596;BQB=0.00272934;MQ0F=0;ICB=0.5;HOB=0.5;AC=2;AN=4;DP4=32,46,13,35;MQ=19;ANN=G	missense_variant	MODERATE	Ca01355	Ca01355	transcript	TRANSCRIPT_Ca01355	pseudogene	n.117A>C	p.Lys39Asn
Ca01355	Ca8	12226996	T	G	131	GT:PL:DP	0/0:0,229,213:76	1/1:170,77,0:52	DP=221;VDB=1.83729e-09;SGB=31.7149;RPB=1.54034e-07;MQB=0.972479;MQSB=0.809155;BQB=0.0310128;MQ0F=0;ICB=0.5;HOB=0.5;AC=2;AN=4;DP4=30,50,13,35;MQ=19;ANN=G	missense_variant	MODERATE	Ca01355	Ca01355	transcript	TRANSCRIPT_Ca01355	pseudogene	n.115A>C	p.Lys39Gln
Ca01356	Ca8	12193077	C	T	51	GT:PL:DP	0/0:0,255,223:145	0/1:86,0,20:62	DP=214;VDB=0.925876;SGB=32.408;RPB=0.579768;MQB=0.980073;MQSB=0.892052;BQB=0.626931;MQ0F=0;ICB=0.3;HOB=0.125;AC=1;AN=4;DP4=92,66,40,9;MQ=19;ANN=T	missense_variant	MODERATE	Ca01356	Ca01356	transcript	TRANSCRIPT_Ca01356	pseudogene	n.477G>A	p.Met159Ile
Ca01360	Ca8	12467880	C	T	170	GT:PL:DP	1/1:209,220,0:73	0/0:0,63,148:75	DP=178;VDB=2.51598e-05;SGB=-27.1236;RPB=0.603554;MQB=1;MQSB=1;BQB=0.862495;MQ0F=0;ICB=0.5;HOB=0.5;AC=2;AN=4;DP4=30,36,42,40;MQ=20;ANN=T	missense_variant	MODERATE	Ca01360	Ca01360	transcript	TRANSCRIPT_Ca01360	pseudogene	n.3878G>A	p.Cys1293Tyr
Ca01360	Ca8	12471665	T	C	171	GT:PL:DP	1/1:210,99,0:33	0/0:0,91,206:37	DP=78;VDB=0.990533;SGB=-12.3947;RPB=0.726695;MQB=1;MQSB=1;BQB=0.977879;MQ0F=0;ICB=0.5;HOB=0.5;AC=2;AN=4;DP4=12,24,14,20;MQ=20;ANN=C	missense_variant	MODERATE	Ca01360	Ca01360	transcript	TRANSCRIPT_Ca01360	pseudogene	n.1685A>G	p.Asn562Ser
Ca01360	Ca8	12472952	C	T	179	GT:PL:DP	1/1:218,181,0:60	0/0:0,119,166:100	DP=161;VDB=0.0552465;SGB=-23.7482;RPB=0.837334;MQB=0.954359;MQSB=0.955473;BQB=0.819001;MQ0F=0;ICB=0.5;HOB=0.5;AC=2;AN=4;DP4=39,50,33,38;MQ=19;ANN=T	missense_variant	MODERATE	Ca01360	Ca01360	transcript	TRANSCRIPT_Ca01360	pseudogene	n.1354G>A	p.Val452Ile
Ca01360	Ca8	12473426	G	C	158	GT:PL:DP	1/1:197,244,0:81	0/0:0,199,172:109	DP=209;VDB=0.401109;SGB=-28.9647;RPB=0.580837;MQB=0.990938;MQSB=0.986322;BQB=0.154895;MQ0F=0;ICB=0.5;HOB=0.5;AC=2;AN=4;DP4=64,38,57,31;MQ=19;ANN=C	missense_variant	MODERATE	Ca01360	Ca01360	transcript	TRANSCRIPT_Ca01360	pseudogene	n.1222C>G	p.Leu408Val
Ca01360	Ca8	12475810	G	A	167	GT:PL:DP	1/1:206,84,0:28	0/0:0,70,190:37	DP=78;VDB=0.696359;SGB=-11.1672;RPB=0.14629;MQB=1;MQSB=1;BQB=0.43909;MQ0F=0;ICB=0.5;HOB=0.5;AC=2;AN=4;DP4=16,19,12,18;MQ=20;ANN=A	missense_variant	MODERATE	Ca01360	Ca01360	transcript	TRANSCRIPT_Ca01360	pseudogene	n.380C>T	p.Ser127Phe
Ca01361	Ca8	12448484	G	T	209	GT:PL:DP	1/1:248,255,0:817	0/0:0,255,211:664	DP=1711;VDB=0.999847;SGB=-270.765;RPB=0.000114092;MQB=0.817079;MQSB=0.95718;BQB=3.20627e-06;MQ0F=0;ICB=0.5;HOB=0.5;AC=2;AN=4;DP4=413,192,705,171;MQ=19;ANN=T	missense_variant	MODERATE	Ca01361	Ca01361	transcript	TRANSCRIPT_Ca01361	pseudogene	n.268C>A	p.Pro90Thr
Ca01363	Ca8	12550899	C	T	171	GT:PL:DP	1/1:210,255,0:114	0/0:0,255,195:161	DP=280;VDB=0.999518;SGB=-39.7046;RPB=0.998187;MQB=0.973493;MQSB=0.978955;BQB=0.776854;MQ0F=0;ICB=0.5;HOB=0.5;AC=2;AN=4;DP4=71,81,65,58;MQ=19;ANN=T	missense_variant	MODERATE	Ca01363	Ca01363	transcript	TRANSCRIPT_Ca01363	pseudogene	n.401C>T	p.Pro134Leu
Ca01363	Ca8	12550917	C	T	162	GT:PL:DP	1/1:201,255,0:117	0/0:0,255,214:174	DP=301;VDB=0.374973;SGB=-40.0114;RPB=0.889817;MQB=0.972706;MQSB=0.969042;BQB=0.635436;MQ0F=0;ICB=0.5;HOB=0.5;AC=2;AN=4;DP4=91,76,85,39;MQ=19;ANN=T	missense_variant	MODERATE	Ca01363	Ca01363	transcript	TRANSCRIPT_Ca01363	pseudogene	n.419C>T	p.Thr140Met
Ca01363	Ca8	12552231	T	C	182	GT:PL:DP	1/1:221,255,0:133	0/0:0,255,208:170	DP=332;VDB=3.14217e-29;SGB=-44.9211;RPB=4.28155e-06;MQB=0.912181;MQSB=0.987854;BQB=0.0892394;MQ0F=0;ICB=0.5;HOB=0.5;AC=2;AN=4;DP4=94,69,74,66;MQ=19;ANN=C	missense_variant	MODERATE	Ca01363	Ca01363	transcript	TRANSCRIPT_Ca01363	pseudogene	n.641T>C	p.Leu214Ser
Ca01363	Ca8	12552234	G	A	171	GT:PL:DP	1/1:210,255,0:130	0/0:0,255,217:173	DP=323;VDB=4.84431e-11;SGB=-44.0005;RPB=0.0375106;MQB=0.682061;MQSB=0.879107;BQB=0.943869;MQ0F=0;ICB=0.5;HOB=0.5;AC=2;AN=4;DP4=88,78,81,56;MQ=19;ANN=A	missense_variant	MODERATE	Ca01363	Ca01363	transcript	TRANSCRIPT_Ca01363	pseudogene	n.644G>A	p.Ser215Asn
Ca01363	Ca8	12552258	T	C	167	GT:PL:DP	1/1:206,255,0:121	0/0:0,255,223:184	DP=315;VDB=1.26441e-37;SGB=-41.5457;RPB=1.29911e-09;MQB=0.846032;MQSB=0.968204;BQB=0.884775;MQ0F=0;ICB=0.5;HOB=0.5;AC=2;AN=4;DP4=83,93,83,46;MQ=19;ANN=C	missense_variant	MODERATE	Ca01363	Ca01363	transcript	TRANSCRIPT_Ca01363	pseudogene	n.668T>C	p.Leu223Ser
Ca01363	Ca8	12553250	A	G	193	GT:PL:DP	1/1:232,255,0:177	0/0:0,255,186:175	DP=385;VDB=0.215498;SGB=-59.3431;RPB=0.549215;MQB=0.985114;MQSB=0.987165;BQB=0.68702;MQ0F=0;ICB=0.5;HOB=0.5;AC=2;AN=4;DP4=91,74,109,78;MQ=19;ANN=G	missense_variant	MODERATE	Ca01363	Ca01363	transcript	TRANSCRIPT_Ca01363	pseudogene	n.931A>G	p.Met311Val
Ca01363	Ca8	12553323	C	T	184	GT:PL:DP	1/1:223,255,0:161	0/0:0,255,204:195	DP=427;VDB=0.713807;SGB=-53.8198;RPB=0.491011;MQB=0.956408;MQSB=0.952327;BQB=0.157589;MQ0F=0;ICB=0.5;HOB=0.5;AC=2;AN=4;DP4=132,55,111,58;MQ=19;ANN=T	missense_variant	MODERATE	Ca01363	Ca01363	transcript	TRANSCRIPT_Ca01363	pseudogene	n.1004C>T	p.Thr335Met
Ca01363	Ca8	12553461	G	A	216	GT:PL:DP	1/1:255,255,0:244	0/0:0,255,234:216	DP=601;VDB=0.0586879;SGB=-78.368;RPB=0.699758;MQB=0.998127;MQSB=0.991608;BQB=0.86619;MQ0F=0;ICB=0.5;HOB=0.5;AC=2;AN=4;DP4=129,82,146,103;MQ=19;ANN=A	missense_variant	MODERATE	Ca01363	Ca01363	transcript	TRANSCRIPT_Ca01363	pseudogene	n.1142G>A	p.Arg381His
Ca01363	Ca8	12553721	G	A	178	GT:PL:DP	1/1:217,255,0:106	0/0:0,255,206:151	DP=316;VDB=0.0421192;SGB=-36.3292;RPB=0.149999;MQB=0.471093;MQSB=0.651688;BQB=0.028466;MQ0F=0;ICB=0.5;HOB=0.5;AC=2;AN=4;DP4=73,72,36,76;MQ=19;ANN=A	missense_variant	MODERATE	Ca01363	Ca01363	transcript	TRANSCRIPT_Ca01363	pseudogene	n.1402G>A	p.Val468Ile
Ca01363	Ca8	12553799	G	A	137	GT:PL:DP	1/1:176,55,0:25	0/0:0,197,221:78	DP=123;VDB=0.118939;SGB=-9.93982;RPB=0.00927721;MQB=0.958185;MQSB=0.990507;BQB=0.609855;MQ0F=0;ICB=0.5;HOB=0.5;AC=2;AN=4;DP4=26,51,15,11;MQ=19;ANN=A	missense_variant	MODERATE	Ca01363	Ca01363	transcript	TRANSCRIPT_Ca01363	pseudogene	n.1480G>A	p.Glu494Lys
Ca01363	Ca8	12553817	A	G	159	GT:PL:DP	1/1:198,81,0:27	0/0:0,146,213:62	DP=109;VDB=0.0115959;SGB=-10.8604;RPB=1.68796e-06;MQB=0.966105;MQSB=0.990227;BQB=0.852658;MQ0F=0;ICB=0.5;HOB=0.5;AC=2;AN=4;DP4=19,41,14,15;MQ=19;ANN=G	missense_variant	MODERATE	Ca01363	Ca01363	transcript	TRANSCRIPT_Ca01363	pseudogene	n.1498A>G	p.Ile500Val
Ca01364	Ca8	12189736	C	T	190	GT:PL:DP	1/1:229,255,0:1935	0/0:0,255,255:1845	DP=3901;VDB=0.762729;SGB=1230.86;RPB=0.726708;MQB=0.997807;MQSB=0.98723;BQB=0.709442;MQ0F=0;ICB=0.5;HOB=0.5;AC=2;AN=4;DP4=1071,931,936,842;MQ=19;ANN=T	missense_variant	MODERATE	Ca01364	Ca01364	transcript	TRANSCRIPT_Ca01364	pseudogene	n.163C>T	p.Arg55Cys
Ca01364	Ca8	12197606	A	G	120	GT:PL:DP	0/0:0,255,219:132	1/1:159,180,0:126	DP=268;VDB=0.000373368;SGB=78.1557;RPB=0.737422;MQB=1;MQSB=1;BQB=0.98915;MQ0F=0;ICB=0.5;HOB=0.5;AC=2;AN=4;DP4=84,59,65,50;MQ=20;ANN=G	missense_variant	MODERATE	Ca01364	Ca01364	transcript	TRANSCRIPT_Ca01364	pseudogene	n.587A>G	p.Glu196Gly
Ca01364	Ca8	12199200	G	A	109	GT:PL:DP	0/0:0,255,229:145	1/1:148,64,0:90	DP=254;VDB=8.09655e-10;SGB=52.5093;RPB=5.35065e-06;MQB=1;MQSB=1;BQB=0.9663;MQ0F=0;ICB=0.5;HOB=0.5;AC=2;AN=4;DP4=85,72,26,52;MQ=20;ANN=A	missense_variant	MODERATE	Ca01364	Ca01364	transcript	TRANSCRIPT_Ca01364	pseudogene	n.749G>A	p.Ser250Asn
Ca01364	Ca8	12199215	G	A	93	GT:PL:DP	0/0:0,255,218:132	1/1:130,6,0:68	DP=213;VDB=4.0983e-13;SGB=37.26;RPB=6.41079e-05;MQB=1;MQSB=1;BQB=0.976005;MQ0F=0;ICB=0.5;HOB=0.5;AC=2;AN=4;DP4=86,58,16,40;MQ=20;ANN=A	missense_variant	MODERATE	Ca01364	Ca01364	transcript	TRANSCRIPT_Ca01364	pseudogene	n.764G>A	p.Arg255Lys
Ca01364	Ca8	12199239	A	G	101	GT:PL:DP	0/0:0,255,205:117	0/1:135,0,67:35	DP=170;VDB=7.91162e-07;SGB=15.0794;RPB=0.989685;MQB=1;MQSB=1;BQB=0.716803;MQ0F=0;ICB=0.3;HOB=0.125;AC=1;AN=4;DP4=87,41,15,9;MQ=20;ANN=G	missense_variant	MODERATE	Ca01364	Ca01364	transcript	TRANSCRIPT_Ca01364	pseudogene	n.788A>G	p.Gln263Arg
Ca01364	Ca8	12199282	G	A	93	GT:PL:DP	0/0:0,255,230:143	0/1:127,0,49:42	DP=196;VDB=0.00103399;SGB=19.9314;RPB=0.0585834;MQB=0.960729;MQSB=0.993315;BQB=0.944999;MQ0F=0;ICB=0.3;HOB=0.125;AC=1;AN=4;DP4=80,74,21,10;MQ=19;ANN=A	missense_variant	MODERATE	Ca01364	Ca01364	transcript	TRANSCRIPT_Ca01364	pseudogene	n.831G>A	p.Met277Ile
Ca01364	Ca8	12199493	C	A	88	GT:PL:DP	0/0:0,255,246:156	1/1:127,63,0:77	DP=236;VDB=4.04157e-05;SGB=44.8847;RPB=0.249952;MQB=0.984243;MQSB=0.993772;BQB=0.998258;MQ0F=0;ICB=0.5;HOB=0.5;AC=2;AN=4;DP4=71,95,47,20;MQ=19;ANN=A	missense_variant	MODERATE	Ca01364	Ca01364	transcript	TRANSCRIPT_Ca01364	pseudogene	n.878C>A	p.Ala293Glu
Ca01364	Ca8	12200238	C	A	60	GT:PL:DP	0/0:0,255,236:159	1/1:99,64,0:120	DP=298;VDB=5.93531e-06;SGB=68.4517;RPB=0.0101229;MQB=0.546488;MQSB=0.997234;BQB=0.780056;MQ0F=0;ICB=0.5;HOB=0.5;AC=2;AN=4;DP4=97,81,65,36;MQ=19;ANN=A	missense_variant	MODERATE	Ca01364	Ca01364	transcript	TRANSCRIPT_Ca01364	pseudogene	n.1168C>A	p.Pro390Thr
Ca01364	Ca8	12200239	C	T	56	GT:PL:DP	0/0:0,255,235:158	1/1:95,57,0:121	DP=298;VDB=5.94448e-06;SGB=68.4517;RPB=0.002145;MQB=0.546488;MQSB=0.998045;BQB=0.541853;MQ0F=0;ICB=0.5;HOB=0.5;AC=2;AN=4;DP4=99,79,65,36;MQ=19;ANN=T	missense_variant	MODERATE	Ca01364	Ca01364	transcript	TRANSCRIPT_Ca01364	pseudogene	n.1169C>T	p.Pro390Leu
Ca01365	Ca8	12453778	T	A	171	GT:PL:DP	1/1:210,255,0:115	0/0:0,255,241:211	DP=358;VDB=0.350749;SGB=-39.0909;RPB=0.742448;MQB=0.459708;MQSB=0.969039;BQB=0.976448;MQ0F=0;ICB=0.5;HOB=0.5;AC=2;AN=4;DP4=112,93,61,60;MQ=19;ANN=A	missense_variant	MODERATE	Ca01365	Ca01365	transcript	TRANSCRIPT_Ca01365	pseudogene	n.95T>A	p.Val32Glu
Ca01365	Ca8	12453901	C	G	149	GT:PL:DP	1/1:188,255,0:86	0/0:0,255,255:255	DP=436;VDB=0.000139696;SGB=-30.499;RPB=0.84894;MQB=0.656356;MQSB=0.961112;BQB=0.197617;MQ0F=0;ICB=0.5;HOB=0.5;AC=2;AN=4;DP4=137,111,63,30;MQ=19;ANN=G	missense_variant	MODERATE	Ca01365	Ca01365	transcript	TRANSCRIPT_Ca01365	pseudogene	n.218C>G	p.Ser73Trp
Ca01365	Ca8	12453942	G	T	137	GT:PL:DP	1/1:176,255,0:105	0/0:0,255,245:231	DP=418;VDB=7.1966e-15;SGB=-36.3292;RPB=0.00420787;MQB=0.725804;MQSB=0.999696;BQB=0.859158;MQ0F=0;ICB=0.5;HOB=0.5;AC=2;AN=4;DP4=127,97,90,22;MQ=19;ANN=T	missense_variant	MODERATE	Ca01365	Ca01365	transcript	TRANSCRIPT_Ca01365	pseudogene	n.259G>T	p.Gly87Trp
Ca01365	Ca8	12456585	T	C	216	GT:PL:DP	1/1:255,255,0:208	0/0:0,255,250:291	DP=514;VDB=0.320393;SGB=-69.1624;RPB=0.108125;MQB=0.966069;MQSB=0.998287;BQB=0.21221;MQ0F=0;ICB=0.5;HOB=0.5;AC=2;AN=4;DP4=130,150,99,120;MQ=19;ANN=C	missense_variant	MODERATE	Ca01365	Ca01365	transcript	TRANSCRIPT_Ca01365	pseudogene	n.797T>C	p.Leu266Ser
Ca01365	Ca8	12456875	C	T	186	GT:PL:DP	1/1:225,255,0:152	0/0:0,255,248:252	DP=407;VDB=0.428776;SGB=-52.2855;RPB=0.000110842;MQB=0.95239;MQSB=0.996412;BQB=0.641257;MQ0F=0;ICB=0.5;HOB=0.5;AC=2;AN=4;DP4=103,137,100,64;MQ=19;ANN=T	missense_variant	MODERATE	Ca01365	Ca01365	transcript	TRANSCRIPT_Ca01365	pseudogene	n.863C>T	p.Ser288Leu
Ca01365	Ca8	12458039	C	T	210	GT:PL:DP	1/1:249,255,0:204	0/0:0,255,232:297	DP=602;VDB=0.999957;SGB=-69.4693;RPB=0.457187;MQB=1;MQSB=1;BQB=0.761718;MQ0F=0;ICB=0.5;HOB=0.5;AC=2;AN=4;DP4=159,122,129,91;MQ=20;ANN=T	missense_variant	MODERATE	Ca01365	Ca01365	transcript	TRANSCRIPT_Ca01365	pseudogene	n.1259C>T	p.Thr420Met
Ca01365	Ca8	12458261	A	G	216	GT:PL:DP	1/1:255,255,0:267	0/0:0,255,233:410	DP=808;VDB=0.722354;SGB=-89.4147;RPB=0.900952;MQB=1;MQSB=1;BQB=0.563487;MQ0F=0;ICB=0.5;HOB=0.5;AC=2;AN=4;DP4=220,172,164,121;MQ=20;ANN=G	missense_variant	MODERATE	Ca01365	Ca01365	transcript	TRANSCRIPT_Ca01365	pseudogene	n.1481A>G	p.Gln494Arg
Ca01365	Ca8	12460614	C	T	216	GT:PL:DP	1/1:255,255,0:757	0/0:0,255,223:758	DP=1754;VDB=0.0821195;SGB=-249.899;RPB=0.88284;MQB=0.932275;MQSB=0.995271;BQB=0.00657479;MQ0F=0;ICB=0.5;HOB=0.5;AC=2;AN=4;DP4=397,310,459,349;MQ=19;ANN=T	missense_variant	MODERATE	Ca01365	Ca01365	transcript	TRANSCRIPT_Ca01365	pseudogene	n.2024C>T	p.Thr675Met
Ca01365	Ca8	12460617	C	T	216	GT:PL:DP	1/1:255,255,0:755	0/0:0,255,219:785	DP=1727;VDB=0.373339;SGB=-250.512;RPB=0.858501;MQB=0.916012;MQSB=0.996918;BQB=0.0879642;MQ0F=0;ICB=0.5;HOB=0.5;AC=2;AN=4;DP4=443,287,462,348;MQ=19;ANN=T	missense_variant	MODERATE	Ca01365	Ca01365	transcript	TRANSCRIPT_Ca01365	pseudogene	n.2027C>T	p.Thr676Met
Ca01365	Ca8	12461036	T	A	216	GT:PL:DP	1/1:255,255,0:1075	0/0:0,255,238:1049	DP=2183;VDB=0.00459101;SGB=-357.604;RPB=0.23569;MQB=0.997652;MQSB=0.999996;BQB=0.924118;MQ0F=0;ICB=0.5;HOB=0.5;AC=2;AN=4;DP4=451,514,573,586;MQ=19;ANN=A	missense_variant	MODERATE	Ca01365	Ca01365	transcript	TRANSCRIPT_Ca01365	pseudogene	n.2273T>A	p.Leu758His
Ca01366	Ca8	12281078	G	A	157	GT:PL:DP	0/0:0,255,255:688	1/1:196,255,0:588	DP=1648;VDB=0.283179;SGB=-163.98;RPB=0.997308;MQB=1;MQSB=1;BQB=0.497649;MQ0F=0;ICB=0.5;HOB=0.5;AC=2;AN=4;DP4=516,232,329,199;MQ=20;ANN=A	missense_variant	MODERATE	Ca01366	Ca01366	transcript	TRANSCRIPT_Ca01366	pseudogene	n.1147G>A	p.Ala383Thr
[truncated: 14,524 more rows]
