# Supplementary material for: Comparative transcriptome analysis reveals molecular regulation of salt tolerance in two contrasting chickpea genotypes
Source: Front Plant Sci. 2023 May 30;14:1191457. doi: 10.3389/fpls.2023.1191457 (PMC10289292; doi:10.3389/fpls.2023.1191457)
Supplement: Supplementary file 9 [file Table_9.xlsx]

## Sheet: Sheet1
		Stop_gained mutations in Rupali
Gene	GFF3 Annotation	#CHROM	POS	REF	ALT	FORMAT	GENmerged.bam	RUPmerged.bam	Type	Nucleotide change	AA change
Ca01329	Note=PREDICTED: uncharacterized protein LOC101513762 n=1 Tax=Cicer arietinum RepID=UPI00032A9224	Ca8	11909371	G	A	GT:PL:DP	0/0:0,255,203:364	1/1:255,255,0:281	stop_gained	n.846G>A	p.Trp282*
Ca01337	Note=PREDICTED: uncharacterized protein LOC101515301 isoform X1 n=2 Tax=Cicer arietinum RepID=UPI00032A4D24	Ca8	12011924	G	T	GT:PL:DP	0/0:0,246,184:108	1/1:162,190,0:63	stop_gained	n.157G>T	p.Glu53*
Ca01337	Note=PREDICTED: uncharacterized protein LOC101515301 isoform X1 n=2 Tax=Cicer arietinum RepID=UPI00032A4D24	Ca8	12016580	T	A	GT:PL:DP	0/0:0,29,123:35	1/1:83,196,0:65	stop_gained	n.1634T>A	p.Leu545*
Ca01353	Note=PREDICTED: uncharacterized protein LOC101491315 n=1 Tax=Cicer arietinum RepID=UPI00032AB833	Ca8	12091013	A	T	GT:PL:DP	0/0:0,57,172:19	1/1:69,12,0:4	stop_gained	n.1437T>A	p.Tyr479*
Ca02188	Note=PREDICTED: RING-H2 finger protein ATL54-like n=1 Tax=Cicer arietinum RepID=UPI00032A681B	Ca6	3007331	A	T	GT:PL:DP	0/0:0,27,101:9	1/1:79,21,0:7	stop_gained	n.19A>T	p.Lys7*
Ca02694	Note=Protein disulfide-isomerase 5-3 n=3 Tax=Papilionoideae RepID=G7JDV5_MEDTR	Ca6	8079995	G	A	GT:PL:DP	0/0:0,255,255:259	1/1:179,255,0:265	stop_gained	n.520C>T	p.Arg174*
Ca03638	Note=PREDICTED: uncharacterized protein LOC101511453 n=1 Tax=Cicer arietinum RepID=UPI00032A55B8	Ca6	17538969	C	T	GT:PL:DP	0/0:0,255,232:114	1/1:171,59,0:56	stop_gained	n.28C>T	p.Arg10*
Ca03638	Note=PREDICTED: uncharacterized protein LOC101511453 n=1 Tax=Cicer arietinum RepID=UPI00032A55B8	Ca6	17551867	C	T	GT:PL:DP	0/0:0,255,233:157	1/1:199,192,0:71	stop_gained	n.2917C>T	p.Arg973*
Ca05739	Note=PREDICTED: ATP-dependent zinc metalloprotease FTSH 10, mitochondrial-like n=1 Tax=Cicer arietinum RepID=UPI00032AD382	Ca6	51046821	C	G	GT:PL:DP	0/0:0,255,211:587	1/1:246,255,0:464	stop_gained	n.326C>G	p.Ser109*
Ca06996	Note=PREDICTED: mediator of RNA polymerase II transcription subunit 16-like isoform X1 n=4 Tax=Cicer arietinum RepID=UPI00032A570D	Ca1	1865506	C	T	GT:PL:DP	0/0:0,255,213:102	1/1:108,66,0:35	stop_gained	n.496C>T	p.Arg166*
Ca07014	Note=AP2/B3 transcription factor family protein n=2 Tax=Papilionoideae RepID=G7ILC5_MEDTR	Ca1	1914561	G	A	GT:PL:DP	0/0:0,255,171:116	1/1:142,38,0:57	stop_gained	n.126G>A	p.Trp42*
Ca07739	Note=PREDICTED: uncharacterized protein LOC101488552 n=1 Tax=Cicer arietinum RepID=UPI00032A88EB	Ca1	7923889	C	A	GT:PL:DP	0/0:0,51,18:185	1/1:62,195,0:71	stop_gained	n.2795C>A	p.Ser932*
Ca10932	Note=Glucanase n=2 Tax=Cicer arietinum RepID=A0A089WWF8_CICAR	Ca4	4074872	G	T	GT:PL:DP	0/0:0,255,232:139	1/1:150,155,0:107	stop_gained	n.20C>A	p.Ser7*
Ca10941	Note=PREDICTED: splicing factor U2AF-associated protein 2 isoform X1 n=1 Tax=Cicer arietinum RepID=UPI00032A8111	Ca4	4173324	C	T	GT:PL:DP	0/0:0,255,242:162	1/1:142,131,0:108	stop_gained	n.651G>A	p.Trp217*
Ca10947	Note=PREDICTED: zinc finger CCCH domain-containing protein ZFN-like n=1 Tax=Cicer arietinum RepID=UPI00032A8F5C	Ca4	4207840	C	T	GT:PL:DP	0/0:0,255,255:1144	1/1:184,255,0:1706	stop_gained	n.769C>T	p.Arg257*
Ca10947	Note=PREDICTED: zinc finger CCCH domain-containing protein ZFN-like n=1 Tax=Cicer arietinum RepID=UPI00032A8F5C	Ca4	4207185	C	A	GT:PL:DP	0/0:0,255,255:939	1/1:193,255,0:989	stop_gained&splice_region_variant	n.426C>A	p.Tyr142*
Ca10952	Note=Protein pelota homolog n=3 Tax=Papilionoideae RepID=A0A072VLU0_MEDTR	Ca4	4255579	G	T	GT:PL:DP	0/0:0,255,255:525	1/1:205,255,0:353	stop_gained	n.179C>A	p.Ser60*
Ca10979	Note=PREDICTED: phosphoenolpyruvate carboxylase kinase 1-like n=1 Tax=Cicer arietinum RepID=UPI00032A849F	Ca4	4491061	C	A	GT:PL:DP	0/0:0,208,166:69	1/1:212,255,0:232	stop_gained	n.1060G>T	p.Glu354*
Ca10985	Note=PREDICTED: probable low-specificity L-threonine aldolase 1 isoform X1 n=2 Tax=Cicer arietinum RepID=UPI00032A56BF	Ca4	4539292	G	T	GT:PL:DP	0/0:0,255,255:626	1/1:233,255,0:677	stop_gained	n.524C>A	p.Ser175*
Ca14592	Note=PREDICTED: uncharacterized protein LOC101488918 n=1 Tax=Cicer arietinum RepID=UPI00032A80FD	Ca4	54277814	G	T	GT:PL:DP	0/0:0,21,99:7	1/1:79,21,0:7	stop_gained	n.904G>T	p.Gly302*
Ca14900	Note=Uncharacterized protein n=12 Tax=Papilionoideae RepID=A0A0S3TBF1_PHAAN	Ca4	57723446	G	A	GT:PL:DP	0/0:0,199,150:113	1/1:131,98,0:82	stop_gained	n.464G>A	p.Trp155*
Ca15012	Note=PREDICTED: auxin response factor 5 n=1 Tax=Cicer arietinum RepID=UPI00032A8F87	Ca4	57856092	G	A	GT:PL:DP	0/0:0,21,109:7	1/1:109,21,0:7	stop_gained	n.2794C>T	p.Arg932*
Ca15175	Note=Uncharacterized protein n=12 Tax=eudicotyledons RepID=A0A0S3SEX6_PHAAN	Ca7	1638146	C	T	GT:PL:DP	0/0:0,255,255:373	1/1:168,255,0:345	stop_gained	n.253C>T	p.Gln85*
Ca16511	0	Ca7	19837416	T	A	GT:PL:DP	0/0:0,255,255:248	1/1:187,255,0:319	stop_gained	n.173T>A	p.Leu58*
Ca16519	Note=Splicing factor 3A subunit 2 n=1 Tax=Medicago truncatula RepID=A0A072TWV3_MEDTR	Ca7	19936756	C	T	GT:PL:DP	0/0:0,255,247:168	1/1:171,211,0:137	stop_gained	n.1030C>T	p.Gln344*
Ca16597	Note=Peptidyl-prolyl cis-trans isomerase FKBP62-like protein n=3 Tax=Papilionoideae RepID=G7LF61_MEDTR	Ca7	20709461	C	A	GT:PL:DP	0/0:0,255,213:607	1/1:255,255,0:351	stop_gained	n.1564G>T	p.Glu522*
Ca16660	Note=PREDICTED: nuclear poly(A) polymerase 4-like n=1 Tax=Cicer arietinum RepID=UPI00032A87EA	Ca7	21647985	G	C	GT:PL:DP	0/0:0,255,235:509	1/1:255,255,0:309	stop_gained&splice_region_variant	n.962C>G	p.Ser321*
Ca16660	Note=PREDICTED: nuclear poly(A) polymerase 4-like n=1 Tax=Cicer arietinum RepID=UPI00032A87EA	Ca7	21648039	G	C	GT:PL:DP	0/0:0,255,243:574	1/1:255,255,0:291	stop_gained	n.908C>G	p.Ser303*
Ca16813	Note=Uncharacterized protein n=7 Tax=Papilionoideae RepID=I1MK29_SOYBN	Ca7	23665260	G	T	GT:PL:DP	0/0:0,255,190:437	1/1:197,255,0:425	stop_gained	n.118G>T	p.Glu40*
Ca16823	Note=25.3 kDa vesicle transport protein n=59 Tax=Magnoliophyta RepID=SEC22_ARATH	Ca7	23755618	C	T	GT:PL:DP	0/0:0,116,155:85	1/1:170,114,0:64	stop_gained	n.1005G>A	p.Trp335*
Ca16824	Note=Synaptobrevin-like protein n=4 Tax=Papilionoideae RepID=G7L8C0_MEDTR	Ca7	23748295	G	C	GT:PL:DP	0/0:0,255,200:285	1/1:186,255,0:207	stop_gained	n.818C>G	p.Ser273*
Ca17320	Note=PREDICTED: phosphatidylinositol 4-kinase gamma 4 isoform X1 n=1 Tax=Cicer arietinum RepID=UPI00032AC4E0	Ca7	32016036	C	A	GT:PL:DP	0/0:0,255,255:302	1/1:176,255,0:250	stop_gained	n.1198G>T	p.Glu400*
Ca19183	Note=Uncharacterized protein n=11 Tax=Magnoliophyta RepID=I1MUQ7_SOYBN	Ca7	55105491	G	A	GT:PL:DP	0/0:0,255,233:382	1/1:235,255,0:272	stop_gained	n.331C>T	p.Arg111*
Ca20363	Note=PREDICTED: uncharacterized protein LOC101513801 n=1 Tax=Cicer arietinum RepID=UPI00032AA370	Ca5	13304039	G	A	GT:PL:DP	0/0:0,255,217:120	1/1:124,63,0:119	stop_gained	n.298C>T	p.Arg100*
Ca20374	Note=PREDICTED: B-box zinc finger protein 20-like n=1 Tax=Cicer arietinum RepID=UPI00032AC704	Ca5	13265829	A	T	GT:PL:DP	0/0:0,105,122:35	1/1:104,88,0:36	stop_gained	n.662T>A	p.Leu221*
Ca21566	Note=PREDICTED: E3 ubiquitin ligase BIG BROTHER-related n=1 Tax=Cicer arietinum RepID=UPI00032A5A5D	Ca5	26104154	C	T	GT:PL:DP	0/0:0,27,129:9	1/1:143,24,0:13	stop_gained	n.2110C>T	p.Gln704*
Ca21634	Note=Uncharacterized protein n=9 Tax=Phaseoleae RepID=I1KAI4_SOYBN	Ca5	26911018	C	A	GT:PL:DP	0/0:0,255,215:97	1/1:139,66,0:93	stop_gained	n.235G>T	p.Gly79*
Ca26762	Note=PREDICTED: uncharacterized protein LOC101501035 n=1 Tax=Cicer arietinum RepID=UPI00032A6C98	Ca3	41082154	A	T	GT:PL:DP	0/0:0,255,188:120	1/1:137,94,0:69	stop_gained	n.993T>A	p.Cys331*
Ca31064	Note=PREDICTED: (-)-isopiperitenol/(-)-carveol dehydrogenase, mitochondrial-like n=1 Tax=Cicer arietinum RepID=UPI00032A7128	Ca2	31505510	G	C	GT:PL:DP	0/0:0,229,189:76	1/1:206,255,0:223	stop_gained	n.716C>G	p.Ser239*
Ca31064	Note=PREDICTED: (-)-isopiperitenol/(-)-carveol dehydrogenase, mitochondrial-like n=1 Tax=Cicer arietinum RepID=UPI00032A7128	Ca2	31505864	C	T	GT:PL:DP	0/0:0,255,225:124	1/1:255,255,0:520	stop_gained&splice_region_variant	n.362G>A	p.Trp121*
